# Supplementary material for: The length of the G1 phase is an essential determinant of H3K27me3 landscapes across diverse cell types
Source: PLoS Biol. 2025 Apr 17;23(4):e3003119. doi: 10.1371/journal.pbio.3003119 (PMC12052206; doi:10.1371/journal.pbio.3003119)
Supplement: S1 Data — (XLSX) [file pbio.3003119.s010.xlsx]

## Sheet: 1A
	Asynchronous					Thymidine
	Rep1	Rep2	Rep3			Rep1	Rep2	Rep3		p-value
% H3K27me3	0.064693	0.075964	0.051676			0.136434	0.103643	0.087879		0.0234835
%H3K27me3 Normalized to Asynchronous mean	1.00908	1.18488	0.80604		%H3K27me3 Normalized to Asynchronous mean	2.12809	1.61662	1.37073
Mean of replicates	1	SD of replicates	0.109457		Mean of replicates	1.70515	SD of replicates	0.223066

## Sheet: 1B_and_C
	Asynchronous			Thymidine
State	Rep1	Rep2	Rep3	Rep1	Rep2	Rep3		p-value		Ratio	State	Log2 Ratio
K27me0	0.227159	0.199594	0.285696	0.156731	0.2405	0.230586		0.242164		0.88121	K27me0	-0.182443
K27me1	0.3842	0.379021	0.420275	0.264378	0.3567	0.375796		0.0829564		0.842313	K27me1	-0.247572
K27me2	0.323948	0.345422	0.242353	0.442455	0.299156	0.305739		0.23341		1.14876	K27me2	0.200076
K27me3	0.064693	0.075964	0.051676	0.136434	0.103643	0.087879		0.0234835		1.70515	K27me3	0.769896
K27ac	0.002693	0.002743	0.002897	0.00565	0.004625	0.004308		0.00352493		1.75003	K27ac	0.80738
K36me0	0.424966	0.405935	0.512707	0.277594	0.381973	0.371819		0.044992		0.767624	K36me0	-0.381528
K36me1	0.319525	0.326156	0.275141	0.345717	0.261915	0.312551		0.497261		0.999306	K36me1	-0.0010015
K36me2	0.219453	0.230906	0.169749	0.334243	0.300579	0.251748		0.0216414		1.4297	K36me2	0.515715
K36me3	0.036056	0.037004	0.042403	0.042444	0.055532	0.063882		0.0387017		1.40182	K36me3	0.487298
K9me0	0.423984	0.38425	0.401188	0.398726	0.395423	0.408278		0.428523		0.994216	K9me0	-0.00836842
K9me1	0.388591	0.480656	0.4217	0.43256	0.39805	0.369034		0.201614		0.929274	K9me1	-0.105823
K9me2	0.129097	0.095663	0.118709	0.107952	0.127962	0.135754		0.253142		1.0821	K9me2	0.113835
K9me3	0.058329	0.039431	0.058402	0.06076	0.078564	0.086934		0.0395331		1.44887	K9me3	0.534925
