# Supplementary material for: The length of the G1 phase is an essential determinant of H3K27me3 landscapes across diverse cell types
Source: PLoS Biol. 2025 Apr 17;23(4):e3003119. doi: 10.1371/journal.pbio.3003119 (PMC12052206; doi:10.1371/journal.pbio.3003119)
Supplement: S2 Data — (XLSX) [file pbio.3003119.s011.xlsx]

## Sheet: 2D
Cluster	Total	CpG	Bivalent		Cluster	CpG	Bivalent
1	2163	1962	1662		CL1	0.907074	0.768377
2	4611	3339	2129		CL2	0.724138	0.461722
3	5817	2545	1036		CL3	0.437511	0.178099
4	7596	1024	228		CL4	0.134808	0.0300158
5	10611	194	33		CL5	0.0182829	0.00310998
6	6793	8	11		CL6	0.00117768	0.00161931

## Sheet: 2E
Cluster	Total	New		Overlap		Total bp	New bp		Overlap bp
		#	%	#	%		bp	%	bp	%
CL1	2163	0	0	2163	1	11504076	0	0	11504076	1
CL2	4611	1	0.000216873	4610	0.999783	30779222	1210	3.93122e-05	30778012	0.999961
CL3	5817	40	0.0068764	5777	0.993124	39854078	65294	0.00163833	39788784	0.998362
CL4	7596	1536	0.202212	6060	0.797788	44481656	4675445	0.10511	39806211	0.89489
CL5	10611	6343	0.597776	4268	0.402224	57127878	26286710	0.460138	30841168	0.539862
CL6	6793	5543	0.815987	1250	0.184013	30017857	21365594	0.711763	8652263	0.288237
						213764767

## Sheet: 2G
		CL1	CL2	CL3	CL4	CL5	CL6
1	Shrinking	10573446	27896952	33819529	25559193	8820693	707385
2	Same	930630	2881060	5486100	7370580	7062160	816530
3	Spreading	0	0	483155	6876438	14958315	7128348
4	New	0	1210	65294	4675445	26286710	21365594
		11504076	30779222	39854078	44481656	57127878	30017857
		CL1	CL2	CL3	CL4	CL5	CL6
	Shrinking	0.919104	0.906357	0.848584	0.574601	0.154403	0.0235655
	Same	0.0808957	0.0936041	0.137655	0.165699	0.12362	0.0272015
	Spreading	0	0	0.0121231	0.15459	0.261839	0.23747
	New	0	3.93122e-05	0.00163833	0.10511	0.460138	0.711763

## Sheet: 2H
Gene_ID	Gene_Name	baseMean	log2FoldChange	lfcSE	stat	pvalue	padj
ENSMUSG00000000001.4	Gnai3	2287.87	0.575593	0.242343	2.37512	0.0175434	0.0597722
ENSMUSG00000000003.15	Pbsn	0	NA	NA	NA	NA	NA
ENSMUSG00000000028.15	Cdc45	2218.95	0.166772	0.198345	0.840817	0.40045	0.57321
ENSMUSG00000000037.17	Scml2	405.986	0.173129	0.326396	0.530426	0.595817	0.742509
ENSMUSG00000000049.11	Apoh	0.34314	-1.71022	4.01536	-0.42592	0.670166	NA
ENSMUSG00000000056.7	Narf	777.458	0.0520639	0.236949	0.219726	0.826084	0.902468
ENSMUSG00000000058.6	Cav2	9.13974	-3.61429	1.18769	-3.04312	0.00234142	0.0119853
ENSMUSG00000000078.7	Klf6	568.487	0.634846	0.289186	2.19528	0.0281432	0.0858546
ENSMUSG00000000085.16	Scmh1	496.383	-0.309568	0.215344	-1.43755	0.150562	0.291077
ENSMUSG00000000088.7	Cox5a	4663.57	0.40976	0.245634	1.66817	0.0952815	0.210145
ENSMUSG00000000093.6	Tbx2	56.1574	-2.56211	0.436862	-5.86481	4.49655e-09	1.2003e-07
ENSMUSG00000000094.12	Tbx4	113.824	-1.92077	0.347171	-5.53265	3.15427e-08	7.00193e-07
ENSMUSG00000000103.12	Zfy2	2.39792	2.86138	1.76155	1.62435	0.1043	0.224574
ENSMUSG00000000120.6	Ngfr	399.296	0.09732	0.187663	0.51859	0.604047	0.748139
ENSMUSG00000000125.5	Wnt3	86.8405	-4.75115	0.454086	-10.4631	1.27612e-25	3.61619e-23
ENSMUSG00000000126.11	Wnt9a	140.185	-1.23606	0.273245	-4.52364	6.07837e-06	7.69277e-05
ENSMUSG00000000127.15	Fer	516.235	0.773308	0.18302	4.22526	2.38662e-05	0.000252237
ENSMUSG00000000131.15	Xpo6	2894.98	0.143697	0.338366	0.424679	0.671071	0.798068
ENSMUSG00000000134.17	Tfe3	1516.01	0.651208	0.193623	3.36327	0.000770238	0.00476109
ENSMUSG00000000142.15	Axin2	203.725	0.00555796	0.22015	0.0252463	0.979859	0.989242
ENSMUSG00000000148.17	Brat1	338.779	0.0711453	0.198821	0.357836	0.720466	0.831805
ENSMUSG00000000149.10	Gna12	1467.62	0.32052	0.155856	2.05651	0.039733	0.110521
ENSMUSG00000000154.16	Slc22a18	382.185	-1.96832	0.280237	-7.02376	2.15974e-12	1.13863e-10
ENSMUSG00000000157.16	Itgb2l	0.268622	-1.3514	4.0434	-0.334223	0.738211	NA
ENSMUSG00000000159.16	Igsf5	14.2003	-0.508629	0.887673	-0.572992	0.56665	0.719554
ENSMUSG00000000167.14	Pih1d2	17.3056	-1.6589	0.820256	-2.02242	0.0431333	0.117652
ENSMUSG00000000168.9	Dlat	1920.3	0.471837	0.231626	2.03706	0.0416435	0.114367
ENSMUSG00000000171.5	Sdhd	3113.54	0.0308495	0.151014	0.204283	0.838133	0.909657
ENSMUSG00000000182.9	Fgf23	2.75945	0.529356	1.62319	0.32612	0.744333	0.847888
ENSMUSG00000000183.6	Fgf6	2.03618	-4.24716	2.1993	-1.93114	0.0534656	0.138502
ENSMUSG00000000184.12	Ccnd2	291.268	0.347364	0.353913	0.981494	0.326349	0.500059
ENSMUSG00000000194.13	Gpr107	1331.72	0.939355	0.167164	5.61935	1.91672e-08	4.45662e-07
ENSMUSG00000000197.8	Nalcn	13.5274	0.145791	0.786894	0.185274	0.853014	0.917847
ENSMUSG00000000202.9	Btbd17	38.049	-1.15885	0.565758	-2.04831	0.0405299	0.112085
ENSMUSG00000000204.16	Slfn4	23.2294	-2.93853	0.709831	-4.13976	3.47668e-05	0.000348745
ENSMUSG00000000214.11	Th	14.5145	-2.1789	0.699148	-3.11651	0.00183006	0.00975316
ENSMUSG00000000215.11	Ins2	0.134311	-0.514704	4.08047	-0.126138	0.899622	NA
ENSMUSG00000000216.8	Scnn1g	0.174522	1.40885	4.08047	0.345266	0.729894	NA
ENSMUSG00000000223.13	Drp2	52.6423	-1.23743	0.362883	-3.41	0.000649633	0.00413375
ENSMUSG00000000244.17	Tspan32	102.558	-1.16475	0.281041	-4.14443	3.40658e-05	0.000342471
ENSMUSG00000000247.11	Lhx2	71.209	-1.12717	0.362281	-3.11131	0.00186262	0.0098918
ENSMUSG00000000248.16	Clec2g	0	NA	NA	NA	NA	NA
ENSMUSG00000000253.13	Gmpr	503.688	-0.609569	0.240601	-2.53352	0.0112922	0.0422432
ENSMUSG00000000263.15	Glra1	0.523566	2.74785	4.00376	0.686316	0.492514	NA
ENSMUSG00000000266.11	Mid2	12.1321	-1.80701	0.743159	-2.43152	0.0150356	0.0528255
ENSMUSG00000000275.16	Trim25	2696.97	0.219058	0.232161	0.943559	0.345395	0.520575
ENSMUSG00000000276.11	Dgke	467.453	-0.136144	0.295461	-0.460785	0.644953	0.778856
ENSMUSG00000000278.10	Scpep1	5564.67	0.500261	0.121759	4.10862	3.9803e-05	0.000390833
ENSMUSG00000000282.12	Mnt	956.527	0.226351	0.169344	1.33664	0.181341	0.332505
ENSMUSG00000000290.13	Itgb2	101.049	-4.36288	0.423653	-10.2983	7.17495e-25	1.85893e-22
ENSMUSG00000000295.13	Hddc2	616.894	0.214911	0.262328	0.819246	0.412646	0.584896
ENSMUSG00000000296.8	Tpd52l1	452.304	0.547975	0.174409	3.14189	0.00167859	0.00909015
ENSMUSG00000000301.16	Pemt	86.1815	-1.16302	0.365051	-3.1859	0.00144304	0.00803038
ENSMUSG00000000303.12	Cdh1	6649.11	0.226127	0.179829	1.25746	0.208589	0.366424
ENSMUSG00000000305.12	Cdh4	29.7606	-0.764505	0.81584	-0.937078	0.348719	0.523323
ENSMUSG00000000308.14	Ckmt1	848.208	-1.51885	0.296953	-5.1148	3.14073e-07	5.63963e-06
ENSMUSG00000000317.11	Bcl6b	192.943	0.0386816	0.226213	0.170996	0.864227	0.924095
ENSMUSG00000000318.16	Clec10a	14.3391	-3.70798	1.06138	-3.49355	0.000476648	0.00319574
ENSMUSG00000000320.10	Alox12	97.2649	-0.580421	0.289824	-2.00267	0.0452127	0.121857
ENSMUSG00000000325.16	Arvcf	1582.23	0.246225	0.196216	1.25486	0.209529	0.367648
ENSMUSG00000000326.13	Comt	411.518	-0.0783432	0.188364	-0.415914	0.677473	0.801425
ENSMUSG00000000339.14	Rtca	841.498	0.381972	0.168315	2.26939	0.0232446	0.0741931
ENSMUSG00000000340.10	Dbt	871.92	0.10022	0.259051	0.386874	0.698849	0.816156
ENSMUSG00000000346.9	Dazap2	1524.06	0.513471	0.145065	3.5396	0.000400737	0.00276762
ENSMUSG00000000355.13	Mcts1	496.194	-0.327926	0.222707	-1.47245	0.140898	0.277861
ENSMUSG00000000359.3	Rem1	13.0668	-2.39037	0.818583	-2.92014	0.0034988	0.0166085
ENSMUSG00000000365.9	Rnf17	2751.46	0.0867021	0.164403	0.527374	0.597934	0.743512
ENSMUSG00000000374.8	Trappc10	732.734	0.508364	0.268513	1.89325	0.058324	0.147785
ENSMUSG00000000378.15	Ccm2	782.505	-0.312525	0.2061	-1.51637	0.129425	0.261853
ENSMUSG00000000381.10	Wap	0.189322	-0.514704	4.08047	-0.126138	0.899622	NA
ENSMUSG00000000384.15	Tbrg4	1776.52	0.453518	0.134614	3.36902	0.000754369	0.00468813
ENSMUSG00000000385.8	Tmprss2	3.39187	-1.70622	1.50385	-1.13457	0.256555	0.423952
ENSMUSG00000000386.16	Mx1	6.3409	0.471578	1.20743	0.390564	0.69612	0.814503
ENSMUSG00000000392.17	Fap	0	NA	NA	NA	NA	NA
ENSMUSG00000000394.15	Gcg	0	NA	NA	NA	NA	NA
ENSMUSG00000000399.10	Ndufa9	2850.12	0.545447	0.207002	2.63498	0.00841421	0.033297
ENSMUSG00000000402.2	Egfl6	36.476	0.118954	0.454829	0.261535	0.79368	0.882267
ENSMUSG00000000409.14	Lck	510.047	0.0295156	0.234248	0.126001	0.899731	0.944957
ENSMUSG00000000411.7	Tssk3	1.8937	0.099601	1.59961	0.0622658	0.950351	0.974422
ENSMUSG00000000416.16	Cttnbp2	13.2342	0.280224	1.28807	0.217554	0.827777	0.903194
ENSMUSG00000000420.15	Galnt1	1152.99	0.0145737	0.202586	0.0719384	0.942651	0.969877
ENSMUSG00000000435.1	Myf5	3.42669	-4.99275	1.75053	-2.85213	0.00434272	0.0197311
ENSMUSG00000000439.9	Mkrn2	1417.44	0.344996	0.275598	1.25181	0.210639	0.369026
ENSMUSG00000000440.12	Pparg	1.32406	-1.94535	2.44851	-0.794502	0.426904	NA
ENSMUSG00000000441.17	Raf1	2264.03	0.676196	0.15803	4.2789	1.87818e-05	0.00020458
ENSMUSG00000000486.13	Septin1	3088.62	0.329695	0.261848	1.25911	0.207991	0.365693
ENSMUSG00000000489.7	Pdgfb	465.138	0.0450471	0.16484	0.273278	0.78464	0.876731
ENSMUSG00000000530.16	Acvrl1	227.913	-0.983688	0.314787	-3.12494	0.00177843	0.00953354
ENSMUSG00000000531.5	Grasp	783.108	1.293	0.162934	7.93571	2.0929e-15	1.87905e-13
ENSMUSG00000000532.11	Acvr1b	1350.85	0.441137	0.191207	2.30711	0.0210486	0.0687566
ENSMUSG00000000538.18	Tom1l2	462.987	-0.532685	0.171136	-3.11265	0.00185417	0.00985845
ENSMUSG00000000544.14	Gpa33	1216.17	0.337358	0.162935	2.07051	0.0384042	0.107701
ENSMUSG00000000552.10	Zfp385a	1910.42	-1.03714	0.246114	-4.21407	2.50805e-05	0.000263381
ENSMUSG00000000555.8	Itga5	2694.14	0.63915	0.152635	4.18745	2.82106e-05	0.000291858
ENSMUSG00000000560.9	Gabra2	2.2187	0.245976	2.01332	0.122174	0.902761	0.946714
ENSMUSG00000000561.14	Wdr77	2903.96	0.761693	0.206407	3.69026	0.000224028	0.00171723
ENSMUSG00000000562.5	Adora3	0.402933	-1.91839	4.001	-0.479477	0.631599	NA
ENSMUSG00000000563.17	Atp5pb	6217.11	0.465564	0.144444	3.22314	0.00126793	0.00721759
ENSMUSG00000000567.5	Sox9	14.73	0.222609	0.684165	0.325372	0.744899	0.848426
ENSMUSG00000000568.15	Hnrnpd	5336.78	0.972794	0.143327	6.78723	1.14308e-11	5.27502e-10
ENSMUSG00000000579.14	Dynlt1c	498.51	0.269458	0.197916	1.36148	0.173362	0.321746
ENSMUSG00000000581.8	C1d	742.572	-0.135847	0.235222	-0.577527	0.563584	0.716721
ENSMUSG00000000594.7	Gm2a	1326.92	0.419577	0.133831	3.13513	0.00171775	0.00925799
ENSMUSG00000000600.15	Krit1	749.899	-0.10614	0.292563	-0.362794	0.716759	0.82908
ENSMUSG00000000605.9	Clcn4	65.7968	-1.00976	0.427565	-2.36166	0.0181934	0.0615015
ENSMUSG00000000606.18	Vmn2r88	4.83618	-0.414146	1.0906	-0.379741	0.704138	0.820024
ENSMUSG00000000617.14	Grm6	3.53249	-3.04062	1.79309	-1.69574	0.0899343	0.201887
ENSMUSG00000000627.15	Sema4f	140.979	-0.404567	0.248318	-1.62923	0.103265	0.223188
ENSMUSG00000000628.10	Hk2	7735.53	1.01532	0.166201	6.10897	1.00278e-09	3.08767e-08
ENSMUSG00000000631.20	Myo18a	1687.98	0.0222664	0.212499	0.104783	0.916548	0.955372
ENSMUSG00000000632.13	Sez6	102.526	-2.73119	0.318771	-8.56788	1.05406e-17	1.30935e-15
ENSMUSG00000000673.9	Haao	73.6085	-1.67587	0.421675	-3.97433	7.05791e-05	0.000640652
ENSMUSG00000000682.7	Cd52	9.67367	-2.42978	0.999854	-2.43014	0.0150931	0.0529864
ENSMUSG00000000686.11	Abhd15	8.847	-0.820709	0.864709	-0.949117	0.342561	0.517293
ENSMUSG00000000690.5	Hoxb6	0	NA	NA	NA	NA	NA
ENSMUSG00000000693.10	Loxl3	30.7112	-2.41984	0.829101	-2.91863	0.00351568	0.0166621
ENSMUSG00000000701.8	Tcl1b5	0	NA	NA	NA	NA	NA
ENSMUSG00000000706.16	Btn1a1	9.54531	-1.42242	0.887681	-1.6024	0.109068	0.231758
ENSMUSG00000000708.14	Kat2b	882.858	0.372182	0.362918	1.02552	0.305116	0.478042
ENSMUSG00000000711.3	Rab5b	1301.43	0.603924	0.199659	3.02478	0.00248814	0.0126083
ENSMUSG00000000724.10	Cryba1	7.886	-2.35678	1.06813	-2.20645	0.0273522	0.0840351
ENSMUSG00000000730.13	Dnmt3l	6101.91	1.68969	0.21215	7.9646	1.65761e-15	1.50312e-13
ENSMUSG00000000731.15	Aire	2384.27	0.341371	0.18524	1.84286	0.0653502	0.160564
ENSMUSG00000000732.9	Icosl	535.447	-0.419196	0.169771	-2.46918	0.0135423	0.0487115
ENSMUSG00000000738.18	Spg7	1756.9	-0.540699	0.203978	-2.65078	0.00803067	0.0320449
ENSMUSG00000000739.14	Sult5a1	102.431	-2.06151	0.34983	-5.89289	3.79488e-09	1.03184e-07
ENSMUSG00000000740.12	Rpl13	38129	0.381322	0.267679	1.42455	0.154288	0.296322
ENSMUSG00000000743.9	Chmp1a	1362.92	-0.0711022	0.149716	-0.474913	0.634849	0.771865
ENSMUSG00000000751.13	Rpa1	7977.57	0.650123	0.224832	2.89159	0.00383302	0.0178291
ENSMUSG00000000753.15	Serpinf1	212.28	-1.03158	0.339406	-3.03936	0.00237078	0.0121083
ENSMUSG00000000759.14	Tubgcp3	496.021	-0.493178	0.225619	-2.18589	0.0288235	0.0873275
ENSMUSG00000000766.18	Oprm1	0	NA	NA	NA	NA	NA
ENSMUSG00000000776.13	Polr3d	569.712	0.182225	0.174967	1.04148	0.297654	0.470149
ENSMUSG00000000782.16	Tcf7	1285.35	0.104627	0.159601	0.655552	0.512112	0.673703
ENSMUSG00000000787.12	Ddx3x	6550.42	0.493134	0.290248	1.69901	0.0893173	0.200884
ENSMUSG00000000791.9	Il12rb1	24.7548	1.50497	0.647205	2.32534	0.0200538	0.0662589
ENSMUSG00000000792.2	Slc5a5	47.199	-0.643052	0.4192	-1.534	0.12503	0.255787
ENSMUSG00000000794.9	Kcnn3	31.2724	-1.18215	0.507308	-2.33024	0.0197935	0.0656501
ENSMUSG00000000804.14	Usp32	893.35	0.277991	0.282465	0.98416	0.325037	0.498804
ENSMUSG00000000805.18	Car4	93.464	0.0930595	0.378639	0.245774	0.805857	0.890346
ENSMUSG00000000811.13	Txnrd3	219.969	0.457653	0.202012	2.26548	0.0234835	0.0747187
ENSMUSG00000000817.10	Fasl	0.844053	-1.68396	3.53597	-0.476238	0.633905	NA
ENSMUSG00000000823.16	Zfp512b	720.917	-0.441064	0.198252	-2.22476	0.0260974	0.0810866
ENSMUSG00000000826.16	Dnajc5	2196.9	0.446261	0.243289	1.83428	0.0666119	0.162621
ENSMUSG00000000827.18	Tpd52l2	2135	0.350104	0.16403	2.1344	0.0328101	0.0963167
ENSMUSG00000000838.17	Fmr1	1375.66	0.249828	0.326831	0.764394	0.444632	0.61465
ENSMUSG00000000861.15	Bcl11a	42.7261	0.101518	0.450267	0.225462	0.82162	0.900009
ENSMUSG00000000869.12	Il4	3.80168	-2.01604	1.51366	-1.3319	0.182894	0.334454
ENSMUSG00000000876.11	Pxmp4	321.276	-0.176428	0.243661	-0.724073	0.469021	0.635215
ENSMUSG00000000881.12	Dlg3	614.852	0.480519	0.199978	2.40285	0.0162676	0.0562176
ENSMUSG00000000884.17	Gnb1l	412.052	0.428077	0.211274	2.02617	0.0427471	0.116756
ENSMUSG00000000889.8	Dbh	0	NA	NA	NA	NA	NA
ENSMUSG00000000901.17	Mmp11	1815.54	0.0207624	0.220227	0.0942771	0.924889	0.960588
ENSMUSG00000000902.13	Smarcb1	2400.05	0.603469	0.22285	2.70795	0.00676992	0.028141
ENSMUSG00000000903.3	Vpreb3	93.1957	-0.295214	0.369353	-0.799272	0.424133	0.5955
ENSMUSG00000000915.15	Hip1r	535.502	-0.610884	0.213073	-2.86701	0.00414369	0.0189917
ENSMUSG00000000916.15	Nsun5	622.218	0.468009	0.232763	2.01067	0.0443604	0.120149
ENSMUSG00000000934.9	Top1mt	626.036	-0.811432	0.241415	-3.36115	0.000776195	0.00479301
ENSMUSG00000000938.11	Hoxa10	4.4438	-0.522025	1.48915	-0.350553	0.725924	0.835206
ENSMUSG00000000942.10	Hoxa4	8.3008	-1.15556	0.995484	-1.1608	0.245723	0.412212
ENSMUSG00000000948.16	Gm38393	85.1011	0.338115	0.804479	0.420291	0.674273	0.799789
ENSMUSG00000000957.11	Mmp14	386.358	-0.651241	0.208362	-3.12553	0.00177486	0.00952051
ENSMUSG00000000958.10	Slc7a7	879.24	-0.286945	0.175197	-1.63785	0.101454	0.220171
ENSMUSG00000000959.7	Oxa1l	2108.66	0.24775	0.161761	1.53158	0.125626	0.256599
ENSMUSG00000000976.13	Heatr6	621.151	0.248438	0.18149	1.36888	0.171038	0.318541
ENSMUSG00000000982.5	Ccl3	5.47839	-0.85738	1.0496	-0.816862	0.414007	0.586139
ENSMUSG00000000983.13	Wfdc18	0	NA	NA	NA	NA	NA
ENSMUSG00000001014.6	Icam4	31.886	0.0774073	0.543706	0.14237	0.886788	0.938203
ENSMUSG00000001016.12	Ilf2	5058.57	0.237513	0.162691	1.45991	0.144316	0.282861
ENSMUSG00000001017.15	Chtop	3583.22	0.177468	0.141874	1.25089	0.210975	0.369364
ENSMUSG00000001018.15	Snapin	747.905	-0.0675158	0.158861	-0.424999	0.670837	0.797947
ENSMUSG00000001020.8	S100a4	0.915039	-3.10507	3.94854	-0.786384	0.431642	NA
ENSMUSG00000001021.13	S100a3	6.41576	-3.32934	1.58881	-2.09549	0.0361275	0.103101
ENSMUSG00000001023.10	S100a5	0.134311	-0.514704	4.08047	-0.126138	0.899622	NA
ENSMUSG00000001025.8	S100a6	271.135	-0.30875	0.29966	-1.03034	0.302852	0.475707
ENSMUSG00000001027.7	Scn4a	35.0589	-3.95758	0.726168	-5.44995	5.03832e-08	1.07248e-06
ENSMUSG00000001029.15	Icam2	5.65222	-2.66591	1.50915	-1.7665	0.0773122	0.181178
ENSMUSG00000001034.17	Mapk7	1103.66	0.510467	0.192354	2.65379	0.00795933	0.0318233
ENSMUSG00000001036.17	Epn2	1163.29	0.450466	0.206959	2.1766	0.0295107	0.0889638
ENSMUSG00000001039.12	B9d1	524.256	-0.372931	0.281918	-1.32283	0.185891	0.337977
ENSMUSG00000001052.15	Sec24b	1132.16	0.121539	0.161605	0.752072	0.452008	0.621314
ENSMUSG00000001053.15	N4bp3	605.676	0.0141172	0.178054	0.079286	0.936805	0.966708
ENSMUSG00000001054.9	Rmnd5b	1302.15	0.437788	0.202348	2.16354	0.0304994	0.0911415
ENSMUSG00000001056.3	Nhp2	4695.79	0.0143111	0.293913	0.0486915	0.961165	0.979096
ENSMUSG00000001062.18	Vps9d1	152.004	0.394346	0.261867	1.5059	0.132092	0.265497
ENSMUSG00000001065.15	Zfp276	111.416	0.359076	0.336742	1.06633	0.286277	0.457357
ENSMUSG00000001076.7	C1ql4	63.9419	0.854773	0.407808	2.09602	0.0360804	0.103034
ENSMUSG00000001082.12	Mfsd10	1654.09	-0.355118	0.276062	-1.28637	0.198314	0.353775
ENSMUSG00000001089.14	Luzp1	1694.59	0.37817	0.334454	1.13071	0.258179	0.42597
ENSMUSG00000001095.5	Slc13a2	9.8465	-2.06701	0.930195	-2.22212	0.0262749	0.0814567
ENSMUSG00000001098.15	Kctd10	760.594	0.210318	0.164134	1.28138	0.20006	0.355925
ENSMUSG00000001100.10	Poldip2	1979.21	0.0781187	0.158787	0.491973	0.622739	0.762919
ENSMUSG00000001103.7	Sebox	4.47542	-0.688381	1.07573	-0.639923	0.522223	0.681514
ENSMUSG00000001105.15	Ift20	783.119	-0.305726	0.254369	-1.2019	0.229401	0.392826
ENSMUSG00000001119.7	Col6a1	40.7972	-2.3219	0.491338	-4.72567	2.29355e-06	3.26242e-05
ENSMUSG00000001120.15	Pcbp3	613.388	0.152327	0.189279	0.804776	0.420949	0.592824
ENSMUSG00000001123.15	Lgals9	324.936	-0.743761	0.19144	-3.88508	0.000102296	0.000873874
ENSMUSG00000001127.12	Araf	1728.88	-0.590641	0.148703	-3.97194	7.12886e-05	0.000645799
ENSMUSG00000001128.7	Cfp	85.7134	-0.414688	0.55487	-0.74736	0.454846	0.623892
ENSMUSG00000001131.11	Timp1	661.325	0.290563	0.27839	1.04373	0.296612	0.469157
ENSMUSG00000001134.9	Uxt	333.921	0.337584	0.216885	1.55651	0.119586	0.247903
ENSMUSG00000001138.13	Cnnm3	663.421	-0.20815	0.247495	-0.841029	0.400332	0.573143
ENSMUSG00000001143.13	Lman2l	398.9	-0.447809	0.202451	-2.21194	0.026971	0.0831174
ENSMUSG00000001150.7	Mcm3ap	4336.72	-1.15943	0.324179	-3.57652	0.000348204	0.00247551
ENSMUSG00000001151.10	Pcnt	2770.94	-0.289591	0.260021	-1.11372	0.265399	0.433784
ENSMUSG00000001155.13	Ftcd	23.3941	-3.20537	0.662684	-4.83696	1.31843e-06	1.99424e-05
ENSMUSG00000001156.9	Mxd1	179.735	-1.23493	0.231747	-5.32878	9.88769e-08	1.95341e-06
ENSMUSG00000001157.13	Gmcl1	977.223	0.399145	0.165495	2.41182	0.015873	0.0550848
ENSMUSG00000001158.13	Snrnp27	953.492	0.542798	0.214904	2.52578	0.0115443	0.0429737
ENSMUSG00000001166.17	Oas1c	159.842	-0.489097	0.320988	-1.52372	0.127578	0.259274
ENSMUSG00000001168.16	Oas1h	3.52653	-2.9596	1.6799	-1.76177	0.0781079	0.182406
ENSMUSG00000001173.15	Ocrl	746.87	0.132084	0.169501	0.779249	0.435833	0.60582
ENSMUSG00000001175.16	Calm1	5233.46	0.345407	0.228096	1.5143	0.129949	0.262386
ENSMUSG00000001211.15	Agpat3	917.201	0.664808	0.161103	4.1266	3.68159e-05	0.000364661
ENSMUSG00000001225.12	Slc26a3	0.953114	-3.14021	3.26935	-0.960498	0.336804	NA
ENSMUSG00000001227.12	Sema6b	153.472	-0.620893	0.284872	-2.17955	0.0292907	0.0884477
ENSMUSG00000001228.14	Uhrf1	11460.2	0.547226	0.115499	4.73791	2.15934e-06	3.09825e-05
ENSMUSG00000001229.9	Dpp9	1324.68	0.252645	0.156572	1.61361	0.106612	0.227746
ENSMUSG00000001240.13	Ramp2	60.5249	0.00961814	0.487742	0.0197197	0.984267	0.991548
ENSMUSG00000001247.16	Lsr	686.601	0.190043	0.182096	1.04364	0.296652	0.469179
ENSMUSG00000001248.15	Gramd1a	1241.61	-0.192587	0.234527	-0.821175	0.411547	0.583977
ENSMUSG00000001249.14	Hpn	444.377	-0.0900961	0.303347	-0.297006	0.766462	0.863817
ENSMUSG00000001260.10	Gabrg1	0	NA	NA	NA	NA	NA
ENSMUSG00000001270.9	Ckb	7253.84	-0.966879	0.224644	-4.30406	1.677e-05	0.000185338
ENSMUSG00000001280.13	Sp1	4132.58	0.814601	0.285123	2.85702	0.00427637	0.0194914
ENSMUSG00000001281.10	Itgb7	1394.58	-0.469694	0.335169	-1.40136	0.161105	0.305309
ENSMUSG00000001285.12	Myg1	1091.12	0.0359417	0.268504	0.133859	0.893514	0.94204
ENSMUSG00000001288.15	Rarg	4081.66	0.0139258	0.140272	0.0992768	0.920918	0.958055
ENSMUSG00000001289.12	Pfdn5	2274.8	-0.117533	0.225219	-0.521858	0.601769	0.746548
ENSMUSG00000001300.16	Efnb2	220.739	-1.43592	0.253432	-5.66589	1.46267e-08	3.51351e-07
ENSMUSG00000001305.5	Rrp15	1138.45	0.537802	0.202613	2.65434	0.00794645	0.0317788
ENSMUSG00000001313.12	Rnd2	518.975	0.560347	0.264674	2.11712	0.0342493	0.0993649
ENSMUSG00000001323.17	Srr	122.753	-1.02423	0.393672	-2.60175	0.00927505	0.0359663
ENSMUSG00000001333.9	Sync	24.9558	-0.476606	0.5496	-0.867186	0.38584	0.559405
ENSMUSG00000001334.9	Fndc5	53.3297	-0.0161848	0.368935	-0.0438689	0.965009	0.98069
ENSMUSG00000001348.15	Acp5	677.049	-0.25484	0.220576	-1.15534	0.247952	0.4145
ENSMUSG00000001349.5	Cnn1	148.468	-0.863523	0.250346	-3.44932	0.000561991	0.00365745
ENSMUSG00000001366.14	Fbxo9	330.388	-0.120008	0.307257	-0.39058	0.696108	0.814503
ENSMUSG00000001376.17	Vps50	880.713	0.250402	0.182523	1.37189	0.170097	0.317106
ENSMUSG00000001380.7	Hars	2302.95	0.609401	0.13305	4.58024	4.64441e-06	6.11699e-05
ENSMUSG00000001383.9	Zmat2	1761.26	0.288515	0.184628	1.56269	0.118126	0.246048
ENSMUSG00000001403.13	Ube2c	5483.47	0.129597	0.175682	0.737678	0.46071	0.628796
ENSMUSG00000001415.10	Smg5	2813.28	0.397183	0.140969	2.81752	0.00483961	0.0214644
ENSMUSG00000001416.13	Cct3	14577	0.416959	0.321123	1.29844	0.194136	0.348219
ENSMUSG00000001418.13	Glmp	1853.07	-0.640335	0.22071	-2.90126	0.00371667	0.0174175
ENSMUSG00000001419.17	Mef2d	1716.96	0.76774	0.249432	3.07795	0.0020843	0.0108999
ENSMUSG00000001420.13	Tmem79	181.882	0.781974	0.22532	3.4705	0.000519491	0.00343599
ENSMUSG00000001424.14	Snd1	4875.84	0.285078	0.147911	1.92737	0.0539341	0.139437
ENSMUSG00000001435.15	Col18a1	5352.64	-0.107781	0.140991	-0.764453	0.444597	0.61465
ENSMUSG00000001436.15	Slc19a1	334.878	0.102871	0.216429	0.475309	0.634567	0.771815
ENSMUSG00000001440.5	Kpnb1	18199.2	0.841687	0.14441	5.82846	5.59416e-09	1.46401e-07
ENSMUSG00000001441.13	Npepps	4070.45	0.812225	0.146367	5.54922	2.86943e-08	6.40887e-07
ENSMUSG00000001444.2	Tbx21	20.0547	0.0694789	0.565864	0.122784	0.902278	0.946482
ENSMUSG00000001445.10	Mrpl10	1615.99	-0.161508	0.195094	-0.827846	0.407758	0.580417
ENSMUSG00000001467.5	Cyp51	1843.94	0.543206	0.151356	3.58893	0.00033204	0.00238207
ENSMUSG00000001472.17	Tcf25	4665.7	0.181786	0.143008	1.27116	0.203671	0.360504
ENSMUSG00000001473.7	Tubb6	3074.22	-0.343042	0.139679	-2.45593	0.0140521	0.0502066
ENSMUSG00000001482.15	Def8	1125.27	0.334612	0.213778	1.56524	0.117528	0.245083
ENSMUSG00000001493.9	Meox1	6.22598	-0.941159	0.909222	-1.03513	0.30061	0.473195
ENSMUSG00000001494.6	Sost	0.210347	1.40885	4.08047	0.345266	0.729894	NA
ENSMUSG00000001496.15	Nkx2-1	1.58845	-3.8746	2.78438	-1.39155	0.164059	NA
ENSMUSG00000001497.18	Pax9	8.55734	-1.19004	0.848375	-1.40273	0.160696	0.304866
ENSMUSG00000001504.10	Irx2	122.391	-0.86715	0.31942	-2.71477	0.00663224	0.0276702
ENSMUSG00000001506.10	Col1a1	139.418	-1.37498	0.284921	-4.82583	1.3942e-06	2.09662e-05
ENSMUSG00000001507.16	Itga3	1626.29	-0.298136	0.148473	-2.00802	0.0446413	0.120748
ENSMUSG00000001508.15	Sgca	64.0401	-4.33882	0.551052	-7.8737	3.44306e-15	2.94544e-13
ENSMUSG00000001510.8	Dlx3	230.132	-1.69455	0.204582	-8.28298	1.20133e-16	1.27411e-14
ENSMUSG00000001517.14	Foxm1	1539.87	0.408	0.197913	2.06151	0.0392541	0.109475
ENSMUSG00000001518.12	Itfg2	494.809	0.435612	0.22943	1.89867	0.0576077	0.14647
ENSMUSG00000001520.12	Nrip2	27.58	-1.53182	0.518298	-2.95548	0.0031218	0.0151301
ENSMUSG00000001521.12	Tulp3	1437.54	0.312559	0.145179	2.15292	0.031325	0.0930181
ENSMUSG00000001524.14	Gtf2h4	1320.58	0.00994619	0.274363	0.036252	0.971081	0.984235
ENSMUSG00000001525.10	Tubb5	41625.7	0.882425	0.162216	5.4398	5.33396e-08	1.12484e-06
ENSMUSG00000001542.7	Ell2	805.885	0.20218	0.29128	0.694109	0.487614	0.652026
ENSMUSG00000001552.14	Jup	2320.69	-0.747387	0.185681	-4.02512	5.69462e-05	0.000529584
ENSMUSG00000001555.10	Fkbp10	977.231	-1.32338	0.227291	-5.82241	5.80066e-09	1.50717e-07
ENSMUSG00000001558.5	Klhl10	94.2358	-1.47544	0.329586	-4.47664	7.58283e-06	9.28576e-05
ENSMUSG00000001566.9	Mnx1	40.7916	-0.798335	0.398317	-2.00427	0.0450412	0.121522
ENSMUSG00000001569.10	Nom1	893.943	0.0959143	0.267534	0.358513	0.71996	0.831456
ENSMUSG00000001576.15	Ergic1	2208.64	0.297633	0.145913	2.03979	0.041371	0.113803
ENSMUSG00000001583.13	Tnk1	331.374	0.0153331	0.223003	0.0687572	0.945183	0.971429
ENSMUSG00000001588.12	Acap1	652.688	-0.384188	0.204082	-1.88252	0.059766	0.150606
ENSMUSG00000001604.14	Tcea3	1404.86	0.529036	0.250771	2.10964	0.0348893	0.100709
ENSMUSG00000001622.15	Csn3	2.83789	1.40321	1.58923	0.882952	0.377262	0.552266
ENSMUSG00000001627.12	Ifrd1	1243.61	-0.375675	0.183432	-2.04804	0.0405566	0.112141
ENSMUSG00000001630.13	Stk38l	661.24	-0.287029	0.159888	-1.79519	0.0726237	0.173291
ENSMUSG00000001632.16	Brpf1	1001.65	0.0992715	0.188719	0.526027	0.598869	0.744328
ENSMUSG00000001642.18	Akr1b3	6810.67	0.21493	0.271862	0.790586	0.429186	0.599617
ENSMUSG00000001655.6	Hoxc13	276.566	-0.215497	0.210778	-1.02239	0.306598	0.47942
ENSMUSG00000001656.3	Hoxc11	5.88356	-0.928604	1.23611	-0.751229	0.452515	0.621634
ENSMUSG00000001657.7	Hoxc8	0.930727	-3.13432	3.2497	-0.964493	0.334799	NA
ENSMUSG00000001661.5	Hoxc6	5.96521	-1.86507	1.23558	-1.50948	0.131177	0.264044
ENSMUSG00000001663.10	Gstt1	260.741	-0.390924	0.288359	-1.35568	0.1752	0.324128
ENSMUSG00000001665.11	Gstt3	250.503	-0.985801	0.217513	-4.53214	5.83879e-06	7.43596e-05
ENSMUSG00000001666.8	Ddt	1417.03	0.136178	0.320896	0.424369	0.671297	0.798109
ENSMUSG00000001670.13	Tat	2.98213	-3.07604	1.78108	-1.72707	0.0841554	0.192367
ENSMUSG00000001672.14	Marveld3	33.6584	0.152013	0.702891	0.216268	0.828779	0.903776
ENSMUSG00000001674.11	Ddx18	3385.29	0.757793	0.171691	4.4137	1.01621e-05	0.000119986
ENSMUSG00000001687.15	Ubl3	906.84	0.104182	0.193681	0.537906	0.590642	0.73832
ENSMUSG00000001700.10	Gramd3	187.471	-0.879823	0.230327	-3.81988	0.000133514	0.00110064
ENSMUSG00000001707.8	Eef1e1	1467.36	0.645661	0.154717	4.17319	3.00368e-05	0.000307593
ENSMUSG00000001729.14	Akt1	875.508	0.193107	0.149367	1.29284	0.196068	0.350818
ENSMUSG00000001739.14	Cldn15	17.7917	-1.7409	0.761386	-2.28649	0.0222256	0.0716976
ENSMUSG00000001741.12	Il16	2.94246	-1.66948	1.68581	-0.990317	0.322019	0.495641
ENSMUSG00000001750.16	Tcirg1	671.432	-1.58173	0.274903	-5.75378	8.72701e-09	2.19824e-07
ENSMUSG00000001751.9	Naglu	154.972	-1.13519	0.242244	-4.68613	2.78415e-06	3.8633e-05
ENSMUSG00000001755.12	Coasy	760.068	-0.473768	0.205982	-2.30005	0.0214454	0.0697513
ENSMUSG00000001761.7	Smo	831.214	0.483437	0.205277	2.35505	0.0185205	0.0623398
ENSMUSG00000001763.14	Tspan33	142.784	0.115518	0.235973	0.489539	0.62446	0.764095
ENSMUSG00000001767.5	Crnkl1	1102.5	0.657224	0.173783	3.78188	0.000155651	0.0012535
ENSMUSG00000001768.16	Rin2	253.224	-0.644476	0.246232	-2.61735	0.00886162	0.034719
ENSMUSG00000001773.14	Folh1	1.58348	-3.8728	2.2216	-1.74325	0.0812902	NA
ENSMUSG00000001774.8	Chordc1	1078.93	0.342087	0.415328	0.823656	0.410135	0.582612
ENSMUSG00000001783.3	Rtcb	3979.31	0.190484	0.163565	1.16458	0.24419	0.410759
ENSMUSG00000001785.13	Pwp1	2077.95	0.420402	0.13665	3.07648	0.0020946	0.0109411
ENSMUSG00000001786.14	Fbxo7	659.925	0.040743	0.214433	0.190004	0.849306	0.916179
ENSMUSG00000001794.13	Capns1	8771.98	0.220432	0.1971	1.11838	0.263404	0.43177
ENSMUSG00000001802.16	Lrp3	160.273	-0.0532894	0.333733	-0.159676	0.873136	0.930169
ENSMUSG00000001804.9	Dsg4	0	NA	NA	NA	NA	NA
ENSMUSG00000001815.15	Evx2	0.862032	-3.00441	3.421	-0.878228	0.37982	NA
ENSMUSG00000001819.4	Hoxd13	60.2772	-1.36608	0.429711	-3.17907	0.0014775	0.00817449
ENSMUSG00000001823.5	Hoxd12	0.268622	-1.3514	4.0434	-0.334223	0.738211	NA
ENSMUSG00000001827.12	Folr1	1063.37	0.0302351	0.225212	0.134252	0.893204	0.94203
ENSMUSG00000001829.17	Clpb	3027.9	-0.312727	0.152578	-2.04962	0.0404014	0.111877
ENSMUSG00000001833.17	Septin7	3035.08	0.617792	0.212276	2.91033	0.00361048	0.0170176
ENSMUSG00000001844.10	Zdhhc4	353.972	-0.196382	0.209772	-0.936168	0.349187	0.523809
ENSMUSG00000001847.14	Rac1	3459.17	0.462003	0.124738	3.7038	0.000212395	0.00164475
ENSMUSG00000001855.15	Nup214	2426.55	-0.25323	0.364627	-0.69449	0.487375	0.65199
ENSMUSG00000001864.13	Aif1l	339.849	-0.49047	0.300697	-1.63111	0.102867	0.222552
ENSMUSG00000001865.2	Cpa3	0	NA	NA	NA	NA	NA
ENSMUSG00000001870.16	Ltbp1	451.97	0.0362189	0.234018	0.15477	0.877003	0.931834
ENSMUSG00000001891.16	Ugp2	803.771	0.285087	0.161097	1.76966	0.0767842	0.180383
ENSMUSG00000001901.15	Kcnh6	110.148	0.524902	0.323569	1.62223	0.104755	0.22531
ENSMUSG00000001909.16	Trmt1	2271.14	0.175295	0.213508	0.821027	0.411631	0.584051
ENSMUSG00000001910.5	Nacc1	5519.46	0.953659	0.184967	5.15584	2.52492e-07	4.63012e-06
ENSMUSG00000001911.16	Nfix	74.3442	0.652192	0.352199	1.85177	0.0640588	0.158564
ENSMUSG00000001918.17	Slc1a5	2793.07	0.996922	0.141995	7.02084	2.20533e-12	1.1593e-10
ENSMUSG00000001924.15	Uba1	13971.1	0.246912	0.19999	1.23462	0.216971	0.377477
ENSMUSG00000001930.17	Vwf	520.319	-1.27298	0.304462	-4.18107	2.90143e-05	0.000298809
ENSMUSG00000001942.8	Siae	291.341	-0.175263	0.308607	-0.567917	0.570092	0.722262
ENSMUSG00000001943.8	Vsig2	54.5995	0.632416	0.388304	1.62866	0.103385	0.223373
ENSMUSG00000001946.14	Esam	24.3034	-1.32396	0.630672	-2.09928	0.0357926	0.102522
ENSMUSG00000001948.10	Spa17	86.0778	-1.12108	0.452573	-2.47713	0.0132443	0.0478409
ENSMUSG00000001962.8	Fam50a	1181.34	-0.0915865	0.242114	-0.378278	0.705224	0.821079
ENSMUSG00000001964.14	Emd	1776.7	-0.308186	0.134451	-2.29218	0.0218952	0.0708965
ENSMUSG00000001983.7	Taco1	261.181	-0.350515	0.271969	-1.2888	0.197466	0.352589
ENSMUSG00000001985.9	Grik3	455.549	0.783074	0.276478	2.83232	0.00462114	0.0206952
ENSMUSG00000001986.16	Gria3	47.6255	-1.35442	0.445727	-3.03868	0.00237617	0.0121289
ENSMUSG00000001988.9	Npas1	18.6746	-1.19997	0.576407	-2.0818	0.0373603	0.105474
ENSMUSG00000001995.9	Sipa1l2	1176.9	0.543135	0.255442	2.12626	0.0334819	0.0977569
ENSMUSG00000001998.15	Ap4e1	262.4	0.193645	0.401034	0.482865	0.629191	0.767385
ENSMUSG00000001999.15	Blvra	264.551	0.0112091	0.244475	0.0458497	0.96343	0.97993
ENSMUSG00000002006.12	Pdzd4	1214.22	0.845826	0.165652	5.10605	3.2897e-07	5.88383e-06
ENSMUSG00000002007.5	Srpk3	6.62947	-1.03683	1.06452	-0.973991	0.330061	0.503739
ENSMUSG00000002010.17	Idh3g	2820.94	0.55483	0.182434	3.04127	0.00235583	0.0120489
ENSMUSG00000002012.13	Pnck	125.256	-0.490138	0.321316	-1.52541	0.127157	0.25873
ENSMUSG00000002014.12	Ssr4	1120.87	0.344751	0.229311	1.50342	0.132731	0.266342
ENSMUSG00000002015.5	Bcap31	2725.75	-0.204637	0.192962	-1.0605	0.288917	0.460358
ENSMUSG00000002017.10	Fam98a	1075.11	0.353208	0.165848	2.12971	0.0331958	0.097103
ENSMUSG00000002020.15	Ltbp2	86.5403	-1.8889	0.330556	-5.71432	1.10147e-08	2.71785e-07
ENSMUSG00000002028.13	Kmt2a	1068.68	0.55382	0.319837	1.73157	0.0833501	0.191081
ENSMUSG00000002031.13	Ift46	1290.46	-0.277198	0.207941	-1.33306	0.182512	0.33411
ENSMUSG00000002032.17	Tmem25	32.4244	-0.359615	0.514269	-0.699273	0.484381	0.649087
ENSMUSG00000002033.14	Cd3g	1.46884	-3.78471	2.94137	-1.28672	0.198193	NA
ENSMUSG00000002043.17	Trappc6a	719.552	-0.235153	0.328893	-0.714983	0.47462	0.640216
ENSMUSG00000002052.6	Supt6	4649.04	-0.179774	0.153528	-1.17095	0.241617	0.407625
ENSMUSG00000002055.9	Spag5	2155.54	0.0147068	0.149097	0.098639	0.921425	0.958362
ENSMUSG00000002057.4	Foxn1	9.74403	-3.96523	1.22551	-3.23558	0.00121395	0.00696276
ENSMUSG00000002058.13	Unc119	553.549	0.00875829	0.172686	0.0507181	0.95955	0.978268
ENSMUSG00000002059.18	Rab34	510.346	-0.131743	0.244632	-0.538535	0.590208	0.738055
ENSMUSG00000002064.10	Sdf2	678.767	-0.774236	0.218348	-3.54588	0.000391303	0.00271591
ENSMUSG00000002068.16	Ccne1	3795.71	0.168444	0.139445	1.20796	0.227063	0.390149
ENSMUSG00000002076.12	Hsf2bp	2552.83	0.562826	0.151836	3.70681	0.000209888	0.00162672
ENSMUSG00000002083.13	Bbc3	1689.76	-0.234141	0.206387	-1.13447	0.256596	0.423982
ENSMUSG00000002100.15	Mybpc3	76.6738	-0.688184	0.324424	-2.12125	0.0339006	0.0986557
ENSMUSG00000002102.15	Psmc3	3909.34	0.105362	0.203718	0.517197	0.605018	0.748728
ENSMUSG00000002103.16	Acp2	226.863	0.0534438	0.261979	0.204	0.838353	0.909803
ENSMUSG00000002104.11	Rapsn	56.1669	0.151891	0.404294	0.375695	0.707144	0.822416
ENSMUSG00000002105.15	Slc39a13	182.56	-0.304498	0.316018	-0.963547	0.335273	0.509213
ENSMUSG00000002107.18	Celf2	224.652	-0.435817	0.345102	-1.26287	0.206637	0.364018
ENSMUSG00000002108.10	Nr1h3	15.0307	-1.87943	0.913069	-2.05836	0.0395553	0.110145
ENSMUSG00000002109.14	Ddb2	380.279	-0.274351	0.183548	-1.49471	0.13499	0.26992
ENSMUSG00000002111.8	Spi1	58.1873	-1.8856	0.416802	-4.52396	6.06941e-06	7.68678e-05
ENSMUSG00000002129.11	Sf3a1	3830.93	0.845467	0.126779	6.6688	2.57905e-11	1.10315e-09
ENSMUSG00000002147.18	Stat6	1118.62	0.488234	0.152755	3.19618	0.00139259	0.00780232
ENSMUSG00000002190.13	Clgn	747.045	-0.0994575	0.157196	-0.632698	0.526931	0.685687
ENSMUSG00000002204.9	Napsa	113.984	-0.503225	0.250252	-2.01087	0.044339	0.120127
ENSMUSG00000002205.16	Vrk3	770.693	0.125178	0.17237	0.726217	0.467706	0.634286
ENSMUSG00000002210.11	Smg9	758.296	-0.264198	0.245733	-1.07514	0.282311	0.452856
ENSMUSG00000002221.11	Paxip1	1259.17	0.510957	0.176696	2.89172	0.00383134	0.0178258
ENSMUSG00000002222.14	Rmnd5a	2441.22	0.350467	0.207276	1.69083	0.0908699	0.203166
ENSMUSG00000002227.15	Mov10	4440.44	0.916461	0.126146	7.26506	3.72875e-13	2.31591e-11
ENSMUSG00000002228.7	Ppm1j	1019.48	0.349459	0.300387	1.16336	0.244683	0.41119
ENSMUSG00000002233.13	Rhoc	1067.8	0.184788	0.215644	0.856911	0.391494	0.564713
ENSMUSG00000002240.12	Prr27	0	NA	NA	NA	NA	NA
ENSMUSG00000002249.21	Tead3	73.2896	-0.899656	0.344994	-2.60774	0.00911415	0.0354633
ENSMUSG00000002250.16	Ppard	1001.45	-0.62533	0.146254	-4.27564	1.9059e-05	0.000207127
ENSMUSG00000002257.8	Def6	961.717	-1.2586	0.262509	-4.79449	1.63086e-06	2.41097e-05
ENSMUSG00000002265.17	Peg3	807.393	0.903501	0.334067	2.70455	0.00683962	0.0283333
ENSMUSG00000002266.17	Zim1	20.8311	-0.664762	0.581892	-1.14241	0.253282	0.420319
ENSMUSG00000002274.13	Metrn	646.762	-0.0197998	0.247867	-0.0798808	0.936332	0.966541
ENSMUSG00000002279.19	Lmf1	341.317	0.412411	0.264256	1.56065	0.118606	0.246672
ENSMUSG00000002280.11	Ciao3	444.71	0.0279296	0.17965	0.155467	0.876453	0.931459
ENSMUSG00000002289.16	Angptl4	444.278	-0.422832	0.207548	-2.03727	0.0416231	0.114367
ENSMUSG00000002297.16	Dbf4	2612.7	0.262335	0.138496	1.89416	0.0582033	0.147592
ENSMUSG00000002307.16	Daxx	1330.1	0.103271	0.234923	0.439594	0.660231	0.790673
ENSMUSG00000002308.16	Cd320	901.174	-0.428351	0.192299	-2.22752	0.0259123	0.0806081
ENSMUSG00000002319.16	Ipo4	1973.6	0.0261349	0.346958	0.0753259	0.939955	0.968471
ENSMUSG00000002320.15	Tm9sf1	674.465	-0.117037	0.145061	-0.806809	0.419776	0.591674
ENSMUSG00000002324.8	Rec8	1001.83	-1.8325	0.244321	-7.50038	6.36316e-14	4.40467e-12
ENSMUSG00000002325.15	Irf9	237.677	-0.0866044	0.23943	-0.36171	0.717568	0.829751
ENSMUSG00000002326.6	Gmpr2	425.117	0.467518	0.170011	2.74993	0.00596082	0.025395
ENSMUSG00000002329.7	Mdp1	779.924	-0.269882	0.21567	-1.25136	0.210802	0.369204
ENSMUSG00000002332.16	Dhrs1	525.608	-0.251889	0.302934	-0.831499	0.405692	0.578248
ENSMUSG00000002341.8	Ncan	229.477	-1.11232	0.264495	-4.20543	2.60592e-05	0.000271771
ENSMUSG00000002342.17	Tmem161a	858.944	0.145021	0.206848	0.7011	0.48324	0.647893
ENSMUSG00000002343.11	Armc6	428.879	0.233094	0.326904	0.713034	0.475825	0.64146
ENSMUSG00000002345.18	Borcs8	252.003	-0.46044	0.246478	-1.86808	0.061751	0.154216
ENSMUSG00000002346.16	Slc25a42	565.382	-1.08576	0.187425	-5.79305	6.91195e-09	1.77055e-07
ENSMUSG00000002365.10	Snx9	370.653	2.10539	0.210062	10.0227	1.21122e-23	2.7205e-21
ENSMUSG00000002372.9	Ranbp3	2588.54	0.193052	0.158472	1.21821	0.223145	0.385369
ENSMUSG00000002379.7	Ndufa11	2616.06	-0.14585	0.291168	-0.500914	0.616432	0.758168
ENSMUSG00000002384.2	Bmp8b	44.4971	-0.993763	0.42193	-2.35528	0.0185089	0.0623123
ENSMUSG00000002393.14	Nr2f6	825.2	0.13264	0.143039	0.9273	0.353771	0.528572
ENSMUSG00000002395.14	Use1	955.11	0.0397739	0.214319	0.185582	0.852772	0.917774
ENSMUSG00000002396.8	Ocel1	216.921	0.0070284	0.2821	0.0249145	0.980123	0.989335
ENSMUSG00000002409.18	Dyrk1b	170.874	-0.0187396	0.235548	-0.0795573	0.936589	0.966651
ENSMUSG00000002413.15	Braf	1462.83	0.59417	0.334246	1.77764	0.0754627	0.178225
ENSMUSG00000002416.13	Ndufb2	882.312	0.105351	0.224004	0.470308	0.638135	0.774439
ENSMUSG00000002428.12	Hltf	937.306	0.313006	0.138013	2.26795	0.0233323	0.0743812
ENSMUSG00000002455.14	Prpf6	3004.47	0.169078	0.156085	1.08325	0.278699	0.448781
ENSMUSG00000002458.13	Rgs19	390.31	-0.482024	0.283879	-1.69799	0.0895094	0.201136
ENSMUSG00000002459.17	Rgs20	20.573	-0.730723	0.622096	-1.17462	0.240149	0.405778
ENSMUSG00000002475.16	Abhd3	57.7259	-2.49295	0.533834	-4.66989	3.01355e-06	4.14987e-05
ENSMUSG00000002477.5	Snrpd1	2786.89	0.415077	0.28653	1.44864	0.147439	0.28712
ENSMUSG00000002486.15	Tchp	448.771	-0.513813	0.294021	-1.74754	0.0805439	0.18658
ENSMUSG00000002489.16	Tiam1	896.427	0.7401	0.225138	3.28731	0.0010115	0.00597542
ENSMUSG00000002496.10	Tsc2	2449.24	-0.499804	0.325696	-1.53457	0.124889	0.255555
ENSMUSG00000002500.15	Rpl3l	70.2886	-0.474597	0.410242	-1.15687	0.247326	0.413983
ENSMUSG00000002504.15	Slc9a3r2	572.607	-0.439247	0.237361	-1.85054	0.0642358	0.158797
ENSMUSG00000002524.17	Puf60	4770	0.580885	0.172676	3.36401	0.000768174	0.00475157
ENSMUSG00000002546.17	Golga2	808.092	0.519763	0.170014	3.05717	0.00223438	0.0115252
ENSMUSG00000002550.16	Uck1	939.571	0.244776	0.173711	1.4091	0.158806	0.302564
ENSMUSG00000002565.16	Scin	7.47844	-1.68274	1.23037	-1.36767	0.171416	0.319015
ENSMUSG00000002578.18	Ikzf4	36.2205	0.549373	0.534	1.02879	0.303579	0.476524
ENSMUSG00000002580.7	Mien1	677.176	0.12279	0.284267	0.431954	0.665775	0.794532
ENSMUSG00000002588.13	Pon1	2.44253	-0.912471	1.96522	-0.46431	0.642426	0.777451
ENSMUSG00000002602.16	Axl	147.953	-2.00134	0.355405	-5.63116	1.79002e-08	4.20052e-07
ENSMUSG00000002603.15	Tgfb1	198.465	-0.159855	0.206974	-0.772346	0.43991	0.609814
ENSMUSG00000002608.8	Ccdc97	639	-0.855567	0.150086	-5.70052	1.19439e-08	2.92328e-07
ENSMUSG00000002617.14	Zfp40	166.213	-0.766915	0.264866	-2.89548	0.00378581	0.0176548
ENSMUSG00000002625.10	Akap8l	2120.4	-0.257338	0.29459	-0.873545	0.382366	0.556504
ENSMUSG00000002633.4	Shh	1.48063	1.17544	2.17076	0.541488	0.588171	NA
ENSMUSG00000002635.11	Pdcd2l	642.063	0.347608	0.15967	2.17704	0.0294777	0.0889087
ENSMUSG00000002658.9	Gtf2f1	2413.16	-0.47602	0.231182	-2.05907	0.0394871	0.109989
ENSMUSG00000002660.8	Clpp	1766.27	-0.097289	0.249553	-0.389853	0.696645	0.814752
ENSMUSG00000002661.14	Alkbh7	441.302	0.175112	0.238686	0.733651	0.463162	0.630951
ENSMUSG00000002664.2	Pspn	0.571899	-2.4347	3.97297	-0.612816	0.539998	NA
ENSMUSG00000002668.8	Dennd1c	63.6943	-0.685405	0.390026	-1.75733	0.0788613	0.183567
ENSMUSG00000002679.14	Med6	533.005	0.46971	0.219999	2.13505	0.0327565	0.0962373
ENSMUSG00000002688.8	Prkd1	58.1533	-0.0763171	0.338833	-0.225235	0.821796	0.900009
ENSMUSG00000002699.13	Lcp2	0	NA	NA	NA	NA	NA
ENSMUSG00000002718.14	Cse1l	4724.95	0.552233	0.214538	2.57406	0.0100514	0.0383852
ENSMUSG00000002728.14	Naa20	893.545	0.516305	0.153098	3.37239	0.000745179	0.00464099
ENSMUSG00000002731.6	Prkra	454.215	0.140786	0.160587	0.876694	0.380653	0.555124
ENSMUSG00000002732.14	Fkbp7	102.427	0.35347	0.272283	1.29817	0.194228	0.34835
ENSMUSG00000002733.8	Plekha3	729.909	-0.0767672	0.191315	-0.40126	0.688228	0.808957
ENSMUSG00000002741.9	Ykt6	2099.67	0.455222	0.127728	3.56399	0.000365255	0.00256655
ENSMUSG00000002748.7	Baz1b	3071.93	0.208127	0.191387	1.08747	0.276831	0.446666
ENSMUSG00000002763.16	Pex6	1609.28	-0.657997	0.166799	-3.94485	7.98507e-05	0.000711632
ENSMUSG00000002767.13	Mrpl2	2131.24	0.187145	0.249527	0.749999	0.453256	0.622349
ENSMUSG00000002768.8	Mea1	818.762	0.562269	0.239538	2.34731	0.0189096	0.0634026
ENSMUSG00000002769.9	Gnmt	55.3516	1.64729	0.461366	3.57047	0.000356338	0.00252641
ENSMUSG00000002771.12	Grin2d	100.694	-0.838777	0.288926	-2.90309	0.003695	0.0173248
ENSMUSG00000002778.14	Kdelr1	1261.13	0.272953	0.193468	1.41084	0.158291	0.301994
ENSMUSG00000002781.19	Tmem143	659.7	0.466793	0.262432	1.77872	0.0752861	0.177957
ENSMUSG00000002791.17	Pdxk-ps	4.44884	-3.40565	1.97713	-1.72252	0.0849754	0.19351
ENSMUSG00000002797.9	Ggct	388.153	0.489763	0.308298	1.5886	0.11215	0.236358
ENSMUSG00000002799.6	Jag2	1641.5	-0.498575	0.19982	-2.49511	0.0125917	0.0460037
ENSMUSG00000002803.14	Btbd6	242.175	0.270866	0.237432	1.14082	0.253946	0.420947
ENSMUSG00000002804.4	Nudt14	654.436	-1.18765	0.291173	-4.07885	4.52587e-05	0.000434873
ENSMUSG00000002808.7	Epdr1	260.925	-0.0431351	0.191745	-0.224961	0.82201	0.900185
ENSMUSG00000002812.4	Flii	1681.59	-0.218986	0.251326	-0.871323	0.383578	0.55762
ENSMUSG00000002814.15	Top3a	541.44	0.133664	0.155543	0.859341	0.390152	0.563685
ENSMUSG00000002820.6	Atg4d	639.499	0.230755	0.155938	1.47979	0.138931	0.275341
ENSMUSG00000002825.8	Qtrt1	592.7	0.606525	0.270878	2.23911	0.025149	0.0789106
ENSMUSG00000002831.14	Plin4	10.8455	-0.0604208	0.785719	-0.0768988	0.938704	0.967677
ENSMUSG00000002833.11	Hdgfl2	3803.9	0.106036	0.252049	0.420697	0.673977	0.799682
ENSMUSG00000002835.9	Chaf1a	2287.94	0.625138	0.179376	3.48508	0.000491999	0.00327955
ENSMUSG00000002844.9	Adprh	3016.38	0.740131	0.150188	4.92804	8.30606e-07	1.33309e-05
ENSMUSG00000002845.14	Tmem39a	2177.6	0.576104	0.149871	3.84401	0.000121041	0.00100975
ENSMUSG00000002846.9	Timmdc1	931.874	-0.287479	0.191107	-1.50428	0.132509	0.266016
ENSMUSG00000002847.7	Pla1a	151.475	-0.0231531	0.245926	-0.0941467	0.924993	0.960641
ENSMUSG00000002870.8	Mcm2	8945.91	0.880811	0.140753	6.25783	3.9037e-10	1.33329e-08
ENSMUSG00000002871.14	Tpra1	311.697	0.513044	0.258852	1.982	0.0474794	0.126574
ENSMUSG00000002881.14	Nab1	313.483	0.618109	0.323704	1.90949	0.0561994	0.143736
ENSMUSG00000002885.14	Adgre5	2124.18	-0.403258	0.158322	-2.54707	0.0108632	0.0409169
ENSMUSG00000002897.5	Il17ra	245.276	-0.128264	0.306833	-0.418027	0.675927	0.800746
ENSMUSG00000002900.17	Lamb1	4325.88	-0.106292	0.149174	-0.712539	0.476131	0.641753
ENSMUSG00000002908.17	Kcnn1	57.0684	-1.02547	0.409256	-2.50568	0.0122215	0.0449478
ENSMUSG00000002910.11	Arrdc2	492.907	0.806103	0.226271	3.56255	0.00036727	0.00257672
ENSMUSG00000002930.6	Ppp1r17	0	NA	NA	NA	NA	NA
ENSMUSG00000002944.15	Cd36	0.722155	-2.76687	3.53181	-0.783413	0.433385	NA
ENSMUSG00000002948.19	Map2k7	1020.83	0.374737	0.172558	2.17166	0.0298817	0.0897795
ENSMUSG00000002949.15	Timm44	1383.13	-0.078139	0.21651	-0.360903	0.718172	0.830238
ENSMUSG00000002957.11	Ap2a2	4257.14	0.542063	0.148504	3.65017	0.000262071	0.00196402
ENSMUSG00000002963.17	Pnkp	395.655	0.343366	0.212084	1.619	0.105446	0.226228
ENSMUSG00000002968.9	Med25	2726.52	0.0560787	0.235535	0.23809	0.811811	0.894852
ENSMUSG00000002980.14	Bcam	3273.22	-0.0449932	0.20053	-0.224371	0.822468	0.90045
ENSMUSG00000002981.10	Clptm1	2075.56	0.0846305	0.211956	0.399283	0.689685	0.809902
ENSMUSG00000002983.17	Relb	394.086	-0.212784	0.170609	-1.2472	0.212324	0.371103
ENSMUSG00000002984.17	Tomm40	4363.46	0.629338	0.217886	2.88838	0.00387235	0.0179614
ENSMUSG00000002985.16	Apoe	9419.07	-0.0965804	0.223815	-0.431519	0.666091	0.794632
ENSMUSG00000002992.17	Apoc2	13.9989	-0.622717	0.619772	-1.00475	0.315016	0.488386
ENSMUSG00000002996.17	Hbp1	1979.14	0.909749	0.172835	5.26368	1.41198e-07	2.71269e-06
ENSMUSG00000002997.15	Prkar2b	363.324	-0.656229	0.23589	-2.78194	0.00540358	0.0234504
ENSMUSG00000003031.14	Cdkn1b	983.904	0.402215	0.195897	2.0532	0.0400535	0.111191
ENSMUSG00000003032.8	Klf4	2748.03	0.605455	0.213252	2.83915	0.00452343	0.0203364
ENSMUSG00000003033.15	Ap1m1	723.811	0.366959	0.170135	2.15686	0.0310165	0.0923671
ENSMUSG00000003037.16	Rab8a	861.825	0.515807	0.24187	2.13258	0.0329593	0.0966451
ENSMUSG00000003038.15	Hmgn2	2211.69	0.271609	0.196943	1.37913	0.167856	0.314422
ENSMUSG00000003039.9	Fam32a	1080.19	-0.483571	0.180315	-2.68182	0.00732226	0.029862
ENSMUSG00000003051.13	Elf3	2417.14	0.245293	0.209393	1.17145	0.24142	0.407368
ENSMUSG00000003053.17	Cyp2c29	4.92727	-1.04394	1.11703	-0.93457	0.35001	0.524567
ENSMUSG00000003062.13	Stard3nl	1369.01	-0.832515	0.215354	-3.86579	0.000110728	0.000934899
ENSMUSG00000003068.17	Stk11	3084.29	-0.225447	0.290142	-0.777024	0.437144	0.607141
ENSMUSG00000003070.6	Efna2	177.089	0.655859	0.207462	3.16134	0.00157045	0.00858657
ENSMUSG00000003072.15	Atp5d	5303.16	-0.141065	0.270363	-0.521763	0.601835	0.746548
ENSMUSG00000003099.11	Ppp5c	2617.94	-0.159591	0.140513	-1.13578	0.256051	0.423299
ENSMUSG00000003119.14	Cdk12	1721.75	0.319885	0.301298	1.06169	0.288377	0.4597
ENSMUSG00000003123.15	Lipe	321.902	0.375605	0.216831	1.73225	0.0832286	0.190919
ENSMUSG00000003131.7	Pafah1b2	1139.48	0.451489	0.378937	1.19146	0.233472	0.397172
ENSMUSG00000003134.10	Tbc1d8	765.925	-1.08592	0.159599	-6.80404	1.01727e-11	4.71847e-10
ENSMUSG00000003135.15	Cnot11	967.325	0.329078	0.142909	2.30272	0.0212948	0.0693925
ENSMUSG00000003153.10	Slc2a3	30011.8	0.947953	0.191703	4.9449	7.61813e-07	1.23913e-05
ENSMUSG00000003154.15	Foxj2	309.342	-0.880435	0.221807	-3.96938	7.20605e-05	0.000650517
ENSMUSG00000003161.15	Sri	642.847	0.200388	0.206938	0.968348	0.332871	0.506455
ENSMUSG00000003166.20	Dgcr2	1474.51	0.604469	0.150448	4.01779	5.87464e-05	0.000544139
ENSMUSG00000003184.15	Irf3	296.726	-0.0720121	0.245489	-0.293341	0.769261	0.865492
ENSMUSG00000003190.12	Bcl2l12	197.564	0.12604	0.304504	0.41392	0.678933	0.802576
ENSMUSG00000003198.10	Zfp959	89.6054	-1.8321	0.371413	-4.93277	8.10713e-07	1.30347e-05
ENSMUSG00000003199.16	Mpnd	1468.14	0.388662	0.229696	1.69207	0.0906318	0.202876
ENSMUSG00000003200.10	Sh3gl1	1132.04	0.237608	0.141601	1.67802	0.0933436	0.207044
ENSMUSG00000003206.7	Ebi3	37.6202	-0.366727	0.518052	-0.707897	0.47901	0.64446
ENSMUSG00000003208.9	Yju2	216.188	-0.0314735	0.280525	-0.112195	0.910669	0.952034
ENSMUSG00000003226.7	Ranbp2	2763.65	0.509594	0.353079	1.44328	0.14894	0.289082
ENSMUSG00000003227.4	Edar	1.59702	-2.70923	2.09132	-1.29546	0.19516	NA
ENSMUSG00000003228.9	Grk5	154.039	-0.147258	0.321013	-0.45873	0.646428	0.780067
ENSMUSG00000003233.12	Dvl3	633.854	-0.221804	0.201072	-1.10311	0.26998	0.438721
ENSMUSG00000003234.16	Abcf3	697.644	0.0175625	0.211842	0.0829036	0.933928	0.965163
ENSMUSG00000003235.13	Eif2b5	3097.37	0.549285	0.240893	2.2802	0.0225958	0.0726205
ENSMUSG00000003269.17	Cyth2	907.583	0.253588	0.159709	1.58781	0.112329	0.236637
ENSMUSG00000003271.17	Sult2b1	69.9636	-0.525738	0.46183	-1.13838	0.254962	0.422051
ENSMUSG00000003273.14	Car11	67.2372	-0.352679	0.352566	-1.00032	0.317155	0.490402
ENSMUSG00000003279.17	Dlgap1	83.4861	-0.53023	0.320331	-1.65526	0.0978725	0.2144
ENSMUSG00000003282.9	Plag1	97.8031	1.10362	0.707439	1.56002	0.118755	0.246889
ENSMUSG00000003283.15	Hck	1253.4	0.13964	0.198314	0.704136	0.481348	0.646455
ENSMUSG00000003299.10	Mrpl4	1977.71	0.0101716	0.217394	0.0467888	0.962682	0.979698
ENSMUSG00000003308.15	Keap1	538.074	0.2449	0.256541	0.954623	0.339768	0.514189
ENSMUSG00000003309.14	Ap1m2	366.525	-1.3585	0.254486	-5.33822	9.38631e-08	1.87478e-06
ENSMUSG00000003316.14	Glg1	3392.06	0.97307	0.322388	3.01832	0.00254182	0.0128372
ENSMUSG00000003341.9	Atp8b3	99.1595	0.198946	0.310521	0.640684	0.521728	0.681317
ENSMUSG00000003344.14	Btbd2	3081.78	0.547193	0.171043	3.19915	0.00137832	0.00772949
ENSMUSG00000003345.16	Csnk1g2	2394.43	0.26661	0.139613	1.90963	0.0561802	0.143707
ENSMUSG00000003346.14	Abhd17a	1406.51	0.100582	0.182365	0.55154	0.581263	0.731266
ENSMUSG00000003348.10	Mob3a	396.283	-0.499648	0.197455	-2.53044	0.0113918	0.0425631
ENSMUSG00000003352.14	Cacnb3	635.634	-0.205384	0.221395	-0.92768	0.353574	0.528379
ENSMUSG00000003354.6	Ccdc65	32.6918	-1.2543	0.582662	-2.1527	0.0313421	0.0930464
ENSMUSG00000003355.7	Fkbp11	490.936	-0.00782184	0.287925	-0.0271663	0.978327	0.988355
ENSMUSG00000003360.15	Ddx23	3402.74	0.545834	0.144838	3.76858	0.000164181	0.00131461
ENSMUSG00000003363.15	Pld3	2687.45	-0.500135	0.25088	-1.99353	0.0462038	0.123958
ENSMUSG00000003378.9	Grik5	640.928	-0.352415	0.237576	-1.48338	0.137974	0.273944
ENSMUSG00000003379.7	Cd79a	75.9617	-0.59216	0.346446	-1.70924	0.0874061	0.197458
ENSMUSG00000003380.11	Rabac1	1910.01	-0.0953726	0.303569	-0.314172	0.753391	0.854502
ENSMUSG00000003382.18	Etv3	335.78	0.0372364	0.292905	0.127128	0.898839	0.944513
ENSMUSG00000003402.14	Prkcsh	3787.74	0.0515195	0.201974	0.25508	0.798662	0.885304
ENSMUSG00000003410.8	Elavl3	648.119	0.748809	0.15559	4.81271	1.48895e-06	2.21886e-05
ENSMUSG00000003411.10	Rab3b	187.294	-0.871796	0.283523	-3.07486	0.00210598	0.0109879
ENSMUSG00000003418.11	St8sia6	60.8968	-1.0655	0.641667	-1.66052	0.0968092	0.212687
ENSMUSG00000003420.8	Fcgrt	454.227	-0.761912	0.228359	-3.33647	0.000848505	0.00515842
ENSMUSG00000003421.13	Nosip	1904.26	0.0275494	0.195071	0.141227	0.88769	0.938556
ENSMUSG00000003423.15	Pih1d1	776.717	-0.397927	0.293212	-1.35713	0.17474	0.323519
ENSMUSG00000003429.11	Rps11	24113.3	0.341189	0.281946	1.21012	0.226232	0.38931
ENSMUSG00000003435.9	Supt5	5111.91	0.0052525	0.169393	0.0310078	0.975263	0.986912
ENSMUSG00000003436.11	Dll3	99.6633	0.358018	0.394271	0.908051	0.363851	0.539339
ENSMUSG00000003437.14	Paf1	1417.77	-0.194303	0.222236	-0.874308	0.381951	0.556122
ENSMUSG00000003438.17	Timm50	1504.24	0.051411	0.20178	0.254787	0.798888	0.885359
ENSMUSG00000003444.8	Med29	627.189	-0.0444534	0.293669	-0.151373	0.879682	0.933509
ENSMUSG00000003452.15	Bicd1	77.0696	-0.81059	0.592512	-1.36806	0.171295	0.318887
ENSMUSG00000003458.12	Ncstn	671.86	0.0980935	0.185372	0.529171	0.596687	0.742929
ENSMUSG00000003464.13	Pex19	1088.01	0.320595	0.138291	2.31826	0.0204354	0.0672136
ENSMUSG00000003469.9	Phyhip	171.432	-0.376257	0.246993	-1.52335	0.127671	0.259338
ENSMUSG00000003476.16	Crhr2	118.13	-3.32585	0.341944	-9.72631	2.32894e-22	4.6415e-20
ENSMUSG00000003477.5	Inmt	0	NA	NA	NA	NA	NA
ENSMUSG00000003484.4	Cyp4f18	1.25809	-0.458414	2.32414	-0.19724	0.84364	NA
ENSMUSG00000003500.13	Impdh1	1543.55	-0.427497	0.197226	-2.16755	0.0301928	0.0904787
ENSMUSG00000003505.15	Psg18	0	NA	NA	NA	NA	NA
ENSMUSG00000003518.13	Dusp3	514.816	0.0119729	0.20735	0.0577422	0.953954	0.975799
ENSMUSG00000003526.12	Prodh	303.234	0.174125	0.221378	0.786548	0.431547	0.602087
ENSMUSG00000003527.9	Ess2	523.086	0.435647	0.198189	2.19814	0.0279393	0.0853761
ENSMUSG00000003528.15	Slc25a1	2681.96	0.686913	0.201053	3.41658	0.000634141	0.00405385
ENSMUSG00000003531.15	Dgcr6	709.685	-0.104877	0.321052	-0.326666	0.743921	0.847578
ENSMUSG00000003534.17	Ddr1	920.454	-1.42587	0.176495	-8.07885	6.53805e-16	6.34086e-14
ENSMUSG00000003541.6	Ier3	849.11	0.289243	0.170475	1.69669	0.0897554	0.201635
ENSMUSG00000003545.3	Fosb	3.9735	-0.607743	1.19691	-0.507758	0.611623	0.754439
ENSMUSG00000003546.10	Klc4	464.999	0.594965	0.19441	3.06037	0.00221065	0.0114321
ENSMUSG00000003549.9	Ercc1	347.905	0.433237	0.301689	1.43604	0.150991	0.291658
ENSMUSG00000003555.8	Cyp17a1	4.08457	-5.24962	1.72192	-3.0487	0.00229834	0.0118048
ENSMUSG00000003559.8	As3mt	424.382	0.0320024	0.20066	0.159485	0.873287	0.93022
ENSMUSG00000003573.15	Homer3	468.171	-0.25268	0.182807	-1.38222	0.166905	0.313124
ENSMUSG00000003575.13	Crtc1	306.892	0.548433	0.287116	1.91014	0.0561148	0.143601
ENSMUSG00000003581.14	Rnf215	200.374	-0.389407	0.269174	-1.44667	0.147989	0.28779
ENSMUSG00000003585.13	Sec14l2	380.859	-0.95743	0.23368	-4.09718	4.18215e-05	0.000407344
ENSMUSG00000003604.14	Aven	590.187	0.281685	0.244522	1.15199	0.249327	0.416103
ENSMUSG00000003617.16	Cp	1.69534	-0.113773	2.14171	-0.0531226	0.957634	NA
ENSMUSG00000003623.4	Crot	666.644	-0.195709	0.204652	-0.956302	0.33892	0.51329
ENSMUSG00000003644.17	Rps6ka1	4719.42	0.359977	0.124638	2.88818	0.0038748	0.0179682
ENSMUSG00000003657.9	Calb2	386.669	-0.102466	0.269567	-0.380114	0.703861	0.819965
ENSMUSG00000003660.10	Snrnp200	7834.63	0.714006	0.233576	3.05685	0.00223679	0.0115329
ENSMUSG00000003662.10	Ciao1	1080.25	0.170501	0.1615	1.05573	0.29109	0.462812
ENSMUSG00000003665.7	Has1	7.08826	-0.642699	1.1653	-0.551529	0.581271	0.731266
ENSMUSG00000003680.16	Taf6l	364.109	-0.180785	0.213695	-0.845997	0.397554	0.570869
ENSMUSG00000003721.14	Insig2	471.486	0.461263	0.258088	1.78723	0.0739001	0.175426
ENSMUSG00000003731.13	Kpna6	2716.52	0.548246	0.240594	2.27872	0.0226835	0.0728094
ENSMUSG00000003746.16	Man1a	131.438	-0.269653	0.363113	-0.742613	0.457716	0.626359
ENSMUSG00000003752.9	Itpkc	308.448	0.158659	0.239467	0.66255	0.507619	0.669978
ENSMUSG00000003762.13	Coq8b	398.45	-0.404099	0.307311	-1.31495	0.188526	0.341331
ENSMUSG00000003778.14	Brd8	2203.68	0.305777	0.166519	1.83629	0.0663147	0.162052
ENSMUSG00000003779.16	Kif20a	4366.3	0.158638	0.129313	1.22678	0.219905	0.381354
ENSMUSG00000003808.18	Farsa	2325.11	0.351672	0.159932	2.19889	0.0278861	0.0852422
ENSMUSG00000003809.14	Gcdh	1138.12	-0.34821	0.139742	-2.4918	0.0127099	0.0463794
ENSMUSG00000003810.13	Mast2	1522.43	0.0710961	0.133731	0.531634	0.594979	0.74172
ENSMUSG00000003812.13	Dnase2a	333.558	-0.370508	0.232342	-1.59467	0.110787	0.23434
ENSMUSG00000003813.15	Rad23a	1165.04	0.474008	0.15602	3.03813	0.00238052	0.0121375
ENSMUSG00000003814.8	Calr	9085.85	0.500512	0.121506	4.11922	3.80151e-05	0.0003749
ENSMUSG00000003824.12	Syce2	1636.63	0.744617	0.208866	3.56504	0.000363801	0.00255931
ENSMUSG00000003847.16	Nfat5	899.298	0.191662	0.324198	0.591187	0.554395	0.708762
ENSMUSG00000003848.14	Nob1	1812.27	0.303132	0.183842	1.64887	0.0991738	0.216622
ENSMUSG00000003849.8	Nqo1	410.69	-0.83	0.19482	-4.26035	2.04108e-05	0.000220078
ENSMUSG00000003863.18	Ppfia3	234.552	0.319676	0.35914	0.890116	0.373404	0.548642
ENSMUSG00000003865.16	Gys1	2061.45	0.631704	0.129932	4.86179	1.16331e-06	1.7789e-05
ENSMUSG00000003868.14	Ruvbl2	8140	0.226986	0.19494	1.16439	0.244268	0.410759
ENSMUSG00000003872.9	Lin7b	43.0794	-0.368625	0.437574	-0.842429	0.399548	0.572629
ENSMUSG00000003873.11	Bax	4886.74	0.130298	0.236715	0.550444	0.582015	0.73177
ENSMUSG00000003882.5	Il7r	0	NA	NA	NA	NA	NA
ENSMUSG00000003923.14	Tfam	1742.86	0.52864	0.211481	2.49971	0.0124296	0.0455364
ENSMUSG00000003929.11	Zfp81	390.512	0.532715	0.288997	1.84333	0.0652816	0.16056
ENSMUSG00000003934.5	Efnb3	111.563	0.490989	0.332667	1.47592	0.139966	0.276546
ENSMUSG00000003948.17	Mmd	279.123	-0.749794	0.204115	-3.67339	0.000239352	0.00181855
ENSMUSG00000003949.16	Hlf	83.4788	1.98065	0.653164	3.0324	0.0024262	0.0123496
ENSMUSG00000003955.8	Fam162a	4245.43	-0.278666	0.235892	-1.18133	0.237472	0.402091
ENSMUSG00000003970.9	Rpl8	58240.6	0.483017	0.241351	2.00131	0.0453593	0.122174
ENSMUSG00000003974.6	Grm3	2.42046	-4.49895	1.9897	-2.26112	0.0237517	0.0753474
ENSMUSG00000003992.15	Ssbp2	109.001	-0.210503	0.338555	-0.62177	0.534093	0.691484
ENSMUSG00000004018.9	Fancl	486.2	0.742065	0.200422	3.70251	0.000213479	0.00164892
ENSMUSG00000004031.13	Brinp2	21.1928	-0.0499975	0.618966	-0.0807759	0.93562	0.96598
ENSMUSG00000004032.10	Gstm5	128.749	-0.421717	0.324684	-1.29885	0.193994	0.348034
ENSMUSG00000004035.12	Gstm7	122.661	-1.91128	0.312401	-6.11801	9.4749e-10	2.93738e-08
ENSMUSG00000004038.9	Gstm3	120.556	-0.419254	0.362285	-1.15725	0.247171	0.413888
ENSMUSG00000004040.16	Stat3	2171.17	0.282436	0.147389	1.91627	0.0553312	0.142238
ENSMUSG00000004043.14	Stat5a	340.199	-0.0180526	0.170564	-0.105841	0.915709	0.954991
ENSMUSG00000004044.9	Cavin1	1619.58	-0.233052	0.130169	-1.79037	0.0733943	0.174636
ENSMUSG00000004054.9	Map3k11	398.451	0.245469	0.247178	0.993087	0.320668	0.49424
ENSMUSG00000004056.15	Akt2	1604.31	0.237917	0.13328	1.78509	0.074247	0.176042
ENSMUSG00000004069.17	Dnaja3	2240.71	-0.110985	0.138131	-0.803473	0.421702	0.593281
ENSMUSG00000004070.15	Hmox2	839.428	-0.0491436	0.226595	-0.216878	0.828303	0.903531
ENSMUSG00000004071.13	Cdip1	862.896	0.0321285	0.198235	0.162073	0.871249	0.928757
ENSMUSG00000004085.14	Map3k20	712.886	-1.0806	0.164743	-6.55932	5.40531e-11	2.16882e-09
ENSMUSG00000004096.9	Cwc15	1714.53	0.434383	0.235694	1.84299	0.0653298	0.160564
ENSMUSG00000004098.7	Col5a3	549.174	-0.669127	0.169626	-3.94473	7.98908e-05	0.000711641
ENSMUSG00000004099.16	Dnmt1	7278.21	0.435923	0.174686	2.49546	0.0125794	0.0459773
ENSMUSG00000004100.12	Ppan	2086.06	0.530365	0.192865	2.74993	0.00596087	0.025395
ENSMUSG00000004105.8	Angptl2	86.061	-2.47121	0.401876	-6.14918	7.7883e-10	2.46938e-08
ENSMUSG00000004110.17	Cacna1e	15.9461	-3.12804	1.06271	-2.94345	0.00324573	0.0156139
ENSMUSG00000004113.18	Cacna1b	274.014	-1.87691	0.513279	-3.6567	0.000255478	0.00192575
ENSMUSG00000004127.12	Trmt10a	559.312	0.69177	0.255427	2.70829	0.00676312	0.0281192
ENSMUSG00000004151.17	Etv1	186.12	1.59677	0.349275	4.57167	4.83843e-06	6.34029e-05
ENSMUSG00000004187.11	Kifc2	291.616	0.0635033	0.23772	0.267135	0.789365	0.879576
ENSMUSG00000004207.14	Psap	8001.54	-0.287361	0.143721	-1.99943	0.0455614	0.122567
ENSMUSG00000004221.16	Ikbkg	521.25	-0.23757	0.251446	-0.944815	0.344754	0.519998
ENSMUSG00000004231.15	Pax2	10.7339	-1.11467	0.950748	-1.17241	0.241033	0.406753
ENSMUSG00000004233.14	Wars2	120.775	-0.465649	0.246209	-1.89127	0.0585877	0.148297
ENSMUSG00000004263.15	Atn1	777.861	0.675554	0.237774	2.84116	0.00449492	0.0202383
ENSMUSG00000004264.17	Phb2	6882.63	0.544586	0.221817	2.45511	0.014084	0.0502809
ENSMUSG00000004266.15	Ptpn6	846.002	0.435503	0.142082	3.06516	0.00217551	0.0112858
ENSMUSG00000004267.16	Eno2	244.924	-0.12081	0.323667	-0.373254	0.708959	0.823577
ENSMUSG00000004268.11	Emg1	2624.08	0.507017	0.213136	2.37884	0.017367	0.0593048
ENSMUSG00000004270.13	Lpcat3	1007.85	-0.363073	0.169007	-2.14827	0.0316925	0.0938867
ENSMUSG00000004285.12	Atp6v1f	1917.77	-0.0256495	0.285949	-0.0896994	0.928526	0.96225
ENSMUSG00000004296.14	Il12b	0	NA	NA	NA	NA	NA
ENSMUSG00000004317.14	Clcn5	381.341	-0.328571	0.336924	-0.97521	0.329456	0.503075
ENSMUSG00000004319.15	Clcn3	1609.47	0.342415	0.300894	1.13799	0.255124	0.422281
ENSMUSG00000004328.15	Hif3a	464.588	0.0283637	0.241195	0.117596	0.906387	0.94909
ENSMUSG00000004341.8	Gpx6	142.864	-4.10112	0.358185	-11.4497	2.35907e-30	8.73145e-28
ENSMUSG00000004344.12	Gpx5	0.457519	-2.11762	3.98901	-0.530863	0.595514	NA
ENSMUSG00000004347.17	Pde1c	11.1557	-1.51128	1.0556	-1.43168	0.152236	0.293437
ENSMUSG00000004356.8	Utp20	3291.34	0.0769619	0.174373	0.441365	0.658949	0.789659
ENSMUSG00000004359.16	Spic	51.1753	1.15846	0.408013	2.83927	0.00452172	0.0203364
ENSMUSG00000004360.9	9330159F19Rik	27.8944	-2.71163	0.746164	-3.63409	0.000278961	0.00206619
ENSMUSG00000004364.14	Cul3	2086.48	0.792893	0.171382	4.62647	3.71944e-06	5.00414e-05
ENSMUSG00000004366.4	Sst	0	NA	NA	NA	NA	NA
ENSMUSG00000004371.15	Il11	16.2639	-0.702101	0.759325	-0.924638	0.355154	0.529868
ENSMUSG00000004383.18	Large1	334.564	-0.00346742	0.180372	-0.0192237	0.984663	0.991827
ENSMUSG00000004393.10	Ddx56	1748.4	-0.343226	0.180605	-1.90043	0.0573772	0.14611
ENSMUSG00000004394.12	Tmed4	858.943	-0.562845	0.146105	-3.85233	0.000117001	0.000981467
ENSMUSG00000004415.15	Col26a1	215.299	0.0375527	0.271201	0.138468	0.889871	0.93999
ENSMUSG00000004446.12	Bid	542.873	0.0194452	0.165236	0.117681	0.90632	0.949075
ENSMUSG00000004451.14	Ralb	1509.12	0.0430908	0.128382	0.335646	0.737138	0.843231
ENSMUSG00000004455.16	Ppp1cc	9309.54	0.611283	0.149245	4.09583	4.2066e-05	0.000409066
ENSMUSG00000004460.17	Dnajb11	1188.07	0.0882132	0.20572	0.428803	0.668066	0.796009
ENSMUSG00000004462.7	Tbccd1	425.109	0.76603	0.161268	4.75004	2.03378e-06	2.94135e-05
ENSMUSG00000004473.10	Clec11a	25.437	1.53658	0.53903	2.85064	0.00436307	0.0197822
ENSMUSG00000004500.9	Zfp324	31.822	-0.659609	0.474284	-1.39075	0.164302	0.309459
ENSMUSG00000004508.6	Gab2	20.0066	-0.64204	0.659219	-0.973941	0.330086	0.503739
ENSMUSG00000004530.12	Coro1c	3850.43	0.496547	0.150292	3.30389	0.000953527	0.00568107
ENSMUSG00000004535.12	Tax1bp1	1905.38	-0.0829277	0.148967	-0.556685	0.577742	0.728397
ENSMUSG00000004540.7	Psg17	0	NA	NA	NA	NA	NA
ENSMUSG00000004542.15	Psg19	0	NA	NA	NA	NA	NA
ENSMUSG00000004552.16	Ctse	0.49725	-2.22743	3.98305	-0.559228	0.576006	NA
ENSMUSG00000004558.15	Ndrg2	2438.03	0.932526	0.197079	4.73175	2.22597e-06	3.18628e-05
ENSMUSG00000004561.14	Mettl17	245.958	0.172791	0.246751	0.700267	0.483761	0.648371
ENSMUSG00000004562.16	Arhgef40	192.193	-0.109807	0.31488	-0.348727	0.727295	0.8362
ENSMUSG00000004565.15	Pnpla6	2376.44	-0.815478	0.253115	-3.22177	0.00127402	0.00724544
ENSMUSG00000004567.16	Mcoln1	844.05	-0.15154	0.156659	-0.967322	0.333383	0.50698
ENSMUSG00000004568.13	Arhgef18	1371.59	0.157748	0.182352	0.865073	0.386999	0.560771
ENSMUSG00000004591.16	Pkn2	2271.69	0.921171	0.245616	3.75045	0.00017652	0.00139859
ENSMUSG00000004609.11	Cd33	3.90858	-2.83458	1.7443	-1.62505	0.104152	0.224389
ENSMUSG00000004610.4	Etfb	2358.6	0.30956	0.274162	1.12911	0.25885	0.426773
ENSMUSG00000004612.9	Nkg7	6.7431	0.0235604	1.04825	0.0224759	0.982068	0.990314
ENSMUSG00000004626.14	Stxbp2	1151.37	-0.199512	0.226357	-0.881406	0.378098	0.552825
ENSMUSG00000004630.18	Pcp2	7.83782	-1.98066	1.17802	-1.68134	0.0926974	0.206151
ENSMUSG00000004631.15	Sgce	223.018	-0.623787	0.259085	-2.40765	0.0160554	0.0556537
ENSMUSG00000004633.17	Chn2	158.132	0.234428	0.360892	0.649579	0.515964	0.67666
ENSMUSG00000004637.15	Wwox	243.68	-0.308632	0.239273	-1.28988	0.197094	0.352293
ENSMUSG00000004642.13	Slbp	2959.14	-0.0252858	0.129259	-0.195621	0.844907	0.913947
ENSMUSG00000004651.6	Tyr	0	NA	NA	NA	NA	NA
ENSMUSG00000004654.6	Ghrhr	1.27616	-3.58826	2.92511	-1.22671	0.219931	NA
ENSMUSG00000004655.5	Aqp1	1.7773	-2.90512	2.13871	-1.35835	0.174352	NA
ENSMUSG00000004661.15	Arid3b	1273.14	0.360547	0.201672	1.7878	0.073809	0.175345
ENSMUSG00000004665.10	Cnn2	1253.25	0.564398	0.17364	3.25039	0.00115246	0.00666486
ENSMUSG00000004667.18	Polr2e	8200.3	0.400194	0.249616	1.60324	0.108882	0.231471
ENSMUSG00000004668.14	Abca13	22.793	0.577488	0.680784	0.848269	0.396288	0.5695
ENSMUSG00000004677.17	Myo9b	1790.45	-0.642121	0.35308	-1.81862	0.0689687	0.166776
ENSMUSG00000004698.11	Hdac9	75.1959	-1.88915	0.371786	-5.08128	3.74898e-07	6.61396e-06
ENSMUSG00000004707.14	Ly9	0	NA	NA	NA	NA	NA
ENSMUSG00000004709.14	Cd244a	0.189322	-0.514704	4.08047	-0.126138	0.899622	NA
ENSMUSG00000004730.15	Adgre1	0.835607	-2.94268	3.41641	-0.861337	0.389052	NA
ENSMUSG00000004748.5	Mtfp1	137.866	0.615985	0.244293	2.5215	0.0116857	0.0433959
ENSMUSG00000004768.14	Rab23	995.062	-0.152053	0.218991	-0.694335	0.487472	0.652026
ENSMUSG00000004771.12	Rab11a	1700.11	-0.22036	0.208478	-1.05699	0.290516	0.462094
ENSMUSG00000004788.11	Eif2b2	1052.15	-0.064905	0.280944	-0.231024	0.817296	0.897788
ENSMUSG00000004789.10	Dlst	2530.22	0.3911	0.13522	2.89233	0.00382398	0.0177962
ENSMUSG00000004791.7	Pgf	56.2746	-1.11003	0.408768	-2.71554	0.00661679	0.0276121
ENSMUSG00000004798.14	Ulk2	315.803	-0.0116102	0.271065	-0.042832	0.965835	0.981312
ENSMUSG00000004814.10	Ccl24	0.805865	-2.91347	3.95442	-0.736762	0.461267	NA
ENSMUSG00000004815.12	Dgkq	259.172	-0.374578	0.383821	-0.975916	0.329106	0.502667
ENSMUSG00000004821.1	Tmed11	0	NA	NA	NA	NA	NA
ENSMUSG00000004837.2	Grap	1.96068	-4.18955	2.08672	-2.00773	0.0446725	0.120796
ENSMUSG00000004842.18	Pou1f1	0	NA	NA	NA	NA	NA
ENSMUSG00000004843.7	Chmp2b	483.839	0.157089	0.159539	0.984645	0.324799	0.498565
ENSMUSG00000004846.10	Plod3	1518.69	-0.17069	0.196378	-0.86919	0.384743	0.558484
ENSMUSG00000004849.14	Ap1s1	1407.55	0.385267	0.159145	2.42086	0.0154839	0.0540238
ENSMUSG00000004864.13	Mapk13	684.29	-0.582302	0.253072	-2.30093	0.0213956	0.0696268
ENSMUSG00000004865.16	Srpk1	3301.49	0.520524	0.126771	4.10601	4.02556e-05	0.000394422
ENSMUSG00000004872.15	Pax3	1.10816	-3.37839	3.16604	-1.06707	0.28594	NA
ENSMUSG00000004880.11	Lbr	3055.56	0.727434	0.218704	3.32611	0.000880684	0.00532225
ENSMUSG00000004885.5	Crabp2	292.594	-1.2183	0.287234	-4.24149	2.22039e-05	0.000236877
ENSMUSG00000004891.16	Nes	277.399	0.0767968	0.202007	0.380169	0.70382	0.819965
ENSMUSG00000004892.13	Bcan	68.6331	-0.563825	0.370071	-1.52356	0.127619	0.25931
ENSMUSG00000004894.10	Hapln2	0.134311	-0.514704	4.08047	-0.126138	0.899622	NA
ENSMUSG00000004895.9	Prcc	1992.25	0.43568	0.213306	2.04251	0.0411012	0.113319
ENSMUSG00000004896.16	Rrnad1	282.332	-0.0793102	0.236616	-0.335186	0.737485	0.843425
ENSMUSG00000004897.16	Hdgf	12078.6	0.672131	0.128447	5.23277	1.6699e-07	3.15471e-06
ENSMUSG00000004902.7	Slc25a18	7.3828	-0.866958	1.00121	-0.865907	0.386541	0.560274
ENSMUSG00000004929.12	Thop1	3394.98	0.649943	0.163079	3.98544	6.73565e-05	0.000615714
ENSMUSG00000004931.11	Apba3	695.2	0.239351	0.244504	0.978923	0.327618	0.501238
ENSMUSG00000004933.17	Matk	88.3644	-0.23171	0.428086	-0.541271	0.588321	0.736915
ENSMUSG00000004934.14	Pias4	1621.05	0.800612	0.150988	5.3025	1.14229e-07	2.2252e-06
ENSMUSG00000004936.8	Map2k1	3219.08	0.377275	0.129875	2.90491	0.00367364	0.0172515
ENSMUSG00000004937.6	Sgta	2211.15	-0.0278927	0.142889	-0.195204	0.845233	0.914081
ENSMUSG00000004939.7	Nmrk2	2.81547	-3.65561	1.93331	-1.89085	0.0586438	0.148368
ENSMUSG00000004945.15	Tmem242	785.921	0.117962	0.254763	0.463027	0.643345	0.777944
ENSMUSG00000004947.15	Dtx2	810.992	0.200486	0.157463	1.27323	0.202938	0.359597
ENSMUSG00000004948.12	Zp3	156.579	-0.0726492	0.31739	-0.228895	0.81895	0.898571
ENSMUSG00000004951.10	Hspb1	10887.9	0.330906	0.263735	1.25469	0.20959	0.367684
ENSMUSG00000004952.13	Rasa4	1213.47	-0.148027	0.205794	-0.719298	0.471957	0.638096
ENSMUSG00000004961.7	Syt5	84.471	0.540657	0.384923	1.40458	0.160145	0.30422
ENSMUSG00000004980.16	Hnrnpa2b1	17571	0.682214	0.121364	5.62123	1.89602e-08	4.41415e-07
ENSMUSG00000004988.9	Fxyd4	45.3052	-0.855152	0.367313	-2.32813	0.0199054	0.0658646
ENSMUSG00000004994.12	Ccdc130	277.919	-0.51163	0.234688	-2.18004	0.0292545	0.0883823
ENSMUSG00000004996.9	Mri1	716.322	0.22079	0.176109	1.25371	0.209948	0.368134
ENSMUSG00000005034.15	Prkacb	919.133	0.449658	0.235248	1.91142	0.0559501	0.143362
ENSMUSG00000005043.13	Sgsh	84.1515	-0.264683	0.290658	-0.910632	0.362489	0.537882
ENSMUSG00000005045.16	Chd5	671.142	-1.07222	0.363538	-2.94942	0.00318371	0.0153686
ENSMUSG00000005054.7	Cstb	1373.57	0.0311232	0.167793	0.185486	0.852848	0.917774
ENSMUSG00000005057.13	Sh2b2	152.965	0.725907	0.231292	3.13849	0.00169823	0.00917185
ENSMUSG00000005069.12	Pex5	1266.27	0.401575	0.147646	2.71984	0.00653128	0.0273181
ENSMUSG00000005078.16	Jkamp	554.423	0.501162	0.201601	2.48591	0.012922	0.0470117
ENSMUSG00000005087.17	Cd44	37.7369	-1.55161	0.517948	-2.99568	0.00273831	0.0136126
ENSMUSG00000005089.15	Slc1a2	13.8129	-3.58258	1.53018	-2.34128	0.0192179	0.0641633
ENSMUSG00000005102.13	Eif2ak4	645.111	0.0613059	0.167137	0.366801	0.713768	0.826991
ENSMUSG00000005103.12	Wdr1	1831.85	0.400954	0.144571	2.77341	0.00554723	0.0239649
ENSMUSG00000005107.13	Slc2a9	17.3509	-3.72969	0.896986	-4.15803	3.2101e-05	0.000324698
ENSMUSG00000005124.10	Ccn4	10.3371	0.594752	0.796613	0.7466	0.455305	0.62436
ENSMUSG00000005125.13	Ndrg1	2968.82	1.09586	0.128508	8.52754	1.49495e-17	1.79552e-15
ENSMUSG00000005131.4	4930550C14Rik	42.3578	-2.3895	0.447897	-5.33493	9.55807e-08	1.899e-06
ENSMUSG00000005142.10	Man2b1	3174.37	-2.30667	0.165736	-13.9177	4.94659e-44	5.60696e-41
ENSMUSG00000005148.8	Klf5	2169.92	0.24504	0.236122	1.03777	0.299378	0.471885
ENSMUSG00000005150.16	Wdr83	356.779	-0.0571038	0.26523	-0.215299	0.829534	0.90395
ENSMUSG00000005161.15	Prdx2	3782.03	0.0324217	0.285903	0.113401	0.909713	0.951419
ENSMUSG00000005198.15	Polr2a	9416.52	-0.0503919	0.153896	-0.327441	0.743334	0.847069
ENSMUSG00000005202.2	Shbg	2.87718	0.448298	1.49094	0.300682	0.763657	0.86162
ENSMUSG00000005204.12	Senp3	5321.7	0.839396	0.146378	5.73443	9.78417e-09	2.44079e-07
ENSMUSG00000005220.10	Corin	1.78765	-0.98261	2.40582	-0.408431	0.682958	NA
ENSMUSG00000005225.15	Plekha8	938.132	0.681177	0.176406	3.86142	0.000112732	0.000950493
ENSMUSG00000005232.11	G6pc2	9.46277	0.0789329	0.867356	0.091004	0.927489	0.961862
ENSMUSG00000005233.16	Spc25	2528.29	-0.263029	0.178847	-1.47069	0.141374	0.278418
ENSMUSG00000005237.14	Dnah2	194.479	-0.845574	0.424206	-1.99331	0.0462274	0.124002
ENSMUSG00000005251.15	Ripk4	542.047	-1.27309	0.273869	-4.64852	3.34329e-06	4.5521e-05
ENSMUSG00000005262.13	Ufd1	679.8	0.0678942	0.162367	0.418151	0.675836	0.800746
ENSMUSG00000005267.13	Zfp287	55.4222	-1.13718	0.390215	-2.91423	0.00356566	0.0168535
ENSMUSG00000005268.20	Prlr	2.46983	0.0614524	2.03937	0.0301331	0.975961	0.987394
ENSMUSG00000005299.6	Letm1	1215.4	-0.2188	0.159437	-1.37233	0.169962	0.316927
ENSMUSG00000005312.15	Ubqln1	4616.97	0.894693	0.172427	5.18881	2.11638e-07	3.94453e-06
ENSMUSG00000005320.9	Fgfr4	466.953	-1.97975	0.179672	-11.0187	3.10615e-28	1.04321e-25
ENSMUSG00000005338.13	Cadm3	16.3252	-1.38127	0.619614	-2.22925	0.0257975	0.0803476
ENSMUSG00000005339.10	Fcer1a	0	NA	NA	NA	NA	NA
ENSMUSG00000005354.16	Txn2	3216.26	0.241594	0.211046	1.14475	0.252313	0.419196
ENSMUSG00000005355.9	Casp14	54.4929	-5.04556	0.625216	-8.07011	7.02345e-16	6.73954e-14
ENSMUSG00000005357.9	Slc1a6	22.2851	-0.762285	0.514384	-1.48194	0.138357	0.274444
ENSMUSG00000005360.14	Slc1a3	166.767	1.28328	0.287564	4.46259	8.09763e-06	9.81019e-05
ENSMUSG00000005362.14	Crbn	429.573	0.40338	0.258351	1.56136	0.118438	0.246491
ENSMUSG00000005364.11	Il5ra	0	NA	NA	NA	NA	NA
ENSMUSG00000005370.4	Msh6	14099.8	0.617563	0.1611	3.83342	0.000126375	0.00104894
ENSMUSG00000005371.15	Fbxo11	850.23	0.404921	0.208614	1.94101	0.0522576	0.136111
ENSMUSG00000005373.13	Mlxipl	378.538	-1.22896	0.273499	-4.49346	7.00742e-06	8.71053e-05
ENSMUSG00000005374.13	Tbl2	2624.43	0.780201	0.230003	3.39213	0.000693509	0.00436586
ENSMUSG00000005378.17	Bud23	1259.24	0.276664	0.20531	1.34755	0.177804	0.327476
ENSMUSG00000005397.8	Nid1	3262.82	0.846604	0.319515	2.64965	0.00805749	0.0321166
ENSMUSG00000005410.6	Mcm5	8907.21	0.808406	0.118164	6.84142	7.8412e-12	3.72272e-10
ENSMUSG00000005413.8	Hmox1	1831.43	-0.0548562	0.180226	-0.304374	0.760843	0.859817
ENSMUSG00000005417.17	Mprip	3917.94	-0.0743593	0.147865	-0.502888	0.615043	0.757413
ENSMUSG00000005442.13	Cic	3684.39	0.240512	0.257117	0.93542	0.349572	0.524213
ENSMUSG00000005447.12	Pafah1b3	1045.62	0.532923	0.231521	2.30184	0.0213444	0.0694949
ENSMUSG00000005465.9	Il27ra	111.66	0.401787	0.266438	1.50799	0.131556	0.264688
ENSMUSG00000005469.10	Prkaca	2470.89	0.453846	0.132953	3.41357	0.000641166	0.00408867
ENSMUSG00000005470.8	Asf1b	985.64	0.109859	0.150617	0.729393	0.465761	0.632785
ENSMUSG00000005474.9	Myl10	3.22847	-1.03957	1.37681	-0.755057	0.450215	0.619412
ENSMUSG00000005481.18	Ddx39	4156.33	0.456392	0.186055	2.45299	0.0141674	0.0505267
ENSMUSG00000005483.10	Dnajb1	1512.9	-0.120713	0.146488	-0.824048	0.409912	0.582387
ENSMUSG00000005493.15	Msh4	50.054	-0.979236	0.39239	-2.49557	0.0125756	0.0459728
ENSMUSG00000005501.14	Usp40	315.034	-0.112282	0.248488	-0.45186	0.65137	0.783631
ENSMUSG00000005503.8	Evx1	0.669386	0.377648	3.23939	0.11658	0.907193	NA
ENSMUSG00000005505.12	Kbtbd4	293.197	0.0797348	0.254949	0.312748	0.754472	0.855461
ENSMUSG00000005506.16	Celf1	4647.11	0.444029	0.184894	2.40153	0.0163266	0.0563675
ENSMUSG00000005510.9	Ndufs3	1773.47	-0.0542939	0.271972	-0.199631	0.841769	0.912109
ENSMUSG00000005514.14	Por	2127.79	0.0405881	0.130954	0.309942	0.756605	0.856941
ENSMUSG00000005533.10	Igf1r	781.2	1.04378	0.32607	3.2011	0.00136903	0.00769405
ENSMUSG00000005534.10	Insr	344.898	0.53165	0.261624	2.03211	0.0421421	0.115486
ENSMUSG00000005540.10	Fcer2a	3.03787	-0.612322	1.48653	-0.411913	0.680404	0.803582
ENSMUSG00000005547.14	Cyp2a5	0	NA	NA	NA	NA	NA
ENSMUSG00000005553.14	Atp4a	58.6828	0.233071	0.54606	0.426823	0.669508	0.79711
ENSMUSG00000005566.14	Trim28	34442.2	0.755558	0.304413	2.48202	0.0130642	0.0473769
ENSMUSG00000005575.16	Ube2m	1544.11	0.975245	0.199934	4.87784	1.07256e-06	1.66256e-05
ENSMUSG00000005580.11	Adcy9	120.233	0.539527	0.424017	1.27242	0.203225	0.360036
ENSMUSG00000005583.16	Mef2c	2.974	-2.41908	1.83247	-1.32012	0.186796	0.339146
ENSMUSG00000005609.16	Ctr9	2849.39	-0.676309	0.12691	-5.32903	9.87374e-08	1.95278e-06
ENSMUSG00000005610.17	Eif4g2	15691.3	0.204355	0.156629	1.30471	0.191992	0.34557
ENSMUSG00000005611.15	Mrvi1	10.3961	-3.57097	1.13548	-3.1449	0.00166145	0.0090027
ENSMUSG00000005615.15	Pcyt1a	461.163	-0.352443	0.208834	-1.68767	0.0914749	0.204133
ENSMUSG00000005621.11	Zfp592	1011.19	0.250205	0.194014	1.28962	0.197182	0.352324
ENSMUSG00000005625.15	Psmd4	4508.75	0.2081	0.245646	0.847153	0.39691	0.570212
ENSMUSG00000005628.12	Tmod4	7.78803	-0.117177	0.961554	-0.121862	0.903008	0.946919
ENSMUSG00000005640.11	Insrr	7.33973	-1.13613	1.17244	-0.969028	0.332531	0.506151
ENSMUSG00000005649.17	Cabp5	0.457519	-2.11762	3.98901	-0.530863	0.595514	NA
ENSMUSG00000005656.9	Snx6	1512.34	0.526149	0.178684	2.94457	0.00323403	0.0155659
ENSMUSG00000005667.8	Mthfd2	2749.9	0.741409	0.146891	5.04733	4.48037e-07	7.71663e-06
ENSMUSG00000005672.12	Kit	1623.04	0.670066	0.212989	3.14601	0.00165513	0.00897114
ENSMUSG00000005674.9	Tomm40l	449.27	1.25957	0.193122	6.52218	6.92929e-11	2.7084e-09
ENSMUSG00000005677.14	Nr1i3	5.2874	-4.79577	1.55787	-3.07842	0.00208098	0.010892
ENSMUSG00000005681.12	Apoa2	12.7275	-1.71528	0.783456	-2.18938	0.0285691	0.0867598
ENSMUSG00000005682.9	Pan2	1727.67	0.381698	0.161276	2.36674	0.0179455	0.0607908
ENSMUSG00000005683.8	Cs	6315.83	0.123658	0.122368	1.01054	0.312239	0.485574
ENSMUSG00000005686.17	Ampd3	513.339	-0.0429447	0.269782	-0.159183	0.873524	0.930272
ENSMUSG00000005687.14	Bcas2	3946.57	0.146065	0.199594	0.731809	0.464285	0.631631
ENSMUSG00000005696.11	Sh2d1a	3.31424	-0.516467	1.42078	-0.363509	0.716225	0.828832
ENSMUSG00000005698.15	Ctcf	2135.47	1.05516	0.242258	4.35555	1.32734e-05	0.0001514
ENSMUSG00000005699.16	Pard6a	126.52	-0.448523	0.293966	-1.52577	0.127068	0.258585
ENSMUSG00000005705.10	Agrp	13.2241	-1.50238	0.814916	-1.84361	0.0652403	0.160543
ENSMUSG00000005716.16	Pvalb	5.15396	-2.54599	1.25396	-2.03036	0.0423202	0.115904
ENSMUSG00000005718.8	Tfap4	590.257	0.150478	0.175423	0.857796	0.391005	0.564187
ENSMUSG00000005732.14	Ranbp1	6066.96	0.490484	0.213593	2.29635	0.0216557	0.0702466
ENSMUSG00000005763.15	Cd247	13.877	-0.843052	1.14219	-0.7381	0.460454	0.628593
ENSMUSG00000005774.12	Rfx5	301.17	-0.402444	0.28932	-1.391	0.164226	0.309347
ENSMUSG00000005779.12	Psmb4	6016.12	0.223002	0.204409	1.09096	0.27529	0.444672
ENSMUSG00000005800.3	Mmp8	0	NA	NA	NA	NA	NA
ENSMUSG00000005802.12	Slc30a4	118.589	-0.134334	0.295466	-0.454652	0.649359	0.782182
ENSMUSG00000005803.14	Sqor	10.0572	-1.63224	0.845624	-1.93022	0.0535793	0.138658
ENSMUSG00000005804.14	Bloc1s6	449.63	0.278982	0.319518	0.873132	0.382591	0.556742
ENSMUSG00000005813.12	Metap1	1456.1	0.632424	0.141768	4.46098	8.1585e-06	9.86417e-05
ENSMUSG00000005823.9	Gpr108	358.008	-0.276188	0.214126	-1.28984	0.197106	0.352293
ENSMUSG00000005824.7	Tnfsf14	0.775869	-1.49358	3.60584	-0.414211	0.67872	NA
ENSMUSG00000005836.10	Gata6	112.849	0.431269	0.408441	1.05589	0.291018	0.462771
ENSMUSG00000005846.12	Rsl1d1	5427.5	0.341622	0.134701	2.53616	0.0112077	0.041979
ENSMUSG00000005864.7	Cnga2	0.349044	2.16934	4.05073	0.535543	0.592274	NA
ENSMUSG00000005871.15	Apc	1682.04	0.685638	0.435557	1.57416	0.11545	0.241834
ENSMUSG00000005873.6	Reep5	1086.19	-0.479211	0.346359	-1.38357	0.166491	0.312511
ENSMUSG00000005881.13	Ergic3	2244.38	-0.92921	0.313591	-2.96312	0.00304533	0.0148428
ENSMUSG00000005882.18	Uqcc1	640.559	-0.150663	0.221355	-0.680637	0.496101	0.659779
ENSMUSG00000005883.15	Spo11	0.918657	-3.12386	3.32145	-0.940513	0.346955	NA
ENSMUSG00000005886.14	Ncoa2	718.268	0.786921	0.340141	2.31351	0.0206944	0.0678564
ENSMUSG00000005891.7	Prl4a1	0	NA	NA	NA	NA	NA
ENSMUSG00000005892.4	Trh	1503.12	0.157559	0.179773	0.876436	0.380793	0.555239
ENSMUSG00000005893.14	Nr2c2	199.259	0.41567	0.932412	0.445801	0.655741	0.786855
ENSMUSG00000005897.14	Nr2c1	203.729	0.09043	0.287103	0.314973	0.752782	0.854025
ENSMUSG00000005899.14	Smpd4	3199.14	0.47084	0.212214	2.21871	0.0265067	0.082007
ENSMUSG00000005907.14	Pex1	401.9	0.232671	0.33433	0.695931	0.486472	0.651215
ENSMUSG00000005917.15	Otx1	19.9528	-1.11728	0.582225	-1.91898	0.0549869	0.141613
ENSMUSG00000005936.19	Kctd20	2162.65	0.256922	0.127766	2.01088	0.0443386	0.120127
ENSMUSG00000005947.11	Itgae	103.961	-0.708987	0.258739	-2.74016	0.00614084	0.0260393
ENSMUSG00000005949.9	Ctns	280.593	-0.195389	0.195193	-1.001	0.316826	0.490143
ENSMUSG00000005950.14	P2rx5	91.5833	-1.55353	0.340115	-4.56765	4.93232e-06	6.44471e-05
ENSMUSG00000005951.13	Shpk	240.187	-2.57952	0.219376	-11.7584	6.3912e-32	2.82709e-29
ENSMUSG00000005952.15	Trpv1	3.63759	-2.08373	1.44557	-1.44146	0.149454	0.289557
ENSMUSG00000005958.15	Ephb3	756.654	0.721655	0.165019	4.37317	1.22456e-05	0.000140918
ENSMUSG00000005968.14	Tuft1	407.625	-0.991917	0.184016	-5.39039	7.03055e-08	1.44729e-06
ENSMUSG00000005973.6	Rcn1	1148.44	0.262697	0.164761	1.59441	0.110843	0.234405
ENSMUSG00000005980.15	Dnase1	23.1438	-0.341155	0.546817	-0.623894	0.532697	0.690417
ENSMUSG00000005981.11	Trap1	5716.97	0.163164	0.136509	1.19526	0.231984	0.395714
ENSMUSG00000005982.14	Naa60	710.548	0.277981	0.158507	1.75375	0.0794734	0.184644
ENSMUSG00000005983.15	1700037C18Rik	28.2463	-1.54719	0.581342	-2.66141	0.00778132	0.0313249
ENSMUSG00000005986.16	Ankrd13d	240.888	-0.448064	0.315673	-1.41939	0.155785	0.298589
ENSMUSG00000005994.14	Tyrp1	2.51415	-2.71357	1.85064	-1.46629	0.142569	0.280286
ENSMUSG00000006005.18	Tpr	4891.2	0.13349	0.261803	0.509889	0.610129	0.753152
ENSMUSG00000006007.14	Pdc	0.210347	1.40885	4.08047	0.345266	0.729894	NA
ENSMUSG00000006010.14	Odr4	460.69	0.237729	0.185609	1.2808	0.200263	0.356075
ENSMUSG00000006014.16	Prg4	8.40177	0.123564	0.822454	0.150239	0.880576	0.934
ENSMUSG00000006019.15	Dhx34	452.429	0.00506566	0.229483	0.0220742	0.982389	0.990472
ENSMUSG00000006021.5	Kptn	200.918	-0.0140271	0.256305	-0.054728	0.956355	0.976844
ENSMUSG00000006024.13	Napa	1560.97	0.136377	0.198698	0.686354	0.49249	0.656364
ENSMUSG00000006050.12	Sra1	1216.98	0.106532	0.23068	0.461819	0.644211	0.778387
ENSMUSG00000006056.13	Calcoco2	644.067	-0.421031	0.17166	-2.45271	0.0141786	0.0505392
ENSMUSG00000006057.15	Atp5g1	5341.5	0.376116	0.279274	1.34677	0.178056	0.327806
ENSMUSG00000006058.10	Snf8	1290.06	-0.00482265	0.272077	-0.0177253	0.985858	0.99248
ENSMUSG00000006095.12	Tbcb	1644.59	0.672797	0.296222	2.27126	0.0231313	0.0739162
ENSMUSG00000006127.9	Inpp5k	717.275	-0.875219	0.181575	-4.82015	1.43447e-06	2.14649e-05
ENSMUSG00000006134.4	Crkl	1459.61	0.369088	0.270018	1.3669	0.171656	0.319331
ENSMUSG00000006143.12	Upk3bl	76.48	-0.208645	0.293775	-0.71022	0.477568	0.643236
ENSMUSG00000006154.13	Eps8l1	7.53643	-1.75108	1.38475	-1.26454	0.206035	0.363276
ENSMUSG00000006169.20	Clint1	1209.61	0.599078	0.288476	2.0767	0.0378297	0.106435
ENSMUSG00000006179.9	Prss16	117.669	0.581424	0.286981	2.026	0.0427644	0.116786
ENSMUSG00000006191.17	Cdkal1	369.153	0.389965	0.21035	1.85389	0.0637554	0.157978
ENSMUSG00000006200.3	Rhox6	66.0415	-1.58143	0.369847	-4.27589	1.90376e-05	0.000207118
ENSMUSG00000006204.7	Cdcp3	9.40099	-6.45379	1.41425	-4.5634	5.03319e-06	6.56233e-05
ENSMUSG00000006205.13	Htra1	501.442	-1.09406	0.16174	-6.76428	1.33972e-11	6.05914e-10
ENSMUSG00000006215.12	Zbtb17	793.803	-0.0924963	0.180467	-0.512539	0.608274	0.751936
ENSMUSG00000006216.10	Clcnkb	317.744	-1.19688	0.417091	-2.8696	0.00410994	0.0188608
ENSMUSG00000006218.4	Fam131c	263.743	0.814255	0.272609	2.9869	0.00281825	0.0139193
ENSMUSG00000006219.12	Fblim1	3450.4	0.585227	0.201088	2.91031	0.00361069	0.0170176
ENSMUSG00000006221.7	Hspb7	15.2988	-0.997678	0.656845	-1.5189	0.128789	0.260886
ENSMUSG00000006235.6	Epor	80.8555	0.847882	0.386753	2.19231	0.0283573	0.0863231
ENSMUSG00000006241.16	Ccdc159	31.0459	-0.235401	0.447343	-0.526221	0.598735	0.744253
ENSMUSG00000006262.15	Mob1b	374.746	-0.242885	0.310201	-0.782993	0.433631	0.603927
ENSMUSG00000006269.7	Atp6v1b1	3.84237	-0.10743	1.51142	-0.0710789	0.943335	0.970323
ENSMUSG00000006270.7	Vax1	1.10941	-3.38319	3.04387	-1.11148	0.266363	NA
ENSMUSG00000006273.14	Atp6v1b2	3605.29	0.486558	0.122318	3.9778	6.95573e-05	0.000633597
ENSMUSG00000006276.10	Eps15l1	1800.33	0.209463	0.145827	1.43638	0.150894	0.291532
ENSMUSG00000006281.8	Tep1	803.515	-0.88727	0.434044	-2.04419	0.0409346	0.112945
ENSMUSG00000006288.8	Ttc5	1169.32	0.341778	0.1475	2.31715	0.0204957	0.0673327
ENSMUSG00000006289.14	Osgep	1185.34	0.635002	0.184968	3.43303	0.000596869	0.00383995
ENSMUSG00000006299.13	Aamp	3947.36	0.241381	0.208101	1.15992	0.246079	0.412506
ENSMUSG00000006301.17	Tmbim1	881.062	-0.621933	0.142954	-4.35059	1.35772e-05	0.000154477
ENSMUSG00000006304.14	Arpc2	2955.71	-0.313934	0.154435	-2.0328	0.0420731	0.115332
ENSMUSG00000006307.16	Kmt2b	2299.85	0.659524	0.145582	4.53026	5.89115e-06	7.48193e-05
ENSMUSG00000006310.10	Zbtb32	673.23	-0.564634	0.266433	-2.11923	0.034071	0.0990244
ENSMUSG00000006311.8	Etv2	9.94059	0.902	0.743329	1.21346	0.224954	0.387663
ENSMUSG00000006313.5	Upk1a	54.0498	-0.0899192	0.353725	-0.254207	0.799336	0.885528
ENSMUSG00000006315.9	Tmem147	1059.72	0.122112	0.25218	0.484227	0.628225	0.766567
ENSMUSG00000006333.14	Rps9	23198.9	0.149175	0.232782	0.640834	0.521631	0.681283
ENSMUSG00000006335.16	Tfpt	324.126	-0.0746134	0.315155	-0.236752	0.812849	0.895578
ENSMUSG00000006342.15	Susd2	394.949	0.29427	0.189063	1.55647	0.119597	0.247903
ENSMUSG00000006344.17	Ggt5	56.0111	-2.1524	0.436862	-4.92696	8.35204e-07	1.3381e-05
ENSMUSG00000006345.10	Ggt1	708.228	0.118748	0.23256	0.510614	0.609621	0.75273
ENSMUSG00000006356.10	Crip2	2468.8	-0.863793	0.271593	-3.18047	0.00147035	0.00814237
ENSMUSG00000006360.11	Crip1	1018.65	-0.495362	0.284864	-1.73894	0.0820447	0.189164
ENSMUSG00000006362.16	Cbfa2t3	68.0063	-1.47558	0.489963	-3.01162	0.00259861	0.0130767
ENSMUSG00000006369.14	Fbln1	3118.42	-0.0578863	0.174612	-0.331514	0.740257	0.844972
ENSMUSG00000006373.10	Pgrmc1	1765.8	-0.162652	0.141848	-1.14666	0.251521	0.41835
ENSMUSG00000006378.15	Gcat	2084.99	0.851932	0.154687	5.50746	3.64044e-08	7.90694e-07
ENSMUSG00000006386.15	Tek	377.128	-1.89121	0.216241	-8.74587	2.21298e-18	2.90831e-16
ENSMUSG00000006389.13	Mpl	1.5327	-0.112321	2.1596	-0.05201	0.958521	NA
ENSMUSG00000006390.15	Elovl1	426.125	-0.542631	0.218493	-2.48352	0.0130091	0.0472432
ENSMUSG00000006392.16	Med8	691.198	0.0983332	0.23903	0.411384	0.680791	0.803725
ENSMUSG00000006395.16	Hyi	97.7148	-0.429428	0.40758	-1.0536	0.292065	0.463785
ENSMUSG00000006398.15	Cdc20	5947.35	0.301397	0.160741	1.87505	0.0607865	0.152374
ENSMUSG00000006403.13	Adamts4	49.7987	-0.68964	0.402781	-1.7122	0.08686	0.19658
ENSMUSG00000006411.12	Nectin4	417.446	-3.34638	0.201988	-16.5672	1.20339e-61	3.63745e-58
ENSMUSG00000006412.10	Pfdn2	1991.11	0.374772	0.274797	1.36381	0.172627	0.320807
ENSMUSG00000006418.17	Rnf114	1570.34	0.0260952	0.139007	0.187726	0.851092	0.917136
ENSMUSG00000006423.15	C330007P06Rik	555.302	0.245699	0.213581	1.15038	0.249988	0.416823
ENSMUSG00000006435.16	Neurl1a	1043.64	-0.0705758	0.153361	-0.460193	0.645378	0.779318
ENSMUSG00000006442.10	Srm	4464.77	0.766309	0.229144	3.34422	0.000825147	0.00504377
ENSMUSG00000006445.3	Epha2	1804.07	-0.854599	0.212239	-4.02658	5.65938e-05	0.000526892
ENSMUSG00000006456.10	Rbm14	1610.6	1.1672	0.197763	5.90201	3.591e-09	9.8082e-08
ENSMUSG00000006457.4	Actn3	1897.92	-0.137976	0.294723	-0.468155	0.639674	0.775437
ENSMUSG00000006463.13	Zdhhc24	545.316	-0.0334808	0.167888	-0.199423	0.841932	0.912114
ENSMUSG00000006464.9	Bbs1	133.431	0.0216661	0.300364	0.0721328	0.942496	0.969877
ENSMUSG00000006469.13	Slc34a3	242.974	-1.8812	0.243657	-7.72068	1.1571e-14	9.12402e-13
ENSMUSG00000006471.18	Ndor1	408.207	0.278543	0.255148	1.09169	0.274969	0.4444
ENSMUSG00000006476.19	Nsmf	174.135	0.293928	0.309647	0.949237	0.3425	0.517259
ENSMUSG00000006488.17	Prl7a1	0	NA	NA	NA	NA	NA
ENSMUSG00000006490.3	Prl8a9	0.613835	-0.962486	3.88191	-0.247941	0.80418	NA
ENSMUSG00000006494.11	Pdk1	3196.08	0.116021	0.201819	0.574874	0.565377	0.718598
ENSMUSG00000006498.16	Ptbp1	11247.5	0.775146	0.199603	3.88343	0.000102992	0.000878583
ENSMUSG00000006517.5	Mvd	1153.78	0.359716	0.215583	1.66857	0.0952021	0.210021
ENSMUSG00000006519.11	Cyba	576.236	-0.720103	0.276793	-2.6016	0.00927912	0.0359663
ENSMUSG00000006522.17	Itih3	2.87365	-1.08546	1.83469	-0.591629	0.554099	0.708534
ENSMUSG00000006526.13	Stimate	638.801	-0.0300862	0.27515	-0.109345	0.912929	0.953353
ENSMUSG00000006527.16	Sfmbt1	338.685	0.501954	0.206948	2.42551	0.0152871	0.0535225
ENSMUSG00000006529.16	Itih1	1.10506	-3.36457	2.51767	-1.33638	0.181423	NA
ENSMUSG00000006538.12	Ihh	7.19639	0.796631	1.22924	0.648065	0.516943	0.677355
ENSMUSG00000006542.13	Prkag3	10.5025	-1.65119	0.772792	-2.13665	0.0326262	0.0959632
ENSMUSG00000006546.3	Cryba2	1.57733	0.510182	2.15275	0.23699	0.812664	NA
ENSMUSG00000006567.11	Atp7b	194.104	0.173731	0.306823	0.566227	0.57124	0.72301
ENSMUSG00000006570.3	Defb2	0	NA	NA	NA	NA	NA
ENSMUSG00000006574.15	Slc4a1	43.4408	-1.07365	0.419866	-2.55712	0.0105544	0.039928
ENSMUSG00000006575.14	Rundc3a	514.888	-0.909246	0.268597	-3.38518	0.000711327	0.00445925
ENSMUSG00000006576.16	Slc4a3	262.764	-0.339773	0.282914	-1.20098	0.22976	0.393144
ENSMUSG00000006585.3	Cdt1	4957.15	0.493081	0.158864	3.10379	0.00191061	0.0101111
ENSMUSG00000006586.15	Runx1t1	39.0505	-1.13092	0.71191	-1.58857	0.112158	0.236358
ENSMUSG00000006587.6	Snai3	211.054	-1.87312	0.220568	-8.49228	2.02623e-17	2.38622e-15
ENSMUSG00000006589.8	Aprt	3667.32	-0.195966	0.255629	-0.766601	0.443319	0.613314
ENSMUSG00000006599.13	Gtf2h1	2728.25	0.51266	0.133201	3.84876	0.000118715	0.000993092
ENSMUSG00000006611.15	Hfe	24.1537	0.408357	0.706643	0.577883	0.563343	0.716565
ENSMUSG00000006638.15	Abhd1	141.649	-0.612767	0.332916	-1.84061	0.0656793	0.161091
ENSMUSG00000006641.12	Slc5a6	346.138	-0.083299	0.317071	-0.262714	0.792771	0.881534
ENSMUSG00000006642.3	Tcf23	12.5228	-0.606234	0.752578	-0.805542	0.420507	0.592565
ENSMUSG00000006649.17	Nphs1	1086.66	-0.104621	0.220793	-0.473844	0.635611	0.772462
ENSMUSG00000006651.8	Aplp1	2876.22	0.902476	0.158142	5.70674	1.1516e-08	2.82237e-07
ENSMUSG00000006673.14	Qrich1	2267.09	0.579454	0.182438	3.17616	0.00149237	0.00824415
ENSMUSG00000006675.10	P4htm	152.72	-0.584948	0.334838	-1.74696	0.0806445	0.186743
ENSMUSG00000006676.16	Usp19	2222.57	-0.0583004	0.172272	-0.338421	0.735046	0.841471
ENSMUSG00000006678.6	Pola1	1764.94	0.958675	0.301221	3.18263	0.00145943	0.00809675
ENSMUSG00000006699.17	Cdc42	6453.67	0.447963	0.128527	3.48537	0.000491464	0.00327811
ENSMUSG00000006705.13	Pknox1	489.21	0.632644	0.276199	2.29054	0.02199	0.0711525
ENSMUSG00000006711.15	D130043K22Rik	5.13078	0.227344	0.992335	0.2291	0.818791	0.898454
ENSMUSG00000006715.11	Gmnn	2852.13	0.501503	0.230186	2.17869	0.0293547	0.0885818
ENSMUSG00000006717.7	Acot13	520.765	-0.647172	0.266572	-2.42776	0.0151925	0.053222
ENSMUSG00000006720.16	Zfp184	287.108	-0.0183799	0.195895	-0.0938255	0.925248	0.960685
ENSMUSG00000006724.12	Cyp27b1	13.8077	-0.251307	0.913	-0.275253	0.783121	0.87579
ENSMUSG00000006728.12	Cdk4	8070.69	0.453077	0.196641	2.30409	0.0212178	0.0692596
ENSMUSG00000006731.10	B4galnt1	295.826	0.18834	0.224885	0.837492	0.402316	0.575121
ENSMUSG00000006732.14	Mettl1	316.64	0.404603	0.263831	1.53357	0.125135	0.255937
ENSMUSG00000006736.9	Tspan31	1125.65	-0.127845	0.158103	-0.808617	0.418736	0.590742
ENSMUSG00000006740.14	Kif5b	2337.79	0.464728	0.328903	1.41296	0.157666	0.301215
ENSMUSG00000006763.14	Saal1	917.564	0.183252	0.207639	0.882553	0.377478	0.552449
ENSMUSG00000006764.8	Tph2	8.77977	-1.55772	1.13227	-1.37575	0.168899	0.315593
ENSMUSG00000006777.7	Krt23	19.5793	-0.840036	0.556351	-1.5099	0.131068	0.263912
ENSMUSG00000006782.16	Cnp	782.742	-0.305142	0.189993	-1.60607	0.108258	0.230531
ENSMUSG00000006784.14	Ttc25	264.254	-0.703325	0.236625	-2.97232	0.00295563	0.0144775
ENSMUSG00000006800.14	Sulf2	2240.48	0.490089	0.18828	2.60297	0.00924192	0.0358879
ENSMUSG00000006818.5	Sod2	2829.55	0.770247	0.144699	5.3231	1.02011e-07	2.00659e-06
ENSMUSG00000006850.8	Tmco6	630.163	0.160082	0.171661	0.932551	0.351052	0.525656
ENSMUSG00000006906.10	Stambp	119.168	-0.493937	0.284339	-1.73714	0.0823625	0.189637
ENSMUSG00000006920.14	Ezh1	1193.33	0.526674	0.202633	2.59915	0.00934541	0.0361768
ENSMUSG00000006930.15	Hap1	1291.64	-0.0928552	0.159289	-0.582936	0.559936	0.713483
ENSMUSG00000006931.15	P3h4	181.494	0.0834235	0.251406	0.331828	0.740019	0.844831
ENSMUSG00000006932.17	Ctnnb1	12164.5	0.498832	0.145086	3.43817	0.000585654	0.00378534
ENSMUSG00000006941.5	Eif1b	700.619	0.419292	0.247674	1.69291	0.0904717	0.202667
ENSMUSG00000006948.7	Klk4	0.709234	-1.35756	3.71995	-0.364941	0.715156	NA
ENSMUSG00000006958.14	Chrd	91.5953	0.200853	0.323675	0.62054	0.534902	0.692087
ENSMUSG00000006998.16	Psmd2	11449.6	0.279266	0.135575	2.05987	0.0394111	0.109811
ENSMUSG00000007021.5	Syngr3	154.389	0.114898	0.240974	0.476808	0.633499	0.770979
ENSMUSG00000007029.16	Vars	8308.13	1.04813	0.146046	7.17672	7.1405e-13	4.13738e-11
ENSMUSG00000007030.8	Vwa7	18.3085	-0.21675	0.603344	-0.359247	0.71941	0.83098
ENSMUSG00000007033.4	Hspa1l	31.7108	-0.552269	0.484397	-1.14012	0.254238	0.42126
ENSMUSG00000007034.15	Slc44a4	273.438	-0.25372	0.19108	-1.32782	0.184238	0.336015
ENSMUSG00000007035.15	Msh5	64.6412	-0.95297	0.459923	-2.07202	0.0382634	0.107422
ENSMUSG00000007036.15	Abhd16a	251.799	0.562037	0.191669	2.93233	0.00336427	0.016103
ENSMUSG00000007038.5	Neu1	591.279	-0.0193136	0.198078	-0.0975046	0.922326	0.959024
ENSMUSG00000007039.12	Ddah2	1436.05	0.824407	0.226674	3.63696	0.000275872	0.00204858
ENSMUSG00000007041.9	Clic1	1846.62	-0.267023	0.203305	-1.31341	0.189043	0.342028
ENSMUSG00000007050.17	Lsm2	1592.3	-0.0879968	0.243147	-0.361907	0.717422	0.829634
ENSMUSG00000007080.14	Pole	2993.6	-0.1488	0.2641	-0.563423	0.573147	0.724614
ENSMUSG00000007097.14	Atp1a2	261.876	-0.968629	0.26535	-3.65038	0.000261849	0.00196316
ENSMUSG00000007107.6	Atp1a4	13.4564	-0.660579	0.684272	-0.965374	0.334357	0.50812
ENSMUSG00000007122.11	Casq1	85.0248	-0.302847	0.305242	-0.992155	0.321122	0.494624
ENSMUSG00000007207.10	Stx1a	249.904	0.181224	0.251117	0.721673	0.470496	0.636499
ENSMUSG00000007209.4	Ceacam9	16.2044	-2.53711	0.815041	-3.11286	0.00185286	0.00985438
ENSMUSG00000007216.6	Zfp775	264.155	0.608984	0.212387	2.86733	0.00413949	0.0189772
ENSMUSG00000007279.14	Scube2	32.4039	0.142521	0.545663	0.261188	0.793948	0.882448
ENSMUSG00000007338.10	Mrpl49	1454.26	0.252454	0.204543	1.23424	0.217115	0.377635
ENSMUSG00000007379.15	Dennd2c	1862.77	0.141327	0.170372	0.829519	0.406811	0.579385
ENSMUSG00000007411.16	Mark3	2139.59	-0.172382	0.150087	-1.14855	0.250742	0.417542
ENSMUSG00000007415.15	Gatad1	1561.35	0.560308	0.159968	3.50262	0.000460702	0.00311185
ENSMUSG00000007440.10	Pcdha11	0	NA	NA	NA	NA	NA
ENSMUSG00000007457.3	2310003L06Rik	2.42396	2.79258	1.98029	1.41018	0.158485	0.302209
ENSMUSG00000007458.14	M6pr	3510.06	0.329557	0.124692	2.64296	0.00821853	0.0326776
ENSMUSG00000007476.18	Lrrc8a	275.727	0.345183	0.246573	1.39992	0.161537	0.305871
ENSMUSG00000007480.5	Mc5r	13.2176	-0.339905	0.725114	-0.46876	0.639241	0.775107
ENSMUSG00000007564.15	Ppp2r1a	6493.05	0.5223	0.307894	1.69636	0.0898178	0.201711
ENSMUSG00000007570.16	Fance	683.367	0.220873	0.21787	1.01378	0.310687	0.483948
ENSMUSG00000007589.9	Tinf2	1180.87	-0.0363114	0.15985	-0.227159	0.8203	0.899413
ENSMUSG00000007591.15	Tssk4	4.5559	-1.20015	1.11051	-1.08072	0.279821	0.450016
ENSMUSG00000007594.10	Hapln4	165.521	0.368835	0.219816	1.67793	0.0933614	0.207044
ENSMUSG00000007603.9	Dus3l	895.526	-0.135895	0.15296	-0.888438	0.374305	0.54949
ENSMUSG00000007610.15	Gtpbp3	663.735	0.520966	0.161969	3.21646	0.00129782	0.0073531
ENSMUSG00000007613.15	Tgfbr1	502.507	-0.0696265	0.314087	-0.221679	0.824563	0.901566
ENSMUSG00000007617.18	Homer1	586.92	0.290811	0.332521	0.874564	0.381811	0.556097
ENSMUSG00000007646.13	Rad51c	598.688	0.240605	0.184534	1.30386	0.192282	0.345897
ENSMUSG00000007653.12	Gabrb2	2.36478	-4.37442	2.13424	-2.04964	0.0404001	0.111877
ENSMUSG00000007655.16	Cav1	5.48736	0.597304	1.62545	0.36747	0.713268	0.826571
ENSMUSG00000007656.13	Arpp19	2034.8	-0.0218379	0.273575	-0.0798242	0.936377	0.966541
ENSMUSG00000007659.18	Bcl2l1	680.999	0.198225	0.146966	1.34878	0.177406	0.326942
ENSMUSG00000007670.10	Khsrp	3623.53	0.464954	0.131109	3.54633	0.000390635	0.00271231
ENSMUSG00000007682.6	Dio2	0	NA	NA	NA	NA	NA
ENSMUSG00000007721.6	Ccdc124	1339.46	0.466981	0.25703	1.81683	0.0692429	0.16726
ENSMUSG00000007739.10	Cct4	16019.1	0.412249	0.155532	2.65058	0.00803526	0.0320562
ENSMUSG00000007777.9	0610009B22Rik	389.424	-0.108178	0.197515	-0.547694	0.583902	0.733406
ENSMUSG00000007783.10	Cpt1c	2284.49	-1.50254	0.185087	-8.11802	4.73832e-16	4.74774e-14
ENSMUSG00000007805.4	Twist2	1.59093	-0.152046	1.86014	-0.0817389	0.934854	NA
ENSMUSG00000007812.16	Zfp655	1234.02	0.326994	0.237586	1.37632	0.168722	0.31545
ENSMUSG00000007815.13	Rhoa	7502.63	0.534635	0.118865	4.49781	6.86557e-06	8.55144e-05
ENSMUSG00000007817.15	Zmiz1	1145.2	0.131403	0.230124	0.57101	0.567993	0.720562
ENSMUSG00000007827.10	Ankrd26	596.733	0.21229	0.355881	0.596521	0.550828	0.705495
ENSMUSG00000007833.15	Aldh16a1	1518.74	-0.391901	0.218753	-1.79152	0.0732099	0.174289
ENSMUSG00000007836.6	Hnrnpa0	6813.18	0.720065	0.135085	5.33047	9.79597e-08	1.93952e-06
ENSMUSG00000007837.11	Prrg2	132.913	-0.255085	0.310485	-0.821569	0.411322	0.583733
ENSMUSG00000007850.16	Hnrnph1	7187.34	-0.418301	0.128294	-3.26048	0.00111222	0.00647968
ENSMUSG00000007867.9	Ift43	181.142	-0.533703	0.30426	-1.7541	0.079413	0.184574
ENSMUSG00000007872.3	Id3	585.833	-3.60043	0.196859	-18.2894	1.00602e-74	3.64903e-71
ENSMUSG00000007877.2	Tcap	1.30282	4.05315	2.9002	1.39754	0.162251	NA
ENSMUSG00000007880.16	Arid1a	3633.28	0.589819	0.249725	2.36187	0.0181829	0.061489
ENSMUSG00000007888.15	Crlf1	86.3929	-0.857032	0.35274	-2.42964	0.0151137	0.0530282
ENSMUSG00000007891.16	Ctsd	7787.73	-0.703562	0.160297	-4.38912	1.13808e-05	0.000132542
ENSMUSG00000007892.8	Rplp1	39505.6	0.152605	0.2999	0.508853	0.610855	0.753894
ENSMUSG00000007907.4	Cabs1	0.200745	1.40885	4.08047	0.345266	0.729894	NA
ENSMUSG00000007908.14	Hmgcll1	140.475	-3.55413	0.364453	-9.75195	1.8095e-22	3.68731e-20
ENSMUSG00000007944.8	Ttc9b	24.2497	-0.611303	0.652854	-0.936355	0.349091	0.523738
ENSMUSG00000007946.11	Phox2a	267.86	0.228147	0.213277	1.06972	0.284747	0.455916
ENSMUSG00000007950.9	Abhd8	389.537	0.31379	0.206764	1.51763	0.129108	0.261357
ENSMUSG00000007987.12	Ift22	247.988	-0.681039	0.21172	-3.2167	0.00129673	0.0073492
ENSMUSG00000007989.7	Fzd3	393.798	-0.0931498	0.263862	-0.353025	0.72407	0.833873
ENSMUSG00000008028.15	1700008O03Rik	42.0453	-2.42771	0.483133	-5.02493	5.03622e-07	8.59774e-06
ENSMUSG00000008035.12	Mid1ip1	561.537	0.793008	0.219894	3.60632	0.000310571	0.00225572
ENSMUSG00000008036.11	Ap2s1	1938.96	0.0512544	0.281384	0.182151	0.855464	0.91928
ENSMUSG00000008090.14	Fgfrl1	269.337	0.927105	0.25522	3.63257	0.000280615	0.00207385
ENSMUSG00000008129.14	4930432K21Rik	312.134	-1.1143	0.194962	-5.71548	1.09392e-08	2.7029e-07
ENSMUSG00000008136.14	Fhl2	18.9323	-0.77331	0.56284	-1.37394	0.16946	0.316283
ENSMUSG00000008140.18	Emc10	1633.4	0.463109	0.212371	2.18066	0.0292087	0.0882733
ENSMUSG00000008153.12	Clstn3	1241.73	-0.35438	0.188109	-1.8839	0.0595783	0.150259
ENSMUSG00000008167.14	Fbxw9	1068.05	-1.35862	0.187996	-7.22683	4.94414e-13	2.97897e-11
ENSMUSG00000008193.13	Spib	125.428	-1.46427	0.255663	-5.72735	1.02013e-08	2.53439e-07
ENSMUSG00000008200.15	Fnbp4	2664.8	0.863077	0.170859	5.05139	4.38599e-07	7.59735e-06
ENSMUSG00000008206.16	Cers4	535.276	-0.401391	0.181579	-2.21056	0.0270661	0.0833042
ENSMUSG00000008226.14	Scrn3	698.439	-0.422505	0.2032	-2.07926	0.0375935	0.105951
ENSMUSG00000008301.11	Phax	996.311	-0.0411491	0.180637	-0.2278	0.819802	0.899234
ENSMUSG00000008305.18	Tle1	822.029	0.710839	0.144813	4.90866	9.1699e-07	1.45245e-05
ENSMUSG00000008307.11	1700109H08Rik	16.3923	-0.711292	1.09355	-0.650445	0.515405	0.676171
ENSMUSG00000008318.10	Relt	326.903	0.205314	0.363699	0.564516	0.572403	0.723976
ENSMUSG00000008333.12	Snrpb2	1737.34	0.647309	0.13799	4.691	2.71866e-06	3.78651e-05
ENSMUSG00000008348.9	Ubc	10337.1	0.708244	0.132757	5.3349	9.55991e-08	1.899e-06
ENSMUSG00000008373.16	Prpf31	1678.74	0.420537	0.149904	2.80538	0.00502574	0.022189
ENSMUSG00000008384.8	Sertad1	349.536	-0.0122942	0.250134	-0.0491506	0.960799	0.979042
ENSMUSG00000008393.9	Carhsp1	2400.19	-0.0883213	0.135113	-0.653687	0.513313	0.6745
ENSMUSG00000008398.16	Elk3	226.65	-0.525576	0.259747	-2.02341	0.0430305	0.117442
ENSMUSG00000008429.8	Herpud2	670.921	-0.14055	0.234645	-0.598993	0.549178	0.704128
ENSMUSG00000008435.15	Rdh13	504.316	0.533566	0.252247	2.11525	0.0344083	0.0997011
ENSMUSG00000008438.3	Adam21	0.83273	-1.62321	2.89975	-0.559777	0.575632	NA
ENSMUSG00000008450.8	Nutf2	555.445	0.508285	0.239751	2.12005	0.0340014	0.0988696
ENSMUSG00000008461.6	Fut1	17.7298	0.18977	0.728318	0.26056	0.794432	0.882507
ENSMUSG00000008475.13	Arpc5	1343.81	0.0300059	0.145646	0.20602	0.836775	0.908751
ENSMUSG00000008482.9	Rnf151	3.82163	-0.613264	1.1614	-0.528036	0.597474	0.74326
ENSMUSG00000008489.18	Elavl2	413.597	0.625673	0.358681	1.74437	0.0810945	0.187545
ENSMUSG00000008496.19	Pou2f2	282.679	0.0498676	0.266405	0.187188	0.851514	0.917264
ENSMUSG00000008540.11	Mgst1	49.7959	-0.460982	0.415777	-1.10873	0.267549	0.436276
ENSMUSG00000008575.17	Nfib	268.584	0.860847	0.229032	3.75862	0.000170852	0.00136081
ENSMUSG00000008590.4	Htr3b	3.15943	-1.59102	1.77841	-0.894628	0.370986	0.546039
ENSMUSG00000008601.12	Rab25	43.4136	-0.701584	0.510217	-1.37507	0.16911	0.31589
ENSMUSG00000008604.11	Ubqln4	4213.27	0.609373	0.12443	4.89731	9.71579e-07	1.52559e-05
ENSMUSG00000008658.16	Rbfox1	1.92163	-2.14525	1.9787	-1.08418	0.278287	0.448344
ENSMUSG00000008668.15	Rps18	27476.6	0.504176	0.237579	2.12214	0.0338261	0.098487
ENSMUSG00000008682.13	Rpl10	3938.64	0.852337	0.151194	5.63736	1.72678e-08	4.07772e-07
ENSMUSG00000008683.16	Rps15a	13234	0.422574	0.186515	2.26563	0.0234738	0.0747009
ENSMUSG00000008690.15	Ncaph2	7501.01	0.440255	0.189048	2.3288	0.0198695	0.0657939
ENSMUSG00000008730.17	Hipk1	725.986	0.432915	0.321075	1.34833	0.177553	0.327113
ENSMUSG00000008734.9	Gprc5b	373.066	0.0339981	0.252206	0.134803	0.892768	0.941844
ENSMUSG00000008763.16	Man1a2	794.27	-0.208977	0.347181	-0.601927	0.547223	0.70244
ENSMUSG00000008789.10	Ceacam5	0.189322	-0.514704	4.08047	-0.126138	0.899622	NA
ENSMUSG00000008813.13	Tppp2	0.200745	1.40885	4.08047	0.345266	0.729894	NA
ENSMUSG00000008822.15	Acyp1	317.963	-0.330602	0.264066	-1.25197	0.210582	0.368961
ENSMUSG00000008843.4	Cldn13	3.24202	-0.0417773	1.80827	-0.0231035	0.981568	0.98995
ENSMUSG00000008845.9	Cd163	4.15757	-5.2773	1.81989	-2.89979	0.00373407	0.0174809
ENSMUSG00000008855.17	Hdac5	1747.35	0.324585	0.18329	1.77088	0.0765807	0.180139
ENSMUSG00000008859.8	Rala	1498.26	-0.0160011	0.204405	-0.0782813	0.937604	0.967071
ENSMUSG00000008874.3	Clec3a	0	NA	NA	NA	NA	NA
ENSMUSG00000008892.12	Vdac3	3777.09	0.656098	0.172888	3.79493	0.000147685	0.00120001
ENSMUSG00000008932.10	Slc1a7	43.6856	-2.11125	0.4704	-4.4882	7.18288e-06	8.89206e-05
ENSMUSG00000008958.14	Vps72	1305.38	0.360932	0.17333	2.08234	0.0373118	0.105369
ENSMUSG00000008976.16	Gabpa	2575.2	0.798313	0.346684	2.30271	0.0212952	0.0693925
ENSMUSG00000008999.7	Bmp7	464.371	-0.86948	0.199839	-4.35089	1.35586e-05	0.000154362
ENSMUSG00000009013.5	Dynll1	5117.97	-0.0634777	0.223288	-0.284286	0.776191	0.870539
ENSMUSG00000009030.14	Pdcl	1062.58	0.391378	0.280656	1.39451	0.163163	0.308081
ENSMUSG00000009035.15	Tmem184b	2029.61	0.283753	0.156969	1.80771	0.0706523	0.16967
ENSMUSG00000009047.4	Gm5965	0	NA	NA	NA	NA	NA
ENSMUSG00000009070.14	Rsph14	14.5237	-1.55551	0.719822	-2.16097	0.0306979	0.0915988
ENSMUSG00000009073.16	Nf2	2665.57	0.464661	0.201928	2.30112	0.0213848	0.0696042
ENSMUSG00000009075.2	Cabp7	114.525	0.397997	0.297169	1.33929	0.180475	0.331218
ENSMUSG00000009076.10	Zmat5	300.703	-0.266088	0.263913	-1.00824	0.313338	0.486615
ENSMUSG00000009079.16	Ewsr1	6945.11	0.163913	0.164785	0.994707	0.319879	0.493351
ENSMUSG00000009090.17	Ap1b1	2191.82	0.0710379	0.141824	0.500887	0.616451	0.758168
ENSMUSG00000009092.5	Derl3	156.017	-0.984016	0.274867	-3.57997	0.000343633	0.00244781
ENSMUSG00000009093.7	Gstt4	4.36288	-1.29647	1.52657	-0.849272	0.39573	0.56902
ENSMUSG00000009097.10	Tbx1	39.5094	-1.84042	0.512893	-3.58831	0.000332832	0.00238493
ENSMUSG00000009108.15	Gnat2	95.9563	-1.18337	0.385584	-3.06904	0.00214749	0.0111628
ENSMUSG00000009112.4	Bcl2l13	1439.3	0.476988	0.40167	1.18751	0.235026	0.398992
ENSMUSG00000009114.17	2610028H24Rik	1.97234	-1.13255	2.34028	-0.483937	0.62843	0.766667
ENSMUSG00000009115.5	Spatc1l	3.54528	-5.04507	1.74621	-2.88916	0.00386274	0.017926
ENSMUSG00000009145.6	Dqx1	75.7193	-0.676441	0.378066	-1.78921	0.0735805	0.174965
ENSMUSG00000009185.2	Ccl8	0	NA	NA	NA	NA	NA
ENSMUSG00000009207.15	Lnpk	504.508	0.174836	0.244605	0.714769	0.474752	0.640346
ENSMUSG00000009210.10	Prr29	3.71132	-1.97482	1.42193	-1.38883	0.164884	0.310169
ENSMUSG00000009214.9	Mymk	4.22264	-5.30161	1.66419	-3.18569	0.00144407	0.00803363
ENSMUSG00000009216.7	Fam163b	206.64	-1.79868	0.268546	-6.69785	2.11506e-11	9.17672e-10
ENSMUSG00000009246.14	Trpm5	15.864	-1.37522	0.842382	-1.63253	0.102567	0.222056
ENSMUSG00000009248.6	Ascl2	421.031	0.68207	0.198996	3.42755	0.000609052	0.00391417
ENSMUSG00000009281.6	Rarres2	4.71513	-5.45635	1.79021	-3.04788	0.0023046	0.0118302
ENSMUSG00000009291.13	Pttg1ip	2104.49	0.385249	0.134019	2.87459	0.00404556	0.0186408
ENSMUSG00000009292.18	Trpm2	49.4274	-2.56742	0.50246	-5.10969	3.2268e-07	5.78845e-06
ENSMUSG00000009293.17	Ube2g2	583.095	0.500564	0.201401	2.48541	0.0129401	0.0470398
ENSMUSG00000009350.13	Mpo	1.13899	-2.1454	2.42549	-0.884521	0.376415	NA
ENSMUSG00000009356.12	Lpo	6.04802	-1.44571	1.14256	-1.26533	0.205753	0.362988
ENSMUSG00000009376.15	Met	119.887	0.118242	0.317743	0.372132	0.709794	0.82402
ENSMUSG00000009378.4	Slc16a12	0.189322	-0.514704	4.08047	-0.126138	0.899622	NA
ENSMUSG00000009394.13	Syn2	21.7119	-5.08936	0.984117	-5.17149	2.3223e-07	4.28457e-06
ENSMUSG00000009406.13	Elk1	389.575	0.622702	0.328302	1.89673	0.0578632	0.146955
ENSMUSG00000009418.16	Nav1	1162.7	0.831325	0.289409	2.87249	0.00407246	0.0187267
ENSMUSG00000009470.17	Tnpo1	4343.99	0.765523	0.347835	2.20083	0.0277483	0.0848784
ENSMUSG00000009471.4	Myod1	4.21426	-0.791283	1.18755	-0.666316	0.505209	0.667722
ENSMUSG00000009487.10	Otog	71.5442	-5.8054	0.573752	-10.1183	4.58228e-24	1.13841e-21
ENSMUSG00000009535.13	Rnmt	2109.05	0.358648	0.213957	1.67627	0.093686	0.20756
ENSMUSG00000009545.14	Kcnq1	15.7658	-1.43828	0.652887	-2.20295	0.0275984	0.0845481
ENSMUSG00000009549.14	Srp14	2107.3	0.352472	0.184048	1.91511	0.0554783	0.142495
ENSMUSG00000009551.2	6330409D20Rik	0.771715	-2.87558	3.4976	-0.822158	0.410987	NA
ENSMUSG00000009555.16	Cdk9	2167.32	-0.0289273	0.190869	-0.151556	0.879537	0.933479
ENSMUSG00000009563.16	Tor2a	1082.81	-0.291938	0.180736	-1.61527	0.106252	0.22732
ENSMUSG00000009566.12	Fpgs	1641.64	0.68521	0.157302	4.35601	1.32453e-05	0.00015127
ENSMUSG00000009569.14	Mrtfb	350.088	0.0877288	0.263941	0.332381	0.739602	0.844653
ENSMUSG00000009575.14	Cbx5	10348.2	0.79324	0.220573	3.59626	0.00032282	0.00233068
ENSMUSG00000009580.15	Odam	0	NA	NA	NA	NA	NA
ENSMUSG00000009585.18	Apobec3	4428.71	0.874516	0.128307	6.81583	9.37185e-12	4.38061e-10
ENSMUSG00000009588.9	St6galnac1	2.33721	-4.4596	2.13027	-2.09344	0.0363097	0.103475
ENSMUSG00000009596.9	Taf7l	275.924	-1.52	0.194586	-7.81145	5.65335e-15	4.79108e-13
ENSMUSG00000009614.16	Sardh	21.759	-0.335837	0.612036	-0.54872	0.583197	0.732622
ENSMUSG00000009621.18	Vav2	654.458	0.840091	0.169218	4.96455	6.88622e-07	1.13742e-05
ENSMUSG00000009628.14	Tex15	346.936	-2.02696	0.22666	-8.94274	3.79649e-19	5.46454e-17
ENSMUSG00000009630.10	Ppp2cb	1092.28	0.369765	0.162037	2.28198	0.0224903	0.0723327
ENSMUSG00000009633.3	G0s2	68.0649	0.505563	0.358253	1.41119	0.158189	0.301895
ENSMUSG00000009640.11	Dmap1	802.63	0.239474	0.289669	0.826716	0.408398	0.581146
ENSMUSG00000009646.13	Pla2g12b	36.3941	-1.07387	0.479336	-2.24033	0.0250694	0.0787425
ENSMUSG00000009647.13	Mcu	585.312	0.0835155	0.175031	0.477146	0.633258	0.770754
ENSMUSG00000009654.4	Oit3	0.567965	-2.37169	3.97589	-0.596518	0.55083	NA
ENSMUSG00000009670.11	Tex11	421.744	0.343683	0.213431	1.61027	0.107338	0.228995
ENSMUSG00000009681.10	Bcr	910.83	0.277307	0.257156	1.07836	0.280872	0.451145
ENSMUSG00000009687.14	Fxyd5	185.86	-1.26109	0.357085	-3.53164	0.000412997	0.00283419
ENSMUSG00000009731.4	Kcnd1	409.007	-0.140263	0.183132	-0.765914	0.443727	0.613746
ENSMUSG00000009733.9	Tfcp2	558.188	-0.0520949	0.234436	-0.222213	0.824148	0.901437
ENSMUSG00000009734.18	Pou6f2	5.74372	-2.39221	1.67439	-1.4287	0.153089	0.294518
ENSMUSG00000009739.17	Pou6f1	462.067	0.0980818	0.21353	0.459336	0.645993	0.779697
ENSMUSG00000009741.15	Ubp1	1803	0.277754	0.150305	1.84793	0.0646121	0.159408
ENSMUSG00000009772.15	Nuak2	354.114	0.0409482	0.228966	0.17884	0.858064	0.920533
ENSMUSG00000009828.15	Cilk1	323.518	0.0194581	0.21335	0.0912027	0.927331	0.961862
ENSMUSG00000009863.14	Sdhb	2837.25	0.515833	0.216104	2.38697	0.0169879	0.0582735
ENSMUSG00000009876.13	Cox4i2	277.204	-0.456976	0.336727	-1.35711	0.174746	0.323519
ENSMUSG00000009894.15	Snap47	1542.29	0.354313	0.143791	2.46408	0.0137365	0.0493093
ENSMUSG00000009900.7	Wnt3a	36.0521	-4.26554	0.6655	-6.40953	1.45967e-10	5.35881e-09
ENSMUSG00000009905.5	Kdsr	764.641	-0.358482	0.174289	-2.05682	0.0397032	0.110472
ENSMUSG00000009907.17	Vps4b	1391.85	0.397919	0.315128	1.26272	0.206689	0.364018
ENSMUSG00000009927.9	Rps25	19706.5	0.434938	0.245647	1.77058	0.0766303	0.180179
ENSMUSG00000009941.10	Nxf2	38.9133	-0.310419	0.487184	-0.63717	0.524014	0.683215
ENSMUSG00000009995.17	Taz	476.689	-0.341585	0.332557	-1.02715	0.304351	0.477443
ENSMUSG00000010021.13	Kif19a	204.607	-0.420722	0.320812	-1.31143	0.189713	0.3428
ENSMUSG00000010025.19	Aldh3a2	685.839	0.350508	0.195267	1.79502	0.0726511	0.173323
ENSMUSG00000010044.12	Zmynd10	40.8805	0.119041	0.610822	0.194887	0.845481	0.914241
ENSMUSG00000010045.2	Tmem115	312.912	-0.397266	0.217234	-1.82875	0.067437	0.16388
ENSMUSG00000010047.12	Hyal2	422.657	0.0316453	0.22941	0.137942	0.890286	0.940122
ENSMUSG00000010048.10	Ifrd2	1223.66	-0.0877177	0.207648	-0.422434	0.672708	0.79902
ENSMUSG00000010051.15	Hyal1	219.241	-1.7301	0.447428	-3.86677	0.000110285	0.000932024
ENSMUSG00000010054.4	Tusc2	468.799	-0.674891	0.182993	-3.68806	0.00022597	0.00172774
ENSMUSG00000010057.8	Nprl2	417.747	-0.100674	0.24147	-0.416919	0.676737	0.80113
ENSMUSG00000010064.15	Slc38a3	288.085	-0.864	0.255824	-3.37733	0.000731936	0.00456793
ENSMUSG00000010066.15	Cacna2d2	344.628	-1.11259	0.281035	-3.95889	7.52978e-05	0.00067604
ENSMUSG00000010067.13	Rassf1	679.908	-1.05615	0.220386	-4.79226	1.64909e-06	2.4355e-05
ENSMUSG00000010080.15	Epn3	10.5267	-1.95879	0.894727	-2.18926	0.028578	0.0867722
ENSMUSG00000010086.17	Rnf112	19.5664	-0.0436621	0.550338	-0.0793369	0.936765	0.966708
ENSMUSG00000010095.13	Slc3a2	7331.54	0.478933	0.185025	2.58848	0.00964013	0.0370881
ENSMUSG00000010097.15	Nxf1	2185.69	-0.35997	0.382189	-0.941863	0.346263	0.521363
ENSMUSG00000010110.17	Stx5a	604.827	-0.211685	0.198406	-1.06693	0.286004	0.457155
ENSMUSG00000010122.14	Slc47a1	308.032	0.89515	0.212635	4.20979	2.55611e-05	0.000267399
ENSMUSG00000010136.14	Pifo	7.65298	-0.275717	0.833484	-0.330801	0.740795	0.845238
ENSMUSG00000010142.12	Tnfrsf13b	86.5668	-1.82576	0.330319	-5.52728	3.25242e-08	7.17336e-07
ENSMUSG00000010154.7	Spire2	378.234	0.403796	0.217243	1.85873	0.0630653	0.1567
ENSMUSG00000010175.13	Prox1	24.1191	-0.6052	0.582405	-1.03914	0.29874	0.471207
ENSMUSG00000010205.11	Raver1	2510.11	0.192381	0.122196	1.57437	0.115402	0.241761
ENSMUSG00000010277.7	2610507B11Rik	6299.87	0.578931	0.153954	3.7604	0.000169639	0.00135294
ENSMUSG00000010290.7	AI597479	701.944	0.0267827	0.217598	0.123083	0.902041	0.946288
ENSMUSG00000010307.7	Tmem86a	180.855	-0.161495	0.217833	-0.74137	0.458469	0.626822
ENSMUSG00000010311.15	Optc	2.78071	0.190757	1.42521	0.133844	0.893526	0.94204
ENSMUSG00000010342.16	Tex14	1497.48	-0.279156	0.344688	-0.809881	0.418008	0.590132
ENSMUSG00000010358.13	Ifi35	176.054	-1.75602	0.285663	-6.14718	7.8875e-10	2.49212e-08
ENSMUSG00000010362.9	Rdm1	1584.17	0.396473	0.241817	1.63956	0.101097	0.21979
ENSMUSG00000010376.15	Nedd8	2971.28	0.0139363	0.276402	0.0504205	0.959787	0.978344
ENSMUSG00000010392.8	Gosr1	604.44	-0.0277594	0.229649	-0.120878	0.903788	0.947597
ENSMUSG00000010406.12	Mrpl52	898.117	0.334614	0.336728	0.993722	0.320358	0.493851
ENSMUSG00000010435.7	Spaca7	0	NA	NA	NA	NA	NA
ENSMUSG00000010453.12	Kansl3	1570.82	0.309116	0.136924	2.25758	0.0239721	0.0759255
ENSMUSG00000010461.15	Eya4	10.7207	-3.45994	1.12634	-3.07184	0.00212746	0.0110904
ENSMUSG00000010476.14	Ebf3	20.3863	-2.021	0.828652	-2.4389	0.0147322	0.0520041
ENSMUSG00000010505.16	Myt1	3.6469	-1.37399	1.36506	-1.00654	0.314157	0.487554
ENSMUSG00000010517.7	Faf1	3758.94	0.493683	0.131345	3.75869	0.000170805	0.00136081
ENSMUSG00000010529.6	Gm266	13.882	-0.284688	0.703813	-0.404494	0.68585	0.807385
ENSMUSG00000010538.14	Tsacc	99.8231	-0.329408	0.343697	-0.958426	0.337848	0.512052
ENSMUSG00000010554.14	Mettl16	1987.66	1.09051	0.140705	7.75033	9.16549e-15	7.45405e-13
ENSMUSG00000010592.9	Dazl	1065.11	-0.208813	0.239076	-0.87342	0.382434	0.556558
ENSMUSG00000010601.14	Apol7a	10.5742	-3.37587	1.00478	-3.35983	0.000779918	0.00481272
ENSMUSG00000010607.8	Pigyl	483.193	0.00741894	0.316897	0.0234112	0.981322	0.989888
ENSMUSG00000010608.15	Rbm25	4410.02	0.246073	0.157675	1.56063	0.118611	0.246672
ENSMUSG00000010609.15	Psen2	209.255	-0.304972	0.346798	-0.879395	0.379187	0.553621
ENSMUSG00000010651.4	Acaa1b	219.596	-1.65513	0.282824	-5.85217	4.85199e-09	1.28649e-07
ENSMUSG00000010660.3	Plcd1	835.985	0.191029	0.171088	1.11655	0.264186	0.432504
ENSMUSG00000010663.5	Fads1	1734.26	0.692476	0.158762	4.36171	1.29048e-05	0.000147753
ENSMUSG00000010721.15	Lmbr1	165.665	0.536284	0.361363	1.48406	0.137793	0.273745
ENSMUSG00000010751.15	Tnfrsf22	466.383	0.256864	0.174247	1.47413	0.140446	0.277253
ENSMUSG00000010755.17	Cars	5360.94	0.0496878	0.304183	0.163348	0.870244	0.928397
ENSMUSG00000010760.5	Phlda2	1525.59	0.352459	0.248726	1.41706	0.156466	0.299458
ENSMUSG00000010796.11	Asz1	56.9132	-0.939762	0.37252	-2.52272	0.0116453	0.0432872
ENSMUSG00000010797.6	Wnt2	0.70023	-2.68264	3.67239	-0.730488	0.465092	NA
ENSMUSG00000010803.13	Gabra1	12.7139	-1.76338	0.745422	-2.36562	0.018	0.0609614
ENSMUSG00000010825.17	Grid2ip	23.849	-2.51527	0.620011	-4.05681	4.97468e-05	0.000472607
ENSMUSG00000010830.8	Kdelr3	888.439	1.00852	0.192853	5.22949	1.69982e-07	3.20456e-06
ENSMUSG00000010841.13	Cfap97d1	0	NA	NA	NA	NA	NA
ENSMUSG00000010911.12	Apip	378.086	0.213907	0.293058	0.729912	0.465444	0.632591
ENSMUSG00000010914.10	Pdhx	594.66	0.564142	0.209366	2.69452	0.00704905	0.0289824
ENSMUSG00000010936.11	Vac14	1326.27	0.42259	0.153849	2.74678	0.00601839	0.0256159
ENSMUSG00000011008.13	Mcoln2	1.63888	-3.7717	2.49651	-1.51079	0.130841	NA
ENSMUSG00000011034.6	Slc5a1	52.2282	-1.77654	0.415074	-4.28006	1.86839e-05	0.000203637
ENSMUSG00000011096.17	Akt1s1	403.361	-0.471216	0.222798	-2.11499	0.0344309	0.0997346
ENSMUSG00000011114.18	Tbrg1	4360.7	0.230388	0.199956	1.15219	0.249242	0.416033
ENSMUSG00000011118.4	Panx3	0.402933	-1.91839	4.001	-0.479477	0.631599	NA
ENSMUSG00000011148.14	Adssl1	280.403	-0.468032	0.236118	-1.9822	0.0474571	0.126552
ENSMUSG00000011154.17	Cfap161	46.3462	-1.13404	0.492289	-2.3036	0.0212451	0.0693114
ENSMUSG00000011158.8	Brf1	332.909	-0.271399	0.18899	-1.43605	0.150988	0.291658
ENSMUSG00000011171.11	Vipr2	3.9906	-3.96042	1.88584	-2.10008	0.0357217	0.102394
ENSMUSG00000011179.8	Odc1	12289.7	0.696207	0.1279	5.44339	5.22767e-08	1.10758e-06
ENSMUSG00000011254.16	Thg1l	514.401	0.712879	0.226977	3.14076	0.00168511	0.00911726
ENSMUSG00000011256.16	Adam19	1091.43	0.703505	0.2579	2.72782	0.00637547	0.0268084
ENSMUSG00000011257.19	Pabpc4	9233.53	-0.0485491	0.206011	-0.235663	0.813694	0.896111
ENSMUSG00000011263.16	Exoc3l2	193.008	-1.47669	0.327702	-4.5062	6.59976e-06	8.27245e-05
ENSMUSG00000011267.8	Zfp296	791.777	0.0383745	0.204081	0.188036	0.850849	0.917038
ENSMUSG00000011305.11	Plin5	50.1723	0.57806	0.458254	1.26144	0.207151	0.364675
ENSMUSG00000011306.7	Sugp1	1073.38	-0.2748	0.160622	-1.71085	0.087109	0.196984
ENSMUSG00000011349.5	Dmrtc2	208.063	0.420444	0.235232	1.78736	0.0738797	0.175424
ENSMUSG00000011382.8	Dhdh	708.129	0.122217	0.197205	0.619747	0.535424	0.692425
ENSMUSG00000011427.16	Zfp790	86.8697	-0.522617	0.42655	-1.22522	0.220493	0.381999
ENSMUSG00000011463.5	Cpb1	28.341	-8.04656	1.27428	-6.31459	2.70873e-10	9.55749e-09
ENSMUSG00000011486.14	Slc25a41	20.1881	-0.951567	0.627647	-1.51609	0.129498	0.261971
ENSMUSG00000011589.9	Fsd1	622.39	-0.369952	0.393805	-0.93943	0.34751	0.522177
ENSMUSG00000011632.7	Pinlyp	19.5176	-3.95997	0.859586	-4.60684	4.0884e-06	5.45601e-05
ENSMUSG00000011658.16	Fuz	315.656	-0.308108	0.260209	-1.18408	0.236381	0.400693
ENSMUSG00000011751.16	Sptbn4	1410.25	-0.507787	0.139709	-3.6346	0.000278408	0.00206427
ENSMUSG00000011752.7	Pgam1	32352	0.714963	0.137191	5.21146	1.87364e-07	3.50674e-06
ENSMUSG00000011831.16	Evi5	1005.72	0.406072	0.340622	1.19215	0.233203	0.397054
ENSMUSG00000011832.16	Evi5l	160.78	0.358689	0.320033	1.12079	0.262379	0.430594
ENSMUSG00000011837.4	Snapc2	470.661	0.152058	0.245181	0.620188	0.535134	0.692273
ENSMUSG00000011877.13	Git1	1810.3	0.259782	0.128892	2.0155	0.0438522	0.119165
ENSMUSG00000011884.13	Gltp	1534.17	-0.734388	0.160633	-4.57185	4.83444e-06	6.33966e-05
ENSMUSG00000011958.17	Bnip2	808.598	0.332473	0.160985	2.06524	0.0389	0.108729
ENSMUSG00000011960.12	Ccnt1	1614.18	-0.299849	0.185377	-1.6175	0.105769	0.226634
ENSMUSG00000012017.4	Scarf2	70.0945	-2.43064	0.392629	-6.19068	5.99048e-10	1.96462e-08
ENSMUSG00000012042.9	4930579F01Rik	2.08084	-4.27842	2.04122	-2.09601	0.0360813	0.103034
ENSMUSG00000012076.8	Brms1l	479.341	0.0241394	0.189455	0.127415	0.898612	0.944329
ENSMUSG00000012114.17	Med15	1538.6	0.193606	0.155903	1.24183	0.214299	0.37374
ENSMUSG00000012117.13	Dhdds	413.815	0.0328758	0.259145	0.126863	0.899049	0.944624
ENSMUSG00000012123.17	Crybg2	346.02	0.252455	0.195257	1.29294	0.196032	0.350818
ENSMUSG00000012126.16	Ubxn11	224.493	-0.705501	0.385636	-1.82945	0.0673325	0.163758
ENSMUSG00000012187.13	Mogat1	0.420694	2.40317	4.02953	0.59639	0.550915	NA
ENSMUSG00000012211.13	Tex22	1.23043	-3.50433	2.4888	-1.40804	0.15912	NA
ENSMUSG00000012282.2	Wnt8a	12.3333	-3.85145	1.04095	-3.69993	0.000215658	0.00166291
ENSMUSG00000012296.16	Tjap1	1247.7	-0.15266	0.170966	-0.892929	0.371895	0.546967
ENSMUSG00000012350.15	Ehf	2.05299	-3.12374	2.05384	-1.52092	0.128279	0.260202
ENSMUSG00000012396.12	Nanog	12656.9	0.484114	0.200791	2.41104	0.0159072	0.0551823
ENSMUSG00000012405.16	Rpl15	18554.9	0.494888	0.222559	2.22363	0.0261734	0.0812394
ENSMUSG00000012422.14	Tmem167	1207.18	0.447477	0.142672	3.13641	0.0017103	0.00922329
ENSMUSG00000012428.9	Steap4	2.99097	-0.548748	1.44498	-0.379762	0.704122	0.820024
ENSMUSG00000012429.9	Mplkip	603.805	0.529296	0.220362	2.40194	0.0163083	0.0563332
ENSMUSG00000012443.4	Kif11	2632.85	0.707417	0.305104	2.31861	0.0204161	0.0671989
ENSMUSG00000012483.4	Rpa3	871.685	-0.26797	0.139058	-1.92703	0.0539756	0.139484
ENSMUSG00000012519.14	Mlkl	60.4388	-3.08487	0.417835	-7.38298	1.54786e-13	1.01343e-11
ENSMUSG00000012520.10	Phox2b	1.05853	-3.31669	3.10314	-1.06882	0.285151	NA
ENSMUSG00000012535.14	Tnpo3	4829.51	0.53339	0.143853	3.70788	0.000208998	0.0016219
ENSMUSG00000012609.19	Ttll5	331.145	-0.330699	0.229542	-1.44069	0.149673	0.289812
ENSMUSG00000012640.16	Zfp715	194.709	0.0966056	0.465508	0.207527	0.835598	0.907939
ENSMUSG00000012705.16	Retn	12.7829	-4.47583	1.06957	-4.1847	2.85545e-05	0.000294744
ENSMUSG00000012777.14	Acp4	0.754212	-1.57033	2.61677	-0.600104	0.548437	NA
ENSMUSG00000012819.15	Cdh23	115.949	-0.598911	0.491138	-1.21944	0.222679	0.384766
ENSMUSG00000012848.15	Rps5	34423.9	0.274463	0.250646	1.09502	0.273507	0.442728
ENSMUSG00000012889.8	Podnl1	44.2589	-0.282761	0.372157	-0.759789	0.447381	0.617058
ENSMUSG00000013033.16	Adgrl1	3031.66	1.27155	0.259159	4.90644	9.2746e-07	1.46508e-05
ENSMUSG00000013076.17	Amotl1	637.7	0.0504568	0.326414	0.154579	0.877153	0.931835
ENSMUSG00000013083.8	2200002J24Rik	4.67977	-2.7871	1.33782	-2.08332	0.0372223	0.105216
ENSMUSG00000013089.15	Etv5	5129.6	0.719606	0.197191	3.64929	0.000262969	0.00196831
ENSMUSG00000013091.5	Tmem190	0.40149	2.34426	4.03456	0.581045	0.56121	NA
ENSMUSG00000013150.15	Gfod2	187.371	-0.190605	0.225999	-0.843386	0.399012	0.572145
ENSMUSG00000013155.10	Enkd1	469.957	-0.483722	0.247202	-1.95679	0.0503726	0.132361
ENSMUSG00000013158.6	4933405L10Rik	19.4631	-1.13696	0.646126	-1.75965	0.0784668	0.182962
ENSMUSG00000013160.7	Atp6v0d1	2501.51	-0.101064	0.185554	-0.544662	0.585986	0.735209
ENSMUSG00000013236.17	Ptprs	4303.36	-0.0859675	0.18175	-0.472998	0.636214	0.773039
ENSMUSG00000013275.9	Slc41a1	1040.75	0.368403	0.192129	1.91748	0.0551775	0.141965
ENSMUSG00000013338.16	Fer1l4	86.4512	-4.92886	0.52874	-9.32191	1.14268e-20	1.91885e-18
ENSMUSG00000013353.10	4931406B18Rik	2.30114	-0.923905	2.30459	-0.400898	0.688495	0.809028
ENSMUSG00000013367.5	Iglon5	71.5591	0.824077	0.357117	2.30758	0.0210224	0.0686836
ENSMUSG00000013415.9	Igf2bp1	7484.54	1.1375	0.186625	6.09513	1.09348e-09	3.32739e-08
ENSMUSG00000013418.8	B4galnt2	102.421	1.10458	0.390513	2.82853	0.0046763	0.0208942
ENSMUSG00000013419.7	Zfp651	73.2383	-0.0148395	0.392424	-0.037815	0.969835	0.983446
ENSMUSG00000013465.19	Nelfb	1924.96	0.426744	0.209167	2.04021	0.0413297	0.113759
ENSMUSG00000013483.14	Card14	98.8093	-0.651588	0.315183	-2.06733	0.038703	0.108321
ENSMUSG00000013495.15	Tmem175	361.232	-0.644549	0.237764	-2.71088	0.0067105	0.027926
ENSMUSG00000013523.13	Bcas1	221.98	-0.635729	0.354445	-1.79359	0.072879	0.173734
ENSMUSG00000013539.14	Tango2	420.457	-1.11371	0.210415	-5.2929	1.2039e-07	2.33517e-06
ENSMUSG00000013584.5	Aldh1a2	43.8187	0.471186	0.372177	1.26602	0.205504	0.362705
ENSMUSG00000013593.12	Ndufs2	4047.3	0.11896	0.258813	0.459637	0.645777	0.779615
ENSMUSG00000013611.14	Snx31	57.195	-0.69408	0.373525	-1.85819	0.0631418	0.156822
ENSMUSG00000013622.15	Atraid	343.375	-0.3985	0.312827	-1.27387	0.202711	0.359336
ENSMUSG00000013629.16	Cad	9986.24	-0.15308	0.137181	-1.1159	0.264465	0.432805
ENSMUSG00000013643.13	Lypd8	0	NA	NA	NA	NA	NA
ENSMUSG00000013646.17	Sh3bp5l	489.884	0.296755	0.199482	1.48763	0.136848	0.272464
ENSMUSG00000013653.2	1810065E05Rik	0	NA	NA	NA	NA	NA
ENSMUSG00000013662.6	Atad1	1297.47	0.202123	0.218463	0.925202	0.354861	0.529648
ENSMUSG00000013663.7	Pten	1811.28	-0.262356	0.196664	-1.33403	0.182195	0.333631
ENSMUSG00000013668.9	4933402N03Rik	0	NA	NA	NA	NA	NA
ENSMUSG00000013698.12	Pea15a	439.816	-0.233506	0.196498	-1.18834	0.2347	0.3987
ENSMUSG00000013701.13	Timm23	4459.91	0.467476	0.162799	2.8715	0.0040853	0.0187667
ENSMUSG00000013707.3	Tnfaip8l2	16.4082	-0.17911	0.666158	-0.26887	0.78803	0.878982
ENSMUSG00000013736.16	Trnt1	1168	0.272405	0.178584	1.52537	0.127168	0.25873
ENSMUSG00000013766.11	Ly6g6e	332.371	0.736298	0.247647	2.97317	0.0029474	0.014447
ENSMUSG00000013787.15	Ehmt2	3720.31	0.494711	0.224295	2.20563	0.0274097	0.0841549
ENSMUSG00000013822.7	Elof1	728.582	0.231303	0.206071	1.12244	0.261674	0.429904
ENSMUSG00000013833.15	Med16	824.717	0.122527	0.144996	0.845037	0.39809	0.57141
ENSMUSG00000013846.10	St3gal1	93.9678	-0.277013	0.425166	-0.651541	0.514698	0.675634
ENSMUSG00000013858.14	Tmem259	1989.54	-0.165331	0.189913	-0.870563	0.383993	0.557842
ENSMUSG00000013878.18	Rnf170	316.289	-0.0407978	0.26386	-0.154619	0.877122	0.931835
ENSMUSG00000013921.15	Clip3	377.82	0.569207	0.253706	2.24357	0.0248599	0.0781657
ENSMUSG00000013928.13	Thap8	1.77819	-0.925579	2.01476	-0.459398	0.645948	NA
ENSMUSG00000013936.12	Myl2	45.7917	-3.17773	0.466895	-6.80609	1.00286e-11	4.66355e-10
ENSMUSG00000013973.12	Dedd	675.058	0.220233	0.169819	1.29687	0.194675	0.349014
ENSMUSG00000013974.3	Mcemp1	11.8318	-1.27869	0.724332	-1.76534	0.0775075	0.181495
ENSMUSG00000013997.10	Nit1	525.039	-0.334656	0.157805	-2.12069	0.0339481	0.0987461
ENSMUSG00000014030.15	Pax5	29.9715	-1.33302	0.557915	-2.38928	0.0168813	0.0579517
ENSMUSG00000014039.18	Prdm15	307.034	0.463628	0.247341	1.87445	0.0608689	0.152511
ENSMUSG00000014074.17	Rnf168	737.79	0.0249333	0.273863	0.0910432	0.927458	0.961862
ENSMUSG00000014075.15	Tctex1d2	301.38	-0.318159	0.19563	-1.62633	0.103879	0.223962
ENSMUSG00000014077.13	Chp1	1342.81	0.171293	0.18426	0.929629	0.352563	0.527173
ENSMUSG00000014104.12	Sval2	0	NA	NA	NA	NA	NA
ENSMUSG00000014158.12	Trpv4	106.974	-1.81561	0.340766	-5.32803	9.92859e-08	1.95936e-06
ENSMUSG00000014164.15	Klhl3	89.6602	-0.992933	0.321339	-3.08999	0.00200165	0.0105376
ENSMUSG00000014177.10	Tvp23b	703.372	0.196478	0.246687	0.796467	0.425761	0.59685
ENSMUSG00000014195.16	Dnajc7	4284.05	0.763237	0.206328	3.69915	0.000216322	0.00166733
ENSMUSG00000014198.15	Zfp385c	60.3448	-3.25413	0.445586	-7.30303	2.81359e-13	1.77178e-11
ENSMUSG00000014226.10	Cacybp	5998.94	1.22088	0.121565	10.043	9.85841e-24	2.26319e-21
ENSMUSG00000014232.14	Cluap1	289.691	-0.00218817	0.30685	-0.0071311	0.99431	0.996225
ENSMUSG00000014243.5	Zswim7	733.519	-0.747257	0.275145	-2.71587	0.00661021	0.0275973
ENSMUSG00000014245.8	Pigl	419.798	-0.523226	0.199371	-2.62438	0.00868063	0.0341501
ENSMUSG00000014294.4	Ndufa2	1834.38	-0.115936	0.301907	-0.384013	0.700969	0.81763
ENSMUSG00000014301.13	Pam16	295.592	0.14189	0.238771	0.594251	0.552344	0.706789
ENSMUSG00000014303.13	Glis2	460.557	-0.188815	0.217486	-0.868172	0.3853	0.558845
ENSMUSG00000014313.15	Cox6c	6310	0.064507	0.254734	0.253233	0.800088	0.886012
ENSMUSG00000014329.14	Bicc1	165.713	-0.490557	0.320563	-1.5303	0.125943	0.257046
ENSMUSG00000014349.7	Ube2z	3991.78	0.264634	0.143814	1.84012	0.0657512	0.161209
ENSMUSG00000014351.12	Gip	7.01566	-1.38822	1.07896	-1.28662	0.198226	0.353701
ENSMUSG00000014353.15	Tmem87b	606.291	0.349246	0.307866	1.13441	0.256623	0.423988
ENSMUSG00000014355.10	Anapc1	2845.02	0.743306	0.187478	3.96476	7.34687e-05	0.000661255
ENSMUSG00000014361.5	Mertk	197.455	0.020165	0.30563	0.0659785	0.947395	0.972408
ENSMUSG00000014402.15	Tsg101	1493.51	0.113559	0.136065	0.834592	0.403948	0.576351
ENSMUSG00000014418.16	Hps5	424.765	0.4257	0.273829	1.55462	0.120037	0.248572
ENSMUSG00000014426.9	Map3k4	1838.35	0.705292	0.161169	4.3761	1.20821e-05	0.000139213
ENSMUSG00000014444.17	Piezo1	2751.79	-0.377958	0.138743	-2.72416	0.00644655	0.0270388
ENSMUSG00000014453.4	Blk	0.728163	-2.75934	3.60564	-0.765284	0.444102	NA
ENSMUSG00000014470.4	Rnf166	296.702	-0.318007	0.224582	-1.41599	0.156778	0.299897
ENSMUSG00000014496.8	Ankrd28	1502.71	0.795181	0.290181	2.7403	0.00613835	0.0260349
ENSMUSG00000014498.9	Ankrd52	521.092	0.63585	0.35474	1.79244	0.0730628	0.174042
ENSMUSG00000014503.15	Pkd2l2	53.1726	0.184475	0.409262	0.45075	0.65217	0.784282
ENSMUSG00000014504.16	Srp19	1165.41	0.310033	0.205467	1.50892	0.13132	0.264243
ENSMUSG00000014529.9	Tmbim7	0	NA	NA	NA	NA	NA
ENSMUSG00000014542.3	Clec4f	2.64532	-1.36868	1.56984	-0.871857	0.383287	0.557486
ENSMUSG00000014543.14	Klra17	0	NA	NA	NA	NA	NA
ENSMUSG00000014547.10	Wdfy2	378.321	-0.0259128	0.240997	-0.107523	0.914374	0.954312
ENSMUSG00000014550.14	Rbsn	603.723	0.243201	0.305414	0.796299	0.425858	0.59685
ENSMUSG00000014551.8	Mrps25	1395.8	-0.426229	0.300617	-1.41785	0.156235	0.2993
ENSMUSG00000014554.13	Dguok	437.984	-0.195713	0.247055	-0.792184	0.428254	0.598698
ENSMUSG00000014592.21	Camta1	978.553	0.414228	0.20499	2.02073	0.043308	0.118022
ENSMUSG00000014599.10	Csf1	17.1693	-1.12298	0.792471	-1.41706	0.156464	0.299458
ENSMUSG00000014601.13	Strip1	1471.06	0.540065	0.154564	3.49412	0.000475632	0.00319129
ENSMUSG00000014602.15	Kif1a	346.136	-0.997037	0.336656	-2.96159	0.00306055	0.0148999
ENSMUSG00000014603.3	Alx3	2.42349	-1.55077	1.77486	-0.873743	0.382258	0.556436
ENSMUSG00000014606.14	Slc25a11	1114.43	0.200902	0.143992	1.39523	0.162947	0.307803
ENSMUSG00000014609.16	Chrne	23.3665	-3.92615	0.881624	-4.45332	8.45526e-06	0.00010189
ENSMUSG00000014633.15	Cmc2	489.448	-0.547737	0.266006	-2.05912	0.039483	0.109989
ENSMUSG00000014668.15	Chfr	819.703	0.331075	0.208741	1.58606	0.112727	0.237336
ENSMUSG00000014686.8	Ceacam16	57.2255	-1.12542	0.383959	-2.93109	0.00337779	0.016145
ENSMUSG00000014704.10	Hoxa2	0.418487	-1.96073	3.9982	-0.490403	0.623849	NA
ENSMUSG00000014725.16	Adam28	0	NA	NA	NA	NA	NA
ENSMUSG00000014747.6	Ankrd53	4.44468	0.753477	1.17165	0.643092	0.520164	0.679962
ENSMUSG00000014748.13	Tex261	1250.45	-0.298699	0.146302	-2.04167	0.0411847	0.113515
ENSMUSG00000014763.8	Fam120b	327.267	-0.537167	0.23619	-2.2743	0.022948	0.0734401
ENSMUSG00000014767.17	Tbp	910.995	0.857761	0.176012	4.8733	1.0975e-06	1.69111e-05
ENSMUSG00000014769.10	Psmb1	5362.89	0.513549	0.23549	2.18077	0.0292003	0.0882628
ENSMUSG00000014771.13	Pdcd2	711.305	0.0959352	0.215012	0.446185	0.655464	0.786626
ENSMUSG00000014773.13	Dll1	615.881	0.139546	0.193217	0.722225	0.470156	0.636277
ENSMUSG00000014776.7	Nol3	211.019	0.163976	0.34893	0.46994	0.638398	0.774651
ENSMUSG00000014778.10	Fhod1	376.769	0.148595	0.183002	0.811987	0.416799	0.588759
ENSMUSG00000014782.16	Plekhg4	94.2845	-0.681537	0.319864	-2.13071	0.033113	0.0969547
ENSMUSG00000014786.8	Slc9a5	657.615	-0.000822133	0.168299	-0.00488495	0.996102	0.997463
ENSMUSG00000014791.10	Elmo3	132.689	-0.791479	0.282728	-2.79944	0.00511916	0.0224688
ENSMUSG00000014813.9	Stc1	144.58	0.072131	0.312824	0.23058	0.817641	0.897983
ENSMUSG00000014837.15	4931428F04Rik	364.208	0.333916	0.240221	1.39003	0.164518	0.309674
ENSMUSG00000014846.12	Tppp3	346.668	-0.218482	0.293825	-0.743581	0.45713	0.62606
ENSMUSG00000014850.15	Msh3	596.22	-0.224506	0.274268	-0.818563	0.413036	0.585266
ENSMUSG00000014852.16	Adamts13	6.99265	-4.67578	1.43364	-3.26148	0.00110832	0.00646318
ENSMUSG00000014856.12	Tmem208	454.066	-0.643485	0.245699	-2.619	0.00881877	0.0346031
ENSMUSG00000014859.9	E2f4	2516.61	0.48676	0.140897	3.45471	0.000550878	0.00359767
ENSMUSG00000014867.9	Surf4	2730.85	0.337957	0.143271	2.35887	0.0183305	0.0618728
ENSMUSG00000014873.15	Surf2	510.184	0.616861	0.213474	2.88963	0.00385695	0.0179128
ENSMUSG00000014905.4	Dnajb9	348.99	-0.738329	0.300156	-2.45981	0.0139009	0.0497548
ENSMUSG00000014907.10	Naf1	771.237	0.6827	0.244199	2.79567	0.00517929	0.0226778
ENSMUSG00000014932.15	Yes1	1253.76	0.795563	0.353797	2.24864	0.0245354	0.0773465
ENSMUSG00000014956.15	Ppp1cb	4388	0.571065	0.152654	3.7409	0.000183364	0.00144838
ENSMUSG00000014959.12	Gorasp2	1899.09	0.37168	0.153869	2.41555	0.0157113	0.0546282
ENSMUSG00000014980.14	Tsen15	540.427	0.0532125	0.213672	0.249039	0.803331	0.888227
ENSMUSG00000015001.17	Oc90	3.67351	-5.09206	1.81853	-2.80009	0.00510884	0.0224525
ENSMUSG00000015002.18	Efr3a	1983.1	0.214865	0.196788	1.09186	0.274894	0.444338
ENSMUSG00000015013.9	Trappc2l	427.697	-0.253873	0.29124	-0.871699	0.383373	0.557499
ENSMUSG00000015016.8	Acsf3	348.486	0.0764051	0.214931	0.355487	0.722225	0.832747
ENSMUSG00000015023.7	Ddx19a	1158.8	-0.491682	0.196688	-2.49981	0.0124261	0.0455364
ENSMUSG00000015027.11	Galns	125.123	-0.76023	0.255458	-2.97595	0.00292082	0.0143439
ENSMUSG00000015053.14	Gata2	89.8009	0.534505	0.394776	1.35394	0.175754	0.324988
ENSMUSG00000015083.11	C8g	109.984	0.10444	0.293314	0.35607	0.721788	0.832519
ENSMUSG00000015085.8	Entpd2	80.049	-0.603419	0.339314	-1.77835	0.0753464	0.17802
ENSMUSG00000015087.14	Rabl6	2464.46	0.124675	0.152764	0.816127	0.414428	0.586322
ENSMUSG00000015090.13	Ptgds	62.4217	-1.37497	0.414746	-3.31521	0.000915745	0.00549386
ENSMUSG00000015092.9	Edf1	2518.51	0.222661	0.286743	0.776519	0.437443	0.607423
ENSMUSG00000015093.15	Clic3	11.065	-2.22307	0.865237	-2.56931	0.01019	0.0388002
ENSMUSG00000015094.16	Npdc1	796.991	-0.566001	0.202064	-2.80109	0.00509298	0.0224081
ENSMUSG00000015095.12	Fbxw5	701.665	0.0310636	0.176755	0.175743	0.860496	0.921925
ENSMUSG00000015112.15	Slc25a13	2123.17	0.954123	0.177063	5.3886	7.10095e-08	1.45847e-06
ENSMUSG00000015120.15	Ube2i	5721.75	0.0974386	0.155314	0.627365	0.53042	0.688548
ENSMUSG00000015126.9	Tsr3	490.131	0.257584	0.23249	1.10793	0.267891	0.436669
ENSMUSG00000015127.14	Unkl	279.963	0.38915	0.345375	1.12675	0.259849	0.427758
ENSMUSG00000015133.17	Lrrk1	43.4591	-1.03599	0.700926	-1.47803	0.1394	0.27593
ENSMUSG00000015134.15	Aldh1a3	38.6943	-0.85541	0.490501	-1.74395	0.0811674	0.187653
ENSMUSG00000015143.15	Actn1	4372.36	0.747204	0.188279	3.96859	7.22978e-05	0.000652011
ENSMUSG00000015149.14	Sirt2	484.457	-0.306303	0.189109	-1.61971	0.105294	0.226096
ENSMUSG00000015165.16	Hnrnpl	13857.7	0.844424	0.154272	5.4736	4.40992e-08	9.47611e-07
ENSMUSG00000015176.11	Nolc1	6494.15	0.604254	0.174117	3.4704	0.000519685	0.00343602
ENSMUSG00000015189.12	Casd1	201.264	-0.0403973	0.284547	-0.141971	0.887103	0.938217
ENSMUSG00000015202.13	Cnksr3	266.933	0.286326	0.235762	1.21447	0.22457	0.387258
ENSMUSG00000015214.14	Mtmr1	259.101	0.223329	0.30218	0.739058	0.459872	0.628077
ENSMUSG00000015217.11	Hmgb3	453.441	0.656597	0.165208	3.97436	7.05693e-05	0.000640652
ENSMUSG00000015222.18	Map2	130.014	-0.436636	0.401747	-1.08684	0.277107	0.446919
ENSMUSG00000015224.10	Cyp2j9	37.14	-1.12216	0.432654	-2.59367	0.00949582	0.0366028
ENSMUSG00000015242.14	Nipsnap3a	0	NA	NA	NA	NA	NA
ENSMUSG00000015243.4	Abca1	291.822	-0.0137558	0.376388	-0.0365467	0.970846	0.984221
ENSMUSG00000015247.10	Nipsnap3b	507.518	0.539266	0.197273	2.7336	0.00626462	0.0264564
ENSMUSG00000015289.4	Lage3	1228.11	-0.954374	0.242073	-3.9425	8.06353e-05	0.000715461
ENSMUSG00000015290.15	Ubl4a	607.1	0.118332	0.263163	0.449654	0.65296	0.784538
ENSMUSG00000015291.10	Gdi1	2221.24	0.513141	0.149458	3.43335	0.000596162	0.00383676
ENSMUSG00000015305.6	Sash1	886.086	0.0308791	0.281738	0.109602	0.912725	0.953195
ENSMUSG00000015312.9	Gadd45b	1510.03	0.607128	0.232414	2.61227	0.00899431	0.0351175
ENSMUSG00000015314.10	Slamf6	8.64191	0.258902	0.954725	0.271179	0.786253	0.877885
ENSMUSG00000015316.11	Slamf1	1.15313	0.835408	2.32674	0.359047	0.71956	NA
ENSMUSG00000015335.16	Zdhhc12	858.695	-0.00696935	0.201934	-0.034513	0.972468	0.984959
ENSMUSG00000015337.5	Endog	310.824	0.456697	0.304815	1.49828	0.134062	0.268449
ENSMUSG00000015340.10	Cybb	2.57462	1.20663	1.67828	0.71897	0.47216	0.638227
ENSMUSG00000015341.17	Golga7	2212.22	0.145943	0.139741	1.04439	0.296306	0.468715
ENSMUSG00000015342.6	Xk	85.9035	0.306399	0.366484	0.83605	0.403127	0.575839
ENSMUSG00000015354.8	Pcolce2	322.598	0.0664094	0.28464	0.23331	0.815521	0.896979
ENSMUSG00000015355.13	Cd48	0.189322	-0.514704	4.08047	-0.126138	0.899622	NA
ENSMUSG00000015357.10	Clpx	927.825	0.585402	0.166436	3.51728	0.000435996	0.00297041
ENSMUSG00000015363.13	Trabd	764.308	0.278518	0.144714	1.92461	0.0542782	0.140107
ENSMUSG00000015365.15	Mov10l1	1470.25	-0.153229	0.192143	-0.797476	0.425175	0.596547
ENSMUSG00000015377.10	Dennd6b	341.477	-0.102645	0.22212	-0.462116	0.643998	0.778325
ENSMUSG00000015396.4	Cd83	4.00006	-1.51849	1.29458	-1.17296	0.240812	0.406569
ENSMUSG00000015401.12	Cltrn	0	NA	NA	NA	NA	NA
ENSMUSG00000015405.15	Ace2	1.06636	-3.3151	3.13617	-1.05705	0.290488	NA
ENSMUSG00000015437.5	Gzmb	2.96002	-0.893118	1.72006	-0.519236	0.603596	0.74791
ENSMUSG00000015441.4	Gzmf	0.731723	-2.76603	3.6006	-0.768215	0.442359	NA
ENSMUSG00000015443.9	Gzmn	0.645442	0.430008	3.21867	0.133598	0.89372	NA
ENSMUSG00000015452.14	Ager	15.7356	-0.903721	0.892645	-1.01241	0.311343	0.484638
ENSMUSG00000015461.15	Atf6b	751.319	0.295193	0.17955	1.64407	0.100161	0.218269
ENSMUSG00000015467.14	Egfl8	8.28497	-1.70762	0.926386	-1.84332	0.0652829	0.16056
ENSMUSG00000015468.14	Notch4	437.13	0.244215	0.332645	0.73416	0.462851	0.630674
ENSMUSG00000015474.16	Ppt2	508.762	0.17364	0.234802	0.739518	0.459592	0.627866
ENSMUSG00000015476.6	Prrt1	16.9615	-2.33966	0.780944	-2.99594	0.00273597	0.0136093
ENSMUSG00000015478.13	Rnf5	999.008	0.341176	0.197043	1.73148	0.0833664	0.191081
ENSMUSG00000015484.3	Fam163a	1.77868	-2.92862	2.36398	-1.23885	0.215402	NA
ENSMUSG00000015488.14	Cacfd1	309.599	-0.153822	0.302147	-0.509098	0.610684	0.753785
ENSMUSG00000015501.10	Hivep2	60.0474	-0.101322	0.438146	-0.231252	0.817119	0.897748
ENSMUSG00000015519.12	2310057J18Rik	0.174522	1.40885	4.08047	0.345266	0.729894	NA
ENSMUSG00000015522.18	Arnt	2321.15	0.571816	0.277587	2.05995	0.0394034	0.109806
ENSMUSG00000015533.9	Itga2	6.60192	-3.3249	1.2864	-2.58465	0.00974766	0.0374224
ENSMUSG00000015536.14	Mocs2	380.133	-0.0143143	0.217717	-0.0657473	0.947579	0.972473
ENSMUSG00000015542.17	Nat9	393.599	-0.143954	0.313226	-0.459584	0.645815	0.779615
ENSMUSG00000015568.16	Lpl	183.285	0.747942	0.291914	2.5622	0.0104012	0.0394554
ENSMUSG00000015575.15	Atp6v0e	1035.11	0.124138	0.184268	0.673682	0.500514	0.663838
ENSMUSG00000015579.5	Nkx2-5	39.4312	0.0732383	0.429267	0.170612	0.864529	0.924202
ENSMUSG00000015597.17	Zfp318	1029.02	1.01288	0.417741	2.42466	0.0153228	0.0536166
ENSMUSG00000015599.9	Ttbk1	152.694	-1.56201	0.250021	-6.24752	4.17021e-10	1.4084e-08
ENSMUSG00000015605.6	Srf	777.339	0.834508	0.203217	4.10649	4.01725e-05	0.00039382
ENSMUSG00000015619.10	Gata3	24.8832	-1.95543	0.589472	-3.31726	0.000909052	0.00546456
ENSMUSG00000015627.5	Gata5	4.19752	-5.29345	1.66868	-3.17224	0.00151266	0.00834357
ENSMUSG00000015647.9	Lama5	7062.79	-0.47912	0.323518	-1.48097	0.138616	0.274867
ENSMUSG00000015652.9	Steap1	430.963	0.0346671	0.191072	0.181435	0.856026	0.91966
ENSMUSG00000015653.13	Steap2	519.869	0.569912	0.29751	1.91561	0.0554149	0.142372
ENSMUSG00000015656.17	Hspa8	42258	1.05564	0.206946	5.10104	3.37786e-07	6.01778e-06
ENSMUSG00000015659.12	Serac1	273.386	0.593146	0.237339	2.49915	0.012449	0.0455836
ENSMUSG00000015665.8	Awat1	0	NA	NA	NA	NA	NA
ENSMUSG00000015668.13	Pdzd11	511.467	-0.0858589	0.205834	-0.417128	0.676585	0.801023
ENSMUSG00000015671.11	Psma2	3963.64	0.633142	0.209181	3.02677	0.0024718	0.0125394
ENSMUSG00000015672.4	Mrpl32	768.503	-0.233744	0.21979	-1.06349	0.28756	0.45884
ENSMUSG00000015697.14	Setdb1	2491.06	0.144355	0.171081	0.843781	0.398792	0.571919
ENSMUSG00000015702.13	Anxa9	17.6404	0.0151463	0.630514	0.0240222	0.980835	0.98962
ENSMUSG00000015709.9	Arnt2	121.293	0.432934	0.278204	1.55618	0.119666	0.248001
ENSMUSG00000015711.8	Prune1	1444.33	0.444102	0.16499	2.6917	0.00710891	0.0291822
ENSMUSG00000015714.11	Cers2	970.928	-0.100718	0.170126	-0.592019	0.553838	0.7083
ENSMUSG00000015721.18	Nlrp5	4.69785	-0.369085	1.35597	-0.272192	0.785474	0.877235
ENSMUSG00000015733.13	Capza2	2088.45	0.528197	0.208925	2.52816	0.0114661	0.042744
ENSMUSG00000015745.9	Plekho1	64.7622	0.358722	0.360205	0.995882	0.319307	0.492764
ENSMUSG00000015747.5	Vps45	437.035	-0.201534	0.279787	-0.720312	0.471333	0.637427
ENSMUSG00000015748.13	Prpf3	1622.4	0.312535	0.296281	1.05486	0.29149	0.463237
ENSMUSG00000015749.12	Anp32e	3714.83	1.45746	0.160554	9.07771	1.10885e-19	1.76405e-17
ENSMUSG00000015750.15	Aph1a	1196.18	-0.112654	0.188605	-0.597299	0.550308	0.704929
ENSMUSG00000015755.16	Tab2	1882.43	0.356159	0.205519	1.73297	0.083101	0.190735
ENSMUSG00000015757.10	Ppil4	890.037	0.354634	0.187318	1.89322	0.0583283	0.147785
ENSMUSG00000015759.11	Cnih1	1433.7	0.32107	0.156508	2.05146	0.0402222	0.111506
ENSMUSG00000015766.14	Eps8	425.984	-0.270646	0.345581	-0.783163	0.433532	0.603905
ENSMUSG00000015776.12	Med22	597.116	-0.818714	0.175371	-4.66847	3.03457e-06	4.17247e-05
ENSMUSG00000015787.15	Abo	5.25887	-3.62206	1.39973	-2.58768	0.00966258	0.0371508
ENSMUSG00000015790.16	Surf1	479.548	0.293299	0.244283	1.20065	0.229887	0.393249
ENSMUSG00000015804.14	Med28	1051.66	0.273573	0.205965	1.32825	0.184095	0.335856
ENSMUSG00000015806.12	Qdpr	2636.11	0.623035	0.221834	2.80856	0.00497636	0.0219857
ENSMUSG00000015812.8	Gnrh1	3.03258	-2.07666	1.69448	-1.22554	0.220371	0.381943
ENSMUSG00000015829.13	Tnr	3.93055	-4.14045	1.78896	-2.31445	0.0206432	0.0677129
ENSMUSG00000015837.15	Sqstm1	3408.23	0.236091	0.208016	1.13496	0.256391	0.42372
ENSMUSG00000015839.6	Nfe2l2	1436.09	0.225168	0.201961	1.1149	0.264891	0.433296
ENSMUSG00000015843.10	Rxrg	26.1984	-1.137	0.524426	-2.16808	0.0301527	0.0904181
ENSMUSG00000015846.15	Rxra	759.417	-0.0415217	0.189466	-0.219151	0.826533	0.902631
ENSMUSG00000015850.11	Adamtsl4	418.621	-0.323501	0.361264	-0.89547	0.370536	0.545761
ENSMUSG00000015852.13	Fcrls	0	NA	NA	NA	NA	NA
ENSMUSG00000015854.7	Cd5l	0.776799	-1.39553	3.64434	-0.382931	0.701771	NA
ENSMUSG00000015869.16	Prpsap1	2526.56	0.0914115	0.223488	0.409022	0.682524	0.804828
ENSMUSG00000015879.8	Fam184b	18.5773	-0.685337	0.589438	-1.16269	0.244954	0.4114
ENSMUSG00000015880.13	Ncapg	3376.37	0.249075	0.181688	1.3709	0.170407	0.317496
ENSMUSG00000015882.18	Lcorl	403.655	1.02316	0.218503	4.6826	2.83257e-06	3.9155e-05
ENSMUSG00000015889.8	Lta4h	2416.23	0.0973865	0.189988	0.512593	0.608236	0.751936
ENSMUSG00000015890.2	Amdhd1	22.4049	-0.102797	0.560346	-0.183452	0.854443	0.918619
ENSMUSG00000015932.8	Dstn	8776.45	0.362876	0.128251	2.82942	0.00466331	0.0208413
ENSMUSG00000015937.15	Macroh2a1	2654.93	0.439982	0.154154	2.85417	0.0043149	0.0196284
ENSMUSG00000015942.9	Gtf2ird2	69.5535	-1.05437	0.479477	-2.199	0.0278782	0.0852324
ENSMUSG00000015943.11	Bola1	555.296	-0.277838	0.287222	-0.967328	0.33338	0.50698
ENSMUSG00000015944.9	Castor2	277.013	-0.216231	0.188185	-1.14903	0.250542	0.417401
ENSMUSG00000015947.10	Fcgr1	1.38108	4.12891	2.36449	1.74621	0.0807737	NA
ENSMUSG00000015950.13	Ncf1	5.47285	-0.450908	1.02546	-0.439714	0.660144	0.790621
ENSMUSG00000015957.12	Wnt11	76.9231	-0.432465	0.329974	-1.3106	0.189991	0.343025
ENSMUSG00000015961.8	Adss	2586.64	0.0378935	0.131683	0.287763	0.773528	0.868409
ENSMUSG00000015962.5	1700016C15Rik	2.15333	-0.336622	1.77244	-0.18992	0.849372	0.916179
ENSMUSG00000015966.17	Il17rb	6.6949	-2.89875	1.21734	-2.38121	0.0172558	0.0589808
ENSMUSG00000015968.18	Cacna1d	30.558	0.0707044	0.653709	0.108159	0.91387	0.953896
ENSMUSG00000015970.19	Chdh	9.84655	-2.46446	0.993139	-2.48148	0.0130838	0.047429
ENSMUSG00000015971.5	Actr8	864.844	0.550161	0.186045	2.95714	0.00310506	0.0150571
ENSMUSG00000015980.14	Lrrc27	125.198	-0.357311	0.404624	-0.88307	0.377199	0.552218
ENSMUSG00000015981.12	Stk32c	68.2549	-0.725286	0.48793	-1.48646	0.137158	0.272783
ENSMUSG00000015994.10	Fnta	1964.29	-0.0517522	0.172909	-0.299302	0.764709	0.862379
ENSMUSG00000016018.4	Mtrex	2209.07	0.653352	0.157363	4.15189	3.29747e-05	0.000332608
ENSMUSG00000016024.9	Lbp	68.6046	-2.39213	0.545463	-4.3855	1.15719e-05	0.000134273
ENSMUSG00000016028.11	Celsr1	1230.47	-0.307796	0.257952	-1.19323	0.23278	0.396776
ENSMUSG00000016087.13	Fli1	1.85485	2.24635	2.45407	0.915357	0.360004	0.535123
ENSMUSG00000016128.14	Stard13	48.7389	0.164927	0.363759	0.453397	0.650263	0.782715
ENSMUSG00000016150.15	Tenm1	11.1222	1.04546	0.794668	1.31559	0.188312	0.341113
ENSMUSG00000016179.11	Camk1g	0.646666	-2.57555	3.71966	-0.692416	0.488676	NA
ENSMUSG00000016181.9	Utp25	894.635	0.305278	0.199522	1.53005	0.126005	0.25711
ENSMUSG00000016194.14	Hsd11b1	1.58069	-3.85513	2.80804	-1.37289	0.169786	NA
ENSMUSG00000016200.14	Syt14	227.572	0.438644	0.27671	1.58521	0.112918	0.237563
ENSMUSG00000016206.6	H2-M3	44.2668	-0.529208	0.385576	-1.37251	0.169904	0.316883
ENSMUSG00000016239.11	Lonrf3	119.499	-1.18497	0.302374	-3.91889	8.89587e-05	0.000777895
ENSMUSG00000016252.7	Atp5e	1847.36	0.218002	0.280119	0.77825	0.436422	0.60623
ENSMUSG00000016253.12	Nelfcd	1686.47	0.109478	0.263756	0.415074	0.678088	0.801786
ENSMUSG00000016255.5	Tubb1	2.90401	0.519173	1.37679	0.377089	0.706107	0.821738
ENSMUSG00000016256.10	Ctsz	1422.8	0.176602	0.192636	0.916764	0.359266	0.534289
ENSMUSG00000016257.15	Prelid3b	970.304	0.40316	0.153653	2.62384	0.00869447	0.0341971
ENSMUSG00000016262.14	Sertad4	140.933	0.24468	0.267898	0.913332	0.361068	0.536494
ENSMUSG00000016283.13	H2-M2	1.93197	-4.16299	2.6163	-1.59118	0.11157	0.235475
ENSMUSG00000016308.12	Ube2a	1065.42	0.161993	0.206187	0.78566	0.432066	0.602652
ENSMUSG00000016319.3	Slc25a5	12134.8	0.759417	0.127994	5.93324	2.97006e-09	8.28693e-08
ENSMUSG00000016327.9	Atp1b4	0.378643	-1.77234	4.01086	-0.441885	0.658573	NA
ENSMUSG00000016344.14	Ppdpf	2070.37	0.129478	0.3327	0.389173	0.697148	0.814972
ENSMUSG00000016346.17	Kcnq2	145.112	0.740354	0.260805	2.83872	0.00452943	0.0203533
ENSMUSG00000016349.10	Eef1a2	285.564	-2.86725	0.285068	-10.0581	8.45945e-24	1.96693e-21
ENSMUSG00000016356.18	Col20a1	50.8357	-1.98832	0.454499	-4.37476	1.21565e-05	0.000139981
ENSMUSG00000016382.15	Pls3	334.058	-0.312363	0.234986	-1.32928	0.183754	0.335606
ENSMUSG00000016386.15	Mpped2	56.02	0.542586	0.488279	1.11122	0.266473	0.435108
ENSMUSG00000016409.4	Nkap	473.604	0.337938	0.210844	1.60279	0.108981	0.231633
ENSMUSG00000016427.7	Ndufa1	862.874	0.104437	0.246796	0.42317	0.672171	0.7988
ENSMUSG00000016458.15	Wt1	22.3732	-1.02581	0.644666	-1.59123	0.111557	0.235475
ENSMUSG00000016477.18	E2f3	601.531	-0.207047	0.229033	-0.904007	0.365992	0.541096
ENSMUSG00000016481.15	Cr1l	347.401	0.436129	0.199326	2.18802	0.028668	0.0869597
ENSMUSG00000016487.15	Ppfibp1	1109.17	0.495292	0.320518	1.54529	0.122276	0.251743
ENSMUSG00000016493.13	Cd46	7.45772	-2.9083	1.30914	-2.22153	0.026315	0.0815391
ENSMUSG00000016494.9	Cd34	105.556	-0.428345	0.33743	-1.26943	0.204287	0.361279
ENSMUSG00000016495.12	Plgrkt	200.854	-0.691645	0.247343	-2.7963	0.00516921	0.0226446
ENSMUSG00000016496.7	Cd274	35.5281	-2.10216	0.479944	-4.38	1.18679e-05	0.000137093
ENSMUSG00000016498.10	Pdcd1lg2	0.593077	-2.48466	3.83111	-0.648548	0.516631	NA
ENSMUSG00000016503.18	Gtf3a	1891.87	-0.201693	0.221064	-0.912374	0.361572	0.536979
ENSMUSG00000016510.11	Mtif3	302.97	-0.368322	0.221238	-1.66483	0.0959473	0.211254
ENSMUSG00000016520.7	Lnx2	351.068	0.427632	0.197288	2.16755	0.0301928	0.0904787
ENSMUSG00000016524.12	Il19	0	NA	NA	NA	NA	NA
ENSMUSG00000016526.8	Dyrk3	771.273	-0.0798901	0.156366	-0.510916	0.60941	0.752571
ENSMUSG00000016528.10	Mapkapk2	820.92	0.0434014	0.139897	0.310238	0.75638	0.856821
ENSMUSG00000016529.5	Il10	2.18565	0.674489	1.93689	0.348232	0.727666	0.836472
ENSMUSG00000016534.15	Lamp2	1125.12	0.171511	0.247331	0.693447	0.488029	0.652384
ENSMUSG00000016541.10	Atxn10	10066.2	0.298912	0.146483	2.0406	0.041291	0.113687
ENSMUSG00000016552.13	Foxred2	439.218	0.129514	0.174447	0.742425	0.45783	0.626371
ENSMUSG00000016554.9	Eif3d	12294.5	0.796341	0.180601	4.40939	1.03661e-05	0.000121919
ENSMUSG00000016559.14	H3f3b	12479.4	0.289158	0.140065	2.06446	0.0389739	0.10886
ENSMUSG00000016619.10	Nup50	3707.82	0.444627	0.127717	3.48135	0.000498897	0.00331793
ENSMUSG00000016624.15	Phf21b	158.838	1.30422	0.356802	3.65531	0.000256869	0.00193141
ENSMUSG00000016626.10	Nlrp14	303.26	-1.51049	0.217386	-6.94843	3.69365e-12	1.8505e-10
ENSMUSG00000016637.7	Ift27	570.047	-1.72336	0.243413	-7.08	1.44154e-12	7.82749e-11
ENSMUSG00000016664.16	Pacsin2	2618.73	0.39872	0.165255	2.41275	0.0158326	0.0550075
ENSMUSG00000016756.17	Cmah	7.7597	0.372917	1.01192	0.368523	0.712483	0.826031
ENSMUSG00000016757.11	Ttll12	1829.03	0.0936654	0.167263	0.559988	0.575487	0.72651
ENSMUSG00000016758.4	Bik	128.597	-1.15776	0.291494	-3.9718	7.13319e-05	0.000645869
ENSMUSG00000016763.15	Scube1	105.965	-2.21422	0.36627	-6.04534	1.49098e-09	4.44745e-08
ENSMUSG00000016831.12	Tox4	2067.6	0.209405	0.280661	0.746114	0.455599	0.624593
ENSMUSG00000016833.14	Mrps18c	532.831	0.11551	0.247833	0.466081	0.641158	0.776548
ENSMUSG00000016918.15	Sulf1	397.439	0.472631	0.206372	2.2902	0.02201	0.0711918
ENSMUSG00000016921.14	Srsf6	3634.63	0.200089	0.150806	1.3268	0.184576	0.336496
ENSMUSG00000016933.17	Plcg1	2860.85	0.200702	0.155913	1.28727	0.198001	0.35337
ENSMUSG00000016940.18	Kctd2	746.656	0.161886	0.243661	0.664392	0.506439	0.668909
ENSMUSG00000016942.6	Tmprss6	101.491	-1.96651	0.481127	-4.0873	4.36417e-05	0.000421901
ENSMUSG00000016946.6	Kctd5	1418.19	0.271333	0.15087	1.79846	0.0721045	0.172336
ENSMUSG00000016982.6	Pom121l2	1.65173	0.336303	2.1487	0.156514	0.875628	NA
ENSMUSG00000016984.7	Etaa1	709.107	0.169214	0.215812	0.78408	0.432993	0.6035
ENSMUSG00000016995.17	Matn4	52.7213	-7.90806	1.24432	-6.35533	2.07978e-10	7.42497e-09
ENSMUSG00000016998.2	Svs4	0	NA	NA	NA	NA	NA
ENSMUSG00000017000.2	Svs6	0	NA	NA	NA	NA	NA
ENSMUSG00000017002.14	Slpi	0.189322	-0.514704	4.08047	-0.126138	0.899622	NA
ENSMUSG00000017003.7	Svs3a	0	NA	NA	NA	NA	NA
ENSMUSG00000017004.7	Svs5	0.189322	-0.514704	4.08047	-0.126138	0.899622	NA
ENSMUSG00000017007.9	Rbpjl	2.49851	-4.53296	1.93592	-2.3415	0.0192066	0.0641471
ENSMUSG00000017009.3	Sdc4	2359.92	-1.36255	0.136927	-9.95098	2.49714e-23	5.32802e-21
ENSMUSG00000017049.4	Ccdc70	0	NA	NA	NA	NA	NA
ENSMUSG00000017057.9	Il13ra1	125.789	-0.0963649	0.313938	-0.306955	0.758877	0.85831
ENSMUSG00000017064.4	Prl5a1	0	NA	NA	NA	NA	NA
ENSMUSG00000017119.19	Nbr1	3110.47	0.178758	0.152868	1.16936	0.242257	0.408417
ENSMUSG00000017132.17	Cyth1	159.167	0.431907	0.254033	1.7002	0.0890933	0.200496
ENSMUSG00000017144.8	Rnd3	204.229	0.0667003	0.247409	0.269595	0.787472	0.878759
ENSMUSG00000017146.12	Brca1	2771.91	0.198115	0.292027	0.678414	0.497509	0.660949
ENSMUSG00000017165.1	Gast	13.7363	-1.26324	0.704766	-1.79242	0.0730659	0.174042
ENSMUSG00000017167.6	Cntnap1	16.679	-1.06406	0.587836	-1.81013	0.0702751	0.169056
ENSMUSG00000017176.17	Nt5c3b	541.589	-0.426728	0.18725	-2.27892	0.0226718	0.0727872
ENSMUSG00000017188.3	Coa3	865.191	-0.386468	0.223787	-1.72694	0.0841779	0.192368
ENSMUSG00000017195.15	Zpbp2	8.24312	-0.182641	1.14924	-0.158924	0.873729	0.930363
ENSMUSG00000017204.4	Gsdma	38.0846	-2.21427	0.472273	-4.68855	2.75152e-06	3.82387e-05
ENSMUSG00000017210.14	Med24	2113.4	0.409371	0.128643	3.18222	0.00146151	0.00810579
ENSMUSG00000017211.14	Gsdma2	0.439771	0.826943	4.08047	0.202659	0.839402	NA
ENSMUSG00000017221.14	Psmd3	7900.24	0.629333	0.1935	3.25237	0.00114447	0.0066229
ENSMUSG00000017264.16	Exosc10	2526.71	0.410259	0.145085	2.82772	0.00468815	0.0209316
ENSMUSG00000017286.15	Glod4	1264.37	0.0645175	0.141584	0.455683	0.648618	0.781668
ENSMUSG00000017288.15	Vps53	502.94	-0.617502	0.246904	-2.50098	0.0123852	0.0454323
ENSMUSG00000017291.13	Taok1	1510.33	0.435226	0.269589	1.6144	0.10644	0.227534
ENSMUSG00000017299.13	Dnttip1	445.732	0.0755703	0.198225	0.381235	0.703029	0.819259
ENSMUSG00000017300.9	Tnnc2	11.8756	-1.12136	0.766361	-1.46323	0.143405	0.281471
ENSMUSG00000017307.16	Acot8	563.622	-0.152077	0.191298	-0.794973	0.426629	0.597525
ENSMUSG00000017309.11	Cd300lg	43.9447	-1.88949	0.532402	-3.549	0.000386697	0.00268806
ENSMUSG00000017310.7	Spint4	0	NA	NA	NA	NA	NA
ENSMUSG00000017311.15	Pyy	13.7789	-1.68019	0.794179	-2.11563	0.034376	0.0996552
ENSMUSG00000017314.12	Mpp2	360.542	0.59754	0.186266	3.20799	0.00133667	0.00752382
ENSMUSG00000017316.13	Ppy	0.782522	-2.85534	3.47924	-0.820678	0.41183	NA
ENSMUSG00000017344.4	Vtn	0.998987	-3.15662	3.23413	-0.976032	0.329048	NA
ENSMUSG00000017376.15	Nlk	1172.77	-0.548806	0.222781	-2.46343	0.0137613	0.0493818
ENSMUSG00000017386.10	Traf4	2153.02	-0.24796	0.146555	-1.69193	0.0906603	0.202889
ENSMUSG00000017390.15	Aldoc	1554.76	0.45119	0.182413	2.47346	0.0133813	0.0482473
ENSMUSG00000017400.10	Stac2	1192.3	0.215734	0.133379	1.61745	0.105782	0.226634
ENSMUSG00000017404.12	Rpl19	33226.8	0.361432	0.244721	1.47691	0.139699	0.27632
ENSMUSG00000017405.14	Nek8	384.26	-1.04503	0.288251	-3.62542	0.000288496	0.00212603
ENSMUSG00000017412.15	Cacnb4	24.4833	-0.419485	0.560702	-0.748142	0.454375	0.623386
ENSMUSG00000017417.14	Plxdc1	368.605	-0.0568315	0.206978	-0.274578	0.78364	0.876101
ENSMUSG00000017418.14	Arl5b	735.059	-0.581561	0.240381	-2.41932	0.0155494	0.0541795
ENSMUSG00000017421.18	Zfp207	3794.33	1.13081	0.210597	5.36957	7.89251e-08	1.59931e-06
ENSMUSG00000017428.16	Psmd11	3715.99	0.576706	0.127967	4.50666	6.5856e-06	8.2655e-05
ENSMUSG00000017446.14	C1qtnf1	22.1738	-3.96576	1.08304	-3.66168	0.000250571	0.00189427
ENSMUSG00000017453.4	Pipox	848.017	0.214768	0.149327	1.43823	0.150367	0.290887
ENSMUSG00000017466.9	Timp2	320.693	0.352351	0.282934	1.24535	0.213004	0.371951
ENSMUSG00000017478.15	Zc3h18	2062.96	0.489154	0.189465	2.58177	0.00982957	0.037689
ENSMUSG00000017485.11	Top2b	1579.56	0.277226	0.311343	0.890422	0.373239	0.548502
ENSMUSG00000017491.9	Rarb	11.14	-1.94756	0.821632	-2.37035	0.0177711	0.0603438
ENSMUSG00000017493.12	Igfbp4	1332.31	-0.290721	0.174651	-1.66458	0.0959973	0.211313
ENSMUSG00000017499.15	Cdc6	1532.52	0.401127	0.150915	2.65796	0.00786141	0.031564
ENSMUSG00000017548.15	Suz12	4355.77	0.256513	0.241865	1.06056	0.28889	0.460358
ENSMUSG00000017550.14	Atad5	1141.45	0.446258	0.248083	1.79883	0.0720461	0.172219
ENSMUSG00000017561.16	Crlf3	1395.23	0.385534	0.199223	1.93519	0.0529673	0.137639
ENSMUSG00000017588.2	Krt27	3.57733	-5.06611	1.75812	-2.88155	0.00395725	0.0182664
ENSMUSG00000017607.9	Tns4	79.7985	-0.868893	0.316597	-2.74447	0.00606083	0.0257724
ENSMUSG00000017615.12	Tnfaip1	800.216	-0.139985	0.158076	-0.885556	0.375857	0.550832
ENSMUSG00000017631.19	Abr	1665.28	0.217019	0.196667	1.10349	0.269815	0.438644
ENSMUSG00000017639.13	Rab11fip4	1281.79	0.621683	0.23148	2.68569	0.00723798	0.0296049
ENSMUSG00000017652.16	Cd40	40.7335	-1.41628	0.445612	-3.17829	0.00148147	0.00819142
ENSMUSG00000017664.16	Slc35c2	488.587	0.65522	0.176718	3.70771	0.000209139	0.00162231
ENSMUSG00000017667.9	Zfp334	202.898	-0.181112	0.28726	-0.630481	0.52838	0.686981
ENSMUSG00000017670.16	Elmo2	1047.29	-0.395035	0.175268	-2.25389	0.0242029	0.0764977
ENSMUSG00000017677.11	Wsb1	1936.98	-0.800345	0.249053	-3.21356	0.00131103	0.00740479
ENSMUSG00000017679.16	Ttpal	201.516	-0.604696	0.294663	-2.05216	0.0401544	0.111369
ENSMUSG00000017686.17	Rhot1	1711.41	0.34887	0.140777	2.47818	0.0132055	0.0477841
ENSMUSG00000017688.14	Hnf4g	0	NA	NA	NA	NA	NA
ENSMUSG00000017692.8	Rhbdl3	84.684	-1.11929	0.333466	-3.35652	0.000789288	0.00485568
ENSMUSG00000017697.3	Ada	634.889	-1.81688	0.181606	-10.0045	1.4559e-23	3.22003e-21
ENSMUSG00000017707.9	Serinc3	3256.6	-0.422427	0.17047	-2.47802	0.0132113	0.0477954
ENSMUSG00000017713.9	Tha1	43.0777	0.106437	0.409601	0.259856	0.794975	0.882743
ENSMUSG00000017715.11	Pgs1	2026.67	0.397845	0.214999	1.85045	0.0642484	0.158797
ENSMUSG00000017716.15	Birc5	2946.02	0.280827	0.215003	1.30615	0.1915	0.34489
ENSMUSG00000017718.15	Afmid	132.946	-0.825643	0.311515	-2.65041	0.00803937	0.0320655
ENSMUSG00000017720.2	Trp53tg5	0.65301	-2.61084	3.72112	-0.701626	0.482913	NA
ENSMUSG00000017721.15	Pigt	1865.51	0.213692	0.186606	1.14515	0.252146	0.419072
ENSMUSG00000017723.11	Wfdc2	795.461	-0.721509	0.322186	-2.23942	0.0251285	0.0788871
ENSMUSG00000017724.14	Etv4	2589.17	0.396424	0.146459	2.70672	0.00679525	0.0281951
ENSMUSG00000017733.4	Eppin	0.22876	-1.19484	4.05259	-0.294834	0.76812	NA
ENSMUSG00000017734.15	Dbndd2	39.8346	-1.34196	1.85406	-0.723795	0.469192	0.635351
ENSMUSG00000017737.2	Mmp9	75.4901	0.743387	0.489886	1.51747	0.129148	0.26138
ENSMUSG00000017740.17	Slc12a5	138.504	-1.13425	0.496431	-2.28481	0.0223238	0.071963
ENSMUSG00000017747.13	Ghdc	598.971	-0.254132	0.195402	-1.30056	0.19341	0.347399
ENSMUSG00000017754.13	Pltp	2235.58	-0.866612	0.220496	-3.93029	8.48437e-05	0.000748044
ENSMUSG00000017756.9	Slc12a7	2837.03	0.346905	0.17625	1.96825	0.0490392	0.12959
ENSMUSG00000017760.16	Ctsa	1760.6	0.545906	0.164809	3.31236	0.000925122	0.0055373
ENSMUSG00000017764.2	Zswim1	1470.95	0.671189	0.166807	4.02374	5.72823e-05	0.000531936
ENSMUSG00000017765.17	Slc12a4	1657.09	-1.23847	0.144844	-8.55038	1.22685e-17	1.51361e-15
ENSMUSG00000017767.3	Spata25	0.612581	-2.52874	3.74013	-0.67611	0.498971	NA
ENSMUSG00000017774.19	Myo1c	1676.95	0.439936	0.211559	2.07949	0.0375719	0.105907
ENSMUSG00000017776.15	Crk	1590.62	0.177679	0.255339	0.695857	0.486518	0.651228
ENSMUSG00000017778.14	Cox7c	6254.46	0.2492	0.221264	1.12625	0.260058	0.427924
ENSMUSG00000017781.17	Pitpna	1565.89	0.09253	0.15379	0.601666	0.547397	0.70244
ENSMUSG00000017801.15	Mlx	528.465	0.580835	0.23039	2.5211	0.011699	0.0434246
ENSMUSG00000017802.14	Retreg3	1320.76	-0.238633	0.162931	-1.46462	0.143025	0.28103
ENSMUSG00000017817.11	Jph2	111.151	-2.90706	0.321156	-9.05185	1.40564e-19	2.17886e-17
ENSMUSG00000017830.15	Dhx58	50.5648	-1.24187	0.412179	-3.01294	0.00258734	0.0130272
ENSMUSG00000017831.8	Rab5a	1301.61	0.338434	0.281126	1.20385	0.228647	0.391794
ENSMUSG00000017832.2	Hspb9	5.29357	-0.329081	1.03496	-0.317966	0.750511	0.852409
ENSMUSG00000017837.12	Nkiras2	621.372	-0.0358181	0.179198	-0.19988	0.841574	0.912081
ENSMUSG00000017843.14	Ppp2r5c	3743.81	0.612593	0.122649	4.99467	5.89378e-07	9.90636e-06
ENSMUSG00000017858.12	Ift52	1270.48	0.240179	0.136318	1.76191	0.0780853	0.182377
ENSMUSG00000017861.11	Mybl2	12710.8	0.734546	0.125249	5.86466	4.50048e-09	1.2003e-07
ENSMUSG00000017868.16	Sgk2	32.7502	-0.0988319	0.518197	-0.190723	0.848743	0.915926
ENSMUSG00000017897.18	Eya2	64.6668	-2.62662	0.563136	-4.66428	3.09697e-06	4.24861e-05
ENSMUSG00000017922.14	Prl3c1	0	NA	NA	NA	NA	NA
ENSMUSG00000017929.13	B4galt5	861.95	0.686572	0.284124	2.41646	0.0156724	0.0545035
ENSMUSG00000017943.15	Gdap1l1	131.794	-0.934795	0.383143	-2.43981	0.0146951	0.0519108
ENSMUSG00000017950.16	Hnf4a	222.232	-0.496614	0.253474	-1.95923	0.0500855	0.131836
ENSMUSG00000017969.13	Ptgis	602	-0.583714	0.171736	-3.39891	0.000676556	0.00427974
ENSMUSG00000017978.18	Cadps2	21.1162	-2.42533	0.617975	-3.92464	8.68595e-05	0.000761743
ENSMUSG00000017999.16	Ddx27	2966.67	0.576438	0.131943	4.36884	1.2491e-05	0.000143377
ENSMUSG00000018001.18	Cyth3	372.199	-0.244738	0.238037	-1.02815	0.303879	0.476825
ENSMUSG00000018008.8	Cyth4	152.97	0.178858	0.344525	0.519145	0.60366	0.74791
ENSMUSG00000018012.11	Rac3	180.964	-0.231466	0.23267	-0.994827	0.319821	0.493337
ENSMUSG00000018040.9	Rrp7a	1618.19	0.244167	0.259566	0.940675	0.346871	0.52176
ENSMUSG00000018042.18	Cyb5r3	6899.93	0.160503	0.170485	0.941444	0.346477	0.521556
ENSMUSG00000018068.13	Ints2	1235.83	0.350862	0.355927	0.98577	0.324246	0.497928
ENSMUSG00000018076.12	Med13l	1692.35	1.01236	0.313819	3.22593	0.00125562	0.00716099
ENSMUSG00000018102.5	H2bc4	299.671	0.84392	0.266542	3.16618	0.00154453	0.00849054
ENSMUSG00000018126.15	Baiap2l2	39.1165	-0.885736	0.559536	-1.58298	0.113425	0.238502
ENSMUSG00000018143.10	Mafk	268.413	-0.547308	0.279297	-1.95959	0.0500435	0.131752
ENSMUSG00000018160.15	Med1	1370.21	-0.301396	0.1495	-2.01602	0.0437981	0.119035
ENSMUSG00000018166.8	Erbb3	545.931	-0.469926	0.235157	-1.99835	0.0456788	0.122813
ENSMUSG00000018167.10	Stard3	287.723	-0.0668216	0.230732	-0.289608	0.772116	0.867483
ENSMUSG00000018168.8	Ikzf3	20.694	-0.0431593	0.721701	-0.0598022	0.952313	0.97522
ENSMUSG00000018169.12	Mfng	357.008	0.23125	0.235687	0.981175	0.326506	0.500255
ENSMUSG00000018171.9	Vmp1	871.106	-0.10958	0.176647	-0.620332	0.535039	0.692215
ENSMUSG00000018189.12	Uchl5	1667.72	0.401625	0.196905	2.03969	0.0413812	0.113814
ENSMUSG00000018196.18	Glrx2	418.739	-0.365631	0.23692	-1.54327	0.122765	0.252427
ENSMUSG00000018199.9	Ro60	646.724	-0.0207682	0.255665	-0.0812321	0.935257	0.965716
ENSMUSG00000018209.15	Stk4	1166.93	0.20312	0.232219	0.874693	0.381741	0.556097
ENSMUSG00000018211.13	Wfdc15b	0	NA	NA	NA	NA	NA
ENSMUSG00000018217.12	Pmp22	57.9733	0.64606	0.347195	1.8608	0.0627725	0.156165
ENSMUSG00000018238.6	Gdf9	8.6621	-1.39104	1.05061	-1.32403	0.185492	0.337522
ENSMUSG00000018239.9	Zcchc10	762.519	-0.178528	0.178389	-1.00078	0.316932	0.490183
ENSMUSG00000018259.13	Prl8a2	0	NA	NA	NA	NA	NA
ENSMUSG00000018263.11	Tbx5	4.82752	1.18098	1.54506	0.764361	0.444652	0.61465
ENSMUSG00000018286.6	Psmb6	4935.08	0.352806	0.266908	1.32183	0.186225	0.33843
ENSMUSG00000018287.12	Spag7	1323.4	0.518241	0.258701	2.00325	0.0451509	0.121745
ENSMUSG00000018293.4	Pfn1	9569.84	1.08128	0.231169	4.67742	2.90509e-06	4.0066e-05
ENSMUSG00000018322.10	Tomm34	2269.23	0.0656673	0.208105	0.315548	0.752345	0.853713
ENSMUSG00000018326.9	Ywhab	3845.54	0.699765	0.126778	5.51959	3.39793e-08	7.46968e-07
ENSMUSG00000018334.18	Ksr1	525.342	-0.671067	0.238672	-2.81167	0.00492851	0.0217958
ENSMUSG00000018339.11	Gpx3	1535.11	-2.43102	0.172835	-14.0656	6.18332e-45	8.01005e-42
ENSMUSG00000018340.13	Anxa6	3522.72	0.685353	0.158322	4.32886	1.49885e-05	0.000168109
ENSMUSG00000018341.12	Il12rb2	0.780145	0.134197	3.63458	0.0369224	0.970547	NA
ENSMUSG00000018347.16	Zkscan6	167.934	-0.365327	0.226928	-1.60988	0.107423	0.229123
ENSMUSG00000018362.14	Kpna2	63.1805	1.12436	0.593311	1.89506	0.0580838	0.14735
ENSMUSG00000018363.16	Smurf2	953.552	0.386374	0.312407	1.23676	0.216175	0.376504
ENSMUSG00000018372.13	Cep95	509.769	-0.463205	0.178012	-2.60209	0.00926571	0.0359499
ENSMUSG00000018377.10	Vezf1	716.057	0.347594	0.227001	1.53125	0.125709	0.256711
ENSMUSG00000018378.13	Cuedc1	421.56	-0.688259	0.205964	-3.34165	0.000832813	0.00508036
ENSMUSG00000018379.17	Srsf1	5384.46	0.649989	0.146388	4.44018	8.98828e-06	0.000107669
ENSMUSG00000018381.15	Abi3	168.735	0.659715	0.259363	2.5436	0.0109716	0.0412396
ENSMUSG00000018387.12	Shroom1	20.5483	-1.37183	0.77238	-1.77611	0.0757155	0.178683
ENSMUSG00000018395.19	Kif3a	456.295	-0.491024	0.199578	-2.46032	0.0138814	0.0497111
ENSMUSG00000018398.18	Septin8	546.83	-0.552503	0.211642	-2.61055	0.00903968	0.0352719
ENSMUSG00000018401.17	Mtmr4	817.27	0.939585	0.225261	4.17109	3.03146e-05	0.000309564
ENSMUSG00000018405.7	Mrm1	354.28	-0.154823	0.19864	-0.779411	0.435738	0.605744
ENSMUSG00000018411.17	Mapt	821.273	0.0791529	0.170461	0.464346	0.6424	0.777451
ENSMUSG00000018412.16	Kansl1	1766.22	-0.158795	0.175819	-0.90317	0.366436	0.541708
ENSMUSG00000018415.14	Gid4	1392.77	0.229366	0.191473	1.1979	0.230956	0.394479
ENSMUSG00000018417.14	Myo1b	1631.79	0.672874	0.201809	3.33421	0.000855435	0.0051939
ENSMUSG00000018425.18	Dhx40	1302.27	0.426244	0.16049	2.65589	0.00790999	0.0316959
ENSMUSG00000018427.8	Ypel2	773.925	-0.312622	0.186444	-1.67676	0.0935886	0.207421
ENSMUSG00000018428.15	Akap1	3057.91	0.37673	0.213044	1.76832	0.0770077	0.180816
ENSMUSG00000018433.14	Nol11	2679.39	0.145847	0.154616	0.943289	0.345533	0.520697
ENSMUSG00000018442.13	Derl2	622.829	-0.4426	0.167446	-2.64325	0.0082115	0.0326659
ENSMUSG00000018446.8	C1qbp	4980.03	0.72413	0.177176	4.08706	4.36879e-05	0.000422123
ENSMUSG00000018449.12	Rpain	288.785	-0.439673	0.242708	-1.81153	0.0700593	0.168738
ENSMUSG00000018451.7	6330403K07Rik	54.065	-1.69993	0.480319	-3.53917	0.00040139	0.00276897
ENSMUSG00000018459.15	Slc13a3	29.0705	-2.58577	0.644311	-4.01324	5.98922e-05	0.00055306
ENSMUSG00000018470.8	Kcnab3	69.9206	-0.0955721	0.353718	-0.270193	0.787012	0.878516
ENSMUSG00000018474.18	Chd3	402.183	-0.00126216	0.215039	-0.00586946	0.995317	0.996911
ENSMUSG00000018476.7	Kdm6b	1437.27	0.423159	0.229613	1.84292	0.0653403	0.160564
ENSMUSG00000018479.12	1700125H20Rik	8.33123	-3.7007	1.18575	-3.12098	0.0018025	0.00963458
ENSMUSG00000018481.9	Appbp2	1816.74	0.503314	0.199948	2.51722	0.0118286	0.0437624
ENSMUSG00000018486.2	Wnt9b	2.05587	-4.26035	2.10679	-2.0222	0.0431554	0.117677
ENSMUSG00000018500.2	Adora2b	102.146	-1.09388	0.276274	-3.9594	7.51373e-05	0.000674933
ENSMUSG00000018501.17	Ncor1	3114.24	0.799255	0.243126	3.2874	0.00101116	0.00597537
ENSMUSG00000018507.16	Trpv2	73.5908	-0.648	0.332604	-1.94826	0.0513833	0.134355
ENSMUSG00000018509.8	Cenpv	948.124	0.549478	0.248651	2.20984	0.0271164	0.0834239
ENSMUSG00000018537.16	Pcgf2	1201.04	0.662418	0.208763	3.17306	0.00150842	0.00832526
ENSMUSG00000018541.10	Cwc25	406.497	-0.151039	0.186153	-0.811372	0.417152	0.589073
ENSMUSG00000018543.8	1700001P01Rik	10.7166	-1.31349	0.830784	-1.58102	0.113874	0.239251
ENSMUSG00000018547.8	Pip4k2b	1801.57	0.247249	0.158786	1.55712	0.119442	0.247736
ENSMUSG00000018548.15	Trim37	1832.2	0.119851	0.229197	0.522915	0.601033	0.745986
ENSMUSG00000018554.13	Ybx2	424.004	-0.402238	0.302723	-1.32873	0.183937	0.335703
ENSMUSG00000018559.16	Ctdnep1	758.216	-0.34632	0.245327	-1.41166	0.158049	0.301706
ENSMUSG00000018565.17	Elp5	1225.82	-0.112563	0.308277	-0.365135	0.715011	0.827779
ENSMUSG00000018566.14	Slc2a4	165.067	-0.188424	0.236451	-0.796884	0.425518	0.596723
ENSMUSG00000018567.14	Gabarap	1332.41	0.203077	0.242131	0.838708	0.401633	0.574359
ENSMUSG00000018569.12	Cldn7	298.405	0.087365	0.298224	0.292951	0.769559	0.865748
ENSMUSG00000018570.17	2810408A11Rik	178.545	-0.115638	0.297825	-0.388274	0.697813	0.815453
ENSMUSG00000018572.10	Phf23	1241.58	0.645608	0.160306	4.02735	5.64086e-05	0.000525438
ENSMUSG00000018574.14	Acadvl	1008.86	-1.21545	0.205527	-5.91383	3.34253e-09	9.24086e-08
ENSMUSG00000018581.15	Dnah11	7.1491	0.215052	0.988492	0.217555	0.827775	0.903194
ENSMUSG00000018583.5	G3bp1	9599.46	0.456726	0.124707	3.66239	0.000249878	0.00189061
ENSMUSG00000018585.9	Atox1	3013.15	-0.806528	0.295409	-2.73021	0.00632949	0.0266621
ENSMUSG00000018589.8	Glra2	0.189322	-0.514704	4.08047	-0.126138	0.899622	NA
ENSMUSG00000018593.13	Sparc	5999.54	-0.050796	0.15704	-0.32346	0.746347	0.849275
ENSMUSG00000018595.6	Glra4	0.768389	-1.40207	3.65768	-0.383322	0.701481	NA
ENSMUSG00000018599.5	Mief2	224.615	0.431498	0.289019	1.49298	0.135443	0.270468
ENSMUSG00000018604.18	Tbx3	3268.92	0.0342552	0.187198	0.182989	0.854807	0.918901
ENSMUSG00000018620.3	Mmp20	2.14618	-4.32823	2.20619	-1.96186	0.0497789	0.1312
ENSMUSG00000018623.9	Mmp7	0	NA	NA	NA	NA	NA
ENSMUSG00000018634.10	Crhr1	8.88883	-2.22991	0.91541	-2.43597	0.0148518	0.0523013
ENSMUSG00000018648.15	Dusp14	114.6	-0.525766	0.241562	-2.17653	0.0295159	0.0889646
ENSMUSG00000018651.14	Tada2a	1283.29	-0.00986985	0.136593	-0.0722571	0.942397	0.969877
ENSMUSG00000018654.17	Ikzf1	14.5587	0.829441	0.695803	1.19206	0.233237	0.397064
ENSMUSG00000018656.5	Tcaf3	0	NA	NA	NA	NA	NA
ENSMUSG00000018659.12	Pnpo	840.153	-0.135536	0.159711	-0.848633	0.396086	0.569298
ENSMUSG00000018661.17	Cog1	671.069	0.0652987	0.311513	0.209618	0.833966	0.907144
ENSMUSG00000018666.13	Cbx1	3944.26	0.917952	0.15037	6.10462	1.03049e-09	3.15158e-08
ENSMUSG00000018669.14	Cdk5rap3	2097.5	0.27552	0.188498	1.46166	0.143834	0.282068
ENSMUSG00000018672.15	Copz2	159.582	-0.319516	0.327172	-0.9766	0.328767	0.502403
ENSMUSG00000018677.9	Slc25a39	6637.78	0.74511	0.248327	3.00052	0.00269522	0.0134361
ENSMUSG00000018678.13	Sp2	1353.53	0.0420101	0.13758	0.305349	0.7601	0.859299
ENSMUSG00000018697.14	Aatf	1035.65	0.42785	0.273901	1.56206	0.118274	0.246299
ENSMUSG00000018698.15	Lhx1	5.68689	-2.75951	1.33186	-2.07192	0.0382729	0.107432
ENSMUSG00000018707.13	Dync1h1	11512	0.132183	0.136872	0.965744	0.334172	0.507881
ENSMUSG00000018727.19	Cpsf4l	210.127	-0.927595	0.268602	-3.45342	0.000553525	0.00361283
ENSMUSG00000018733.10	Pex12	237.491	-0.300571	0.239872	-1.25305	0.210188	0.368484
ENSMUSG00000018736.14	Ndel1	886.542	-0.271158	0.204294	-1.32729	0.184413	0.336242
ENSMUSG00000018740.14	Slc25a35	108.694	0.503125	0.331305	1.51862	0.128859	0.26097
ENSMUSG00000018750.14	Zbtb4	47.105	-0.566515	0.428631	-1.32168	0.186274	0.338469
ENSMUSG00000018752.19	Tnfsfm13	249.971	1.33893	0.219299	6.10547	1.02497e-09	3.14002e-08
ENSMUSG00000018761.14	Mpdu1	1455.78	0.37483	0.211422	1.7729	0.076245	0.179535
ENSMUSG00000018765.5	Fxr2	5934.8	0.564127	0.130407	4.32591	1.51906e-05	0.000170164
ENSMUSG00000018770.9	Atp5g3	6310.58	0.20148	0.209408	0.962141	0.335979	0.510071
ENSMUSG00000018774.13	Cd68	820.79	-1.10186	0.264123	-4.17176	3.02259e-05	0.000309006
ENSMUSG00000018776.10	Slc35g3	15.3208	-2.12319	0.756841	-2.80533	0.0050265	0.022189
ENSMUSG00000018796.13	Acsl1	736.887	0.324673	0.2119	1.5322	0.125473	0.256336
ENSMUSG00000018800.14	Abca5	88.3403	-0.440514	0.391832	-1.12424	0.26091	0.42905
ENSMUSG00000018809.2	Smyd4	566.572	-0.51977	0.175755	-2.95736	0.00310283	0.0150503
ENSMUSG00000018819.10	Lsp1	54.1978	-1.76808	0.560889	-3.15227	0.00162004	0.00879672
ENSMUSG00000018820.13	Zfyve27	738.247	0.0124691	0.156516	0.0796664	0.936503	0.966616
ENSMUSG00000018821.3	Avpi1	1646.11	-0.778019	0.225302	-3.45323	0.000553917	0.00361283
ENSMUSG00000018822.7	Sfrp5	198.708	-0.213169	0.243934	-0.873881	0.382183	0.556371
ENSMUSG00000018830.10	Myh11	35.2932	-1.68224	0.475969	-3.53434	0.000408792	0.00281147
ENSMUSG00000018841.17	Rad51d	564.448	-0.636096	0.173598	-3.66418	0.000248132	0.00187897
ENSMUSG00000018844.6	Fndc8	2.71335	-3.59211	1.80256	-1.99278	0.0462857	0.124104
[truncated: 33,897 more rows]

## Sheet: 2I
Gene_ID	Gene_Name	baseMean	log2FoldChange	lfcSE	stat	pvalue	padj	logfdr	is.DE	CL			Pairwise comparisons using Wilcoxon rank sum test with continuity correction
ENSMUSG00000000093.6	Tbx2	56.1574	-2.56211	0.436862	-5.86481	4.49655e-09	1.2003e-07	6.92071	-1	CL1
ENSMUSG00000000094.12	Tbx4	113.824	-1.92077	0.347171	-5.53265	3.15427e-08	7.00193e-07	6.15478	-1	CL2
ENSMUSG00000000125.5	Wnt3	86.8405	-4.75115	0.454086	-10.4631	1.27612e-25	3.61619e-23	22.4417	-1	CL2
ENSMUSG00000000126.11	Wnt9a	140.185	-1.23606	0.273245	-4.52364	6.07837e-06	7.69277e-05	4.11392	-1	CL1				CL1	CL2	CL3	CL4	CL5
ENSMUSG00000000154.16	Slc22a18	382.185	-1.96832	0.280237	-7.02376	2.15974e-12	1.13863e-10	9.94362	-1	CL3			CL2	0.1394	-	-	-	-
ENSMUSG00000000214.11	Th	14.5145	-2.1789	0.699148	-3.11651	0.00183006	0.00975316	2.01085	-1	CL4			CL3	0.0434	0.00174	-	-	-
ENSMUSG00000000247.11	Lhx2	71.209	-1.12717	0.362281	-3.11131	0.00186262	0.0098918	2.00472	-1	CL2			CL4	0.00063	3.4e-05	0.08556	-	-
ENSMUSG00000000301.16	Pemt	86.1815	-1.16302	0.365051	-3.1859	0.00144304	0.00803038	2.09526	-1	CL5			CL5	0.00016	3.4e-05	0.01627	0.26333	-
ENSMUSG00000000318.16	Clec10a	14.3391	-3.70798	1.06138	-3.49355	0.000476648	0.00319574	2.49543	-1	CL5			CL6	4.7e-07	4e-07	3.4e-05	0.00128	0.02864
ENSMUSG00000000359.3	Rem1	13.0668	-2.39037	0.818583	-2.92014	0.0034988	0.0166085	1.77967	-1	CL2
ENSMUSG00000000435.1	Myf5	3.42669	-4.99275	1.75053	-2.85213	0.00434272	0.0197311	1.70485	-1	CL3			P value adjustment method: BH
ENSMUSG00000000531.5	Grasp	783.108	1.293	0.162934	7.93571	2.0929e-15	1.87905e-13	12.7261	1	CL2
ENSMUSG00000000632.13	Sez6	102.526	-2.73119	0.318771	-8.56788	1.05406e-17	1.30935e-15	14.8829	-1	CL2
ENSMUSG00000000753.15	Serpinf1	212.28	-1.03158	0.339406	-3.03936	0.00237078	0.0121083	1.91692	-1	CL5
ENSMUSG00000001027.7	Scn4a	35.0589	-3.95758	0.726168	-5.44995	5.03832e-08	1.07248e-06	5.96961	-1	CL5
ENSMUSG00000001119.7	Col6a1	40.7972	-2.3219	0.491338	-4.72567	2.29355e-06	3.26242e-05	4.48646	-1	CL6
ENSMUSG00000001506.10	Col1a1	139.418	-1.37498	0.284921	-4.82583	1.3942e-06	2.09662e-05	4.67848	-1	CL3
ENSMUSG00000001510.8	Dlx3	230.132	-1.69455	0.204582	-8.28298	1.20133e-16	1.27411e-14	13.8948	-1	CL2
ENSMUSG00000001751.9	Naglu	154.972	-1.13519	0.242244	-4.68613	2.78415e-06	3.8633e-05	4.41304	-1	CL2
ENSMUSG00000001819.4	Hoxd13	60.2772	-1.36608	0.429711	-3.17907	0.0014775	0.00817449	2.08754	-1	CL1
ENSMUSG00000001986.16	Gria3	47.6255	-1.35442	0.445727	-3.03868	0.00237617	0.0121289	1.91618	-1	CL1
ENSMUSG00000002111.8	Spi1	58.1873	-1.8856	0.416802	-4.52396	6.06941e-06	7.68678e-05	4.11426	-1	CL4
ENSMUSG00000002324.8	Rec8	1001.83	-1.8325	0.244321	-7.50038	6.36316e-14	4.40467e-12	11.3561	-1	CL1
ENSMUSG00000002475.16	Abhd3	57.7259	-2.49295	0.533834	-4.66989	3.01355e-06	4.14987e-05	4.38197	-1	CL1
ENSMUSG00000002602.16	Axl	147.953	-2.00134	0.355405	-5.63116	1.79002e-08	4.20052e-07	6.3767	-1	CL3
ENSMUSG00000002769.9	Gnmt	55.3516	1.64729	0.461366	3.57047	0.000356338	0.00252641	2.5975	1	CL3
ENSMUSG00000002908.17	Kcnn1	57.0684	-1.02547	0.409256	-2.50568	0.0122215	0.0449478	1.34729	-1	CL2
ENSMUSG00000003134.10	Tbc1d8	765.925	-1.08592	0.159599	-6.80404	1.01727e-11	4.71847e-10	9.3262	-1	CL1
ENSMUSG00000003309.14	Ap1m2	366.525	-1.3585	0.254486	-5.33822	9.38631e-08	1.87478e-06	5.72705	-1	CL1
ENSMUSG00000003534.17	Ddr1	920.454	-1.42587	0.176495	-8.07885	6.53805e-16	6.34086e-14	13.1979	-1	CL1
ENSMUSG00000003555.8	Cyp17a1	4.08457	-5.24962	1.72192	-3.0487	0.00229834	0.0118048	1.92794	-1	CL6
ENSMUSG00000004085.14	Map3k20	712.886	-1.0806	0.164743	-6.55932	5.40531e-11	2.16882e-09	8.66378	-1	CL1
ENSMUSG00000004113.18	Cacna1b	274.014	-1.87691	0.513279	-3.6567	0.000255478	0.00192575	2.7154	-1	CL2
ENSMUSG00000004473.10	Clec11a	25.437	1.53658	0.53903	2.85064	0.00436307	0.0197822	1.70373	1	CL3
ENSMUSG00000004698.11	Hdac9	75.1959	-1.88915	0.371786	-5.08128	3.74898e-07	6.61396e-06	5.17954	-1	CL1
ENSMUSG00000004791.7	Pgf	56.2746	-1.11003	0.408768	-2.71554	0.00661679	0.0276121	1.5589	-1	CL3
ENSMUSG00000004885.5	Crabp2	292.594	-1.2183	0.287234	-4.24149	2.22039e-05	0.000236877	3.62548	-1	CL2
ENSMUSG00000005045.16	Chd5	671.142	-1.07222	0.363538	-2.94942	0.00318371	0.0153686	1.81337	-1	CL1
ENSMUSG00000005087.17	Cd44	37.7369	-1.55161	0.517948	-2.99568	0.00273831	0.0136126	1.86606	-1	CL3
ENSMUSG00000005125.13	Ndrg1	2968.82	1.09586	0.128508	8.52754	1.49495e-17	1.79552e-15	14.7458	1	CL3
ENSMUSG00000005267.13	Zfp287	55.4222	-1.13718	0.390215	-2.91423	0.00356566	0.0168535	1.77331	-1	CL2
ENSMUSG00000005320.9	Fgfr4	466.953	-1.97975	0.179672	-11.0187	3.10615e-28	1.04321e-25	24.9816	-1	CL2
ENSMUSG00000005373.13	Mlxipl	378.538	-1.22896	0.273499	-4.49346	7.00742e-06	8.71053e-05	4.05996	-1	CL2
ENSMUSG00000005533.10	Igf1r	781.2	1.04378	0.32607	3.2011	0.00136903	0.00769405	2.11385	1	CL1
ENSMUSG00000005611.15	Mrvi1	10.3961	-3.57097	1.13548	-3.1449	0.00166145	0.0090027	2.04563	-1	CL5
ENSMUSG00000005677.14	Nr1i3	5.2874	-4.79577	1.55787	-3.07842	0.00208098	0.010892	1.96289	-1	CL5
ENSMUSG00000005950.14	P2rx5	91.5833	-1.55353	0.340115	-4.56765	4.93232e-06	6.44471e-05	4.1908	-1	CL3
ENSMUSG00000006200.3	Rhox6	66.0415	-1.58143	0.369847	-4.27589	1.90376e-05	0.000207118	3.68378	-1	CL3
ENSMUSG00000006204.7	Cdcp3	9.40099	-6.45379	1.41425	-4.5634	5.03319e-06	6.56233e-05	4.18294	-1	CL6
ENSMUSG00000006205.13	Htra1	501.442	-1.09406	0.16174	-6.76428	1.33972e-11	6.05914e-10	9.21759	-1	CL1
ENSMUSG00000006216.10	Clcnkb	317.744	-1.19688	0.417091	-2.8696	0.00410994	0.0188608	1.72444	-1	CL5
ENSMUSG00000006587.6	Snai3	211.054	-1.87312	0.220568	-8.49228	2.02623e-17	2.38622e-15	14.6223	-1	CL1
ENSMUSG00000007908.14	Hmgcll1	140.475	-3.55413	0.364453	-9.75195	1.8095e-22	3.68731e-20	19.4333	-1	CL1
ENSMUSG00000008028.15	1700008O03Rik	42.0453	-2.42771	0.483133	-5.02493	5.03622e-07	8.59774e-06	5.06562	-1	CL4
ENSMUSG00000008932.10	Slc1a7	43.6856	-2.11125	0.4704	-4.4882	7.18288e-06	8.89206e-05	4.051	-1	CL3
ENSMUSG00000009097.10	Tbx1	39.5094	-1.84042	0.512893	-3.58831	0.000332832	0.00238493	2.62253	-1	CL2
ENSMUSG00000009214.9	Mymk	4.22264	-5.30161	1.66419	-3.18569	0.00144407	0.00803363	2.09509	-1	CL6
ENSMUSG00000009216.7	Fam163b	206.64	-1.79868	0.268546	-6.69785	2.11506e-11	9.17672e-10	9.03731	-1	CL4
ENSMUSG00000009628.14	Tex15	346.936	-2.02696	0.22666	-8.94274	3.79649e-19	5.46454e-17	16.2624	-1	CL1
ENSMUSG00000009687.14	Fxyd5	185.86	-1.26109	0.357085	-3.53164	0.000412997	0.00283419	2.54757	-1	CL2
ENSMUSG00000009900.7	Wnt3a	36.0521	-4.26554	0.6655	-6.40953	1.45967e-10	5.35881e-09	8.27093	-1	CL1
ENSMUSG00000010066.15	Cacna2d2	344.628	-1.11259	0.281035	-3.95889	7.52978e-05	0.00067604	3.17003	-1	CL3
ENSMUSG00000010067.13	Rassf1	679.908	-1.05615	0.220386	-4.79226	1.64909e-06	2.4355e-05	4.61341	-1	CL2
ENSMUSG00000010142.12	Tnfrsf13b	86.5668	-1.82576	0.330319	-5.52728	3.25242e-08	7.17336e-07	6.14428	-1	CL5
ENSMUSG00000010601.14	Apol7a	10.5742	-3.37587	1.00478	-3.35983	0.000779918	0.00481272	2.31761	-1	CL6
ENSMUSG00000010651.4	Acaa1b	219.596	-1.65513	0.282824	-5.85217	4.85199e-09	1.28649e-07	6.89059	-1	CL3
ENSMUSG00000010830.8	Kdelr3	888.439	1.00852	0.192853	5.22949	1.69982e-07	3.20456e-06	5.49423	1	CL2
ENSMUSG00000011034.6	Slc5a1	52.2282	-1.77654	0.415074	-4.28006	1.86839e-05	0.000203637	3.69114	-1	CL3
ENSMUSG00000011263.16	Exoc3l2	193.008	-1.47669	0.327702	-4.5062	6.59976e-06	8.27245e-05	4.08237	-1	CL2
ENSMUSG00000012017.4	Scarf2	70.0945	-2.43064	0.392629	-6.19068	5.99048e-10	1.96462e-08	7.70672	-1	CL2
ENSMUSG00000012282.2	Wnt8a	12.3333	-3.85145	1.04095	-3.69993	0.000215658	0.00166291	2.77913	-1	CL2
ENSMUSG00000012519.14	Mlkl	60.4388	-3.08487	0.417835	-7.38298	1.54786e-13	1.01343e-11	10.9942	-1	CL3
ENSMUSG00000013418.8	B4galnt2	102.421	1.10458	0.390513	2.82853	0.0046763	0.0208942	1.67997	1	CL2
ENSMUSG00000014609.16	Chrne	23.3665	-3.92615	0.881624	-4.45332	8.45526e-06	0.00010189	3.99187	-1	CL2
ENSMUSG00000014852.16	Adamts13	6.99265	-4.67578	1.43364	-3.26148	0.00110832	0.00646318	2.18955	-1	CL6
ENSMUSG00000015090.13	Ptgds	62.4217	-1.37497	0.414746	-3.31521	0.000915745	0.00549386	2.26012	-1	CL4
ENSMUSG00000015093.15	Clic3	11.065	-2.22307	0.865237	-2.56931	0.01019	0.0388002	1.41117	-1	CL3
ENSMUSG00000015476.6	Prrt1	16.9615	-2.33966	0.780944	-2.99594	0.00273597	0.0136093	1.86616	-1	CL1
ENSMUSG00000015599.9	Ttbk1	152.694	-1.56201	0.250021	-6.24752	4.17021e-10	1.4084e-08	7.85128	-1	CL2
ENSMUSG00000015619.10	Gata3	24.8832	-1.95543	0.589472	-3.31726	0.000909052	0.00546456	2.26245	-1	CL1
ENSMUSG00000015627.5	Gata5	4.19752	-5.29345	1.66868	-3.17224	0.00151266	0.00834357	2.07865	-1	CL4
ENSMUSG00000015787.15	Abo	5.25887	-3.62206	1.39973	-2.58768	0.00966258	0.0371508	1.43003	-1	CL2
ENSMUSG00000016024.9	Lbp	68.6046	-2.39213	0.545463	-4.3855	1.15719e-05	0.000134273	3.87201	-1	CL4
ENSMUSG00000016239.11	Lonrf3	119.499	-1.18497	0.302374	-3.91889	8.89587e-05	0.000777895	3.10908	-1	CL1
ENSMUSG00000016349.10	Eef1a2	285.564	-2.86725	0.285068	-10.0581	8.45945e-24	1.96693e-21	20.7062	-1	CL3
ENSMUSG00000016356.18	Col20a1	50.8357	-1.98832	0.454499	-4.37476	1.21565e-05	0.000139981	3.85393	-1	CL6
ENSMUSG00000016496.7	Cd274	35.5281	-2.10216	0.479944	-4.38	1.18679e-05	0.000137093	3.86298	-1	CL2
ENSMUSG00000016624.15	Phf21b	158.838	1.30422	0.356802	3.65531	0.000256869	0.00193141	2.71412	1	CL1
ENSMUSG00000016758.4	Bik	128.597	-1.15776	0.291494	-3.9718	7.13319e-05	0.000645869	3.18986	-1	CL2
ENSMUSG00000016942.6	Tmprss6	101.491	-1.96651	0.481127	-4.0873	4.36417e-05	0.000421901	3.37479	-1	CL5
ENSMUSG00000016995.17	Matn4	52.7213	-7.90806	1.24432	-6.35533	2.07978e-10	7.42497e-09	8.12931	-1	CL2
ENSMUSG00000017009.3	Sdc4	2359.92	-1.36255	0.136927	-9.95098	2.49714e-23	5.32802e-21	20.2734	-1	CL1
ENSMUSG00000017588.2	Krt27	3.57733	-5.06611	1.75812	-2.88155	0.00395725	0.0182664	1.73835	-1	CL4
ENSMUSG00000017652.16	Cd40	40.7335	-1.41628	0.445612	-3.17829	0.00148147	0.00819142	2.08664	-1	CL3
ENSMUSG00000017692.8	Rhbdl3	84.684	-1.11929	0.333466	-3.35652	0.000789288	0.00485568	2.31375	-1	CL2
ENSMUSG00000017697.3	Ada	634.889	-1.81688	0.181606	-10.0045	1.4559e-23	3.22003e-21	20.4921	-1	CL2
ENSMUSG00000017817.11	Jph2	111.151	-2.90706	0.321156	-9.05185	1.40564e-19	2.17886e-17	16.6618	-1	CL3
ENSMUSG00000017978.18	Cadps2	21.1162	-2.42533	0.617975	-3.92464	8.68595e-05	0.000761743	3.11819	-1	CL1
ENSMUSG00000018451.7	6330403K07Rik	54.065	-1.69993	0.480319	-3.53917	0.00040139	0.00276897	2.55768	-1	CL2
ENSMUSG00000018479.12	1700125H20Rik	8.33123	-3.7007	1.18575	-3.12098	0.0018025	0.00963458	2.01617	-1	CL5
ENSMUSG00000018819.10	Lsp1	54.1978	-1.76808	0.560889	-3.15227	0.00162004	0.00879672	2.05568	-1	CL4
ENSMUSG00000018849.6	Wwc1	1345.13	1.18866	0.146078	8.1372	4.0452e-16	4.09853e-14	13.3874	1	CL2
ENSMUSG00000018868.4	Pnpla5	8.23867	-4.17917	1.35305	-3.08871	0.0020103	0.0105739	1.97576	-1	CL4
ENSMUSG00000018920.11	Cxcl16	113.302	-1.92746	0.336449	-5.72883	1.01126e-08	2.51581e-07	6.59932	-1	CL1
ENSMUSG00000019194.15	Scn1b	417.022	-2.04777	0.278593	-7.35042	1.97586e-13	1.27524e-11	10.8944	-1	CL1
ENSMUSG00000019301.5	Hsd17b1	78.2634	-1.09658	0.306152	-3.58182	0.000341211	0.00243438	2.61361	-1	CL2
ENSMUSG00000019528.18	Gyg	380.732	-1.65544	0.21515	-7.69434	1.42229e-14	1.11184e-12	11.954	-1	CL1
ENSMUSG00000019768.16	Esr1	4.20703	-5.28416	1.72441	-3.06432	0.00218164	0.0113111	1.9465	-1	CL1
ENSMUSG00000019846.11	Lama4	46.218	-1.49364	0.465196	-3.21077	0.00132381	0.00747001	2.12668	-1	CL4
ENSMUSG00000019851.8	Perp	1349.11	-2.30131	0.16004	-14.3796	6.95393e-47	1.05097e-43	42.9784	-1	CL1
ENSMUSG00000019853.6	Hebp2	122.58	-1.8272	0.306131	-5.96868	2.39186e-09	6.8529e-08	7.16413	-1	CL2
ENSMUSG00000019966.18	Kitl	39.7443	-1.61965	0.581094	-2.78724	0.00531586	0.0231528	1.6354	-1	CL1
ENSMUSG00000019982.15	Myb	141.171	1.09047	0.316574	3.44459	0.000571924	0.00371505	2.43004	1	CL2
ENSMUSG00000020057.2	Dram1	55.7043	-1.13892	0.394044	-2.89033	0.00384834	0.017882	1.74758	-1	CL1
ENSMUSG00000020122.16	Egfr	175.669	-1.47681	0.425922	-3.46731	0.000525694	0.00346313	2.46053	-1	CL1
ENSMUSG00000020154.10	Ptprb	14.0675	-3.34311	0.841792	-3.97142	7.14457e-05	0.000646577	3.18938	-1	CL2
ENSMUSG00000020176.17	Grb10	1496.51	1.61404	0.218834	7.37563	1.63574e-13	1.06711e-11	10.9718	1	CL2
ENSMUSG00000020178.6	Adora2a	26.9658	1.33434	0.534422	2.49678	0.0125327	0.0458436	1.33872	1	CL3
ENSMUSG00000020241.13	Col6a2	53.1387	-1.66595	0.402184	-4.14226	3.43894e-05	0.000345341	3.46175	-1	CL4
ENSMUSG00000020256.14	Aldh1l2	192.699	1.15403	0.307803	3.74924	0.000177368	0.00140469	2.85242	1	CL3
ENSMUSG00000020264.5	Slc36a2	31.9957	-3.50751	0.574152	-6.10903	1.00239e-09	3.08767e-08	7.51037	-1	CL5
ENSMUSG00000020357.3	Flt4	234.269	-1.78853	0.235246	-7.6028	2.89802e-14	2.1629e-12	11.665	-1	CL3
ENSMUSG00000020423.6	Btg2	2151.55	-2.50252	0.134295	-18.6345	1.68567e-77	1.01904e-73	72.9918	-1	CL1
ENSMUSG00000020467.15	Efemp1	26.0355	-4.04959	0.72437	-5.5905	2.26418e-08	5.15869e-07	6.28746	-1	CL1
ENSMUSG00000020486.19	Septin4	47.5949	-1.06532	0.39918	-2.66877	0.00761295	0.0308038	1.5114	-1	CL3
ENSMUSG00000020598.16	Nrcam	89.1312	-2.69558	0.550238	-4.89893	9.63616e-07	1.51571e-05	4.81938	-1	CL1
ENSMUSG00000020651.8	Slc26a4	8.7566	-3.03544	1.17838	-2.57594	0.00999682	0.038193	1.41802	-1	CL2
ENSMUSG00000020660.6	Pomc	52.5992	-1.19205	0.435578	-2.7367	0.00620589	0.0262667	1.58059	-1	CL3
ENSMUSG00000020686.12	Gas2l2	5.13173	-4.55804	1.56672	-2.90928	0.0036226	0.0170598	1.76803	-1	CL2
ENSMUSG00000020722.5	Cacng1	20.5238	-3.6485	0.815796	-4.47231	7.73774e-06	9.46268e-05	4.02399	-1	CL3
ENSMUSG00000020734.13	Grin2c	98.9347	1.08022	0.380021	2.84254	0.00447561	0.0201664	1.69537	1	CL2
ENSMUSG00000020787.14	P2rx1	21.0596	-2.59007	0.686456	-3.7731	0.000161229	0.00129326	2.88832	-1	CL3
ENSMUSG00000020798.14	Spns3	89.1057	-1.89177	0.398325	-4.74931	2.04113e-06	2.9473e-05	4.53058	-1	CL3
ENSMUSG00000020836.15	Coro6	134.726	-1.75561	0.560429	-3.13261	0.00173259	0.00932963	2.03014	-1	CL1
ENSMUSG00000020846.6	Rflnb	119.099	-1.20124	0.28512	-4.21312	2.51862e-05	0.000264185	3.57809	-1	CL2
ENSMUSG00000020865.16	Abcc3	49.3704	-1.78494	0.49569	-3.60091	0.000317102	0.00230038	2.6382	-1	CL4
ENSMUSG00000020867.13	Spata20	45.8289	-3.90447	0.58055	-6.72547	1.75022e-11	7.77989e-10	9.10903	-1	CL2
ENSMUSG00000020871.8	Dlx4	27.8835	-1.9588	0.498194	-3.9318	8.43136e-05	0.000744455	3.12816	-1	CL2
ENSMUSG00000020884.15	Asgr1	12.0352	-3.59096	1.00246	-3.58213	0.000340802	0.00243413	2.61366	-1	CL5
ENSMUSG00000020890.11	Gucy2e	42.1788	-1.45233	0.465142	-3.12233	0.00179427	0.00959907	2.01777	-1	CL2
ENSMUSG00000020892.10	Aloxe3	65.115	-1.93711	0.439075	-4.41179	1.02521e-05	0.000120735	3.91817	-1	CL3
ENSMUSG00000020904.11	Cfap52	20.1508	-1.57666	0.637176	-2.47446	0.0133439	0.0481315	1.31757	-1	CL5
ENSMUSG00000020912.4	Krt12	36.1422	-2.80948	0.50795	-5.53101	3.18393e-08	7.04191e-07	6.15231	-1	CL3
ENSMUSG00000020916.8	Krt36	4.35362	-5.3422	1.7106	-3.123	0.00179017	0.00958279	2.01851	-1	CL6
ENSMUSG00000020932.14	Gfap	34.1424	-1.97841	0.605417	-3.26785	0.00108366	0.00634181	2.19779	-1	CL3
ENSMUSG00000020953.17	Coch	204.184	-1.3951	0.225807	-6.17828	6.48041e-10	2.11003e-08	7.67571	-1	CL1
ENSMUSG00000020963.15	Tshr	12.7709	-5.13917	1.33591	-3.84695	0.000119596	0.000999414	3.00025	-1	CL2
ENSMUSG00000021078.5	Tomm20l	7.74997	-5.14577	1.47008	-3.50034	0.000464672	0.00313282	2.50406	-1	CL1
ENSMUSG00000021091.8	Serpina3n	9.25734	-6.43862	1.46954	-4.38138	1.17931e-05	0.000136403	3.86518	-1	CL6
ENSMUSG00000021108.18	Prkch	119.118	-1.41007	0.285337	-4.94176	7.742e-07	1.25589e-05	4.90105	-1	CL2
ENSMUSG00000021118.7	Plek2	180.355	-2.40476	0.269345	-8.92817	4.33113e-19	6.13666e-17	16.2121	-1	CL2
ENSMUSG00000021125.6	Arg2	63.0272	-2.239	0.359397	-6.22986	4.66845e-10	1.55638e-08	7.80789	-1	CL1
ENSMUSG00000021194.6	Chga	542.496	-1.32019	0.219604	-6.01168	1.83612e-09	5.40583e-08	7.26714	-1	CL2
ENSMUSG00000021223.13	Papln	56.1741	-3.15477	0.653384	-4.82836	1.37664e-06	2.07365e-05	4.68326	-1	CL3
ENSMUSG00000021228.15	Acot3	13.0297	2.49318	0.775352	3.21554	0.00130199	0.00736981	2.13254	1	CL2
ENSMUSG00000021239.12	Vsx2	26.362	-1.93123	0.532118	-3.62933	0.000284159	0.00209748	2.6783	-1	CL1
ENSMUSG00000021259.5	Cyp46a1	93.0866	-1.75438	0.386145	-4.54332	5.53762e-06	7.11766e-05	4.14766	-1	CL3
ENSMUSG00000021260.8	Hhipl1	20.4899	-3.13832	0.697351	-4.50034	6.78445e-06	8.47403e-05	4.07191	-1	CL3
ENSMUSG00000021298.8	Gpr132	47.3487	-3.29028	0.497633	-6.61186	3.79526e-11	1.56434e-09	8.80567	-1	CL1
ENSMUSG00000021365.15	Nedd9	33.3431	-2.0277	0.554171	-3.65897	0.000253227	0.00191037	2.71888	-1	CL2
ENSMUSG00000021384.14	Susd3	38.3853	-1.06348	0.410419	-2.59121	0.00956379	0.0368178	1.43394	-1	CL3
ENSMUSG00000021414.8	Fam217a	8.79825	-3.79261	1.19851	-3.16443	0.00155385	0.00852598	2.06926	-1	CL3
ENSMUSG00000021416.11	Eci3	20.2764	-2.32197	0.599714	-3.8718	0.000108034	0.000915677	3.03826	-1	CL2
ENSMUSG00000021466.12	Ptch1	1579.63	1.32219	0.304735	4.33883	1.43245e-05	0.000161661	3.7914	1	CL2
ENSMUSG00000021469.9	Msx2	70.9802	-1.3562	0.329703	-4.11341	3.8986e-05	0.000383641	3.41607	-1	CL2
ENSMUSG00000021536.7	Adcy2	106.834	-2.66622	0.424696	-6.27794	3.43082e-10	1.19427e-08	7.9229	-1	CL1
ENSMUSG00000021680.8	Crhbp	15.028	3.3654	0.884596	3.80445	0.000142122	0.00116052	2.93535	1	CL3
ENSMUSG00000021701.8	Plk2	1397.5	-2.19496	0.188444	-11.6478	2.35404e-31	9.48729e-29	28.0229	-1	CL1
ENSMUSG00000021751.13	Acox2	3.56824	-5.00417	1.9289	-2.59432	0.00947789	0.0365717	1.43685	-1	CL6
ENSMUSG00000021774.13	Ube2e1	703.426	1.12328	0.196435	5.71833	1.07578e-08	2.66171e-07	6.57484	1	CL2
ENSMUSG00000021799.9	Opn4	49.3887	-1.99928	0.469875	-4.25492	2.09123e-05	0.00022455	3.64869	-1	CL5
ENSMUSG00000021822.3	Plau	36.4196	-2.43824	0.553126	-4.4081	1.04279e-05	0.000122488	3.91191	-1	CL3
ENSMUSG00000021904.6	Sema3g	26.5769	-2.62747	0.538446	-4.87972	1.06234e-06	1.64954e-05	4.78264	-1	CL3
ENSMUSG00000021940.10	Ptpn20	57.6382	-1.0464	0.363364	-2.87976	0.0039798	0.0183565	1.73621	-1	CL3
ENSMUSG00000021950.15	Anxa8	418.018	-3.23683	0.230392	-14.0492	7.78665e-45	9.41458e-42	41.0262	-1	CL5
ENSMUSG00000021974.15	Fgf9	12.3394	-2.85387	1.06895	-2.6698	0.00758971	0.0307254	1.5125	-1	CL1
ENSMUSG00000021983.16	Atp8a2	32.9359	-1.36068	0.500501	-2.71863	0.00655522	0.027393	1.56236	-1	CL2
ENSMUSG00000022090.10	Pdlim2	142.203	-1.18903	0.406055	-2.92826	0.00340868	0.016247	1.78923	-1	CL2
ENSMUSG00000022091.6	Sorbs3	322.2	-1.16603	0.226	-5.15943	2.47705e-07	4.55155e-06	5.34184	-1	CL2
ENSMUSG00000022096.14	Hr	426.015	-2.40132	0.202949	-11.8321	2.66432e-32	1.23898e-29	28.9069	-1	CL1
ENSMUSG00000022105.6	Rb1	841.373	-1.43356	0.22185	-6.46184	1.0344e-10	3.93355e-09	8.40522	-1	CL2
ENSMUSG00000022176.11	Rem2	24.5971	-1.47999	0.556792	-2.65806	0.00785918	0.031562	1.50084	-1	CL2
ENSMUSG00000022180.7	Slc7a8	89.8684	-2.15151	0.334332	-6.43523	1.23284e-10	4.61007e-09	8.33629	-1	CL1
ENSMUSG00000022197.16	Pdzd2	309.997	-1.34433	0.281093	-4.7825	1.73126e-06	2.54648e-05	4.59406	-1	CL2
ENSMUSG00000022229.3	Atp12a	118.128	-1.04955	0.354877	-2.95751	0.00310135	0.0150471	1.82255	-1	CL2
ENSMUSG00000022240.10	Ctnnd2	102.572	-1.49565	0.275977	-5.41946	5.9779e-08	1.24759e-06	5.90393	-1	CL1
ENSMUSG00000022330.5	Osr2	37.8349	-2.03364	0.463798	-4.38476	1.16112e-05	0.000134643	3.87082	-1	CL1
ENSMUSG00000022361.14	Zhx1	185.068	-1.32726	0.290406	-4.57038	4.86842e-06	6.3658e-05	4.19615	-1	CL1
ENSMUSG00000022362.13	Gm29394	17.8614	-2.19547	0.725088	-3.02787	0.00246284	0.012508	1.90281	-1	CL1
ENSMUSG00000022389.15	Tef	1321.06	-1.05375	0.260877	-4.03927	5.3618e-05	0.000503842	3.29771	-1	CL4
ENSMUSG00000022479.15	Vdr	139.602	-2.47444	0.305583	-8.09745	5.61224e-16	5.5925e-14	13.2524	-1	CL4
ENSMUSG00000022504.10	Ciita	11.1619	-2.42153	0.873693	-2.77161	0.00557802	0.0240692	1.61854	-1	CL4
ENSMUSG00000022537.18	Tmem44	135.773	-1.25835	0.278269	-4.52207	6.12387e-06	7.74494e-05	4.11098	-1	CL2
ENSMUSG00000022595.7	Lypd2	31.0933	-2.32602	0.60019	-3.87547	0.000106419	0.000905261	3.04323	-1	CL5
ENSMUSG00000022603.9	Mroh4	41.7506	-1.86194	0.532294	-3.49795	0.000468843	0.0031548	2.50103	-1	CL6
ENSMUSG00000022758.14	P2rx6	50.5315	-2.89761	0.514769	-5.62896	1.81298e-08	4.24262e-07	6.37237	-1	CL3
ENSMUSG00000022759.15	Lrrc74b	15.7725	-3.72989	0.970077	-3.84494	0.000120581	0.00100637	2.99724	-1	CL3
ENSMUSG00000022799.4	Arhgap31	19.3682	-2.32874	0.675674	-3.44654	0.000567819	0.00369235	2.4327	-1	CL2
ENSMUSG00000022894.6	Adamts5	4.00171	-5.22544	1.72649	-3.02664	0.00247292	0.0125416	1.90165	-1	CL1
ENSMUSG00000022986.5	Krt75	13.7873	-2.25697	0.878429	-2.56933	0.0101895	0.0388002	1.41117	-1	CL5
ENSMUSG00000022987.12	Zfp641	11.0344	-3.67176	1.06669	-3.44221	0.000576989	0.00374125	2.42698	-1	CL3
ENSMUSG00000022996.15	Wnt10b	11.2874	-5.78759	1.4116	-4.10003	4.13096e-05	0.000402791	3.39492	-1	CL1
ENSMUSG00000023000.5	Dhh	67.0874	-2.07061	0.412835	-5.01558	5.2874e-07	8.97868e-06	5.04679	-1	CL1
ENSMUSG00000023011.8	Faim2	98.5315	-1.84729	0.581799	-3.17513	0.00149772	0.0082712	2.08243	-1	CL4
ENSMUSG00000023039.17	Krt7	266.645	-1.32755	0.270163	-4.91387	8.9294e-07	1.41683e-05	4.84868	-1	CL4
ENSMUSG00000023267.10	Gabrr2	7.37097	-5.10147	1.4801	-3.44671	0.000567465	0.00369137	2.43281	-1	CL4
ENSMUSG00000023336.6	Wfdc1	15.8536	-3.03949	0.808967	-3.75725	0.000171788	0.00136767	2.86402	-1	CL4
ENSMUSG00000023391.8	Dlx2	25.677	-2.19254	0.595657	-3.68087	0.000232436	0.00177269	2.75137	-1	CL1
ENSMUSG00000023411.12	Nfatc4	782.137	1.13947	0.155265	7.33882	2.15481e-13	1.3858e-11	10.8583	1	CL2
ENSMUSG00000023906.3	Cldn6	879.35	-1.5627	0.184284	-8.47988	2.25425e-17	2.62071e-15	14.5816	-1	CL1
ENSMUSG00000023911.12	Flywch2	145.524	-1.17353	0.321039	-3.65543	0.000256752	0.00193134	2.71414	-1	CL5
ENSMUSG00000023978.5	Prph2	18.967	-1.93408	0.615792	-3.1408	0.00168488	0.00911726	2.04014	-1	CL3
ENSMUSG00000024027.8	Glp1r	264.783	-1.32478	0.235261	-5.63113	1.79036e-08	4.20052e-07	6.3767	-1	CL3
ENSMUSG00000024034.13	Tmprss3	22.3742	-2.82915	0.616311	-4.59045	4.42284e-06	5.86371e-05	4.23183	-1	CL2
ENSMUSG00000024039.15	Cbs	1432.27	-1.60649	0.213041	-7.54076	4.67238e-14	3.34934e-12	11.475	-1	CL2
ENSMUSG00000024049.15	Myom1	74.9279	-3.12057	0.655896	-4.75772	1.95795e-06	2.84758e-05	4.54552	-1	CL3
ENSMUSG00000024084.8	Qpct	112.396	-1.18469	0.265417	-4.46351	8.06287e-06	9.78532e-05	4.00942	-1	CL1
ENSMUSG00000024171.5	Prss28	3.53911	-5.05108	1.92914	-2.6183	0.00883683	0.0346369	1.46046	-1	CL6
ENSMUSG00000024292.15	Cyp4f14	45.0022	-3.24528	0.507221	-6.39815	1.57267e-10	5.73884e-09	8.24118	-1	CL5
ENSMUSG00000024338.15	Psmb8	18.6129	-2.07677	0.668379	-3.10717	0.00188886	0.0100165	1.99929	-1	CL1
ENSMUSG00000024339.12	Tap2	116.334	-1.75364	0.348996	-5.02481	5.03937e-07	8.59774e-06	5.06562	-1	CL1
ENSMUSG00000024347.16	Psd2	295.72	-2.08037	0.236039	-8.81368	1.211e-18	1.65134e-16	15.7822	-1	CL4
ENSMUSG00000024349.10	Sting1	52.4822	-1.23927	0.448044	-2.76597	0.00567545	0.0244083	1.61246	-1	CL5
ENSMUSG00000024353.5	Mzb1	33.3926	-1.98927	0.669955	-2.96926	0.00298523	0.0146048	1.8355	-1	CL2
ENSMUSG00000024366.8	Gfra3	28.6268	-1.32848	0.465454	-2.85416	0.00431509	0.0196284	1.70711	-1	CL2
ENSMUSG00000024381.16	Bin1	513.539	-1.65748	0.270661	-6.12383	9.13502e-10	2.84661e-08	7.54567	-1	CL2
ENSMUSG00000024440.13	Pcdh12	2.91526	-4.7573	1.85741	-2.56125	0.0104297	0.039542	1.40294	-1	CL3
ENSMUSG00000024485.16	Slc4a9	57.3472	-2.28077	0.683284	-3.33795	0.000843994	0.00513475	2.28948	-1	CL2
ENSMUSG00000024497.4	Pou4f3	100.568	-2.00338	0.396835	-5.0484	4.45518e-07	7.7025e-06	5.11337	-1	CL2
ENSMUSG00000024500.20	Ppp2r2b	14.2577	-4.51355	1.13086	-3.99127	6.57218e-05	0.000601681	3.22063	-1	CL1
ENSMUSG00000024517.17	Grp	9.35946	-4.51887	1.25644	-3.59656	0.000322453	0.00232896	2.63284	-1	CL2
ENSMUSG00000024521.8	Pmaip1	1341.94	-1.42112	0.190814	-7.44764	9.50221e-14	6.5031e-12	11.1869	-1	CL1
ENSMUSG00000024524.17	Gnal	193.885	-2.40457	0.301522	-7.97478	1.52653e-15	1.39824e-13	12.8544	-1	CL1
ENSMUSG00000024617.16	Camk2a	220.51	-1.24684	0.252403	-4.93989	7.81682e-07	1.26577e-05	4.89765	-1	CL3
ENSMUSG00000024697.4	Gna14	122.757	1.56392	0.281249	5.56061	2.68827e-08	6.04095e-07	6.21889	1	CL2
ENSMUSG00000024713.16	Pcsk5	16.3433	-2.21785	0.647174	-3.42698	0.000610332	0.00392028	2.40668	-1	CL1
ENSMUSG00000024731.15	Ms4a10	53.1271	-3.92339	0.502907	-7.80143	6.12102e-15	5.11571e-13	12.2911	-1	CL4
ENSMUSG00000024778.13	Fas	93.8553	-4.48789	0.581209	-7.72166	1.14829e-14	9.09403e-13	12.0412	-1	CL2
ENSMUSG00000024837.15	Dmrt1	929.15	2.08744	0.152345	13.702	9.87052e-43	9.42167e-40	39.0259	1	CL2
ENSMUSG00000024887.10	Asah2	19.7883	-2.75746	1.09969	-2.50748	0.0121596	0.0447497	1.34921	-1	CL3
ENSMUSG00000024899.7	Papss2	40.7978	-1.32276	0.432017	-3.06182	0.00219997	0.0113946	1.9433	-1	CL2
ENSMUSG00000024907.7	Gal	25.1955	-2.9544	0.635838	-4.64646	3.37677e-06	4.59079e-05	4.33811	-1	CL3
ENSMUSG00000024912.6	Fosl1	21.0854	-5.38305	1.03113	-5.22055	1.7839e-07	3.34223e-06	5.47596	-1	CL1
ENSMUSG00000025020.11	Slit1	158.993	-3.86193	0.317532	-12.1623	4.93258e-34	2.98191e-31	30.5255	-1	CL2
ENSMUSG00000025081.13	Tdrd1	104.987	-1.21998	0.269929	-4.51963	6.19488e-06	7.80753e-05	4.10749	-1	CL2
ENSMUSG00000025082.8	Vwa2	101.473	-2.29056	0.316341	-7.24078	4.46098e-13	2.74252e-11	10.5618	-1	CL2
ENSMUSG00000025150.10	Cbr2	3.26515	-4.91368	1.79825	-2.73249	0.00628583	0.0265205	1.57642	-1	CL3
ENSMUSG00000025163.6	Cd7	38.536	-2.27072	0.601117	-3.77749	0.000158414	0.00127236	2.89539	-1	CL4
ENSMUSG00000025170.13	Rab40b	17.3813	-2.04185	0.717779	-2.84469	0.00444553	0.0200608	1.69765	-1	CL3
ENSMUSG00000025176.14	Hoga1	28.8455	-1.66195	0.610518	-2.7222	0.00648485	0.0271489	1.56625	-1	CL2
ENSMUSG00000025185.14	Loxl4	23.4704	-2.88238	0.982603	-2.93341	0.00335261	0.0160557	1.79437	-1	CL3
ENSMUSG00000025202.8	Scd3	56.7965	1.06213	0.395822	2.68336	0.00728873	0.0297722	1.52619	1	CL4
ENSMUSG00000025372.16	Baiap2	811.036	-1.47554	0.246278	-5.99135	2.08108e-09	6.09733e-08	7.21486	-1	CL1
ENSMUSG00000025401.9	Myo1a	113.271	-1.36624	0.438343	-3.11683	0.00182807	0.00974826	2.01107	-1	CL3
ENSMUSG00000025468.15	Caly	22.1587	-1.70259	0.682688	-2.49395	0.0126331	0.0461181	1.33613	-1	CL1
ENSMUSG00000025496.5	Drd4	65.3509	-1.08059	0.333866	-3.23661	0.00120959	0.00694434	2.15837	-1	CL1
ENSMUSG00000025504.14	Eps8l2	516.438	-1.3256	0.324702	-4.08253	4.45485e-05	0.000429066	3.36748	-1	CL3
ENSMUSG00000025608.9	Podxl	602.134	1.17178	0.255074	4.59389	4.35052e-06	5.77606e-05	4.23837	1	CL2
ENSMUSG00000025701.12	Alox5	182.313	-3.95639	0.336224	-11.7671	5.7655e-32	2.61408e-29	28.5827	-1	CL2
ENSMUSG00000025738.8	Fbxl16	119.314	1.25994	0.404617	3.11391	0.00184626	0.00982505	2.00767	1	CL3
ENSMUSG00000025810.9	Nrp1	34.9221	-2.47821	0.689582	-3.59379	0.0003259	0.00234917	2.62909	-1	CL1
ENSMUSG00000025892.16	Gria4	17.7896	-2.38201	0.795619	-2.99391	0.00275426	0.0136628	1.86446	-1	CL1
ENSMUSG00000025978.14	Rftn2	20.9889	-2.58936	0.695398	-3.72357	0.000196426	0.00153353	2.81431	-1	CL2
ENSMUSG00000026072.12	Il1r1	40.1421	-1.4139	0.404215	-3.49788	0.000468975	0.0031548	2.50103	-1	CL3
ENSMUSG00000026073.13	Il1r2	76.0168	-1.69945	0.347704	-4.88761	1.02065e-06	1.59162e-05	4.79816	-1	CL4
ENSMUSG00000026109.14	Tmeff2	24.8021	-1.58948	0.573456	-2.77175	0.00557553	0.0240642	1.61863	-1	CL1
ENSMUSG00000026125.9	Prss39	9.15097	-3.0133	1.10469	-2.72774	0.00637698	0.0268084	1.57173	-1	CL3
ENSMUSG00000026167.14	Wnt10a	34.8555	-3.72789	0.705146	-5.28669	1.24551e-07	2.4056e-06	5.61878	-1	CL1
ENSMUSG00000026177.11	Slc11a1	398.642	1.28671	0.233179	5.5181	3.42686e-08	7.51588e-07	6.12402	1	CL3
ENSMUSG00000026185.8	Igfbp5	44.8856	1.44883	0.510899	2.83584	0.0045705	0.020502	1.6882	1	CL2
ENSMUSG00000026204.15	Ptprn	284.908	-1.74928	0.21953	-7.96828	1.60898e-15	1.46635e-13	12.8338	-1	CL1
ENSMUSG00000026205.8	Slc23a3	15.4438	-1.98318	0.758486	-2.61466	0.00893175	0.0349596	1.45643	-1	CL3
ENSMUSG00000026208.9	Des	1097.59	-1.05541	0.167979	-6.28298	3.32147e-10	1.15843e-08	7.93613	-1	CL2
ENSMUSG00000026222.16	Sp100	5.1453	-5.54969	1.75365	-3.16465	0.00155271	0.00852298	2.06941	-1	CL4
ENSMUSG00000026227.11	2810459M11Rik	29.8553	-1.90152	0.610953	-3.11239	0.00185579	0.0098642	2.00594	-1	CL1
ENSMUSG00000026237.6	Nmur1	3.43429	-4.99497	1.75082	-2.85293	0.00433185	0.0196948	1.70565	-1	CL4
ENSMUSG00000026246.12	Alppl2	98.0477	-1.70571	0.296029	-5.76196	8.31411e-09	2.1049e-07	6.67677	-1	CL4
ENSMUSG00000026258.5	Snorc	18.5377	-2.79393	0.819357	-3.40991	0.000649843	0.00413375	2.38366	-1	CL3
ENSMUSG00000026304.13	Rab17	59.5961	-2.58766	0.393861	-6.56997	5.03238e-11	2.02816e-09	8.6929	-1	CL4
ENSMUSG00000026308.8	Klhl30	44.8528	-4.22322	0.615348	-6.86314	6.73636e-12	3.2406e-10	9.48937	-1	CL3
ENSMUSG00000026335.16	Pam	339.942	-1.33831	0.23559	-5.6807	1.34147e-08	3.24386e-07	6.48894	-1	CL1
ENSMUSG00000026344.9	Lypd1	4.35758	-5.33914	1.65929	-3.21772	0.00129215	0.00732554	2.13516	-1	CL2
ENSMUSG00000026354.8	Lct	25.599	-2.6504	0.560486	-4.72876	2.25892e-06	3.22328e-05	4.4917	-1	CL5
ENSMUSG00000026360.9	Rgs2	11.7437	-2.00721	0.7658	-2.62106	0.00876561	0.0344321	1.46304	-1	CL2
ENSMUSG00000026387.15	Sctr	3.11998	-4.85786	1.79772	-2.70223	0.0068876	0.0284801	1.54546	-1	CL3
ENSMUSG00000026401.15	Cd55b	5.02396	-4.39174	1.62321	-2.70558	0.00681849	0.0282717	1.54865	-1	CL1
ENSMUSG00000026413.12	Pkp1	14.399	-3.27538	0.818996	-3.99927	6.35394e-05	0.000583242	3.23415	-1	CL4
ENSMUSG00000026430.16	Rassf5	65.138	-1.30528	0.423942	-3.07891	0.00207756	0.0108804	1.96336	-1	CL3
ENSMUSG00000026432.7	Avpr1b	3.08179	-4.83223	1.94453	-2.48504	0.0129538	0.0470615	1.32733	-1	CL4
ENSMUSG00000026443.3	Lrrn2	46.2417	1.2268	0.418032	2.9347	0.00333866	0.0160105	1.79559	1	CL4
ENSMUSG00000026450.14	Chit1	40.7756	-2.33666	0.6204	-3.76637	0.000165638	0.00132569	2.87756	-1	CL4
ENSMUSG00000026459.5	Myog	18.2905	-3.24555	0.713097	-4.55134	5.33042e-06	6.89041e-05	4.16175	-1	CL3
ENSMUSG00000026463.17	Atp2b4	502.624	-1.36408	0.252065	-5.41164	6.24486e-08	1.29882e-06	5.88645	-1	CL4
ENSMUSG00000026468.14	Lhx4	17.5624	-4.46854	0.994491	-4.4933	7.01293e-06	8.71141e-05	4.05991	-1	CL2
ENSMUSG00000026556.15	Vangl2	791.82	1.00949	0.222806	4.53078	5.87675e-06	7.47411e-05	4.12644	1	CL2
ENSMUSG00000026603.13	Smyd2	1111.03	-1.1735	0.282593	-4.15262	3.28697e-05	0.000331918	3.47897	-1	CL1
ENSMUSG00000026604.17	Ptpn14	1394.83	-1.57601	0.1675	-9.40898	5.00988e-21	8.65325e-19	18.0628	-1	CL1
ENSMUSG00000026674.9	Ddr2	151.665	1.78194	0.351089	5.07547	3.86541e-07	6.78635e-06	5.16836	1	CL3
ENSMUSG00000026678.10	Rgs5	23.4972	-5.96513	1.19629	-4.98637	6.15232e-07	1.02932e-05	4.98745	-1	CL2
ENSMUSG00000026700.4	Tnfsf4	5.4014	-5.65459	1.57574	-3.58852	0.000332558	0.00238433	2.62263	-1	CL3
ENSMUSG00000026751.14	Nr5a1	8.53834	-3.29043	1.13235	-2.90584	0.00366271	0.0172135	1.76413	-1	CL2
ENSMUSG00000026768.10	Itga8	43.2421	-1.72095	0.583393	-2.9499	0.00317879	0.0153489	1.81392	-1	CL1
ENSMUSG00000026870.19	Cutal	24.8292	-2.34522	0.752175	-3.11792	0.00182129	0.00972293	2.0122	-1	CL4
ENSMUSG00000026874.10	Hc	21.1178	-2.5166	1.00619	-2.50112	0.0123802	0.0454233	1.34272	-1	CL5
ENSMUSG00000026875.14	Traf1	69.1635	-1.30888	0.367114	-3.56533	0.000363396	0.00255931	2.59188	-1	CL2
ENSMUSG00000026994.9	Galnt3	66.1058	-1.48455	0.451046	-3.29136	0.000997055	0.00590163	2.22903	-1	CL1
ENSMUSG00000027015.4	Cybrd1	52.4125	-1.40394	0.458715	-3.06059	0.002209	0.0114268	1.94207	-1	CL1
ENSMUSG00000027016.17	Zfp385b	12.2036	-2.79823	1.01717	-2.75101	0.00594127	0.0253353	1.59627	-1	CL1
ENSMUSG00000027074.14	Slc43a3	623.988	-1.50139	0.239687	-6.26396	3.75312e-10	1.28914e-08	7.8897	-1	CL2
ENSMUSG00000027077.7	Smtnl1	143.363	-2.38326	0.355279	-6.70813	1.97129e-11	8.60306e-10	9.06535	-1	CL3
ENSMUSG00000027199.14	Gatm	114.651	-1.2295	0.313202	-3.92558	8.65216e-05	0.000759514	3.11946	-1	CL2
ENSMUSG00000027220.2	Syt13	143.979	-1.42434	0.27796	-5.12425	2.98719e-07	5.38526e-06	5.26879	-1	CL3
ENSMUSG00000027254.13	Map1a	397.215	1.5964	0.277293	5.75709	8.55767e-09	2.15858e-07	6.66583	1	CL2
ENSMUSG00000027297.14	Ltk	118.509	-1.27417	0.354178	-3.59754	0.000321238	0.00232296	2.63396	-1	CL1
ENSMUSG00000027322.11	Siglec1	36.7953	-3.75836	0.682209	-5.5091	3.60664e-08	7.84293e-07	6.10552	-1	CL3
ENSMUSG00000027356.8	Fermt1	45.5031	-3.87757	0.561399	-6.90697	4.9511e-12	2.43342e-10	9.61378	-1	CL2
ENSMUSG00000027359.16	Slc27a2	232.818	1.09403	0.222155	4.92462	8.45249e-07	1.3518e-05	4.86909	1	CL2
ENSMUSG00000027368.6	Dusp2	48.8276	-2.4102	0.455321	-5.29342	1.20052e-07	2.33112e-06	5.63243	-1	CL3
ENSMUSG00000027376.15	Prom2	44.7374	-1.33615	0.472537	-2.8276	0.00468981	0.0209339	1.67915	-1	CL4
ENSMUSG00000027377.2	Mall	83.3032	-1.16801	0.342416	-3.41108	0.000647053	0.00412187	2.38491	-1	CL3
ENSMUSG00000027408.7	Cpxm1	595.726	-1.013	0.370797	-2.73196	0.00629587	0.0265453	1.57601	-1	CL1
ENSMUSG00000027434.11	Nkx2-2	6.69633	-3.95981	1.48425	-2.66788	0.00763311	0.0308519	1.51072	-1	CL1
ENSMUSG00000027470.9	Mylk2	49.3732	-3.74567	0.534791	-7.00399	2.48773e-12	1.30022e-10	9.88598	-1	CL3
ENSMUSG00000027574.15	Nkain4	96.1341	-1.64183	0.307678	-5.3362	9.49164e-08	1.88958e-06	5.72364	-1	CL2
ENSMUSG00000027577.14	Chrna4	166.734	-1.47835	0.333002	-4.43946	9.0184e-06	0.000107959	3.96674	-1	CL3
ENSMUSG00000027674.16	Pex5l	9.51331	-2.55366	0.957779	-2.66623	0.00767064	0.0309796	1.50892	-1	CL2
ENSMUSG00000027713.6	1810062G17Rik	4.44224	-5.37628	1.65552	-3.24749	0.00116426	0.00672881	2.17206	-1	CL3
ENSMUSG00000027793.6	Ccna1	68.6612	-1.8874	0.361325	-5.22355	1.75527e-07	3.29539e-06	5.48209	-1	CL2
ENSMUSG00000027796.2	Smad9	52.2117	-1.13488	0.388322	-2.92253	0.00347205	0.0165187	1.78203	-1	CL1
ENSMUSG00000027895.10	Kcnc4	33.2248	-1.16887	0.427773	-2.73245	0.00628649	0.0265205	1.57642	-1	CL3
ENSMUSG00000027901.12	Dennd2d	40.6195	-1.16776	0.455441	-2.56401	0.010347	0.0392743	1.40589	-1	CL3
ENSMUSG00000027947.11	Il6ra	82.4893	-1.71223	0.342036	-5.00601	5.55711e-07	9.40146e-06	5.0268	-1	CL1
ENSMUSG00000027953.13	Slc50a1	386.602	-1.26661	0.309393	-4.09386	4.24249e-05	0.000411674	3.38545	-1	CL1
ENSMUSG00000027967.8	Neurog2	5.73058	-5.74441	1.71243	-3.35454	0.000794959	0.00487733	2.31182	-1	CL1
ENSMUSG00000028023.16	Pitx2	229.451	-1.17739	0.281497	-4.18259	2.88208e-05	0.000296985	3.52727	-1	CL1
ENSMUSG00000028072.6	Ntrk1	152.964	-1.07798	0.276658	-3.89642	9.76237e-05	0.000840695	3.07536	-1	CL3
ENSMUSG00000028173.10	Wls	82.2615	-1.3846	0.36268	-3.8177	0.000134701	0.00110892	2.9551	-1	CL1
ENSMUSG00000028195.4	Ccn1	172.783	-1.67696	0.350618	-4.78287	1.72809e-06	2.54388e-05	4.5945	-1	CL1
ENSMUSG00000028222.2	Calb1	4.93142	-5.49379	1.67312	-3.28356	0.00102505	0.0060378	2.21912	-1	CL1
ENSMUSG00000028264.16	Spaca1	8.41127	-5.30653	1.51251	-3.50843	0.000450752	0.00305487	2.51501	-1	CL2
ENSMUSG00000028270.12	Gbp2	71.6381	-1.48116	0.353304	-4.19231	2.76124e-05	0.000286159	3.54339	-1	CL5
ENSMUSG00000028280.9	Gabrr1	10.737	-2.55036	0.845984	-3.01466	0.00257264	0.0129676	1.88714	-1	CL4
ENSMUSG00000028351.5	Brinp1	20.2086	-1.78363	0.617398	-2.88895	0.00386533	0.0179334	1.74634	-1	CL1
ENSMUSG00000028360.10	Slc44a5	7.26285	-3.44739	1.36961	-2.51705	0.011834	0.0437737	1.35879	-1	CL2
ENSMUSG00000028469.15	Npr2	117.073	-1.11217	0.379364	-2.93168	0.00337131	0.0161325	1.7923	-1	CL3
ENSMUSG00000028539.14	Artn	56.6223	-1.30263	0.368108	-3.5387	0.000402097	0.00277279	2.55708	-1	CL1
ENSMUSG00000028544.14	Slc5a9	11.6286	-6.75759	1.40459	-4.81109	1.50108e-06	2.23511e-05	4.6507	-1	CL6
ENSMUSG00000028555.15	Ttc39a	97.4454	-1.51962	0.332755	-4.56677	4.95288e-06	6.46691e-05	4.1893	-1	CL2
ENSMUSG00000028600.15	Podn	52.0317	-2.95016	0.417056	-7.07379	1.50759e-12	8.1374e-11	10.0895	-1	CL3
ENSMUSG00000028610.16	Dmrtb1	270.551	-1.5499	0.281838	-5.49924	3.81421e-08	8.25473e-07	6.0833	-1	CL2
ENSMUSG00000028621.17	Cyb5rl	66.108	1.02068	0.353833	2.88463	0.0039187	0.0181254	1.74171	1	CL5
ENSMUSG00000028701.4	Lurap1	106.948	-1.66138	0.498638	-3.33183	0.000862765	0.0052314	2.28138	-1	CL2
ENSMUSG00000028736.13	Pax7	54.4365	-2.84599	0.460872	-6.17522	6.60707e-10	2.14742e-08	7.66808	-1	CL2
ENSMUSG00000028749.7	Pla2g2f	90.6182	-4.33944	0.426951	-10.1638	2.87639e-24	7.24531e-22	21.1399	-1	CL6
ENSMUSG00000028755.3	Cda	72.2642	-2.04528	0.494684	-4.13451	3.55707e-05	0.000355237	3.44948	-1	CL3
ENSMUSG00000028758.12	Kif17	115.696	-1.2355	0.285374	-4.32942	1.49506e-05	0.000167995	3.7747	-1	CL3
ENSMUSG00000028776.14	Tinagl1	362.103	-1.42355	0.200643	-7.09493	1.29419e-12	7.11257e-11	10.148	-1	CL2
ENSMUSG00000028778.15	Hcrtr1	24.005	-2.62525	0.638202	-4.1135	3.897e-05	0.000383641	3.41607	-1	CL3
ENSMUSG00000028785.13	Hpca	371.466	-1.07729	0.224526	-4.79807	1.60201e-06	2.37758e-05	4.62387	-1	CL2
ENSMUSG00000028786.15	Tmem54	46.1694	-1.16679	0.373972	-3.11999	0.00180859	0.00966429	2.01483	-1	CL2
ENSMUSG00000028841.14	Cnksr1	166.919	-2.18298	0.360052	-6.06296	1.33639e-09	4.01936e-08	7.39584	-1	CL3
ENSMUSG00000028845.15	Tekt2	77.7994	-1.28457	0.384862	-3.33775	0.000844597	0.00513669	2.28932	-1	CL2
ENSMUSG00000028859.14	Csf3r	18.0222	-2.02787	0.633818	-3.19946	0.00137687	0.00772378	2.11217	-1	CL4
ENSMUSG00000028876.7	Epha10	156.085	-1.39928	0.276494	-5.06078	4.17548e-07	7.27439e-06	5.1382	-1	CL2
ENSMUSG00000028926.15	Cdk14	29.1766	-1.74217	0.616576	-2.82555	0.00471989	0.0210216	1.67733	-1	CL1
ENSMUSG00000028976.10	Slc2a5	122.161	-1.41903	0.285934	-4.9628	6.94858e-07	1.14667e-05	4.94056	-1	CL2
ENSMUSG00000029001.15	Fbxo44	159.786	1.11868	0.252612	4.42845	9.49135e-06	0.000112654	3.94825	1	CL2
ENSMUSG00000029005.4	Draxin	90.2698	-1.53926	0.381607	-4.03363	5.49228e-05	0.000513973	3.28906	-1	CL2
ENSMUSG00000029054.8	Gabrd	2.90287	-4.74475	1.88983	-2.51067	0.0120503	0.0444287	1.35234	-1	CL4
ENSMUSG00000029055.17	Plch2	240.185	-3.23599	0.248065	-13.0449	6.79305e-39	5.59994e-36	35.2518	-1	CL4
ENSMUSG00000029154.13	Cwh43	47.141	-1.49914	0.421413	-3.5574	0.000374547	0.00262235	2.58131	-1	CL1
ENSMUSG00000029156.11	Sgcb	167.164	-1.16553	0.288158	-4.04476	5.23764e-05	0.000495255	3.30517	-1	CL2
ENSMUSG00000029161.7	Cgref1	354.32	-2.203	0.212683	-10.3581	3.84434e-25	1.04061e-22	21.9827	-1	CL2
ENSMUSG00000029162.15	Khk	260.263	-1.8079	0.336372	-5.37471	7.67058e-08	1.56307e-06	5.80602	-1	CL2
ENSMUSG00000029166.14	Mapre3	403.273	-1.63617	0.265572	-6.16091	7.23299e-10	2.32584e-08	7.63342	-1	CL3
ENSMUSG00000029188.14	Slc34a2	15.7854	-1.98685	0.693658	-2.86431	0.00417913	0.0191106	1.71873	-1	CL3
ENSMUSG00000029204.7	Rhoh	18.3676	-2.41389	0.691649	-3.49005	0.000482927	0.00323306	2.49039	-1	CL4
ENSMUSG00000029217.16	Tec	95.1693	-1.03744	0.316398	-3.27891	0.00104208	0.00612615	2.21281	-1	CL2
ENSMUSG00000029236.4	Nmu	10.1293	3.18168	0.944546	3.36848	0.000755844	0.00469452	2.32841	1	CL2
ENSMUSG00000029338.13	Antxr2	4.55875	-4.40256	1.57605	-2.79342	0.0052154	0.0227974	1.64211	-1	CL2
ENSMUSG00000029413.14	Naaa	212.138	-1.52822	0.303238	-5.03965	4.6639e-07	8.0099e-06	5.09637	-1	CL1
ENSMUSG00000029423.10	Piwil1	70.8372	-1.18272	0.323541	-3.65555	0.000256627	0.00193133	2.71414	-1	CL3
ENSMUSG00000029431.5	B3gnt4	10.95	-3.31183	1.07015	-3.09472	0.00196996	0.0103888	1.98343	-1	CL1
ENSMUSG00000029442.18	Wdr66	13.4364	-2.66538	0.982498	-2.71286	0.00667056	0.0277917	1.55608	-1	CL3
ENSMUSG00000029468.17	P2rx7	354.663	-1.49902	0.353662	-4.23857	2.24943e-05	0.000239834	3.62009	-1	CL3
ENSMUSG00000029534.17	St7	59.1521	-1.15716	0.457883	-2.5272	0.0114975	0.0428434	1.36812	-1	CL1
ENSMUSG00000029546.12	Uncx	8.88506	-5.3867	1.50237	-3.58546	0.000336489	0.00240732	2.61847	-1	CL2
ENSMUSG00000029586.9	Spdye4b	4.1579	-5.2779	1.69285	-3.11776	0.00182231	0.00972293	2.0122	-1	CL5
ENSMUSG00000029595.9	Lhx5	14.992	-2.46299	0.779914	-3.15802	0.00158844	0.00866402	2.06228	-1	CL2
ENSMUSG00000029641.8	Rasl11a	140.144	-1.70048	0.257276	-6.60957	3.85448e-11	1.58156e-09	8.80091	-1	CL1
ENSMUSG00000029646.3	Cdx2	9.14494	-2.56543	0.967585	-2.65137	0.00801656	0.0319957	1.49491	-1	CL1
ENSMUSG00000029664.10	Tfpi2	4.37589	-5.34494	1.67503	-3.19094	0.0014181	0.00791341	2.10164	-1	CL2
ENSMUSG00000029669.14	Tspan12	37.61	-2.51101	0.507469	-4.94811	7.49364e-07	1.22107e-05	4.91326	-1	CL1
ENSMUSG00000029797.13	Sspo	35.1852	-2.08465	0.652903	-3.19289	0.00140857	0.00786754	2.10416	-1	CL4
ENSMUSG00000029804.17	Herc3	255.705	1.21314	0.436778	2.77747	0.00547844	0.0237129	1.62502	1	CL1
ENSMUSG00000029843.4	Slc13a4	64.997	-1.11544	0.314187	-3.55024	0.000384873	0.00267949	2.57195	-1	CL4
ENSMUSG00000029859.6	Epha1	68.7041	1.13577	0.304603	3.72868	0.000192486	0.00150406	2.82273	1	CL2
ENSMUSG00000029875.5	Ccdc184	19.1035	-1.99039	0.640739	-3.1064	0.00189378	0.0100369	1.9984	-1	CL2
ENSMUSG00000030030.5	1700003E16Rik	29.5136	-2.0957	0.514871	-4.07033	4.69463e-05	0.00044906	3.3477	-1	CL2
ENSMUSG00000030077.11	Chl1	8.96876	-5.06362	1.479	-3.42368	0.00061779	0.0039577	2.40256	-1	CL1
ENSMUSG00000030087.11	Klf15	227.688	1.1087	0.223561	4.95928	7.07566e-07	1.16524e-05	4.93358	1	CL4
ENSMUSG00000030088.15	Aldh1l1	823.99	-2.06499	0.259869	-7.94629	1.92179e-15	1.73401e-13	12.7609	-1	CL6
ENSMUSG00000030108.14	Slc6a13	80.3125	-4.26967	0.447814	-9.53447	1.50651e-21	2.7322e-19	18.5635	-1	CL4
ENSMUSG00000030109.15	Slc6a12	6.01109	-5.79347	1.58318	-3.65939	0.000252812	0.00190803	2.71941	-1	CL5
ENSMUSG00000030123.15	Plxnd1	372.357	-2.2293	0.23507	-9.48358	2.45709e-21	4.36881e-19	18.3596	-1	CL3
ENSMUSG00000030214.7	Plbd1	51.3007	-1.46641	0.435507	-3.36714	0.000759516	0.00470666	2.32729	-1	CL2
ENSMUSG00000030223.14	Ptpro	14.8262	-2.44473	0.721891	-3.38656	0.000707748	0.0044445	2.35218	-1	CL2
ENSMUSG00000030324.8	Rho	10.8441	-2.66354	0.967447	-2.75317	0.00590219	0.0252042	1.59853	-1	CL3
ENSMUSG00000030329.11	Pianp	345.004	1.21671	0.221788	5.48593	4.11303e-08	8.86966e-07	6.05209	1	CL1
ENSMUSG00000030399.2	Ckm	84.0958	-2.63725	0.343996	-7.66652	1.7672e-14	1.36383e-12	11.8652	-1	CL2
ENSMUSG00000030406.7	Gipr	71.1495	-1.08626	0.340025	-3.19464	0.00140008	0.00783866	2.10576	-1	CL3
ENSMUSG00000030409.16	Dmpk	190.12	-2.19907	0.376465	-5.84138	5.17702e-09	1.36469e-07	6.86497	-1	CL2
ENSMUSG00000030495.12	Slc7a10	13.6707	-5.08122	1.29435	-3.9257	8.64786e-05	0.000759504	3.11947	-1	CL3
ENSMUSG00000030518.17	Fam189a1	61.5837	-1.92681	0.539907	-3.56878	0.000358641	0.00253876	2.59538	-1	CL2
ENSMUSG00000030543.10	Mesp2	180.689	-1.75306	0.229021	-7.65455	1.93993e-14	1.49079e-12	11.8266	-1	CL1
ENSMUSG00000030683.11	Sez6l2	49.9741	-1.97002	0.666726	-2.95477	0.00312903	0.0151611	1.81927	-1	CL3
ENSMUSG00000030748.9	Il4ra	83.9852	-1.11879	0.427218	-2.61877	0.00882477	0.034612	1.46077	-1	CL3
ENSMUSG00000030792.8	Dkkl1	160.45	-1.8123	0.238044	-7.61331	2.67173e-14	2.01056e-12	11.6967	-1	CL3
ENSMUSG00000031073.6	Fgf15	274.454	1.46755	0.228548	6.42122	1.35185e-10	4.98317e-09	8.30249	1	CL1
ENSMUSG00000031133.12	Arhgef6	37.1737	-2.08587	0.487339	-4.28013	1.86782e-05	0.000203637	3.69114	-1	CL2
ENSMUSG00000031284.16	Pak3	64.1521	-2.69284	0.554548	-4.85592	1.19831e-06	1.82473e-05	4.7388	-1	CL1
ENSMUSG00000031375.17	Bgn	120.556	-2.16057	0.30942	-6.98266	2.8964e-12	1.48808e-10	9.82737	-1	CL4
ENSMUSG00000031489.15	Adrb3	573.128	-1.3895	0.208497	-6.66436	2.65825e-11	1.12904e-09	8.94729	-1	CL1
ENSMUSG00000031548.7	Sfrp1	978.124	1.06213	0.157571	6.74067	1.57658e-11	7.05998e-10	9.1512	1	CL3
ENSMUSG00000031662.8	Snx20	66.5549	-2.87845	0.412988	-6.96981	3.17373e-12	1.61682e-10	9.79134	-1	CL3
ENSMUSG00000031698.14	Mylk3	12.1009	-3.14892	0.905479	-3.47762	0.00050588	0.00335427	2.4744	-1	CL4
ENSMUSG00000031710.4	Ucp1	27.8192	-1.7248	0.549016	-3.14161	0.0016802	0.00909615	2.04114	-1	CL1
ENSMUSG00000031775.5	Pllp	117.751	-1.07638	0.413252	-2.60467	0.00919633	0.035737	1.44688	-1	CL1
ENSMUSG00000031786.7	Drc7	55.3872	-3.46736	0.501191	-6.91824	4.57287e-12	2.27215e-10	9.64356	-1	CL3
ENSMUSG00000031845.15	Bco1	9.01156	-3.56609	1.21668	-2.93099	0.0033788	0.016145	1.79196	-1	CL4
ENSMUSG00000031910.14	Has3	64.9713	1.20979	0.418716	2.88928	0.00386125	0.017926	1.74652	1	CL1
ENSMUSG00000031934.14	Panx1	362.564	-1.9344	0.260145	-7.43586	1.03891e-13	7.08337e-12	11.1498	-1	CL1
ENSMUSG00000031958.16	Ldhd	49.3645	-1.26637	0.470748	-2.69011	0.00714279	0.0292882	1.53331	-1	CL2
ENSMUSG00000032013.6	Trim29	92.2263	-1.71275	0.317354	-5.39698	6.77711e-08	1.40308e-06	5.85292	-1	CL4
ENSMUSG00000032033.11	Barx2	59.0867	-1.72781	0.412325	-4.1904	2.78458e-05	0.000288413	3.53998	-1	CL2
ENSMUSG00000032060.10	Cryab	278.133	-3.43324	0.305706	-11.2305	2.88767e-29	1.00713e-26	25.9969	-1	CL1
ENSMUSG00000032118.16	Fez1	337.449	-1.32018	0.229073	-5.76312	8.25724e-09	2.09445e-07	6.67893	-1	CL1
ENSMUSG00000032122.15	Slc37a2	260.976	-2.25092	0.285118	-7.8947	2.91016e-15	2.56207e-13	12.5914	-1	CL1
ENSMUSG00000032128.15	Robo3	212.761	-5.52104	0.430128	-12.8358	1.03306e-37	7.49426e-35	34.1253	-1	CL2
ENSMUSG00000032131.16	Abcg4	37.5605	-1.10767	0.411008	-2.69501	0.00703858	0.0289656	1.53812	-1	CL3
ENSMUSG00000032135.15	Mcam	1204.58	-1.58005	0.179089	-8.82271	1.11719e-18	1.53496e-16	15.8139	-1	CL1
ENSMUSG00000032243.8	Itga11	7.20177	-2.85419	1.15345	-2.47448	0.013343	0.0481315	1.31757	-1	CL3
ENSMUSG00000032257.6	Ankk1	49.5976	-2.61235	0.427743	-6.10729	1.01339e-09	3.10979e-08	7.50727	-1	CL6
ENSMUSG00000032274.9	Cyp19a1	15.9768	-6.30323	1.40376	-4.49024	7.11431e-06	8.82525e-05	4.05427	-1	CL6
ENSMUSG00000032280.16	Tle3	3065.44	1.14119	0.15893	7.18043	6.94904e-13	4.03935e-11	10.3937	1	CL1
ENSMUSG00000032285.15	Dnaja4	57.5617	-1.35636	0.481928	-2.81444	0.00488621	0.0216454	1.66463	-1	CL2
ENSMUSG00000032303.8	Chrna3	5.79774	-3.01733	1.17798	-2.56145	0.0104237	0.0395325	1.40305	-1	CL3
ENSMUSG00000032332.17	Col12a1	35.8981	-3.00131	0.57219	-5.24531	1.56023e-07	2.97696e-06	5.52623	-1	CL1
ENSMUSG00000032368.14	Zic1	12.6249	-4.08285	1.06035	-3.85048	0.000117886	0.00098798	3.00525	-1	CL1
ENSMUSG00000032456.13	Nmnat3	29.9008	-1.57089	0.509125	-3.08548	0.00203225	0.010677	1.97155	-1	CL6
ENSMUSG00000032473.13	Cldn18	40.6016	-2.16081	0.487741	-4.43025	9.4126e-06	0.000111939	3.95102	-1	CL4
ENSMUSG00000032511.17	Scn5a	22.6105	-1.75678	0.621773	-2.82544	0.0047216	0.021024	1.67728	-1	CL3
ENSMUSG00000032540.16	Abhd5	389.52	-1.18669	0.197511	-6.00821	1.87588e-09	5.51393e-08	7.25854	-1	CL1
ENSMUSG00000032609.12	Klhdc8b	208.424	-1.29411	0.242511	-5.33629	9.48666e-08	1.88958e-06	5.72364	-1	CL2
ENSMUSG00000032656.14	Marchf3	27.9962	-2.44003	0.74626	-3.26968	0.00107669	0.00630329	2.20043	-1	CL1
ENSMUSG00000032744.4	Heyl	13.8861	-6.23536	1.73338	-3.59724	0.000321618	0.00232385	2.63379	-1	CL3
ENSMUSG00000032812.18	Arap1	1299.03	-1.07093	0.289429	-3.70015	0.000215474	0.0016622	2.77932	-1	CL2
ENSMUSG00000032816.15	Igdcc4	680.235	-2.10377	0.21989	-9.5674	1.09631e-21	2.04976e-19	18.6883	-1	CL1
ENSMUSG00000032911.6	Cspg4	63.3817	-1.45616	0.3918	-3.71658	0.000201935	0.00157247	2.80342	-1	CL3
ENSMUSG00000033006.10	Sox10	68.1391	-1.4776	0.322792	-4.57754	4.70475e-06	6.17405e-05	4.20943	-1	CL3
ENSMUSG00000033033.10	Calhm2	67.8725	-2.90141	0.438571	-6.61561	3.70014e-11	1.5286e-09	8.8157	-1	CL1
ENSMUSG00000033053.4	1700028P14Rik	4.50148	-5.38993	1.66054	-3.2459	0.0011708	0.00675801	2.17018	-1	CL4
ENSMUSG00000033102.15	Cdc14b	567.357	1.09963	0.339272	3.24113	0.00119055	0.00685549	2.16396	1	CL1
ENSMUSG00000033152.13	Podxl2	128.965	-1.29847	0.483328	-2.68651	0.00722018	0.0295454	1.52951	-1	CL3
ENSMUSG00000033227.7	Wnt6	148.642	-1.90328	0.281121	-6.77033	1.2849e-11	5.83085e-10	9.23427	-1	CL1
ENSMUSG00000033268.8	Duox1	119.964	-2.18096	0.265408	-8.21737	2.08018e-16	2.14353e-14	13.6689	-1	CL2
ENSMUSG00000033278.10	Ptprm	30.0544	-2.38876	0.656091	-3.6409	0.00027169	0.00202522	2.69353	-1	CL1
ENSMUSG00000033419.16	Snap91	206.726	-1.08698	0.285607	-3.80586	0.00014131	0.00115598	2.93705	-1	CL1
ENSMUSG00000033420.12	Antxr1	60.8867	-1.51962	0.344187	-4.4151	1.00963e-05	0.000119287	3.92341	-1	CL3
ENSMUSG00000033427.14	Upb1	72.3067	-1.1061	0.326447	-3.38831	0.000703257	0.00441936	2.35464	-1	CL2
ENSMUSG00000033508.7	Asprv1	65.1284	-2.19198	0.4184	-5.23896	1.61484e-07	3.06989e-06	5.51288	-1	CL3
ENSMUSG00000033569.17	Adgrb3	17.2965	-2.05424	0.684838	-2.9996	0.00270334	0.0134716	1.87058	-1	CL2
ENSMUSG00000033578.7	Tmem35a	44.719	-2.57481	0.435674	-5.90995	3.42208e-09	9.40346e-08	7.02671	-1	CL1
ENSMUSG00000033585.5	Ndn	159.784	-1.28434	0.2776	-4.62659	3.71728e-06	5.00414e-05	4.30067	-1	CL2
ENSMUSG00000033717.6	Adra2a	13.3706	-2.25557	0.775291	-2.90933	0.00362209	0.0170598	1.76803	-1	CL2
ENSMUSG00000033880.11	Lgals3bp	104.404	-3.62859	0.502643	-7.21901	5.23669e-13	3.1241e-11	10.5053	-1	CL5
ENSMUSG00000034040.16	Galnt17	80.1258	-1.27365	0.428761	-2.97054	0.00297277	0.0145517	1.83708	-1	CL2
ENSMUSG00000034063.8	4930590J08Rik	19.0447	-2.39897	0.801531	-2.99298	0.00276265	0.0136932	1.86349	-1	CL4
ENSMUSG00000034107.10	Ano7	158.192	-3.72076	0.412925	-9.01076	2.0464e-19	3.06723e-17	16.5133	-1	CL3
ENSMUSG00000034112.9	Atp2c2	113.874	-1.56078	0.28859	-5.40828	6.36315e-08	1.3219e-06	5.8788	-1	CL4
ENSMUSG00000034115.10	Scn11a	11.5369	-2.49683	0.828255	-3.01457	0.00257346	0.0129681	1.88712	-1	CL5
ENSMUSG00000034116.17	Vav1	60.0836	-1.62493	0.383413	-4.23806	2.2546e-05	0.000240102	3.6196	-1	CL2
ENSMUSG00000034159.12	Mab21l4	19.5572	-1.89624	0.705598	-2.68742	0.00720059	0.0294785	1.53049	-1	CL5
ENSMUSG00000034164.17	Emid1	149.803	-1.17909	0.244036	-4.83161	1.35435e-06	2.04242e-05	4.68986	-1	CL3
ENSMUSG00000034212.14	Ankmy1	30.9951	-2.41955	0.601894	-4.0199	5.82228e-05	0.000539565	3.26796	-1	CL5
ENSMUSG00000034227.7	Foxj1	142.602	-1.9747	0.281426	-7.01677	2.27057e-12	1.19015e-10	9.9244	-1	CL3
ENSMUSG00000034258.4	Flvcr2	195.625	-1.45164	0.246712	-5.88396	4.00574e-09	1.0843e-07	6.96485	-1	CL2
ENSMUSG00000034282.3	Evpl	484.515	-1.09083	0.195934	-5.56734	2.58654e-08	5.83451e-07	6.234	-1	CL2
ENSMUSG00000034394.14	Lif	185.014	-2.84668	0.269724	-10.554	4.86559e-26	1.42326e-23	22.8467	-1	CL1
ENSMUSG00000034402.3	Kcnh5	2.90817	-4.74703	1.88983	-2.51188	0.0120091	0.0443036	1.35356	-1	CL2
ENSMUSG00000034416.18	Pkd1l2	40.7586	-4.44695	0.623415	-7.13321	9.80575e-13	5.4888e-11	10.2605	-1	CL4
ENSMUSG00000034452.7	Slc24a1	81.3729	-1.79577	0.330861	-5.42756	5.71303e-08	1.1991e-06	5.92114	-1	CL3
ENSMUSG00000034463.4	Scara3	25.0146	-1.24442	0.496243	-2.50768	0.0121525	0.0447419	1.34929	-1	CL3
ENSMUSG00000034584.3	Exph5	7.51013	-4.23381	1.36036	-3.11227	0.00185652	0.00986518	2.00589	-1	CL3
ENSMUSG00000034634.7	Ly6d	4.3233	-5.34076	1.72848	-3.08987	0.00200246	0.0105388	1.97721	-1	CL5
ENSMUSG00000034652.12	Cd300a	77.0902	-4.86491	0.51571	-9.43342	3.96943e-21	6.98927e-19	18.1556	-1	CL4
ENSMUSG00000034701.9	Neurod1	353.555	-1.37794	0.237349	-5.80554	6.41589e-09	1.65753e-07	6.78054	-1	CL1
ENSMUSG00000034795.14	Ccdc122	58.9658	-1.37419	0.365756	-3.75712	0.00017188	0.0013678	2.86398	-1	CL1
ENSMUSG00000034796.14	Cpne7	76.1878	-1.20484	0.354959	-3.39432	0.000688003	0.00433853	2.36266	-1	CL3
ENSMUSG00000034825.14	Nrip3	63.5566	-2.28616	0.488204	-4.68279	2.8299e-06	3.9148e-05	4.40729	-1	CL2
ENSMUSG00000034855.13	Cxcl10	27.6524	-5.58077	0.95692	-5.83202	5.47614e-09	1.43519e-07	6.84309	-1	CL3
ENSMUSG00000034871.2	Fam151a	87.9772	-3.59081	0.374354	-9.59203	8.63719e-22	1.64888e-19	18.7828	-1	CL5
ENSMUSG00000034872.6	Gipc3	25.0727	-2.07723	0.57736	-3.59782	0.000320901	0.00232189	2.63416	-1	CL2
ENSMUSG00000034898.17	Filip1	12.6221	-3.25785	1.01333	-3.215	0.00130443	0.00738132	2.13187	-1	CL3
ENSMUSG00000034908.16	Sidt2	1843.04	-1.03076	0.17673	-5.83244	5.46235e-09	1.43365e-07	6.84356	-1	CL1
ENSMUSG00000034981.9	Parm1	176.836	-1.15057	0.231521	-4.96961	6.70889e-07	1.11218e-05	4.95382	-1	CL2
ENSMUSG00000035067.9	Xkr6	86.9458	-1.17801	0.306726	-3.84061	0.000122729	0.00102195	2.99057	-1	CL3
ENSMUSG00000035095.11	Fam167a	66.4584	-1.14695	0.400228	-2.86574	0.00416039	0.0190489	1.72013	-1	CL3
ENSMUSG00000035112.17	Wnk4	84.7957	-1.82739	0.367152	-4.97722	6.45032e-07	1.07422e-05	4.96891	-1	CL2
ENSMUSG00000035184.15	Fam124a	119.538	-1.50286	0.301297	-4.98797	6.10171e-07	1.0218e-05	4.99064	-1	CL2
ENSMUSG00000035187.10	Nkx6-1	6.41035	-3.30063	1.26128	-2.61689	0.00887354	0.0347507	1.45904	-1	CL2
ENSMUSG00000035200.7	Chrnb4	170.596	-2.30376	0.314047	-7.3357	2.20561e-13	1.41346e-11	10.8497	-1	CL3
ENSMUSG00000035211.9	Xrra1	37.7247	-1.96774	0.47221	-4.16709	3.08507e-05	0.000314507	3.50237	-1	CL5
ENSMUSG00000035273.14	Hpse	117.677	-1.40611	0.254877	-5.51684	3.4514e-08	7.55587e-07	6.12172	-1	CL2
ENSMUSG00000035279.8	Ssc5d	307.21	-2.96318	0.309761	-9.566	1.11117e-21	2.05635e-19	18.6869	-1	CL3
ENSMUSG00000035357.17	Pdzrn3	43.8532	-3.21275	0.574498	-5.59227	2.2412e-08	5.11275e-07	6.29135	-1	CL1
ENSMUSG00000035403.10	Crb2	31.0099	-1.2549	0.470755	-2.66573	0.00768219	0.0310132	1.50845	-1	CL2
ENSMUSG00000035407.8	Kank4	333.436	1.062	0.231794	4.58164	4.61333e-06	6.08489e-05	4.21575	1	CL2
ENSMUSG00000035451.7	Foxa1	50.7284	-1.28455	0.359575	-3.57242	0.0003537	0.00251163	2.60004	-1	CL1
ENSMUSG00000035486.14	Plk5	529.032	-1.48916	0.225295	-6.60982	3.84795e-11	1.58156e-09	8.80091	-1	CL2
ENSMUSG00000035498.10	Cdcp1	76.8825	-1.96951	0.351719	-5.59967	2.14761e-08	4.93027e-07	6.30713	-1	CL2
ENSMUSG00000035805.13	Mlc1	48.8053	-1.02296	0.3785	-2.70268	0.00687837	0.0284484	1.54594	-1	CL4
ENSMUSG00000035835.14	Plppr3	254.909	-1.35454	0.205781	-6.58243	4.62811e-11	1.88196e-09	8.72539	-1	CL3
ENSMUSG00000035877.17	Zhx3	95.4803	-1.17138	0.331066	-3.53822	0.000402829	0.00277678	2.55646	-1	CL1
ENSMUSG00000035963.8	Odf3l2	19.0474	-2.2498	0.649521	-3.46378	0.000532639	0.00349871	2.45609	-1	CL5
ENSMUSG00000036019.8	Tmtc2	38.6379	-1.72384	0.537036	-3.20991	0.00132778	0.00748307	2.12592	-1	CL1
ENSMUSG00000036062.13	Phf24	5.04435	-4.34343	1.60779	-2.70149	0.00690288	0.0285237	1.54479	-1	CL3
ENSMUSG00000036111.8	Lmo1	95.0382	-1.65304	0.440315	-3.75422	0.00017388	0.00138135	2.8597	-1	CL3
ENSMUSG00000036249.16	Rbm43	161.129	-1.57506	0.25785	-6.10844	1.00613e-09	3.09273e-08	7.50966	-1	CL1
ENSMUSG00000036422.10	Pcdh8	15.9635	-1.59822	0.637988	-2.5051	0.0122417	0.044997	1.34682	-1	CL2
ENSMUSG00000036480.9	Prss56	24.5861	-2.06372	0.622613	-3.31461	0.000917698	0.00550012	2.25963	-1	CL3
ENSMUSG00000036526.8	Card11	45.8579	-2.99342	0.506332	-5.91197	3.38031e-09	9.3169e-08	7.03073	-1	CL3
ENSMUSG00000036596.6	Cpz	224.862	-3.82127	0.350645	-10.8978	1.18043e-27	3.75584e-25	24.4253	-1	CL5
ENSMUSG00000036667.14	Tcaf1	278.393	-2.20011	0.242915	-9.05713	1.33932e-19	2.09396e-17	16.679	-1	CL1
ENSMUSG00000036687.13	Tmem184a	141.357	-1.89324	0.260757	-7.26055	3.85519e-13	2.37815e-11	10.6238	-1	CL2
ENSMUSG00000036731.7	Cysrt1	43.8035	-1.35474	0.4446	-3.04709	0.00231067	0.0118492	1.92631	-1	CL1
ENSMUSG00000036766.12	Dner	113.523	-1.26921	0.365859	-3.46911	0.000522182	0.00344751	2.46249	-1	CL1
ENSMUSG00000036856.4	Wnt4	94.2475	-2.27205	0.466609	-4.8693	1.11997e-06	1.72279e-05	4.76377	-1	CL2
ENSMUSG00000036923.12	Stox1	81.4372	-3.26327	0.461029	-7.07822	1.46018e-12	7.90502e-11	10.1021	-1	CL2
ENSMUSG00000037034.16	Pax1	7.41469	-5.10902	1.44648	-3.53204	0.000412359	0.00283171	2.54795	-1	CL2
ENSMUSG00000037138.18	Aff3	124.65	-1.01656	0.274883	-3.69817	0.00021716	0.00167166	2.77685	-1	CL1
ENSMUSG00000037139.15	Myom3	105.445	-1.94004	0.280609	-6.91369	4.72212e-12	2.33353e-10	9.63199	-1	CL3
ENSMUSG00000037224.15	Zfyve28	395.766	1.01625	0.206474	4.92194	8.56887e-07	1.3644e-05	4.86506	1	CL1
ENSMUSG00000037235.13	Mxd4	476.56	-1.32448	0.167861	-7.89035	3.01347e-15	2.61494e-13	12.5825	-1	CL2
ENSMUSG00000037321.17	Tap1	816.662	-2.85117	0.216535	-13.1672	1.3545e-39	1.16977e-36	35.9319	-1	CL1
ENSMUSG00000037348.15	Paqr7	108.603	-1.85331	0.38988	-4.75354	1.99888e-06	2.90246e-05	4.53723	-1	CL2
ENSMUSG00000037379.7	Spon2	148.865	-2.59118	0.288632	-8.97745	2.77115e-19	4.08598e-17	16.3887	-1	CL4
ENSMUSG00000037406.7	Htra4	6.00851	-5.79332	1.5801	-3.66644	0.000245953	0.00186558	2.72919	-1	CL1
ENSMUSG00000037419.9	Endod1	81.0303	-1.16009	0.347864	-3.33489	0.000853323	0.00518455	2.28529	-1	CL1
ENSMUSG00000037428.14	Vgf	78.252	-3.56409	0.484364	-7.35827	1.86306e-13	1.20673e-11	10.9184	-1	CL1
ENSMUSG00000037447.16	Arid5a	154.165	-1.23578	0.287612	-4.2967	1.73358e-05	0.000191009	3.71895	-1	CL2
ENSMUSG00000037624.15	Kcnk2	14.3837	-2.3637	0.928895	-2.54464	0.0109391	0.04116	1.38552	-1	CL2
ENSMUSG00000037762.6	Slc16a9	37.638	-1.63604	0.483647	-3.38272	0.000717715	0.00449464	2.34731	-1	CL1
ENSMUSG00000037788.14	Vopp1	115.219	-2.18731	0.290653	-7.52551	5.2516e-14	3.73502e-12	11.4277	-1	CL1
ENSMUSG00000037813.13	D630003M21Rik	73.2606	-1.19969	0.343432	-3.49325	0.000477182	0.00319814	2.4951	-1	CL1
ENSMUSG00000037855.15	Zfp365	908.714	-2.14415	0.288594	-7.42966	1.08876e-13	7.3954e-12	11.131	-1	CL1
ENSMUSG00000037887.11	Dusp8	23.9823	-2.07365	0.550777	-3.76496	0.000166576	0.00133202	2.87549	-1	CL2
ENSMUSG00000037902.18	Sirpa	433.897	-1.09411	0.169573	-6.45216	1.10266e-10	4.18364e-09	8.37845	-1	CL2
ENSMUSG00000037940.17	Inpp4b	20.8683	-2.64628	0.856251	-3.09054	0.00199791	0.0105209	1.97795	-1	CL1
ENSMUSG00000037946.11	Fgd3	7.67266	-6.15743	1.51433	-4.0661	4.78064e-05	0.000456085	3.34095	-1	CL4
ENSMUSG00000037962.7	Rflna	43.4891	-2.51765	0.609271	-4.13223	3.5926e-05	0.000357854	3.44629	-1	CL3
ENSMUSG00000038009.7	Dnajc22	161.246	1.36487	0.307069	4.44483	8.79609e-06	0.000105646	3.97615	1	CL1
ENSMUSG00000038020.5	Rapgefl1	76.5944	-1.3668	0.489233	-2.79376	0.00520997	0.0227847	1.64236	-1	CL2
ENSMUSG00000038070.15	Cntln	124.272	-1.35816	0.304421	-4.46144	8.14101e-06	9.8496e-05	4.00658	-1	CL2
ENSMUSG00000038077.7	Kcna6	29.5042	-1.81037	0.503657	-3.59446	0.00032507	0.00234461	2.62993	-1	CL3
ENSMUSG00000038086.4	Hspb2	199.732	-1.84895	0.304116	-6.07975	1.20373e-09	3.65064e-08	7.43763	-1	CL1
ENSMUSG00000038146.8	Notch3	2927.13	-1.26983	0.286286	-4.43553	9.18462e-06	0.000109515	3.96053	-1	CL1
ENSMUSG00000038167.6	Plekhg6	228.123	-1.30253	0.307589	-4.23463	2.28924e-05	0.000243363	3.61375	-1	CL2
ENSMUSG00000038180.11	Spag4	58.8641	-1.94712	0.418642	-4.65104	3.3026e-06	4.50007e-05	4.34678	-1	CL3
ENSMUSG00000038181.16	Chpf2	158.201	-1.04453	0.400314	-2.60928	0.00907338	0.0353577	1.45152	-1	CL2
ENSMUSG00000038204.13	Asb10	71.9391	-2.38999	0.422754	-5.65338	1.57321e-08	3.74925e-07	6.42606	-1	CL2
ENSMUSG00000038210.10	Hoxa11	5.83932	-3.78712	1.36721	-2.76996	0.00560627	0.0241796	1.61655	-1	CL1
ENSMUSG00000038242.12	Aox4	104.675	-3.8739	0.450057	-8.60758	7.46199e-18	9.46368e-16	15.0239	-1	CL4
ENSMUSG00000038276.12	Asic3	20.372	-1.73095	0.650723	-2.66005	0.00781295	0.0314108	1.50292	-1	CL3
ENSMUSG00000038292.14	Ccdc155	170.419	-1.19389	0.331812	-3.59809	0.000320565	0.00232179	2.63418	-1	CL2
ENSMUSG00000038295.14	Atg9b	211.81	-1.12196	0.242678	-4.62325	3.77779e-06	5.07135e-05	4.29488	-1	CL2
ENSMUSG00000038296.14	Galnt18	15.7229	-2.99503	0.765913	-3.9104	9.21417e-05	0.000802633	3.09548	-1	CL3
ENSMUSG00000038305.15	Spats2l	24.8622	-1.76619	0.545842	-3.23572	0.00121337	0.0069616	2.15729	-1	CL2
ENSMUSG00000038602.7	Slc35f1	27.6472	-2.25262	0.52483	-4.2921	1.76992e-05	0.000194541	3.71099	-1	CL1
ENSMUSG00000038776.13	Ephx1	1431.15	-2.31829	0.185591	-12.4914	8.31378e-36	5.58439e-33	32.253	-1	CL2
ENSMUSG00000038793.8	Lefty1	1266.72	-3.06659	0.15978	-19.1927	4.2632e-82	3.86587e-78	77.4128	-1	CL1
ENSMUSG00000038855.10	Itpkb	88.9151	-1.11958	0.280522	-3.99107	6.57769e-05	0.000601882	3.22049	-1	CL2
ENSMUSG00000039057.11	Myo16	8.49454	-5.2999	1.46921	-3.60731	0.000309391	0.00225075	2.64767	-1	CL2
ENSMUSG00000039062.15	Anpep	1649.03	-1.35325	0.383266	-3.53083	0.000414262	0.00284155	2.54644	-1	CL2
ENSMUSG00000039081.10	Zfp503	26.3026	-1.99214	0.615924	-3.23439	0.00121904	0.00698308	2.15595	-1	CL2
ENSMUSG00000039095.8	En2	78.1408	1.04278	0.319168	3.26718	0.00108624	0.00635484	2.1969	1	CL3
ENSMUSG00000039097.5	Rln1	70.4269	-2.08269	0.355585	-5.85709	4.71041e-09	1.25078e-07	6.90282	-1	CL1
ENSMUSG00000039115.13	Itga9	211.418	1.10822	0.330264	3.35556	0.000792038	0.00486434	2.31298	1	CL2
ENSMUSG00000039126.10	Prune2	655.771	1.20639	0.226698	5.32157	1.02876e-07	2.01921e-06	5.69482	1	CL3
ENSMUSG00000039155.15	Cdh26	10.4371	-5.61508	1.3948	-4.02572	5.68013e-05	0.000528552	3.27691	-1	CL5
ENSMUSG00000039236.18	Isg20	15.5345	-3.55946	0.861332	-4.13251	3.58819e-05	0.000357754	3.44642	-1	CL4
ENSMUSG00000039257.11	Vstm2b	19.7816	-2.77626	0.734046	-3.78213	0.000155492	0.00125278	2.90213	-1	CL2
ENSMUSG00000039450.11	Dcxr	899.82	-3.11797	0.268345	-11.6193	3.28976e-31	1.29702e-28	27.8871	-1	CL1
ENSMUSG00000039533.8	Mmd2	51.4485	-2.08868	0.531298	-3.93128	8.44942e-05	0.000745385	3.12762	-1	CL2
ENSMUSG00000039629.14	Strip2	80.9564	-1.3718	0.428271	-3.20312	0.00135949	0.00764283	2.11675	-1	CL1
ENSMUSG00000039782.15	Cpeb2	168.528	-1.03697	0.381848	-2.71568	0.00661405	0.027607	1.55898	-1	CL1
ENSMUSG00000039954.9	Stk32a	28.1838	-1.74373	0.485463	-3.59189	0.000328284	0.00236073	2.62695	-1	CL2
ENSMUSG00000039981.6	Zc3h12d	15.9474	-4.70393	1.02354	-4.59576	4.3117e-06	5.72917e-05	4.24191	-1	CL3
ENSMUSG00000040016.16	Ptger3	19.321	-3.45126	0.782808	-4.40882	1.03937e-05	0.000122164	3.91306	-1	CL1
ENSMUSG00000040133.2	Gpr176	8.50398	-3.7277	1.17645	-3.16859	0.0015318	0.00843632	2.07385	-1	CL3
ENSMUSG00000040187.15	Arntl2	148.335	-2.33918	0.307615	-7.60425	2.86561e-14	2.14755e-12	11.6681	-1	CL1
ENSMUSG00000040274.11	Cdk6	523.668	1.89522	0.203138	9.3297	1.0617e-20	1.79952e-18	17.7448	1	CL1
ENSMUSG00000040350.16	Trim7	331.015	-3.03744	0.233223	-13.0237	8.96604e-39	7.06992e-36	35.1506	-1	CL1
ENSMUSG00000040364.8	Sec1	48.1736	-1.99155	0.387913	-5.13402	2.83621e-07	5.1386e-06	5.28915	-1	CL2
ENSMUSG00000040387.16	Klhl32	34.2185	-2.40256	0.57824	-4.15496	3.25345e-05	0.0003289	3.48294	-1	CL2
ENSMUSG00000040412.17	5330417C22Rik	53.6049	-2.49354	0.404118	-6.17032	6.81529e-10	2.20324e-08	7.65694	-1	CL2
ENSMUSG00000040432.5	Ltb4r2	88.0542	-4.26241	0.445766	-9.56199	1.15519e-21	2.11621e-19	18.6744	-1	CL2
ENSMUSG00000040533.7	Matn1	301.713	-4.10547	0.266575	-15.4008	1.61613e-53	3.91297e-50	49.4075	-1	CL3
ENSMUSG00000040624.18	Plekhg1	869.815	-1.93401	0.255497	-7.56959	3.74401e-14	2.73796e-12	11.5626	-1	CL1
ENSMUSG00000040653.6	Ppp1r14c	30.4425	-1.48305	0.563162	-2.63344	0.00845258	0.0334051	1.47619	-1	CL1
ENSMUSG00000040680.9	Kremen2	72.8316	-2.2404	0.357845	-6.26082	3.82953e-10	1.31042e-08	7.88259	-1	CL1
ENSMUSG00000040690.15	Col16a1	78.8775	-1.65054	0.49598	-3.32783	0.000875246	0.00529757	2.27592	-1	CL3
ENSMUSG00000040723.14	Rcsd1	148.19	-1.60184	0.260941	-6.13868	8.32092e-10	2.61539e-08	7.58246	-1	CL3
ENSMUSG00000040759.9	Cmtm5	8.21977	-4.96517	1.42654	-3.48056	0.000500361	0.00332523	2.47818	-1	CL3
ENSMUSG00000040797.16	Iqsec3	128.787	-3.39639	0.337381	-10.0669	7.73682e-24	1.82227e-21	20.7394	-1	CL4
ENSMUSG00000040829.14	Zmynd15	111.738	-1.39114	0.308628	-4.50749	6.55989e-06	8.23893e-05	4.08413	-1	CL1
ENSMUSG00000040867.13	Begain	199.499	-2.03792	0.249342	-8.1732	3.00327e-16	3.07725e-14	13.5118	-1	CL2
ENSMUSG00000040896.16	Kcnd3	3.69794	-5.08916	2.0181	-2.52176	0.0116768	0.0433778	1.36273	-1	CL3
ENSMUSG00000040985.13	Sun3	8.90478	-2.47251	0.930048	-2.65847	0.00784952	0.0315302	1.50127	-1	CL3
ENSMUSG00000040998.18	Npnt	596.155	-2.35543	0.260017	-9.05877	1.3193e-19	2.0806e-17	16.6818	-1	CL1
ENSMUSG00000041000.8	Trim62	112.311	-1.13765	0.253752	-4.4833	7.34981e-06	9.0616e-05	4.04279	-1	CL3
ENSMUSG00000041073.10	Nacad	57.2269	-3.10702	0.758561	-4.09594	4.20458e-05	0.000409066	3.38821	-1	CL2
ENSMUSG00000041078.7	Grid1	22.4362	-1.94281	0.691837	-2.80819	0.00498202	0.0220053	1.65747	-1	CL2
ENSMUSG00000041309.17	Nkx6-2	98.1568	-1.03806	0.291568	-3.56026	0.000370492	0.00259631	2.58564	-1	CL1
ENSMUSG00000041343.19	Ankrd42	46.7359	-2.3665	0.44509	-5.31689	1.05555e-07	2.06732e-06	5.68459	-1	CL2
ENSMUSG00000041523.3	Upk2	25.9617	-1.61393	0.529949	-3.04545	0.00232335	0.0119097	1.9241	-1	CL3
ENSMUSG00000041577.5	Prelp	5.63701	-4.89723	1.66119	-2.94802	0.00319814	0.0154218	1.81187	-1	CL4
ENSMUSG00000041608.8	Entpd3	71.7891	1.88948	0.317014	5.96023	2.51876e-09	7.13753e-08	7.14645	1	CL4
ENSMUSG00000041670.17	Rims1	46.2455	-1.63625	0.419843	-3.89728	9.72802e-05	0.000838533	3.07648	-1	CL1
ENSMUSG00000041708.12	Mpped1	132.125	-2.44054	0.277859	-8.78336	1.58656e-18	2.11573e-16	15.6745	-1	CL3
ENSMUSG00000041737.8	Tmem45b	24.6556	-2.85212	0.668713	-4.26509	1.99825e-05	0.000215973	3.6656	-1	CL2
ENSMUSG00000041801.5	Phlda3	2092.22	-1.47496	0.196332	-7.51254	5.79906e-14	4.02957e-12	11.3947	-1	CL1
ENSMUSG00000041845.11	Rhod	198.901	-1.46542	0.226728	-6.46335	1.02407e-10	3.91e-09	8.40782	-1	CL1
ENSMUSG00000042082.7	Arsb	44.2837	-1.22319	0.470957	-2.59725	0.00939728	0.0363311	1.43972	-1	CL2
ENSMUSG00000042102.7	Dmgdh	45.6481	-1.363	0.414821	-3.28577	0.00101705	0.00599888	2.22193	-1	CL2
ENSMUSG00000042118.7	Bhmt2	23.2077	-2.35794	0.611484	-3.8561	0.000115212	0.000969601	3.01341	-1	CL2
ENSMUSG00000042165.8	Gm9774	2.86945	5.18956	1.91696	2.70719	0.00678563	0.028185	1.54998	1	CL2
ENSMUSG00000042182.16	Bend6	70.6314	-1.31316	0.507306	-2.5885	0.00963941	0.0370881	1.43077	-1	CL1
ENSMUSG00000042228.14	Lyn	188.509	-1.0552	0.236627	-4.45933	8.22177e-06	9.92744e-05	4.00316	-1	CL1
ENSMUSG00000042254.14	Cilp	23.5131	-3.33394	0.642953	-5.18535	2.15609e-07	4.01055e-06	5.3968	-1	CL4
ENSMUSG00000042312.10	S100a13	118.336	-1.31887	0.336853	-3.91527	9.03046e-05	0.000788524	3.10319	-1	CL1
ENSMUSG00000042333.16	Tnfrsf14	19.2276	-3.13432	0.775302	-4.04272	5.28357e-05	0.000499078	3.30183	-1	CL4
ENSMUSG00000042351.9	Grap2	11.2296	-3.05065	1.02794	-2.96775	0.00299993	0.0146609	1.83384	-1	CL3
ENSMUSG00000042359.18	Osbpl6	171.757	-1.85347	0.392154	-4.72638	2.28554e-06	3.25565e-05	4.48736	-1	CL1
ENSMUSG00000042414.7	Prdm14	655.202	1.07179	0.161216	6.64815	2.96799e-11	1.24291e-09	8.90556	1	CL2
ENSMUSG00000042425.18	Frmpd3	5.19521	-3.59826	1.38286	-2.60204	0.00926698	0.0359499	1.4443	-1	CL2
ENSMUSG00000042428.6	Mgat3	564.708	1.0338	0.235705	4.38598	1.15466e-05	0.000134064	3.87269	1	CL2
ENSMUSG00000042436.12	Mfap4	119.837	-2.56719	0.332873	-7.71221	1.23659e-14	9.70854e-13	12.0128	-1	CL2
ENSMUSG00000042477.7	Tfap2e	33.2126	-3.72677	0.576178	-6.46808	9.92529e-11	3.80561e-09	8.41958	-1	CL1
ENSMUSG00000042499.13	Hoxd11	12.4751	-2.52202	0.863056	-2.9222	0.00347567	0.0165272	1.7818	-1	CL1
ENSMUSG00000042500.11	Ago4	43.9692	-1.29557	0.472669	-2.74096	0.00612592	0.0259943	1.58512	-1	CL1
ENSMUSG00000042510.7	AA986860	31.2182	-1.45953	0.541995	-2.69289	0.00708366	0.0291115	1.53593	-1	CL3
ENSMUSG00000042532.14	Golga7b	48.3753	-2.94858	0.502965	-5.8624	4.5622e-09	1.21498e-07	6.91543	-1	CL4
ENSMUSG00000042638.14	Gucy2c	13.7075	-2.11099	0.778329	-2.71221	0.00668359	0.0278332	1.55544	-1	CL4
ENSMUSG00000042655.5	Shisal2b	33.6415	-3.41797	0.551532	-6.19724	5.74629e-10	1.88896e-08	7.72378	-1	CL2
ENSMUSG00000042662.16	Dusp15	40.1643	-3.32183	0.499273	-6.65333	2.86542e-11	1.20854e-09	8.91774	-1	CL3
ENSMUSG00000042678.17	Myo15	68.5592	-2.75923	0.381713	-7.22853	4.88244e-13	2.9516e-11	10.5299	-1	CL4
ENSMUSG00000043079.17	Synpo	78.975	-1.49868	0.367416	-4.07898	4.52333e-05	0.000434873	3.36164	-1	CL4
ENSMUSG00000043099.4	Hic1	114.927	-1.13324	0.382701	-2.96116	0.00306486	0.0149076	1.82659	-1	CL1
ENSMUSG00000043319.5	Cox8c	52.7178	-2.26508	0.489699	-4.62545	3.7378e-06	5.02511e-05	4.29885	-1	CL3
ENSMUSG00000043388.8	Tmem130	184.407	-2.47706	0.245899	-10.0735	7.23665e-24	1.72689e-21	20.7627	-1	CL2
ENSMUSG00000043531.16	Sorcs1	4.55007	-5.39966	1.82329	-2.96149	0.00306158	0.0148999	1.82682	-1	CL2
ENSMUSG00000043789.8	Vwce	98.3157	-3.38022	0.606837	-5.57022	2.5442e-08	5.74616e-07	6.24062	-1	CL3
ENSMUSG00000043903.4	Zfp469	20.5447	-2.50091	0.742574	-3.3679	0.000757443	0.00470039	2.32787	-1	CL3
ENSMUSG00000044006.8	Cilp2	115.75	-1.34274	0.321258	-4.17962	2.92002e-05	0.000300042	3.52282	-1	CL1
ENSMUSG00000044254.6	Pcsk9	51.3711	-1.96355	0.367318	-5.34565	9.00941e-08	1.80746e-06	5.74293	-1	CL3
ENSMUSG00000044312.4	Neurog3	14.4786	2.62886	0.68398	3.84347	0.000121306	0.0010115	2.99504	1	CL2
ENSMUSG00000044365.15	Cxxc4	5.93596	-3.78431	1.44899	-2.61169	0.00900952	0.0351693	1.45384	-1	CL2
ENSMUSG00000044429.8	Cryga	12.599	-5.91139	1.41281	-4.18415	2.86235e-05	0.000295287	3.52976	-1	CL2
ENSMUSG00000044528.5	Tram1l1	62.2609	-1.36206	0.32702	-4.16506	3.11269e-05	0.000316433	3.49972	-1	CL1
ENSMUSG00000044550.11	Tceal3	20.8376	-1.66195	0.613105	-2.71071	0.00671388	0.0279337	1.55387	-1	CL1
ENSMUSG00000044676.10	Zfp612	57.0894	-1.49185	0.355118	-4.201	2.65738e-05	0.000276978	3.55755	-1	CL2
ENSMUSG00000045004.3	Spata21	78.9983	-1.88414	0.535269	-3.51998	0.000431577	0.00294472	2.53096	-1	CL5
ENSMUSG00000045034.12	Ankrd34b	21.1725	-1.56587	0.60771	-2.57667	0.00997573	0.0381401	1.41862	-1	CL2
ENSMUSG00000045094.8	Arhgef37	43.9112	-2.5537	0.452878	-5.63882	1.71216e-08	4.04847e-07	6.39271	-1	CL1
ENSMUSG00000045232.4	Rln3	68.6621	1.49532	0.404772	3.69423	0.000220553	0.00169489	2.77086	1	CL2
ENSMUSG00000045287.6	Rtn4rl1	68.9329	-1.37069	0.343362	-3.99197	6.55261e-05	0.000600496	3.22149	-1	CL1
ENSMUSG00000045314.5	Sowahb	119.985	-1.41397	0.276849	-5.10736	3.26699e-07	5.84898e-06	5.23292	-1	CL1
ENSMUSG00000045318.6	Adra2c	23.3733	-1.40884	0.502638	-2.8029	0.00506461	0.0223162	1.65138	-1	CL4
ENSMUSG00000045349.15	Sh2d5	299.224	1.16615	0.232283	5.02038	5.15695e-07	8.77359e-06	5.05682	1	CL3
ENSMUSG00000045382.6	Cxcr4	60.1825	-1.13729	0.339251	-3.35235	0.00080128	0.00491279	2.30867	-1	CL1
ENSMUSG00000045515.4	Pou3f3	34.4121	-3.15805	0.633506	-4.98504	6.19475e-07	1.03451e-05	4.98526	-1	CL1
ENSMUSG00000045589.7	Frrs1l	44.3962	-1.89775	0.487549	-3.89243	9.9244e-05	0.00085222	3.06945	-1	CL1
ENSMUSG00000045608.7	Dbx2	182.322	-1.35787	0.279071	-4.86567	1.14069e-06	1.74874e-05	4.75728	-1	CL2
ENSMUSG00000045658.16	Pid1	227.274	-1.55822	0.270137	-5.76826	8.0095e-09	2.04017e-07	6.69033	-1	CL1
ENSMUSG00000045664.5	Cdc42ep2	231.859	1.28977	0.262003	4.92275	8.53369e-07	1.36239e-05	4.8657	1	CL2
ENSMUSG00000045730.4	Adrb2	149.68	-2.02727	0.250846	-8.08175	6.38436e-16	6.22509e-14	13.2059	-1	CL1
ENSMUSG00000045731.6	Pnoc	25.4427	-1.76386	0.716479	-2.46185	0.0138222	0.0495707	1.30477	-1	CL4
ENSMUSG00000045838.8	Ccdc9b	42.9495	-1.72586	0.492753	-3.50249	0.000460933	0.00311224	2.50693	-1	CL2
ENSMUSG00000045912.9	C2cd4c	42.4801	1.15429	0.413069	2.79442	0.00519925	0.0227433	1.64315	1	CL4
ENSMUSG00000046159.16	Chrm3	29.018	-2.68713	0.590816	-4.54817	5.4115e-06	6.98029e-05	4.15613	-1	CL1
ENSMUSG00000046215.3	Rprml	24.7599	-2.90944	0.617824	-4.70918	2.48714e-06	3.51166e-05	4.45449	-1	CL3
ENSMUSG00000046480.6	Scn4b	35.3653	-3.10996	0.525669	-5.9162	3.29467e-09	9.15041e-08	7.03856	-1	CL2
ENSMUSG00000046607.6	Hrk	155.548	1.95627	0.240556	8.13229	4.21263e-16	4.24446e-14	13.3722	1	CL2
ENSMUSG00000046814.3	Gchfr	147.153	-1.17313	0.333113	-3.52173	0.000428733	0.00292973	2.53317	-1	CL2
ENSMUSG00000046818.7	Ddit4l	561.246	-1.55257	0.264397	-5.87212	4.30266e-09	1.15093e-07	6.93895	-1	CL1
ENSMUSG00000046846.4	Spesp1	113.308	-1.41567	0.27872	-5.07917	3.79081e-07	6.67477e-06	5.17556	-1	CL3
ENSMUSG00000046876.16	Atxn1	154.03	-2.43712	0.307305	-7.93062	2.18058e-15	1.94812e-13	12.7104	-1	CL1
ENSMUSG00000046879.7	Irgm1	21.8776	-3.53094	0.700412	-5.04123	4.62556e-07	7.95157e-06	5.09955	-1	CL2
ENSMUSG00000046908.5	Ltb4r1	68.3345	-3.22087	0.557137	-5.78112	7.42045e-09	1.89813e-07	6.72167	-1	CL2
ENSMUSG00000046957.5	Spz1	27.2283	-3.44012	0.632248	-5.44109	5.29554e-08	1.12065e-06	5.95053	-1	CL3
ENSMUSG00000046991.12	Wdr27	22.2542	-3.23443	0.821589	-3.93681	8.25734e-05	0.000730869	3.13616	-1	CL3
ENSMUSG00000046997.5	Spsb4	46.7533	-1.07449	0.426627	-2.51858	0.011783	0.0436738	1.35978	-1	CL1
ENSMUSG00000047428.14	Dlk2	24.327	-2.88093	0.753579	-3.823	0.000131837	0.00108979	2.96266	-1	CL1
ENSMUSG00000047507.12	Baiap3	40.8991	-2.02373	0.61766	-3.27644	0.00105124	0.00617598	2.20929	-1	CL3
ENSMUSG00000047632.11	Fgfbp3	83.7432	-2.43338	0.318062	-7.65064	1.99974e-14	1.53026e-12	11.8152	-1	CL2
ENSMUSG00000047767.17	Atg16l2	151.011	1.00531	0.333989	3.01001	0.00261236	0.0131294	1.88176	1	CL2
ENSMUSG00000047798.15	Cd300lf	84.1509	-2.41013	0.328571	-7.33517	2.2144e-13	1.4141e-11	10.8495	-1	CL5
ENSMUSG00000047911.6	Npm2	45.0598	-1.53457	0.503404	-3.04838	0.00230079	0.011814	1.9276	-1	CL4
ENSMUSG00000048003.12	Catsper4	7.47175	-3.51939	1.17697	-2.99022	0.00278773	0.0137949	1.86028	-1	CL5
ENSMUSG00000048096.7	Lmod1	91.0172	-2.36441	0.348908	-6.77662	1.2302e-11	5.63408e-10	9.24918	-1	CL2
ENSMUSG00000048337.3	Npy4r	38.9664	-2.74915	0.479161	-5.73743	9.6122e-09	2.40783e-07	6.61837	-1	CL4
ENSMUSG00000048458.8	Inka2	57.9138	-3.67369	0.495066	-7.42061	1.16583e-13	7.88935e-12	11.103	-1	CL1
ENSMUSG00000048814.11	Lonrf2	45.8318	1.23323	0.442956	2.78409	0.00536788	0.023329	1.6321	1	CL3
ENSMUSG00000048915.12	Efna5	69.7673	-1.69863	0.565963	-3.0013	0.00268829	0.0134089	1.87261	-1	CL1
ENSMUSG00000048960.13	Prex2	135.141	-1.24775	0.295086	-4.22843	2.35333e-05	0.00024959	3.60277	-1	CL1
ENSMUSG00000049281.16	Scn3b	228.689	-3.77028	0.313258	-12.0357	2.30636e-33	1.30713e-30	29.8837	-1	CL1
ENSMUSG00000049303.10	Syt12	81.0634	-1.27144	0.307503	-4.13473	3.55367e-05	0.000355237	3.44948	-1	CL2
ENSMUSG00000049436.5	Upk1b	15.3011	-4.71035	1.03054	-4.57075	4.85993e-06	6.35928e-05	4.19659	-1	CL4
ENSMUSG00000049598.9	Vsig8	23.9845	-2.86453	0.596717	-4.80049	1.58278e-06	2.35097e-05	4.62875	-1	CL3
ENSMUSG00000049604.3	Hoxb13	52.5875	-1.64971	0.398546	-4.13933	3.48328e-05	0.000349214	3.45691	-1	CL2
ENSMUSG00000049999.4	Ppp1r3d	34.0206	-1.96449	0.514088	-3.82131	0.000132746	0.00109536	2.96044	-1	CL1
ENSMUSG00000050002.14	Idnk	226.023	-1.31488	0.355053	-3.70335	0.000212774	0.00164698	2.78331	-1	CL2
ENSMUSG00000050014.8	Apol10b	25.2425	-4.65066	0.810737	-5.73634	9.67467e-09	2.42014e-07	6.61616	-1	CL5
ENSMUSG00000050064.14	Zfp697	30.2799	-1.69567	0.48425	-3.50164	0.000462411	0.00311886	2.506	-1	CL2
ENSMUSG00000050271.12	Prag1	127.287	1.12673	0.301481	3.73732	0.000185995	0.0014647	2.83425	1	CL2
ENSMUSG00000050368.4	Hoxd10	4.42597	-5.37174	1.76292	-3.04706	0.0023109	0.0118492	1.92631	-1	CL1
ENSMUSG00000050447.15	Lypd6	31.806	-2.04209	0.685782	-2.97776	0.00290366	0.0142712	1.84554	-1	CL2
ENSMUSG00000050468.12	Astl	19.7318	-7.52108	1.30771	-5.75132	8.85478e-09	2.22733e-07	6.65222	-1	CL3
ENSMUSG00000050737.13	Ptges	566.782	-1.4802	0.196751	-7.52318	5.3459e-14	3.7725e-12	11.4234	-1	CL2
ENSMUSG00000050751.14	Pgbd5	325.331	-1.81031	0.25013	-7.2375	4.57037e-13	2.80028e-11	10.5528	-1	CL2
ENSMUSG00000050896.12	Rtn4rl2	31.687	2.03888	0.473003	4.31049	1.6289e-05	0.000180352	3.74388	1	CL2
ENSMUSG00000051067.8	Lingo3	75.9448	1.09029	0.309107	3.52723	0.000419932	0.00287718	2.54103	1	CL2
ENSMUSG00000051154.11	Commd3	561.184	-1.33479	0.232751	-5.73482	9.76162e-09	2.43852e-07	6.61287	-1	CL1
ENSMUSG00000051159.16	Cited1	92.2189	-1.4808	0.445529	-3.32369	0.000888334	0.00536312	2.27058	-1	CL1
ENSMUSG00000051177.16	Plcb1	28.5056	-1.6161	0.595448	-2.7141	0.00664563	0.0277133	1.55731	-1	CL1
ENSMUSG00000051323.16	Pcdh19	42.1961	-3.65383	0.985342	-3.70818	0.000208755	0.00162071	2.7903	-1	CL1
ENSMUSG00000051335.6	Gfod1	226.784	1.08329	0.281086	3.85396	0.000116224	0.000975849	3.01062	1	CL1
ENSMUSG00000051515.9	Fam181b	53.0424	-1.147	0.414864	-2.76476	0.0056964	0.0244694	1.61138	-1	CL2
ENSMUSG00000051855.15	Mest	679.507	1.39017	0.211938	6.55933	5.40492e-11	2.16882e-09	8.66378	1	CL2
ENSMUSG00000051879.4	Krt71	25.2303	-1.76427	0.585742	-3.01202	0.00259512	0.0130628	1.88396	-1	CL5
ENSMUSG00000052087.14	Rgs14	153.327	-1.91533	0.259189	-7.38971	1.47144e-13	9.66886e-12	11.0146	-1	CL3
ENSMUSG00000052142.15	Rasal3	79.0002	-3.0562	0.488433	-6.25716	3.92051e-10	1.33651e-08	7.87403	-1	CL2
ENSMUSG00000052160.7	Pld4	139.37	-1.62312	0.293394	-5.53223	3.16191e-08	7.01031e-07	6.15426	-1	CL4
ENSMUSG00000052221.8	Ppp1r36	161.723	-4.84402	0.398178	-12.1655	4.74634e-34	2.96826e-31	30.5275	-1	CL2
ENSMUSG00000052234.2	Epx	71.779	-1.17777	0.32633	-3.60913	0.000307225	0.00223858	2.65003	-1	CL4
ENSMUSG00000052374.16	Actn2	193.42	-1.25107	0.480651	-2.60286	0.00924505	0.0358879	1.44505	-1	CL2
ENSMUSG00000052387.16	Trpm3	31.313	-2.36441	0.510613	-4.63053	3.64738e-06	4.9328e-05	4.30691	-1	CL2
ENSMUSG00000052396.7	Mogat2	68.8155	-1.37557	0.409608	-3.35825	0.000784363	0.00483622	2.31549	-1	CL3
ENSMUSG00000052435.7	Cebpe	33.2504	-1.6226	0.495797	-3.27272	0.00106519	0.00624582	2.20441	-1	CL3
ENSMUSG00000052560.15	Cpne8	151.041	-1.41554	0.452936	-3.12525	0.00177655	0.00952676	2.02105	-1	CL1
ENSMUSG00000052584.10	Serp2	47.7103	1.08826	0.432172	2.51812	0.0117982	0.0436951	1.35957	1	CL1
ENSMUSG00000053093.16	Myh7	135.219	-2.31153	0.523866	-4.41244	1.02212e-05	0.000120528	3.91891	-1	CL3
ENSMUSG00000053129.5	Gsx1	6.76586	-5.97275	1.52845	-3.9077	9.31774e-05	0.000808548	3.09229	-1	CL2
ENSMUSG00000053141.16	Ptprt	65.0337	-4.68696	0.831551	-5.63641	1.73633e-08	4.09494e-07	6.38775	-1	CL3
ENSMUSG00000053368.13	Rxfp2	15.6125	-3.67423	0.871034	-4.21823	2.46223e-05	0.00025932	3.58616	-1	CL2
ENSMUSG00000053552.14	Ebf4	24.6028	-2.29723	0.558681	-4.11188	3.9245e-05	0.00038598	3.41343	-1	CL2
ENSMUSG00000053765.4	Oas1f	20.9669	-5.78045	1.21137	-4.77184	1.82552e-06	2.66599e-05	4.57414	-1	CL3
ENSMUSG00000053797.10	Krt16	54.8651	-1.30779	0.428811	-3.04981	0.00228984	0.0117711	1.92918	-1	CL5
ENSMUSG00000053965.10	Pde5a	123.807	-1.68209	0.314202	-5.35353	8.62571e-08	1.73625e-06	5.76039	-1	CL1
ENSMUSG00000053977.13	Cd8a	18.2527	-1.7767	0.680129	-2.6123	0.00899358	0.0351175	1.45448	-1	CL3
ENSMUSG00000054003.13	Tdrd9	116.551	-1.97715	0.403528	-4.89965	9.60072e-07	1.51145e-05	4.82061	-1	CL3
ENSMUSG00000054134.14	Umodl1	18.6659	-2.42996	0.709659	-3.42412	0.000616784	0.00395265	2.40311	-1	CL5
ENSMUSG00000054146.8	Krt15	52.4779	-5.30124	0.682327	-7.76935	7.88903e-15	6.474e-13	12.1888	-1	CL3
ENSMUSG00000054162.15	Spock3	15.8696	-2.86694	0.753607	-3.80429	0.000142211	0.00116073	2.93527	-1	CL1
ENSMUSG00000054252.18	Fgfr3	293.009	1.02573	0.256048	4.00602	6.17498e-05	0.000568252	3.24546	1	CL2
ENSMUSG00000054342.8	Kcnn4	79.1775	-1.83497	0.355	-5.16894	2.35428e-07	4.33915e-06	5.3626	-1	CL2
ENSMUSG00000054446.8	Cpa1	8.82706	-2.82363	0.974502	-2.89751	0.00376139	0.01755	1.75572	-1	CL6
ENSMUSG00000054474.15	Thnsl2	333.884	-1.51505	0.242633	-6.24421	4.25952e-10	1.43322e-08	7.84369	-1	CL2
ENSMUSG00000054580.14	Pla2r1	10.8055	-5.3845	1.39344	-3.86417	0.000111466	0.000940693	3.02655	-1	CL3
ENSMUSG00000054582.4	Pabpc1l	22.2487	-2.07437	0.581569	-3.56685	0.000361301	0.00254864	2.59369	-1	CL4
ENSMUSG00000054675.5	Tmem119	66.5135	-2.21815	0.351475	-6.31098	2.77277e-10	9.76444e-09	8.01035	-1	CL3
ENSMUSG00000054679.8	Srsf12	55.4834	-2.04276	0.390185	-5.23537	1.64659e-07	3.12043e-06	5.50579	-1	CL2
ENSMUSG00000054855.13	Rnd1	86.3921	-1.22003	0.383052	-3.18502	0.00144744	0.00804747	2.09434	-1	CL2
ENSMUSG00000054986.13	Sec14l3	17.5613	-7.34984	1.34241	-5.47512	4.3721e-08	9.40598e-07	6.0266	-1	CL5
ENSMUSG00000055003.14	Lrtm2	46.9692	2.36789	0.396803	5.96741	2.41046e-09	6.88443e-08	7.16213	1	CL2
ENSMUSG00000055078.7	Gabra5	15.9638	-5.22921	1.16998	-4.46948	7.84109e-06	9.55685e-05	4.01969	-1	CL1
ENSMUSG00000055197.4	Fev	3.41002	-4.9651	1.88288	-2.63697	0.008365	0.0331456	1.47957	-1	CL2
ENSMUSG00000055235.11	Wdr86	527.011	-1.21725	0.19176	-6.34775	2.18486e-10	7.78481e-09	8.10875	-1	CL1
ENSMUSG00000055421.8	Pcdh9	7.94437	-3.74233	1.49612	-2.50135	0.0123721	0.0454128	1.34282	-1	CL2
ENSMUSG00000055675.6	Kbtbd11	677.331	-1.61206	0.34735	-4.64102	3.4669e-06	4.70274e-05	4.32765	-1	CL2
ENSMUSG00000055737.12	Ghr	30.5468	-1.76194	0.507497	-3.47182	0.000516938	0.0034216	2.46577	-1	CL2
ENSMUSG00000055865.8	Tafa3	30.9953	-1.65618	0.469456	-3.52786	0.000418929	0.00287139	2.54191	-1	CL3
ENSMUSG00000056116.18	H2-T22	178.264	-1.7217	0.251105	-6.8565	7.05686e-12	3.3858e-10	9.47034	-1	CL2
ENSMUSG00000056399.2	Prss34	10.6679	-5.65922	1.42526	-3.97065	7.16767e-05	0.00064802	3.18841	-1	CL4
ENSMUSG00000056487.8	Mettl7a2	121.395	-3.03702	0.352387	-8.61842	6.7884e-18	8.67003e-16	15.062	-1	CL2
ENSMUSG00000056648.5	Hoxb8	3.8464	-5.12466	1.73488	-2.95391	0.00313779	0.0151929	1.81836	-1	CL1
ENSMUSG00000056758.14	Hmga2	137.214	1.16289	0.269728	4.31134	1.62267e-05	0.000179882	3.74501	1	CL1
ENSMUSG00000056895.4	H2bu2	57.7636	1.45884	0.570542	2.55693	0.01056	0.0399324	1.39867	1	CL2
ENSMUSG00000056972.6	Magel2	23.8879	-3.46072	0.73217	-4.72666	2.28243e-06	3.25425e-05	4.48755	-1	CL1
ENSMUSG00000057068.15	Fam47e	11.9269	-3.77912	1.07172	-3.52623	0.00042152	0.00288697	2.53956	-1	CL3
ENSMUSG00000057123.14	Gja5	7.32112	-2.99229	1.09316	-2.7373	0.00619465	0.0262368	1.58109	-1	CL4
ENSMUSG00000057137.9	Tmem140	29.1359	-2.30729	0.620786	-3.71672	0.000201823	0.00157228	2.80347	-1	CL3
ENSMUSG00000057716.7	Tmem178b	21.7419	-1.81141	0.618931	-2.92668	0.00342604	0.0163212	1.78725	-1	CL1
ENSMUSG00000057729.12	Prtn3	54.2848	-1.34177	0.416992	-3.21775	0.00129203	0.00732554	2.13516	-1	CL3
ENSMUSG00000057777.4	Mab21l2	5.36689	-5.64628	1.61903	-3.48745	0.000487647	0.00325865	2.48696	-1	CL1
ENSMUSG00000057967.12	Fgf18	24.5839	-2.85867	0.598834	-4.77373	1.80845e-06	2.64713e-05	4.57722	-1	CL3
ENSMUSG00000058057.5	Mettl7a3	55.9982	-2.10239	0.492805	-4.26616	1.98864e-05	0.00021532	3.66692	-1	CL4
ENSMUSG00000058099.16	Nfam1	340.362	-2.64803	0.233843	-11.324	9.9852e-30	3.62183e-27	26.4411	-1	CL3
ENSMUSG00000058159.14	T2	5.27668	-5.61786	1.57997	-3.55567	0.000377015	0.00263591	2.57907	-1	CL3
ENSMUSG00000058441.7	Panx2	32.7187	-1.89442	0.648381	-2.92177	0.00348047	0.0165414	1.78143	-1	CL2
ENSMUSG00000058498.12	Rnf207	56.1898	1.2554	0.501889	2.50134	0.0123723	0.0454128	1.34282	1	CL2
ENSMUSG00000058620.5	Adra2b	61.5713	-1.59746	0.340815	-4.68719	2.76983e-06	3.84638e-05	4.41495	-1	CL3
ENSMUSG00000058656.13	Samd12	165.634	-1.37208	0.340054	-4.0349	5.46244e-05	0.00051149	3.29116	-1	CL2
ENSMUSG00000058669.7	Nkx2-9	132.03	-3.17862	0.364599	-8.71814	2.82811e-18	3.68997e-16	15.433	-1	CL2
ENSMUSG00000058975.7	Kcnc1	18.8005	-2.05584	0.600102	-3.42581	0.000612971	0.00393238	2.40534	-1	CL3
ENSMUSG00000059412.7	Fxyd2	76.8351	-1.28888	0.453968	-2.83915	0.00452336	0.0203364	1.69173	-1	CL3
ENSMUSG00000059668.6	Krt4	11.0214	-4.13998	1.13705	-3.64097	0.00027161	0.00202522	2.69353	-1	CL4
ENSMUSG00000059742.10	Kcnh7	145.452	-1.02244	0.276101	-3.70313	0.000212959	0.001647	2.78331	-1	CL1
ENSMUSG00000059854.8	Hydin	615.711	-1.12644	0.296851	-3.79463	0.000147864	0.00120092	2.92049	-1	CL4
ENSMUSG00000059898.9	Dsc3	8.24559	-4.11798	1.37903	-2.98615	0.00282512	0.0139457	1.85556	-1	CL2
ENSMUSG00000060594.6	Layn	38.3771	-1.39663	0.44983	-3.10479	0.00190416	0.0100799	1.99654	-1	CL2
ENSMUSG00000060802.8	B2m	307.217	-1.18551	0.220669	-5.37234	7.77227e-08	1.57848e-06	5.80176	-1	CL1
ENSMUSG00000061013.6	Mkx	122.686	-1.68988	0.356547	-4.73958	2.14165e-06	3.07529e-05	4.51211	-1	CL1
ENSMUSG00000061186.15	Sfmbt2	486.441	1.31777	0.303128	4.34723	1.37867e-05	0.000156763	3.80476	1	CL1
ENSMUSG00000061397.8	Krt79	108.523	-1.06435	0.352102	-3.02283	0.00250419	0.0126684	1.89728	-1	CL4
ENSMUSG00000061436.15	Hipk2	307.651	1.3147	0.303473	4.33219	1.47636e-05	0.000165997	3.7799	1	CL1
ENSMUSG00000061527.7	Krt5	199.058	-5.15393	0.358134	-14.3911	5.88877e-47	9.70898e-44	43.0128	-1	CL5
ENSMUSG00000061702.10	Tmem91	42.6117	-1.16291	0.418321	-2.77996	0.00543658	0.0235654	1.62772	-1	CL2
ENSMUSG00000062028.8	Irgc1	6.88992	-2.98027	1.20164	-2.48017	0.0131318	0.0475759	1.32261	-1	CL3
ENSMUSG00000062184.11	Hs6st2	17.9217	-2.14109	0.676244	-3.16616	0.00154467	0.00849054	2.07106	-1	CL1
ENSMUSG00000062393.13	Dgkk	47.4451	-2.0309	0.391018	-5.19388	2.05953e-07	3.84276e-06	5.41536	-1	CL1
ENSMUSG00000062444.15	Ap3b2	234.285	-1.37245	0.216733	-6.33245	2.41293e-10	8.58058e-09	8.06648	-1	CL2
ENSMUSG00000062478.16	Ctrc	10.5293	-6.6139	1.40736	-4.69949	2.60806e-06	3.65422e-05	4.43721	-1	CL5
ENSMUSG00000062760.11	Shisal1	66.5811	-2.16555	0.538022	-4.02502	5.69706e-05	0.000529584	3.27606	-1	CL3
ENSMUSG00000062859.15	Tcp11	635.047	-1.58917	0.32284	-4.92248	8.54527e-07	1.36303e-05	4.86549	-1	CL1
ENSMUSG00000063268.12	Parp10	579.314	-3.13577	0.261502	-11.9914	3.94313e-33	2.10331e-30	29.6771	-1	CL1
ENSMUSG00000063409.12	Lrrc43	9.73617	-4.61442	1.278	-3.61066	0.000305417	0.00222899	2.65189	-1	CL4
ENSMUSG00000063415.12	Cyp26b1	37.0082	-2.57547	0.472418	-5.45167	4.98976e-08	1.06464e-06	5.9728	-1	CL2
ENSMUSG00000063488.6	Zkscan7	148.216	-1.86982	0.342799	-5.45456	4.90944e-08	1.04874e-06	5.97933	-1	CL2
ENSMUSG00000064125.14	Prr36	135.513	1.21543	0.312475	3.88969	0.000100372	0.000860686	3.06516	1	CL3
ENSMUSG00000064147.7	Rab44	76.0636	-1.33366	0.434617	-3.06858	0.00215082	0.0111769	1.95168	-1	CL4
ENSMUSG00000066129.15	Kndc1	211.49	-1.38332	0.212268	-6.51685	7.17987e-11	2.7943e-09	8.55373	-1	CL3
ENSMUSG00000066224.14	Arid3c	13.8812	-4.50189	1.05295	-4.27552	1.90689e-05	0.000207127	3.68376	-1	CL1
ENSMUSG00000066652.5	Lefty2	795.945	-1.38232	0.247754	-5.5794	2.41344e-08	5.47128e-07	6.26191	-1	CL1
ENSMUSG00000067071.8	Hes6	608.245	-1.31124	0.257103	-5.10004	3.39588e-07	6.04394e-06	5.21868	-1	CL3
ENSMUSG00000067561.12	Dmrtc1c2	453.721	-1.31758	0.300393	-4.38618	1.15357e-05	0.000134024	3.87282	-1	CL2
ENSMUSG00000067571.4	Ms4a15	10.5784	-2.29261	0.851676	-2.69188	0.00710508	0.0291798	1.53492	-1	CL5
ENSMUSG00000068048.8	Rhox9	83.2263	-1.40845	0.366128	-3.84687	0.000119636	0.000999414	3.00025	-1	CL2
ENSMUSG00000068154.5	Insm1	29.4359	-1.61276	0.637078	-2.53149	0.0113578	0.0424536	1.37209	-1	CL1
ENSMUSG00000068252.6	Apol7b	68.2264	-2.61485	0.394097	-6.63505	3.24387e-11	1.34933e-09	8.86988	-1	CL5
ENSMUSG00000068335.6	Dok1	99.0012	-1.55965	0.44386	-3.51384	0.000441681	0.00300125	2.5227	-1	CL1
ENSMUSG00000068452.8	Duox2	15.692	-1.93685	0.763805	-2.53579	0.0112195	0.0420145	1.3766	-1	CL2
ENSMUSG00000068748.7	Ptprz1	29.4095	-2.49967	0.579474	-4.31369	1.60554e-05	0.000178638	3.74803	-1	CL2
ENSMUSG00000068859.5	Sp9	60.2889	-4.54018	0.550457	-8.24802	1.61037e-16	1.66889e-14	13.7776	-1	CL1
ENSMUSG00000069041.8	Slc25a31	337.863	-1.44902	0.202602	-7.15205	8.54933e-13	4.87581e-11	10.312	-1	CL1
ENSMUSG00000069805.10	Fbp1	97.4363	-1.99168	0.338699	-5.88038	4.09329e-09	1.10306e-07	6.9574	-1	CL2
ENSMUSG00000069917.7	Hba-a2	22.7263	-2.07872	0.651783	-3.18928	0.00142627	0.00794682	2.09981	-1	CL3
ENSMUSG00000069919.7	Hba-a1	13.4026	-3.25916	0.900508	-3.61925	0.00029546	0.00216942	2.66366	-1	CL3
ENSMUSG00000070031.11	Sp140	79.2428	-2.76516	0.562016	-4.92007	8.65136e-07	1.37633e-05	4.86128	-1	CL6
ENSMUSG00000070056.6	Mfhas1	114.843	-1.3116	0.378388	-3.46628	0.000527717	0.00347267	2.45934	-1	CL1
ENSMUSG00000070306.3	Ccdc153	3.39023	-4.98653	1.82716	-2.72911	0.00635054	0.0267286	1.57302	-1	CL4
ENSMUSG00000070330.2	Tmem235	44.4928	1.97173	0.414941	4.75184	2.01578e-06	2.92033e-05	4.53457	1	CL3
ENSMUSG00000070388.3	Fbxo39	16.0135	-2.00564	0.780995	-2.56805	0.0102272	0.0388847	1.41022	-1	CL2
ENSMUSG00000070471.3	Erich6	5.34772	-5.64174	1.58924	-3.54996	0.000385295	0.00268037	2.57181	-1	CL2
ENSMUSG00000070644.13	Etnk2	245.86	-1.08741	0.2195	-4.95403	7.26922e-07	1.18984e-05	4.92451	-1	CL1
ENSMUSG00000070687.11	Htr1d	11.8334	-5.85248	1.53581	-3.81068	0.000138586	0.00113677	2.94433	-1	CL2
ENSMUSG00000070803.6	Cited4	120.891	-1.15862	0.388771	-2.98022	0.00288038	0.0141799	1.84833	-1	CL3
ENSMUSG00000070870.6	Cryge	12.9452	-2.56606	0.885561	-2.89767	0.00375951	0.0175457	1.75583	-1	CL2
ENSMUSG00000070942.8	Il1rl2	13.6652	-2.53874	0.89227	-2.84526	0.00443754	0.0200397	1.69811	-1	CL2
ENSMUSG00000071001.4	Hrct1	10.9815	-3.09046	0.969688	-3.18706	0.00143725	0.00800554	2.09661	-1	CL4
ENSMUSG00000071089.3	Trim75	39.8446	-1.74122	0.447117	-3.89434	9.8468e-05	0.000846759	3.07224	-1	CL6
ENSMUSG00000071234.3	Syndig1l	21.9355	-2.28413	0.73184	-3.12108	0.00180192	0.00963458	2.01617	-1	CL3
ENSMUSG00000071424.10	Grid2	3.00179	-4.79196	1.87204	-2.55975	0.0104746	0.0396758	1.40147	-1	CL1
ENSMUSG00000071745.1	DXBay18	59.6627	-1.55889	0.509584	-3.05914	0.00221975	0.0114693	1.94046	-1	CL3
ENSMUSG00000071757.10	Zhx2	15.8193	-1.90034	0.698804	-2.71941	0.00653978	0.0273473	1.56309	-1	CL4
ENSMUSG00000072476.6	Gm9008	324.054	1.06802	0.183364	5.82461	5.72465e-09	1.48956e-07	6.82694	1	CL2
ENSMUSG00000072623.6	Zfp9	26.171	-1.98306	0.530066	-3.74115	0.000183182	0.00144757	2.83936	-1	CL2
ENSMUSG00000072720.9	Myo18b	220.687	-1.01983	0.230498	-4.42444	9.66913e-06	0.000114614	3.94076	-1	CL5
ENSMUSG00000072812.4	Ahnak2	455.422	-1.6254	0.210209	-7.73231	1.05613e-14	8.41701e-13	12.0748	-1	CL2
ENSMUSG00000073802.5	Cdkn2b	99.619	-1.61301	0.334444	-4.82296	1.41442e-06	2.12175e-05	4.67331	-1	CL1
ENSMUSG00000073805.5	Insyn2a	29.548	-2.64285	0.668421	-3.95387	7.6896e-05	0.000688345	3.16219	-1	CL1
ENSMUSG00000074001.3	Klhl40	7.85598	-3.37004	1.1256	-2.994	0.00275347	0.0136626	1.86447	-1	CL3
ENSMUSG00000074364.6	Ehd2	37.9553	-1.83787	0.622797	-2.951	0.00316746	0.0153065	1.81513	-1	CL2
ENSMUSG00000074483.2	Bglap	4.93011	-5.52461	1.65842	-3.33125	0.00086458	0.00524065	2.28061	-1	CL5
ENSMUSG00000074486.2	Bglap2	6.72429	-4.94319	1.54032	-3.20919	0.00133108	0.00749935	2.12498	-1	CL4
ENSMUSG00000074625.10	Arhgap40	34.7353	-2.88659	0.625328	-4.61612	3.90976e-06	5.22916e-05	4.28157	-1	CL4
ENSMUSG00000074665.11	Bpifb4	40.3966	-1.72971	0.533746	-3.2407	0.00119238	0.00686073	2.16363	-1	CL6
ENSMUSG00000074673.15	Ttll9	42.7608	-1.73654	0.473664	-3.66618	0.000246196	0.00186586	2.72912	-1	CL4
ENSMUSG00000074923.10	Pak6	221.569	-1.59925	0.263661	-6.06556	1.31492e-09	3.96137e-08	7.40215	-1	CL2
ENSMUSG00000075427.15	Olfr288	4.93685	-5.51314	1.62903	-3.38431	0.000713562	0.00447172	2.34953	-1	CL6
ENSMUSG00000075588.6	Hoxb2	8.32305	-3.2797	1.09221	-3.00281	0.00267496	0.0133681	1.87393	-1	CL1
ENSMUSG00000078161.8	Erich3	6.2449	-4.56665	1.37744	-3.31531	0.00091542	0.00549386	2.26012	-1	CL3
ENSMUSG00000078234.6	Klhdc7a	185.786	-1.27304	0.247586	-5.1418	2.72125e-07	4.95011e-06	5.30538	-1	CL3
ENSMUSG00000078487.8	Ankrd65	11.2958	-3.4815	0.950112	-3.66431	0.000248009	0.00187882	2.72612	-1	CL1
ENSMUSG00000078532.9	Nkain1	411.078	1.12575	0.200855	5.60481	2.08481e-08	4.80657e-07	6.31816	1	CL2
ENSMUSG00000078591.1	Hs3st4	22.0963	-3.10192	0.789637	-3.92829	8.55521e-05	0.000753556	3.12288	-1	CL1
ENSMUSG00000078670.3	Fam174b	141.066	-1.43901	0.269157	-5.34636	8.97392e-08	1.80234e-06	5.74416	-1	CL1
ENSMUSG00000078776.9	9530053A07Rik	316.309	-3.31805	0.275796	-12.0308	2.44784e-33	1.34527e-30	29.8712	-1	CL5
ENSMUSG00000078853.8	Igtp	160.283	-2.01021	0.277934	-7.23267	4.73584e-13	2.87255e-11	10.5417	-1	CL4
ENSMUSG00000078942.10	Naip6	32.474	-2.18136	0.516689	-4.22181	2.4235e-05	0.000255836	3.59204	-1	CL5
ENSMUSG00000079235.10	Ccdc13	45.0992	-2.05085	0.46048	-4.45372	8.43942e-06	0.000101767	3.99239	-1	CL6
ENSMUSG00000079278.2	Tmem233	25.3668	-4.53755	0.764527	-5.93511	2.93651e-09	8.20593e-08	7.08587	-1	CL2
ENSMUSG00000079386.8	Gm3173	31.9629	1.29972	0.449741	2.88993	0.00385322	0.0179001	1.74714	1	CL5
ENSMUSG00000079560.13	Hoxa3	7.71442	-4.31652	1.40051	-3.0821	0.00205549	0.0107866	1.96712	-1	CL1
ENSMUSG00000084128.10	Esrp2	86.2791	-1.25109	0.311142	-4.02096	5.79623e-05	0.000537426	3.26968	-1	CL1
ENSMUSG00000084883.2	Ccdc85c	639.713	1.19222	0.179156	6.65464	2.83996e-11	1.20254e-09	8.9199	1	CL2
ENSMUSG00000085795.8	Zfp703	57.216	-1.50386	0.392112	-3.83528	0.000125422	0.00104199	2.98214	-1	CL2
ENSMUSG00000085957.4	Syna	31.9062	-1.49487	0.5537	-2.69978	0.0069386	0.0286452	1.54295	-1	CL2
ENSMUSG00000086228.3	Ubap1l	299.086	1.61665	0.182787	8.84447	9.19656e-19	1.2732e-16	15.8951	1	CL5
ENSMUSG00000086596.2	Susd5	117.445	1.35574	0.358878	3.77772	0.000158269	0.00127176	2.89559	1	CL1
ENSMUSG00000087236.3	Kif28	9.40692	-2.87496	1.04825	-2.74263	0.00609499	0.0258895	1.58688	-1	CL5
ENSMUSG00000087247.3	Alkal1	4.60276	-5.42518	1.70048	-3.19039	0.00142081	0.00792569	2.10096	-1	CL2
ENSMUSG00000090066.2	1110002E22Rik	5.42519	-3.71352	1.40602	-2.64115	0.00826253	0.032797	1.48417	-1	CL3
ENSMUSG00000090122.3	Kcne1l	15.8552	-3.66987	0.87672	-4.18591	2.84028e-05	0.000293679	3.53213	-1	CL1
ENSMUSG00000090125.3	Pou3f1	132.065	1.31241	0.340401	3.85549	0.000115497	0.000971099	3.01274	1	CL2
ENSMUSG00000090129.10	Olfr287	39.9	-3.95338	0.588577	-6.71684	1.8571e-11	8.2147e-10	9.08541	-1	CL5
ENSMUSG00000090394.8	4930523C07Rik	3.58462	-5.06242	1.74213	-2.90588	0.00366218	0.0172135	1.76413	-1	CL3
ENSMUSG00000090439.3	Gm17455	28.083	-3.14438	0.639884	-4.91398	8.92462e-07	1.41683e-05	4.84868	-1	CL6
ENSMUSG00000090622.1	A930033H14Rik	38.1543	1.53624	0.494596	3.10605	0.00189606	0.0100458	1.99801	1	CL3
ENSMUSG00000090799.2	Klhl33	16.8126	-5.15178	1.10529	-4.66101	3.14657e-06	4.31014e-05	4.36551	-1	CL3
ENSMUSG00000090958.2	Lrrc32	24.3933	-2.33661	0.65252	-3.58091	0.0003424	0.00244165	2.61232	-1	CL4
ENSMUSG00000091568.8	Gm8206	128.251	-1.06623	0.262783	-4.05746	4.96094e-05	0.000471549	3.32647	-1	CL3
ENSMUSG00000091712.2	Sec14l5	251.504	-3.34367	0.246226	-13.5797	5.28666e-42	4.79395e-39	38.3193	-1	CL2
ENSMUSG00000091956.2	C2cd4b	47.6034	-1.10077	0.425811	-2.58512	0.00973443	0.0373795	1.42737	-1	CL2
ENSMUSG00000092035.8	Peg10	2366.25	1.499	0.258279	5.80379	6.4831e-09	1.67251e-07	6.77663	1	CL2
ENSMUSG00000092243.8	Gm7030	7.75531	-6.16831	1.66305	-3.70903	0.000208052	0.00161663	2.79139	-1	CL3
ENSMUSG00000092518.9	Fam71e2	8.06954	-6.23093	1.48595	-4.19323	2.75007e-05	0.000285232	3.5448	-1	CL3
ENSMUSG00000092586.8	Ly6g6c	40.8277	-1.43669	0.454631	-3.16012	0.00157703	0.00861738	2.06462	-1	CL2
ENSMUSG00000093910.2	Zfp853	15.4377	-2.28585	0.795455	-2.87364	0.00405777	0.0186875	1.72845	-1	CL2
ENSMUSG00000094125.1	Gm13698	242.227	-1.54613	0.399481	-3.87035	0.000108679	0.000920595	3.03593	-1	CL3
ENSMUSG00000094634.8	Gm3468	4.34332	-4.30904	1.69671	-2.53964	0.0110965	0.0416142	1.38076	-1	CL2
ENSMUSG00000094973.2	Eif4a3l1	690.744	-1.15941	0.204082	-5.68111	1.33821e-08	3.24028e-07	6.48942	-1	CL4
ENSMUSG00000095040.2	1700001J03Rik	5.44739	-5.65483	1.73429	-3.2606	0.00111177	0.00647968	2.18845	-1	CL6
ENSMUSG00000095105.2	Edaradd	36.221	-1.19032	0.419417	-2.83802	0.00453941	0.020388	1.69063	-1	CL2
ENSMUSG00000095440.2	Fignl2	1208.86	1.46341	0.149848	9.76593	1.57658e-22	3.28654e-20	19.4833	1	CL2
ENSMUSG00000095681.7	Gm8281	31.1587	-1.41588	0.551034	-2.56949	0.0101847	0.0387997	1.41117	-1	CL3
ENSMUSG00000096210.2	H1f0	820.926	1.65382	0.18812	8.79129	1.47852e-18	1.9952e-16	15.7	1	CL3
ENSMUSG00000096727.3	Psmb9	215.224	-2.05212	0.313757	-6.54048	6.13236e-11	2.42302e-09	8.61564	-1	CL1
ENSMUSG00000096930.1	Gm26657	5.36382	6.09323	2.03914	2.98814	0.00280679	0.0138665	1.85803	1	CL2
ENSMUSG00000101026.1	Ly6g6g	22.4246	-4.43306	0.811005	-5.46613	4.59972e-08	9.86058e-07	6.0061	-1	CL6
ENSMUSG00000102439.4	Flg	16.7373	-3.64176	1.0008	-3.63884	0.000273871	0.00203897	2.69059	-1	CL3
ENSMUSG00000102692.1	Dchs2	8.83222	-6.35318	1.46811	-4.32744	1.5085e-05	0.000169086	3.77189	-1	CL2
ENSMUSG00000104445.1	Rhbg	89.8801	-2.16752	0.360253	-6.01665	1.78068e-09	5.25966e-08	7.27904	-1	CL3
ENSMUSG00000107906.1	Eif4a3l2	417.945	-1.02414	0.203899	-5.0228	5.09242e-07	8.68008e-06	5.06148	-1	CL4
ENSMUSG00000109561.1	Ankrd31	88.7102	-1.36736	0.314744	-4.34435	1.39688e-05	0.000158533	3.79988	-1	CL1
ENSMUSG00000110266.1	Gm32742	7.72074	-3.13551	1.11154	-2.82087	0.00478931	0.0212785	1.67206	-1	CL4
ENSMUSG00000114582.1	3110040M04Rik	16.8889	-2.0071	0.73347	-2.73645	0.00621061	0.0262799	1.58038	-1	CL5
ENSMUSG00000114694.1	Gm47995	32.1354	-3.77316	0.707512	-5.333	9.66029e-08	1.91684e-06	5.71741	-1	CL5
