# Supplementary material for: The length of the G1 phase is an essential determinant of H3K27me3 landscapes across diverse cell types
Source: PLoS Biol. 2025 Apr 17;23(4):e3003119. doi: 10.1371/journal.pbio.3003119 (PMC12052206; doi:10.1371/journal.pbio.3003119)
Supplement: S3 Data — (XLSX) [file pbio.3003119.s012.xlsx]

## Sheet: 3A
Chromosome	Start	End	Log2(H3K27me2/IgG)	Cluster
chr1	3669995	3673605	-4.76426	CL1
chr1	4487095	4507605	-2.67079	CL1
chr1	5017995	5023305	-2.10891	CL1
chr1	6440195	6442205	-2.10891	CL1
chr1	9544695	9547205	-4.161	CL1
chr1	9966195	9969105	-4.41008	CL1
chr1	10231195	10235805	-1.5784	CL1
chr1	10993095	10995105	-2.10891	CL1
chr1	14308695	14310405	0	CL1
chr1	14503395	14508405	-2.60077	CL1
chr1	14754295	14755605	-3.43084	CL1
chr1	16518995	16520104	0	CL1
chr1	17090695	17100005	-3.0809	CL1
chr1	18056995	18059705	-1.69387	CL1
chr1	19098695	19113305	-4.09987	CL1
chr1	19208195	19243305	-2.4197	CL1
chr1	21960195	21964605	-3.99644	CL1
chr1	22511695	22512905	-1.55637	CL1
chr1	22530495	22537705	-2.95691	CL1
chr1	22803095	22807505	-4.19638	CL1
chr1	23254495	23255605	-1.30971	CL1
chr1	23758595	23768605	-3.10891	CL1
chr1	24097896	24102305	-2.27884	CL1
chr1	24582395	24590505	-3.73569	CL1
chr1	32173296	32174505	0	CL1
chr1	33754295	33758805	-0.0158022	CL1
chr1	33836695	33838405	0.275752	CL1
chr1	33905995	33909805	0.476051	CL1
chr1	34744195	34755705	-2.32709	CL1
chr1	34802295	34807005	0.927053	CL1
chr1	36255796	36257105	0.503013	CL1
chr1	36778995	36780305	1.23686	CL1
chr1	37717495	37722105	-1.1793	CL1
chr1	38626095	38628704	-2.27884	CL1
chr1	38896195	38899905	1.44908	CL1
chr1	39195296	39198105	-1.10891	CL1
chr1	39476895	39479105	-0.693874	CL1
chr1	39649895	39653205	-1.76099	CL1
chr1	40673695	40686505	-2.97627	CL1
chr1	42683195	42730805	-2.44452	CL1
chr1	45925695	45926905	-3.27884	CL1
chr1	46085395	46090405	-2.05002	CL1
chr1	50925395	50930105	-4.50123	CL1
chr1	52498895	52500005	-3.27884	CL1
chr1	52726595	52730805	-3.61141	CL1
chr1	52816395	52819005	-0.956909	CL1
chr1	54192095	54196005	-3.50123	CL1
chr1	54926196	54927705	0.306126	CL1
chr1	55404895	55411805	-3.40437	CL1
chr1	56968695	56971905	-4.45941	CL1
chr1	56971996	56975304	-2.69387	CL1
chr1	56975795	56988705	-4.21994	CL1
chr1	60042395	60045005	-3.69387	CL1
chr1	62702095	62711405	-3.55186	CL1
chr1	66817995	66819604	-3.55637	CL1
chr1	66861995	66864205	-0.143677	CL1
chr1	69104195	69108705	-2.97398	CL1
chr1	69376695	69379305	-4.55186	CL1
chr1	74066995	74070405	1.00657	CL1
chr1	74761095	74814205	0.117364	CL1
chr1	74854695	74857405	-3.27884	CL1
chr1	75141096	75142205	-2.52395	CL1
chr1	75262595	75265704	0.515579	CL1
chr1	75479795	75493605	-0.228493	CL1
chr1	75502695	75504404	2.00657	CL1
chr1	75504495	75507405	0.495951	CL1
chr1	78175195	78228705	-3.09524	CL1
chr1	79855195	79858304	-1.37195	CL1
chr1	79858795	79860205	-0.108912	CL1
chr1	80757495	80761305	-2.29533	CL1
chr1	82282495	82285904	-1.52395	CL1
chr1	82286095	82291205	-2.95691	CL1
chr1	82291296	82295704	-3.47148	CL1
chr1	84283695	84285605	-1.24321	CL1
chr1	84694195	84695705	-1.27884	CL1
chr1	84934795	84936404	-0.956909	CL1
chr1	86015995	86020705	-2.0158	CL1
chr1	86042795	86049705	-1.91627	CL1
chr1	89580695	89582605	-1.57815	CL1
chr1	89754195	89756105	-0.507759	CL1
chr1	90996495	91003205	-0.371946	CL1
chr1	92909395	92921705	0.395189	CL1
chr1	93094895	93106705	-1.15043	CL1
chr1	93684695	93687805	-0.943852	CL1
chr1	95664495	95668505	-2.84588	CL1
chr1	97659395	97663704	-0.819405	CL1
chr1	97976695	97977905	0	CL1
chr1	98094395	98095504	-0.208872	CL1
chr1	98095595	98097605	-3.1793	CL1
chr1	104993195	104995105	-3.8638	CL1
chr1	105776595	105782805	-1.10891	CL1
chr1	106172095	106174305	-3.69387	CL1
chr1	106711595	106715905	-1.63943	CL1
chr1	109982295	109983605	-3.35607	CL1
chr1	112415995	112417705	-1.37195	CL1
chr1	120589995	120626605	-2.63697	CL1
chr1	124043295	124047005	-4.14639	CL1
chr1	127670495	127680905	-0.618586	CL1
chr1	128590796	128595805	-2.0158	CL1
chr1	130422095	130423805	-0.693874	CL1
chr1	131274496	131277605	2.00657	CL1
chr1	132188895	132192505	-1.47148	CL1
chr1	132192896	132194405	0.113481	CL1
chr1	132317796	132319205	-0.523949	CL1
chr1	133179696	133183305	-0.556371	CL1
chr1	133209595	133211205	1.17402	CL1
chr1	133363095	133366705	0.693149	CL1
chr1	133418395	133424105	2.0962	CL1
chr1	134054895	134071805	0.267879	CL1
chr1	134077595	134085804	3.62354	CL1
chr1	134086195	134087705	1.74273	CL1
chr1	134092396	134095205	2.13055	CL1
chr1	135144196	135147005	-0.0990075	CL1
chr1	135281195	135283605	0.656623	CL1
chr1	135374595	135376105	-0.260914	CL1
chr1	135582095	135585705	-1.03091	CL1
chr1	135763695	135768105	1.64003	CL1
chr1	138832095	138850805	-3.03491	CL1
chr1	146496695	146498605	-2.30685	CL1
chr1	150993596	150994805	-1.10891	CL1
chr1	152621895	152627805	-1.15782	CL1
chr1	163303195	163318705	-2.40437	CL1
chr1	164223395	164230405	-1.69387	CL1
chr1	165279695	165282104	-3.05644	CL1
chr1	165282895	165284205	0.949982	CL1
chr1	166237495	166239004	0	CL1
chr1	166378895	166380504	-2.0158	CL1
chr1	170585695	170592005	-2.19137	CL1
chr1	172052095	172057605	-0.0214489	CL1
chr1	174501895	174503905	-2.69387	CL1
chr1	176834495	176835905	-1.88652	CL1
chr1	178275695	178277705	-1.39842	CL1
chr1	180695295	180700605	-2.0418	CL1
chr1	180893295	180894805	0.698444	CL1
chr1	180934895	180937605	-1.05002	CL1
chr1	180938096	180940304	0.949982	CL1
chr1	180940495	180944205	-2.27884	CL1
chr1	182256295	182259605	-2.56459	CL1
chr1	182764596	182767105	0.043091	CL1
chr1	183086795	183090205	-0.461214	CL1
chr1	184712695	184740405	-2.33542	CL1
chr1	184803895	184812605	2.07166	CL1
chr1	184845795	184846904	-1.69387	CL1
chr1	184998295	185002705	0.476051	CL1
chr1	186701595	186706905	-0.420856	CL1
chr1	187604595	187620505	-2.24136	CL1
chr1	189719996	189735005	0.467807	CL1
chr1	189749395	189756404	0.382477	CL1
chr1	189757095	189787805	1.05629	CL1
chr1	189839095	189843005	0.425067	CL1
chr1	189849595	189858105	2.01662	CL1
chr1	189919995	189926005	1.36502	CL1
chr1	190157195	190181905	-1.79009	CL1
chr1	190975995	190981605	-1.10891	CL1
chr1	191715895	191720905	-0.755275	CL1
chr1	191934595	191935905	-1.00582	CL1
chr1	192189395	192190504	-1.88652	CL1
chr1	194938095	194940505	-2.69387	CL1
chr2	3118396	3120205	-0.819405	CL1
chr2	4714395	4719604	-1.52395	CL1
chr2	6869796	6874204	-2.48742	CL1
chr2	9869195	9900805	-2.67384	CL1
chr2	10367795	10370805	-2.58696	CL1
chr2	10370996	10374204	-1.61587	CL1
chr2	11702995	11710105	-1.54501	CL1
chr2	12300895	12302505	-2.91627	CL1
chr2	13007095	13008404	0	CL1
chr2	13009295	13014405	-3.24136	CL1
chr2	13792095	13797605	-0.734516	CL1
chr2	17728295	17731805	-2.69387	CL1
chr2	18029695	18031904	-1.93997	CL1
chr2	18032795	18047705	-0.0447814	CL1
chr2	18047796	18051005	-0.267609	CL1
chr2	18586495	18588604	-2.23571	CL1
chr2	18670796	18705805	-2.63654	CL1
chr2	25241795	25243405	-0.278837	CL1
chr2	25576195	25580705	-2.08619	CL1
chr2	25706696	25708105	-0.301557	CL1
chr2	26119995	26122605	-0.26309	CL1
chr2	26187295	26208505	0.790837	CL1
chr2	28446095	28450004	-0.812518	CL1
chr2	28908295	28926005	-2.62172	CL1
chr2	31452295	31457804	2.06101	CL1
chr2	31457995	31464405	2.97855	CL1
chr2	32347695	32353005	0.79471	CL1
chr2	32845695	32846905	-1.59434	CL1
chr2	33885895	33888905	-1.20845	CL1
chr2	34369395	34374304	-0.0309096	CL1
chr2	34649095	34651205	1.47605	CL1
chr2	34667095	34669305	1.76556	CL1
chr2	34910595	34915705	0.306126	CL1
chr2	35621895	35623205	0.538787	CL1
chr2	36086695	36112605	-1.49306	CL1
chr2	42651595	42653905	0	CL1
chr2	44555895	44560805	-3.34595	CL1
chr2	45104495	45115805	-3.44111	CL1
chr2	49619195	49621205	-2.31536	CL1
chr2	51934095	51936005	-1.10891	CL1
chr2	52671195	52678905	-2.3313	CL1
chr2	54084795	54086005	-2.91627	CL1
chr2	54434395	54436004	-4.69387	CL1
chr2	54436695	54438305	-2.69387	CL1
chr2	55434795	55438505	-1.69387	CL1
chr2	57095295	57116405	-3.32392	CL1
chr2	57220995	57222205	-1.92128	CL1
chr2	58356595	58359105	-2.35284	CL1
chr2	60961995	60965505	0.891088	CL1
chr2	61804095	61820705	-2.85257	CL1
chr2	63182695	63185105	0.393588	CL1
chr2	64095295	64099404	-1.76788	CL1
chr2	65236095	65239704	-1.99344	CL1
chr2	66121695	66122904	0.152	CL1
chr2	66123395	66127305	-3.50123	CL1
chr2	67565295	67568205	-3.43084	CL1
chr2	69584395	69585605	-1.88652	CL1
chr2	70561395	70574805	-1.92065	CL1
chr2	71117395	71120505	-3.1793	CL1
chr2	71522595	71555405	-2.72679	CL1
chr2	72285196	72287505	-1.95691	CL1
chr2	73261895	73281805	-2.44723	CL1
chr2	74642595	74778905	-2.7632	CL1
chr2	75607495	75609605	-0.934882	CL1
chr2	76402295	76411205	-2.32191	CL1
chr2	77812195	77821905	-1.44595	CL1
chr2	79454795	79458704	-1.21994	CL1
chr2	79458795	79460105	-2.91627	CL1
chr2	82051595	82055405	-3.80935	CL1
chr2	83812396	83813805	-1.37195	CL1
chr2	84834495	84842405	-1.40211	CL1
chr2	90578195	90583204	-0.320416	CL1
chr2	91457295	91462005	-0.270663	CL1
chr2	91921595	91924405	-1.31536	CL1
chr2	92972095	92974804	1.96909	CL1
chr2	93648496	93649604	0	CL1
chr2	101797496	101800605	0.591528	CL1
chr2	102656895	102661105	-3.47148	CL1
chr2	103562095	103569505	-2.3424	CL1
chr2	104494095	104497905	-0.404441	CL1
chr2	105119295	105140905	-2.18368	CL1
chr2	105645995	105687505	-2.81868	CL1
chr2	105688596	105690405	-4.0158	CL1
chr2	106695595	106696805	0	CL1
chr2	113756295	113762405	-4.21744	CL1
chr2	115849595	115861705	-2.9418	CL1
chr2	116061195	116080605	-2.88335	CL1
chr2	118672095	118675704	2.93062	CL1
chr2	119753795	119760405	0.974504	CL1
chr2	121637795	121645304	0.0166192	CL1
chr2	122144696	122149605	-0.561424	CL1
chr2	124087995	124092505	-3.0418	CL1
chr2	125503995	125511205	-3.26216	CL1
chr2	128122995	128125405	0.11348	CL1
chr2	129586496	129589904	0.113481	CL1
chr2	130396595	130399605	0.301715	CL1
chr2	130448195	130452405	-0.541871	CL1
chr2	130634695	130636905	1.39359	CL1
chr2	131035495	131043705	-1.91147	CL1
chr2	131171295	131173105	-0.315362	CL1
chr2	131492395	131493505	-1.79514	CL1
chr2	132877495	132878805	0.00656565	CL1
chr2	134785195	134788705	-3.88652	CL1
chr2	136676995	136679005	-2.56834	CL1
chr2	139678496	139683205	-2.27884	CL1
chr2	143546895	143550105	-3.27884	CL1
chr2	144331095	144336105	-0.734516	CL1
chr2	146212095	146229205	-2.0772	CL1
chr2	146823295	146839805	-2.3058	CL1
chr2	147083795	147087005	-2.50123	CL1
chr2	147172795	147202105	-2.98076	CL1
chr2	149829695	149832605	-3.39431	CL1
chr2	150499495	150501705	-3.10891	CL1
chr2	151007595	151008705	0.690292	CL1
chr2	151969395	151974105	1.46712	CL1
chr2	153441995	153445604	2.21302	CL1
chr2	154550596	154552105	0.476051	CL1
chr2	155626595	155634405	0.819196	CL1
chr2	156391695	156392905	-0.434155	CL1
chr2	156475195	156477605	0.651901	CL1
chr2	157039795	157041305	0.796501	CL1
chr2	157942496	157944405	-0.956909	CL1
chr2	158227496	158230805	-0.872844	CL1
chr2	158664695	158671905	0.164107	CL1
chr2	160871396	160873205	-2.37195	CL1
chr2	163481095	163482805	0.476051	CL1
chr2	164427195	164445005	1.78725	CL1
chr2	164484095	164489505	-1.38902	CL1
chr2	165380295	165382105	-0.178637	CL1
chr2	167104595	167105805	-0.371946	CL1
chr2	167185195	167191305	-0.90525	CL1
chr2	170405595	170407004	0.34618	CL1
chr2	172514796	172518004	-0.326249	CL1
chr2	172540696	172545804	0.285948	CL1
chr2	172546195	172549005	1.51558	CL1
chr2	172549096	172559404	1.05336	CL1
chr2	172661296	172663305	0.156303	CL1
chr2	173018395	173021605	-0.00355835	CL1
chr2	173584495	173587905	-0.191374	CL1
chr2	174298095	174301405	-3.27884	CL1
chr2	174326495	174328805	-1.47148	CL1
chr2	178406695	178421405	-0.952793	CL1
chr2	180893896	180897705	-0.652054	CL1
chr2	181456395	181460004	-1.37195	CL1
chr2	181669095	181674505	-2.3613	CL1
chr2	181675196	181676305	-0.0282997	CL1
chr3	5210395	5220805	-6.0158	CL1
chr3	6135695	6137305	0.850447	CL1
chr3	7612395	7614005	-3.91627	CL1
chr3	8665396	8668904	-1.69387	CL1
chr3	9243496	9245904	-0.280142	CL1
chr3	9246095	9254505	0.193651	CL1
chr3	9831995	9836305	-2.16336	CL1
chr3	13469895	13472104	0	CL1
chr3	13472195	13474205	-2.69387	CL1
chr3	17785095	17796905	-4.50123	CL1
chr3	18049795	18060405	-2.52395	CL1
chr3	20154095	20155905	-1.10891	CL1
chr3	26151895	26153605	-1.47148	CL1
chr3	27183295	27184605	1.07872	CL1
chr3	27938295	27939805	-0.473589	CL1
chr3	28781396	28782505	-2.5308	CL1
chr3	29078995	29087705	-3.5133	CL1
chr3	30010395	30013005	0	CL1
chr3	30499795	30516205	-1.35946	CL1
chr3	36520295	36523105	-3.24642	CL1
chr3	37062695	37064705	-1.23444	CL1
chr3	38882296	38884704	-3.69387	CL1
chr3	38884995	38892605	-2.79821	CL1
chr3	40682395	40683805	0.667085	CL1
chr3	40708095	40712105	-2.80079	CL1
chr3	40743096	40749105	-1.52395	CL1
chr3	40949096	40952205	-3.8638	CL1
chr3	45374295	45378904	-6.06311	CL1
chr3	45379395	45382105	-3.60077	CL1
chr3	45382296	45385205	-3.91627	CL1
chr3	51338895	51342404	-1.5784	CL1
chr3	52099696	52107604	-1.63498	CL1
chr3	53648396	53651704	-0.738266	CL1
chr3	53870095	53872605	-0.43621	CL1
chr3	54154995	54157905	-5.0158	CL1
chr3	54632595	54634205	-1.27884	CL1
chr3	54754195	54756705	-2.27884	CL1
chr3	54797195	54799105	-1.19964	CL1
chr3	54806295	54812005	-1.29178	CL1
chr3	54912695	54918605	-1.47148	CL1
chr3	55181295	55183005	0.117482	CL1
chr3	55779195	55790305	-3.90033	CL1
chr3	56181795	56184504	-3.43084	CL1
chr3	58689995	58693104	0.528518	CL1
chr3	58998596	59007904	-1.35684	CL1
chr3	61001695	61004805	-4.91627	CL1
chr3	62338795	62340305	-1.97609	CL1
chr3	62341396	62344605	-1.84588	CL1
chr3	62602695	62605505	-3.12997	CL1
chr3	66217895	66222105	-2.60077	CL1
chr3	66969695	66983505	-4.79624	CL1
chr3	66983896	66985205	0	CL1
chr3	67582696	67584105	0	CL1
chr3	68865595	68875605	-0.916267	CL1
chr3	69317595	69320905	-1.10891	CL1
chr3	69597395	69600205	-1.55018	CL1
chr3	73048195	73059405	-3.06066	CL1
chr3	75955295	75959505	-2.19137	CL1
chr3	80799595	80803605	-3.45287	CL1
chr3	80912995	80914305	-6.0158	CL1
chr3	84258295	84260305	-4.0158	CL1
chr3	86546795	86548105	-0.449179	CL1
chr3	86548396	86551605	-0.819406	CL1
chr3	87946595	87947704	-0.234442	CL1
chr3	88139095	88140505	0.113481	CL1
chr3	89088295	89092605	1.03405	CL1
chr3	89269495	89271805	-0.165495	CL1
chr3	89276995	89279205	-0.862622	CL1
chr3	89279396	89280505	-0.115762	CL1
chr3	89316395	89322205	0.36502	CL1
chr3	89323596	89333505	1.56665	CL1
chr3	89349495	89350604	-0.471481	CL1
chr3	89379495	89381305	0.347432	CL1
chr3	89390195	89396205	0.533595	CL1
chr3	89764096	89765705	-2.27884	CL1
chr3	89829795	89834305	-0.488759	CL1
chr3	89911595	89914205	-0.0286247	CL1
chr3	90463795	90466205	-0.819406	CL1
chr3	90514095	90515405	1.00148	CL1
chr3	92078495	92084205	-1.99343	CL1
chr3	93439795	93454905	-3.8638	CL1
chr3	94657295	94658605	-0.786984	CL1
chr3	97887895	97891005	-0.623485	CL1
chr3	99231995	99268405	-1.91843	CL1
chr3	102936095	102938105	-1.47148	CL1
chr3	104218095	104219105	0.34107	CL1
chr3	104958295	104967905	-1.92449	CL1
chr3	105702996	105707205	-0.343377	CL1
chr3	105707396	105711205	1.11348	CL1
chr3	107030495	107039005	-2.31536	CL1
chr3	108284295	108286205	-0.693874	CL1
chr3	109337195	109343705	-1.6564	CL1
chr3	110140395	110141804	0	CL1
chr3	110142595	110146105	-5.33773	CL1
chr3	115713095	115714204	-2.11576	CL1
chr3	116247495	116256805	-2.97218	CL1
chr3	117359095	117361405	-4.43084	CL1
chr3	117571795	117578905	-3.22993	CL1
chr3	117867195	117870005	-1.75663	CL1
chr3	118429695	118436305	-2.94541	CL1
chr3	122727795	122729404	-0.523949	CL1
chr3	122729695	122733005	-0.977667	CL1
chr3	123111895	123114105	-1.49224	CL1
chr3	123442095	123450405	-2.32191	CL1
chr3	124320895	124322005	-3.0418	CL1
chr3	125936895	125938805	-3.27884	CL1
chr3	126597095	126599105	-2.9737	CL1
chr3	127623295	127647905	-2.16336	CL1
chr3	127779495	127780805	-3.69387	CL1
chr3	127785995	127791905	-4.50123	CL1
chr3	129181195	129236805	-2.12169	CL1
chr3	131103995	131111705	-3.61987	CL1
chr3	131489096	131493305	-1.34992	CL1
chr3	132084095	132088305	-5.0158	CL1
chr3	132928395	132930005	-2.14133	CL1
chr3	132945995	132952004	-1.05644	CL1
chr3	134828095	134830505	-3.27884	CL1
chr3	137621595	137627205	-1.29795	CL1
chr3	138740095	138741505	-3.0158	CL1
chr3	139075895	139077105	0.282052	CL1
chr3	141461695	141468605	-3.87221	CL1
chr3	144197795	144202705	0.410462	CL1
chr3	145644196	145654305	0.853614	CL1
chr3	145755195	145761405	-0.157821	CL1
chr3	145985995	145989605	-1.15331	CL1
chr3	148984195	148991804	-3.80079	CL1
chr3	152164995	152168605	-0.487423	CL1
chr3	152262195	152266905	0.393589	CL1
chr3	152977395	152984205	-3.06311	CL1
chr3	154320195	154340105	-2.06692	CL1
chr3	156557995	156561704	-0.88652	CL1
chr3	157566395	157571405	-3.79341	CL1
chr3	158559495	158564605	-4.23819	CL1
chr3	159837295	159842005	-2.59078	CL1
chr4	3677495	3679705	-0.693874	CL1
chr4	4136995	4139905	-4.80935	CL1
chr4	6452595	6455505	-1.10891	CL1
chr4	6987196	6992205	-1.69387	CL1
chr4	8647595	8650404	-2.45656	CL1
chr4	8692295	8695105	-1.99764	CL1
chr4	11382395	11383504	-1.79383	CL1
chr4	11384995	11391304	-1.50123	CL1
chr4	13744395	13746005	-3.91627	CL1
chr4	14926595	14932505	-1.39842	CL1
chr4	15880595	15882505	0	CL1
chr4	17853395	17855205	-4.8638	CL1
chr4	21929195	21932505	-1.88652	CL1
chr4	22473995	22505505	-3.32823	CL1
chr4	24964695	24966605	-1.69387	CL1
chr4	24966796	24970405	-1.91627	CL1
chr4	28812895	28814204	-3.27884	CL1
chr4	28814395	28816105	-4.27884	CL1
chr4	28816596	28817905	0	CL1
chr4	31822596	31825305	-1.34024	CL1
chr4	32236996	32242905	-2.09348	CL1
chr4	32795395	32797505	-2.27884	CL1
chr4	32863695	32865005	0.591529	CL1
chr4	32980995	32984905	-1.65435	CL1
chr4	33029596	33034605	0.591528	CL1
chr4	33187496	33190405	-3.0158	CL1
chr4	36949795	36954105	-3.69387	CL1
chr4	41095595	41098105	1.27575	CL1
chr4	41494095	41501305	-2.1213	CL1
chr4	41567195	41568504	-1.55637	CL1
chr4	41625996	41634404	0.852614	CL1
chr4	41724795	41735205	-0.877586	CL1
chr4	42169496	42173705	0.628054	CL1
chr4	42666496	42668105	-1.10891	CL1
chr4	42669796	42670905	0	CL1
chr4	43058595	43061205	-0.492572	CL1
chr4	45528095	45530505	-0.776105	CL1
chr4	45588796	45590005	-1.10891	CL1
chr4	46182995	46184805	-1.82249	CL1
chr4	46185196	46188104	0.265484	CL1
chr4	46505295	46507705	-1.65057	CL1
chr4	46533495	46540505	-1.05644	CL1
chr4	47088295	47095005	-2.08815	CL1
chr4	48040196	48044504	-0.471482	CL1
chr4	48045495	48055405	-3.54187	CL1
chr4	49596595	49600205	-2.10891	CL1
chr4	49841695	49849805	-3.62349	CL1
chr4	56986795	56994305	-1.61587	CL1
chr4	57140395	57146505	-0.570492	CL1
chr4	58203795	58210605	-2.62974	CL1
chr4	58910195	58913504	-1.53633	CL1
chr4	59034595	59036405	-1.50945	CL1
chr4	59437395	59439105	-0.371946	CL1
chr4	59578395	59580305	-0.652148	CL1
chr4	63493495	63495605	-0.170312	CL1
chr4	68952195	68954405	0	CL1
chr4	73789795	73793105	-2.52395	CL1
chr4	74011195	74015205	-3.63498	CL1
chr4	76447395	76450404	-3.34595	CL1
chr4	78211395	78214305	-3.91627	CL1
chr4	81440095	81443004	-1.10891	CL1
chr4	82531495	82540405	-2.18691	CL1
chr4	85515496	85517205	-4.0158	CL1
chr4	86872395	86875704	-2.38575	CL1
chr4	88030095	88035305	-3.10891	CL1
chr4	88755095	88763605	-2.20845	CL1
chr4	88770995	88812005	-3.52256	CL1
chr4	88935295	88941204	-0.191374	CL1
chr4	89270095	89308205	-2.39131	CL1
chr4	89309196	89313405	-1.84588	CL1
chr4	89686995	89689605	-3.69387	CL1
chr4	91372095	91375405	-2.47148	CL1
chr4	95046395	95051505	-2.69387	CL1
chr4	95105295	95107205	1.11348	CL1
chr4	97744095	97759405	-2.41008	CL1
chr4	97769496	97779905	-2.69387	CL1
chr4	97867895	97869204	-0.108912	CL1
chr4	98393195	98396705	-0.755275	CL1
chr4	100778096	100780904	-2.56834	CL1
chr4	101067596	101071805	-1.44595	CL1
chr4	101288595	101295205	-1.19137	CL1
chr4	101495795	101497905	-1.0418	CL1
chr4	102757995	102759104	-2.27884	CL1
chr4	102759195	102760605	0	CL1
chr4	102979796	102981205	-0.693875	CL1
chr4	105108295	105110505	-1.44595	CL1
chr4	106622195	106624905	0.891088	CL1
chr4	107684996	107686605	-1.40437	CL1
chr4	107686896	107689005	0.765557	CL1
chr4	107800296	107804105	-1.26761	CL1
chr4	107804296	107805705	2.73239	CL1
chr4	108152595	108153805	-1.99727	CL1
chr4	108382395	108384505	0.335874	CL1
chr4	109656095	109666305	-1.74278	CL1
chr4	109970295	109996405	-2.88652	CL1
chr4	117303596	117304705	-0.371946	CL1
chr4	117304796	117307305	2.30613	CL1
chr4	117927996	117930005	0.628054	CL1
chr4	118296395	118297705	3.41465	CL1
chr4	119733395	119734604	-1.47148	CL1
chr4	121038595	121040505	0.269849	CL1
chr4	122996295	123000405	-0.351482	CL1
chr4	123321695	123325905	-0.795754	CL1
chr4	123340795	123343305	0.410463	CL1
chr4	123684895	123687005	0.147428	CL1
chr4	126530695	126533905	-1.99343	CL1
chr4	126728995	126738305	-3.37977	CL1
chr4	128726996	128729805	0.128403	CL1
chr4	128804796	128807304	-0.708078	CL1
chr4	129246895	129252505	0.992627	CL1
chr4	129285595	129288005	-0.987609	CL1
chr4	129292595	129294905	1.84529	CL1
chr4	129490995	129492005	0.213017	CL1
chr4	130307995	130310305	-0.130002	CL1
chr4	131818895	131822805	-0.278836	CL1
chr4	131834595	131841405	-2.33773	CL1
chr4	131913395	131926605	-0.305603	CL1
chr4	133257396	133259805	1.15412	CL1
chr4	134160195	134161205	-2.47148	CL1
chr4	134370095	134372205	0.860715	CL1
chr4	134550695	134552005	0.180595	CL1
chr4	134633195	134635704	3.18877	CL1
chr4	134660896	134662105	3.06101	CL1
chr4	134702495	134704005	-3.69387	CL1
chr4	134765395	134772305	1.70701	CL1
chr4	135397095	135399205	-0.136856	CL1
chr4	136088196	136089505	0.579145	CL1
chr4	136144796	136145905	-0.886519	CL1
chr4	136289595	136290705	-1.30971	CL1
chr4	136636995	136638305	0.287786	CL1
chr4	136833195	136838305	-0.394314	CL1
chr4	137798495	137799905	1.96909	CL1
chr4	137991195	137993305	-1.31536	CL1
chr4	137993696	137996205	0.410463	CL1
chr4	138452895	138455004	-1.0158	CL1
chr4	138455495	138456705	-1.43416	CL1
chr4	139641895	139643105	0.513378	CL1
chr4	139949296	139952005	0.0962032	CL1
chr4	140243395	140250004	-1.17031	CL1
chr4	141662395	141663604	2.59153	CL1
chr4	141663895	141665405	-0.371946	CL1
chr4	143347695	143353505	-4.09242	CL1
chr4	144892995	144894905	-2.15331	CL1
chr4	145744396	145747105	-0.523949	CL1
chr4	146579796	146582805	0.476051	CL1
chr4	148807596	148809904	-0.925219	CL1
chr4	148950495	148953105	-2.69387	CL1
chr4	149674395	149675405	0.476051	CL1
chr4	149952195	149956705	-1.00938	CL1
chr4	150046895	150048305	1.79798	CL1
chr4	150048696	150051005	-1.42086	CL1
chr4	151042595	151044105	-1.37195	CL1
chr4	151106295	151109704	-1.03091	CL1
chr4	151882195	151885204	0.920836	CL1
chr4	151994195	151998805	0.421603	CL1
chr4	152006995	152009005	-3.15331	CL1
chr4	152031395	152034105	-0.108911	CL1
chr4	152116295	152162605	0.451494	CL1
chr4	152272895	152276305	1.1969	CL1
chr4	152337395	152340505	0.306126	CL1
chr4	154854695	154856005	-0.371946	CL1
chr4	155652395	155654105	-1.28107	CL1
chr4	155791095	155792705	0.393589	CL1
chr4	156202695	156206205	-2.14639	CL1
chr5	3340195	3345305	-0.668339	CL1
chr5	4754195	4760805	-3.31536	CL1
chr5	5377295	5381304	-4.27884	CL1
chr5	8891795	8894905	-3.1793	CL1
chr5	9101495	9103605	-0.584315	CL1
chr5	9260195	9267105	-5.19637	CL1
chr5	9723695	9726405	-3.27884	CL1
chr5	12381995	12386205	-4.61141	CL1
chr5	15930195	15936605	-4.56834	CL1
chr5	17573395	17575204	0	CL1
chr5	18358895	18362704	-2.69387	CL1
chr5	19226595	19228605	0	CL1
chr5	20970395	20972605	0.113481	CL1
chr5	21185495	21186605	-1.69387	CL1
chr5	22339795	22350405	-2.86896	CL1
chr5	24425895	24428605	2.03405	CL1
chr5	24473895	24476605	0.639598	CL1
chr5	24729695	24730905	-0.54107	CL1
chr5	29465695	29498105	-2.01006	CL1
chr5	30712996	30715805	-1.43084	CL1
chr5	32133396	32138205	-1.88652	CL1
chr5	33823196	33825205	-1.5784	CL1
chr5	34286695	34288605	-1.69387	CL1
chr5	36862195	36874905	-0.0658427	CL1
chr5	37243896	37245505	-0.956909	CL1
chr5	37336695	37338505	-0.331304	CL1
chr5	39640895	39645405	-1.99344	CL1
chr5	41745895	41772605	-2.5133	CL1
chr5	43230696	43236805	-1.17031	CL1
chr5	44135595	44136605	-2.13748	CL1
chr5	45636195	45640405	-2.9252	CL1
chr5	47983595	47986505	0	CL1
chr5	53993696	53995805	0.306126	CL1
chr5	57709195	57740905	-2.90219	CL1
chr5	63647295	63652905	-4.39431	CL1
chr5	64969595	64971305	-2.69387	CL1
chr5	66022395	66027305	1.0851	CL1
chr5	66148995	66154805	-0.124018	CL1
chr5	66259195	66261205	-3.1793	CL1
chr5	67210895	67237005	-1.96625	CL1
chr5	69338695	69344805	-2.79341	CL1
chr5	71095095	71097105	-3.54187	CL1
chr5	71655595	71661105	-2.1793	CL1
chr5	71699695	71701705	-3.69387	CL1
chr5	73002495	73017305	-2.0201	CL1
chr5	73405595	73408205	-1.34024	CL1
chr5	75067095	75095305	-0.965626	CL1
chr5	76855495	76861105	-3.758	CL1
chr5	76931695	76932705	-2.48237	CL1
chr5	81015095	81025105	-3.87221	CL1
chr5	84414295	84418605	-2.95691	CL1
chr5	88885795	88892005	-2.29532	CL1
chr5	92274395	92278805	0.941715	CL1
chr5	92388995	92396105	-1.37195	CL1
chr5	92940995	92943205	-0.693874	CL1
chr5	93041895	93050505	-1.27884	CL1
chr5	98164595	98192105	-2.908	CL1
chr5	100843995	100849105	-1.0418	CL1
chr5	101761295	101769105	-1.85142	CL1
chr5	102481495	102482605	0	CL1
chr5	103416495	103426905	-1.43084	CL1
chr5	105518096	105520405	-2.39431	CL1
chr5	106439895	106481705	-1.84143	CL1
chr5	107713495	107731605	-2.71202	CL1
chr5	110341895	110343105	-1.95691	CL1
chr5	110977596	110980504	-1.0471	CL1
chr5	110980995	110982005	-0.0739677	CL1
chr5	112223995	112231805	-1.07612	CL1
chr5	112390095	112396405	-0.177298	CL1
chr5	113137095	113138305	0.217922	CL1
chr5	114272595	114277205	-0.612954	CL1
chr5	114536795	114539005	0.997975	CL1
chr5	114567595	114574905	0.413655	CL1
chr5	114610395	114611605	0.45893	CL1
chr5	114612196	114614405	1.11892	CL1
chr5	115191395	115193605	-1.59434	CL1
chr5	119663895	119668705	2.36502	CL1
chr5	119668796	119690205	0.993187	CL1
chr5	120831795	120833404	-0.0677049	CL1
chr5	121850395	121853605	0.490551	CL1
chr5	121868295	121869805	1.46132	CL1
chr5	121925796	121927705	-0.176025	CL1
chr5	122777595	122778705	1.20487	CL1
chr5	123505896	123508605	-2.8193	CL1
chr5	123509196	123510305	-0.693874	CL1
chr5	123612595	123615605	-1.23444	CL1
chr5	123681695	123686005	-1.75226	CL1
chr5	123972495	123975905	-2.27884	CL1
chr5	124185595	124188905	0.861255	CL1
chr5	124247795	124249905	1.00657	CL1
chr5	125244795	125246605	0.984863	CL1
chr5	125475595	125477305	0.581429	CL1
chr5	125528695	125541005	-0.705556	CL1
chr5	126753296	126758204	-0.606411	CL1
chr5	128595196	128602805	-0.0192744	CL1
chr5	129622395	129624805	0.538787	CL1
chr5	131538495	131539905	-1.29227	CL1
chr5	132542396	132544604	-0.371946	CL1
chr5	134550495	134552005	-0.746342	CL1
chr5	135108096	135110705	1.16411	CL1
chr5	135120495	135123405	1.89109	CL1
chr5	135349295	135350904	0.434796	CL1
chr5	135487195	135488805	1.04309	CL1
chr5	136564795	136568204	-1.95691	CL1
chr5	137026095	137032605	-0.81118	CL1
chr5	137286795	137291805	-2.0772	CL1
chr5	138750295	138758505	0.260322	CL1
chr5	138996095	138997404	0.104463	CL1
chr5	138998095	138999505	0.393589	CL1
chr5	141238595	141247205	-2.41634	CL1
chr5	142812295	142813404	1.88424	CL1
chr5	142813595	142815405	-0.371947	CL1
chr5	142816396	142824005	-1.45509	CL1
chr5	143463495	143466905	-0.92892	CL1
chr5	144545595	144548005	-4.23554	CL1
chr5	144670695	144672305	-1.60076	CL1
chr5	146230795	146232305	-4.43084	CL1
chr5	146844995	146846805	-0.693874	CL1
chr5	147259195	147326305	-1.04269	CL1
chr5	147748495	147754205	-0.860984	CL1
chr5	150592895	150596405	-1.37195	CL1
chr5	151189395	151191204	-3.43084	CL1
chr5	151232495	151234705	-4.27884	CL1
chr6	3763195	3766605	-2.97398	CL1
chr6	4740695	4742805	-1.81941	CL1
chr6	6844395	6888205	-2.3508	CL1
chr6	7553195	7557305	0	CL1
chr6	8776695	8778704	-2.16336	CL1
chr6	8946995	8956205	-2.50123	CL1
chr6	12747995	12750005	-2.0158	CL1
chr6	13837396	13839405	-3.69387	CL1
chr6	14898195	14904405	-3.89551	CL1
chr6	17063295	17066905	-4.45941	CL1
chr6	17280295	17282505	-2.37195	CL1
chr6	17305895	17309905	-1.87075	CL1
chr6	17691195	17695905	0.213016	CL1
chr6	17839995	17842105	-0.234443	CL1
chr6	18027195	18033605	-3.62974	CL1
chr6	18169595	18171405	-0.693875	CL1
chr6	18513595	18518505	-2.76426	CL1
chr6	21215295	21217605	-3.22439	CL1
chr6	21850695	21853504	-1.10891	CL1
chr6	21984695	21987704	-3.55637	CL1
chr6	22285095	22290305	-1.55637	CL1
chr6	23236595	23262705	-2.07496	CL1
chr6	23836395	23841405	-3.10891	CL1
chr6	24954095	24955805	-2.69387	CL1
chr6	25687395	25690805	-2.91627	CL1
chr6	28213795	28214905	-0.532101	CL1
chr6	28258895	28263504	-1.27884	CL1
chr6	28830495	28832804	-1.17031	CL1
chr6	28833695	28835005	-0.606412	CL1
chr6	29213195	29214905	-1.69387	CL1
chr6	29430995	29434705	-0.182912	CL1
chr6	29915895	29917204	-1.31536	CL1
chr6	30734296	30736205	-0.729395	CL1
chr6	31213495	31225905	-1.27241	CL1
chr6	34778695	34781305	-0.471482	CL1
chr6	37296695	37305105	-3.03491	CL1
chr6	38251495	38256404	0.538787	CL1
chr6	38291295	38299305	0.447482	CL1
chr6	38352895	38354205	0.228893	CL1
chr6	38355596	38357205	-0.578397	CL1
chr6	38874695	38877304	-4.35	CL1
chr6	39116595	39118805	-3.80935	CL1
chr6	39870395	39875405	-2.90033	CL1
chr6	42348095	42350504	-0.170312	CL1
chr6	42691095	42693205	-0.236391	CL1
chr6	43265896	43268205	-0.654346	CL1
chr6	47902395	47909605	0.706057	CL1
chr6	47942695	47944305	-0.63498	CL1
chr6	47952896	47954305	0.850447	CL1
chr6	48591496	48597805	-0.709641	CL1
chr6	48619395	48621805	-0.63498	CL1
chr6	48626195	48627504	-1.03304	CL1
chr6	50454095	50456805	-1.44595	CL1
chr6	51167595	51169705	-4.15331	CL1
chr6	51169896	51183004	-2.37195	CL1
chr6	51610695	51613905	-0.857373	CL1
chr6	52146295	52329105	-1.55578	CL1
chr6	54483995	54485104	-0.5308	CL1
chr6	54485995	54488005	0.765558	CL1
chr6	54565295	54567705	-0.191142	CL1
chr6	54969595	54973405	0.043091	CL1
chr6	57824195	57826005	-4.69387	CL1
chr6	58905995	58907905	-1.90008	CL1
chr6	60828195	60829705	-2.69387	CL1
chr6	61178895	61182505	-2.23354	CL1
chr6	63252895	63260005	-4.33773	CL1
chr6	65668295	65676405	-3.62349	CL1
chr6	67532195	67537105	-2.69387	CL1
chr6	71706795	71709205	-2.69387	CL1
chr6	72378695	72381505	-0.108912	CL1
chr6	77238195	77247305	-3.75528	CL1
chr6	83026595	83038405	0.0384303	CL1
chr6	83060995	83074205	0.0814197	CL1
chr6	83134295	83142705	1.54559	CL1
chr6	83160195	83162605	-1.85737	CL1
chr6	84007895	84009905	0.0263015	CL1
chr6	88186595	88209405	-1.36885	CL1
chr6	90231895	90233505	-0.191373	CL1
chr6	90734395	90736405	0.283406	CL1
chr6	90986295	90987505	-3.0158	CL1
chr6	92939495	92945505	-2.03091	CL1
chr6	97310895	97313205	-1.71496	CL1
chr6	97393995	97398104	1.02494	CL1
chr6	97615795	97618005	-1.90538	CL1
chr6	99515896	99521905	-2.30685	CL1
chr6	100701595	100708105	-1.40847	CL1
chr6	101151395	101152705	-2.45287	CL1
chr6	101198195	101199405	-1.65655	CL1
chr6	101373395	101380605	-2.49224	CL1
chr6	102562095	102565705	-0.371946	CL1
chr6	103506895	103512805	-4.27884	CL1
chr6	103806996	103812805	0.808626	CL1
chr6	105674395	105680005	-4.08619	CL1
chr6	107526695	107532505	-2.32191	CL1
chr6	110642695	110650405	-3.83826	CL1
chr6	114966595	114970505	-0.755275	CL1
chr6	115358695	115363005	-3.50123	CL1
chr6	116241295	116243205	-2.75159	CL1
chr6	116626995	116629705	0.421603	CL1
chr6	118453695	118456204	-1.26091	CL1
chr6	121128195	121133505	0.328494	CL1
chr6	122819295	122821805	-1.63498	CL1
chr6	124994795	124997605	-1.69387	CL1
chr6	125362596	125364305	2.06101	CL1
chr6	127127896	127132904	0.0065657	CL1
chr6	127145195	127157404	-3.29251	CL1
chr6	127765495	127773905	0.187482	CL1
chr6	128033395	128036605	-1.15782	CL1
chr6	128298795	128301805	0.534945	CL1
chr6	136388295	136390605	0.732391	CL1
chr6	137647695	137649505	1.4216	CL1
chr6	141246095	141253905	-3.72362	CL1
chr6	142962595	142965105	-0.437534	CL1
chr6	146499395	146504605	-1.50123	CL1
chr6	146794695	146797105	-2.20845	CL1
chr6	149100295	149102905	-2.35055	CL1
chr7	5029195	5030504	-0.267506	CL1
chr7	5030595	5032905	-0.367041	CL1
chr7	7076795	7078205	-3.1793	CL1
chr7	7295695	7299504	-1.23444	CL1
chr7	7299795	7301405	-1.37195	CL1
chr7	16311195	16312705	-0.693874	CL1
chr7	16810295	16812905	-0.108912	CL1
chr7	16842795	16848605	3.36141	CL1
chr7	16944595	16950605	-1.8638	CL1
chr7	16994395	16996305	0.144318	CL1
chr7	18992095	18993405	-1.18615	CL1
chr7	19011195	19013404	1.13803	CL1
chr7	19064295	19067605	-0.987605	CL1
chr7	19426396	19429905	1.17663	CL1
chr7	24480295	24483605	1.85045	CL1
chr7	24498495	24499705	-0.371946	CL1
chr7	24608995	24610104	3.00657	CL1
chr7	24611695	24613505	-0.430175	CL1
chr7	25686395	25689205	-0.170312	CL1
chr7	25689296	25691105	-0.819405	CL1
chr7	27363495	27371304	1.66687	CL1
chr7	28466295	28469005	0.306126	CL1
chr7	29019095	29021005	-1.84588	CL1
chr7	29231295	29233305	0.421603	CL1
chr7	29616195	29617705	-2.19137	CL1
chr7	29792695	29794005	-1.52395	CL1
chr7	31124495	31128705	-0.952861	CL1
chr7	34652195	34653205	-0.108912	CL1
chr7	35583495	35585205	-0.693874	CL1
chr7	36680695	36703505	-0.474429	CL1
chr7	43796596	43797905	0.551923	CL1
chr7	44350995	44357705	0.857922	CL1
chr7	45792895	45798105	0.427141	CL1
chr7	49557995	49559305	-0.786983	CL1
chr7	49899195	49918305	-1.52882	CL1
chr7	51509395	51512305	-3.19637	CL1
chr7	51621695	51626705	-2.93488	CL1
chr7	51627496	51628605	-3.69387	CL1
chr7	56519795	56520904	-0.5308	CL1
chr7	57384595	57389305	-5.75277	CL1
chr7	57503595	57513705	-3.50123	CL1
chr7	62376395	62381205	-3.13445	CL1
chr7	63754595	63764705	-3.21994	CL1
chr7	64265295	64269405	-1.37195	CL1
chr7	64500395	64508205	-2.47148	CL1
chr7	67846095	67849604	2.27575	CL1
chr7	67950296	67952704	-1.95691	CL1
chr7	67953395	67954905	-1.10891	CL1
chr7	70276995	70294905	-2.47431	CL1
chr7	70320195	70372305	-2.88421	CL1
chr7	73595895	73602105	-0.219943	CL1
chr7	73739195	73742405	-3.3313	CL1
chr7	74550995	74554405	-1.03091	CL1
chr7	78884296	78889605	-0.355072	CL1
chr7	79809395	79812105	0.930617	CL1
chr7	79934895	79936105	0.393589	CL1
chr7	80689296	80691505	-3.10891	CL1
chr7	80874595	80877005	0.113481	CL1
chr7	81213295	81215005	0	CL1
chr7	81856695	81863705	-0.779604	CL1
chr7	81933195	81939705	-3.1793	CL1
chr7	82865296	82867904	-2.69387	CL1
chr7	82868395	82870705	-3.83138	CL1
chr7	84085395	84087905	1.82969	CL1
chr7	88429495	88430604	-2.43084	CL1
chr7	97079595	97081604	-1.69387	CL1
chr7	97081795	97083805	0.0430916	CL1
chr7	98192395	98196705	-3.81941	CL1
chr7	98358195	98360805	1.60991	CL1
chr7	99267795	99269405	-2.3313	CL1
chr7	99402196	99405705	0.58906	CL1
chr7	99426496	99432304	0.419468	CL1
chr7	99465495	99470105	0.628054	CL1
chr7	100285896	100289604	0.171196	CL1
chr7	100929295	100931005	1.24473	CL1
chr7	101299295	101301105	-0.73503	CL1
chr7	101816195	101820705	-2.132	CL1
chr7	105480895	105482505	-2.10891	CL1
chr7	107951295	107952605	-2.69387	CL1
chr7	108950795	108953305	-2.20845	CL1
chr7	109750895	109754105	-1.3313	CL1
chr7	110624695	110632405	-1.77331	CL1
chr7	112158896	112160105	-0.191374	CL1
chr7	112425595	112429005	-1.69387	CL1
chr7	112953595	112956505	-3.07239	CL1
chr7	113763795	113770905	-3.9418	CL1
chr7	114413595	114414704	-3.43084	CL1
chr7	114415495	114417405	0	CL1
chr7	116024895	116041905	-3.45941	CL1
chr7	116432795	116435105	-1.69387	CL1
chr7	116443495	116445405	0.808626	CL1
chr7	118487795	118496005	-1.83589	CL1
chr7	118993695	118994904	-1.23444	CL1
chr7	120102095	120104305	-2.15331	CL1
chr7	120596395	120598405	-0.273259	CL1
chr7	120830095	120837404	0.660969	CL1
chr7	123978295	123987705	-2.60368	CL1
chr7	126291695	126293905	0.34175	CL1
chr7	127610795	127612805	-3.69387	CL1
chr7	127635895	127638305	1.00656	CL1
chr7	127716295	127718305	0.866841	CL1
chr7	127814595	127816105	1.62805	CL1
chr7	130932495	130937505	-1.50945	CL1
chr7	131530695	131556405	-1.77141	CL1
chr7	131556596	131557805	-4.0158	CL1
chr7	132591795	132609105	-1.34338	CL1
chr7	132811495	132815905	-0.0693834	CL1
chr7	134936095	134938305	0.180595	CL1
chr7	139248196	139250205	0.885001	CL1
chr7	139576395	139580104	2.21302	CL1
chr7	139580895	139588605	-1.97398	CL1
chr7	140043095	140073905	-0.474864	CL1
chr7	140080595	140083405	-1.61587	CL1
chr7	141278996	141280505	0.609829	CL1
chr7	141290595	141296305	-2.10891	CL1
chr7	141461095	141465805	-0.108912	CL1
chr7	144894995	144897705	-0.76094	CL1
chr8	4248595	4250605	2.21302	CL1
chr8	8659495	8660705	-1.24151	CL1
chr8	9769695	9777605	-1.87674	CL1
chr8	10922696	10926204	-0.471482	CL1
chr8	12374795	12418505	-0.872535	CL1
chr8	13492895	13494805	0.00681485	CL1
chr8	14092595	14101805	-1.20845	CL1
chr8	14909895	14912305	-0.852572	CL1
chr8	17529795	17540505	-3.78903	CL1
chr8	19534495	19538305	-0.471482	CL1
chr8	25034495	25039405	-0.461213	CL1
chr8	25101495	25103905	-0.746341	CL1
chr8	25239995	25242605	-0.776336	CL1
chr8	25518896	25521305	-0.649975	CL1
chr8	25973395	25977805	-0.219943	CL1
chr8	27226995	27229005	1.16411	CL1
chr8	29214995	29220105	-3.56061	CL1
chr8	31917595	31918805	-0.0309091	CL1
chr8	32007395	32008405	-1.88652	CL1
chr8	32008896	32011105	-0.578397	CL1
chr8	33517195	33521305	-2.19829	CL1
chr8	34729695	34730904	-1.91839	CL1
chr8	34805796	34808104	-0.418259	CL1
chr8	34808295	34810105	-0.886519	CL1
chr8	34810196	34812905	0.67536	CL1
chr8	35375795	35377405	-2.3313	CL1
chr8	35582995	35593505	-2.32351	CL1
chr8	36141796	36147605	-1.50123	CL1
chr8	36455795	36458905	1.14743	CL1
chr8	38659095	38661105	0	CL1
chr8	40284795	40287405	-1.99343	CL1
chr8	40287596	40288805	-3.24032	CL1
chr8	40860395	40861504	-1.69387	CL1
chr8	40862395	40865605	-3.10891	CL1
chr8	44931095	44934805	0.244725	CL1
chr8	44972895	44982405	-0.427088	CL1
chr8	46150295	46153304	-2.47148	CL1
chr8	46208195	46216004	-0.0872166	CL1
chr8	46284295	46304505	-1.75121	CL1
chr8	47284795	47288905	-0.371946	CL1
chr8	47409695	47417305	-2.12828	CL1
chr8	47763196	47765005	1.1806	CL1
chr8	48228295	48230105	-0.363061	CL1
chr8	48839895	48843804	-0.88652	CL1
chr8	50915495	50919605	-3.54187	CL1
chr8	56293595	56295505	-1.95691	CL1
chr8	57311395	57356705	-3.07322	CL1
chr8	57646695	57657205	-0.030909	CL1
chr8	58911295	58913605	-3.10891	CL1
chr8	60631196	60634105	-1.90538	CL1
chr8	62950795	62952705	0	CL1
chr8	64200995	64206005	-1.98761	CL1
chr8	64206996	64208105	-4.8638	CL1
chr8	69875795	69890305	-0.0254955	CL1
chr8	70080695	70089305	0.0837334	CL1
chr8	70315195	70317805	0.136201	CL1
chr8	70481495	70501705	-1.38323	CL1
chr8	70502296	70503405	-1.10891	CL1
chr8	71678795	71688904	0.244726	CL1
chr8	71689195	71694905	-1.26503	CL1
chr8	76896495	76898004	0	CL1
chr8	76899195	76901605	-5.27884	CL1
chr8	77513695	77515804	0.278866	CL1
chr8	78419295	78433904	-1.48628	CL1
chr8	80875795	80876904	0.0541625	CL1
chr8	80877095	80879705	-2.69387	CL1
chr8	81341795	81344705	-4.8638	CL1
chr8	83164695	83168405	-2.40437	CL1
chr8	83289095	83291705	-0.886519	CL1
chr8	83667695	83668705	-1.1735	CL1
chr8	83747495	83748805	0.228893	CL1
chr8	85701895	85704305	-1.69387	CL1
chr8	87037295	87039405	-0.39989	CL1
chr8	87659195	87660705	-0.654161	CL1
chr8	87661396	87663605	0.35052	CL1
chr8	90345795	90347405	-2.52395	CL1
chr8	90347696	90351505	-3.13445	CL1
chr8	92353395	92357104	-2.52395	CL1
chr8	94010195	94012805	-1.76559	CL1
chr8	94691795	94695004	1.33587	CL1
chr8	94695295	94697805	-2.82512	CL1
chr8	94912395	94915105	0.891088	CL1
chr8	95348995	95356605	0.36502	CL1
chr8	99413695	99422105	-4.53038	CL1
chr8	102776595	102789605	-3.31278	CL1
chr8	104339895	104342405	-0.760988	CL1
chr8	105254495	105258104	0.67536	CL1
chr8	105259095	105281705	-1.07536	CL1
chr8	105346795	105348804	-0.589537	CL1
chr8	105515695	105520105	0.2696	CL1
chr8	105605195	105606505	-0.35607	CL1
chr8	105612095	105614305	-1.76787	CL1
chr8	105687995	105691005	1.08759	CL1
chr8	106134795	106137605	-0.956908	CL1
chr8	106506895	106512505	-1.56263	CL1
chr8	106867996	106869305	0.168594	CL1
chr8	106869996	106872405	-1.95691	CL1
chr8	108693695	108699905	-2.0418	CL1
chr8	108700496	108707305	-0.693875	CL1
chr8	108789495	108790904	0.293713	CL1
chr8	108791495	108793605	-0.458784	CL1
chr8	108793996	108795205	-0.278836	CL1
chr8	113844195	113851205	-1.37195	CL1
chr8	117495395	117498205	-1.16336	CL1
chr8	118286296	118288505	0.663678	CL1
chr8	119572795	119575004	0.393589	CL1
chr8	119837095	119839904	1.80863	CL1
chr8	119890595	119899205	-0.956908	CL1
chr8	120486596	120491105	0.679584	CL1
chr8	122459795	122462605	-1.74634	CL1
chr8	123234495	123236305	1.07872	CL1
chr8	124946495	124948105	-0.845877	CL1
chr8	125053195	125059005	-2.14133	CL1
chr8	128356095	128362405	-3.7445	CL1
chr9	4793695	4796705	-1.5784	CL1
chr9	14379195	14382805	0.405662	CL1
chr9	14613095	14616905	1.32108	CL1
chr9	14632495	14633904	0.538825	CL1
chr9	15045795	15046805	0.00656603	CL1
chr9	16497195	16506805	-1.5784	CL1
chr9	20721895	20730205	-0.949713	CL1
chr9	21311595	21312705	1.27526	CL1
chr9	21959495	21964305	2.0962	CL1
chr9	24769495	24783305	-3.12683	CL1
chr9	29410495	29412604	-2.44595	CL1
chr9	31129195	31134105	0.283406	CL1
chr9	35115195	35116705	0.648402	CL1
chr9	36833095	36834905	-1.77634	CL1
chr9	37254595	37257305	0.744951	CL1
chr9	37381496	37385505	0.315657	CL1
chr9	40268795	40270705	-2.98338	CL1
chr9	40453895	40460905	0.949982	CL1
chr9	44081395	44087205	-0.875712	CL1
chr9	44088296	44089705	-0.030909	CL1
chr9	44133095	44136605	-0.371946	CL1
chr9	44732295	44737005	-0.344249	CL1
chr9	45040396	45043505	-0.0544636	CL1
chr9	45426295	45450805	0.525295	CL1
chr9	45941795	45943005	1.43541	CL1
chr9	50558795	50559904	-2.11576	CL1
chr9	50699095	50700705	-0.953125	CL1
chr9	50751295	50752505	0.765558	CL1
chr9	50752796	50754005	0.847146	CL1
chr9	51100995	51104505	-2.58696	CL1
chr9	52167295	52169404	-2.10891	CL1
chr9	52169495	52171404	-2.09197	CL1
chr9	52677195	52679905	-1.5784	CL1
chr9	53972995	53976205	-1.95691	CL1
chr9	54799595	54800805	1.43541	CL1
chr9	54981096	54983105	-1.97298	CL1
chr9	55526295	55550005	-2.06066	CL1
chr9	56923095	56930505	0.56916	CL1
chr9	58193495	58203605	-1.54187	CL1
chr9	59538895	59541005	0.147428	CL1
chr9	60711995	60715605	-1.69387	CL1
chr9	61373395	61374705	-0.548715	CL1
chr9	62439695	62441105	-2.55637	CL1
chr9	63124195	63160805	-0.772348	CL1
chr9	63755095	63756505	1.00657	CL1
chr9	63757196	63760505	2.08749	CL1
chr9	64019595	64021205	-1.65356	CL1
chr9	64383895	64385204	0.104464	CL1
chr9	64385995	64388005	-2.47148	CL1
chr9	65098195	65113604	1.53571	CL1
chr9	65122795	65126605	1.97855	CL1
chr9	66068395	66069705	-1.69387	CL1
chr9	66590695	66594204	-0.0309093	CL1
chr9	67047495	67052805	-0.886519	CL1
chr9	67830195	67831705	-1.27884	CL1
chr9	68652995	68654804	-2.27884	CL1
chr9	69288395	69289604	-1.07039	CL1
chr9	69290295	69291805	-0.108912	CL1
chr9	71769895	71771305	-0.92834	CL1
chr9	72109395	72111604	-3.69387	CL1
chr9	72922095	72928605	-1.54187	CL1
chr9	75610496	75612005	0.421603	CL1
chr9	75625196	75626405	-0.578397	CL1
chr9	76014295	76016405	-2.54187	CL1
chr9	77654495	77656505	-1.51427	CL1
chr9	78615496	78618505	-1.27884	CL1
chr9	79714495	79724005	-2.80577	CL1
chr9	81630795	81633405	-2.69387	CL1
chr9	81633696	81634805	-3.43084	CL1
chr9	83144695	83146205	-1.27884	CL1
chr9	83802995	83808405	-3.20845	CL1
chr9	85324095	85328105	-3.94763	CL1
chr9	85838695	85845505	-2.85737	CL1
chr9	86876995	86881505	-2.56263	CL1
chr9	87728795	87752305	-2.34429	CL1
chr9	88324095	88330405	-1.44595	CL1
chr9	90160995	90163104	-1.0158	CL1
chr9	90164095	90165105	-2.98086	CL1
chr9	91350095	91419705	-2.91627	CL1
chr9	97017495	97020905	-2.10891	CL1
chr9	98941895	98974305	-1.33379	CL1
chr9	99356295	99358305	-1.37195	CL1
chr9	99435895	99439205	0.98795	CL1
chr9	103110695	103115805	0.287979	CL1
chr9	103426195	103428205	0.142627	CL1
chr9	106646395	106656505	-0.773309	CL1
chr9	107192595	107193805	-1.47148	CL1
chr9	107229095	107230204	0	CL1
chr9	107631395	107633805	0.765558	CL1
chr9	108691695	108692705	-0.371946	CL1
chr9	114055495	114058805	-2.22439	CL1
chr9	114841595	114846105	-0.971408	CL1
chr9	118388896	118390005	-0.793835	CL1
chr9	119091395	119095605	0.149501	CL1
chr9	120300895	120309005	-2.93899	CL1
chr9	121296896	121299605	-0.786983	CL1
chr9	121757995	121760904	1.89109	CL1
chr9	122166195	122168005	-0.7304	CL1
chr9	122352196	122354305	-0.650745	CL1
chr9	122746595	122747905	-1.43084	CL1
chr10	3366195	3367705	-2.10891	CL1
chr10	3738796	3740405	-0.234443	CL1
chr10	4708295	4713805	-1.21583	CL1
chr10	5080595	5083605	-0.0968349	CL1
chr10	5549295	5551105	-2.43084	CL1
chr10	5919995	5922205	0	CL1
chr10	7389695	7394005	-4.06311	CL1
chr10	7866295	7869305	-1.20845	CL1
chr10	8516595	8520905	-1.13929	CL1
chr10	8548595	8550505	-1.91627	CL1
chr10	9898795	9901305	-2.97226	CL1
chr10	10556895	10558705	-5.69387	CL1
chr10	11079195	11082805	-1.97398	CL1
chr10	12866395	12868005	1.11348	CL1
chr10	13059595	13062905	-0.108912	CL1
chr10	13322395	13324205	-1.65257	CL1
chr10	13867995	13869405	-1.69387	CL1
chr10	13961595	13962905	-2.69387	CL1
chr10	13963296	13968505	-3.61141	CL1
chr10	14544195	14546105	-2.10891	CL1
chr10	14759495	14760505	-0.980858	CL1
chr10	18318195	18320105	-3.90008	CL1
chr10	18843895	18847705	0.732391	CL1
chr10	19351995	19367505	-3.05002	CL1
chr10	19840995	19856205	-1.42257	CL1
chr10	19932895	19934205	-1.77111	CL1
chr10	19934496	19938605	-1.05644	CL1
chr10	22148795	22162405	-1.14597	CL1
chr10	22645195	22646505	-0.771108	CL1
chr10	23345495	23350405	-2.54187	CL1
chr10	24222695	24225405	-5.0158	CL1
chr10	24708095	24713405	-4.33773	CL1
chr10	26375495	26377004	-4.43084	CL1
chr10	29196295	29197705	-2.10891	CL1
chr10	29532395	29533504	0	CL1
chr10	30841095	30847305	-3.50832	CL1
chr10	31605795	31610805	-3.27884	CL1
chr10	36506595	36509505	-2.56834	CL1
chr10	39368196	39369305	-2.5308	CL1
chr10	40807296	40810504	-0.208447	CL1
chr10	41437695	41438905	-1.42086	CL1
chr10	42273995	42276105	-0.795819	CL1
chr10	42563395	42602005	-2.10425	CL1
chr10	42863295	42865405	0.204182	CL1
chr10	43168195	43181605	-1.61859	CL1
chr10	43576595	43579605	-4.07239	CL1
chr10	44524495	44526304	-1.23673	CL1
chr10	44526895	44528105	-0.578397	CL1
chr10	45287296	45290205	-2.95691	CL1
chr10	45290896	45292005	-1.37195	CL1
chr10	45335696	45338205	-2.3313	CL1
chr10	49782095	49787604	-2.52395	CL1
chr10	50425395	50427205	-2.40437	CL1
chr10	50888595	50911405	-3.25136	CL1
chr10	51676195	51678605	-2.63247	CL1
chr10	52018295	52033305	-4.22993	CL1
chr10	52690995	52692005	-2.27884	CL1
chr10	53748995	53756005	-2.60641	CL1
chr10	54073195	54075105	-3.27884	CL1
chr10	54075396	54077605	-3.14133	CL1
chr10	57631495	57633305	-3.27884	CL1
chr10	59222395	59223605	-3.0158	CL1
chr10	59920695	59921905	0.887773	CL1
chr10	59941795	59955804	1.74353	CL1
chr10	59956295	59958104	-0.371946	CL1
chr10	60822295	60840205	0.755027	CL1
chr10	67527195	67542005	-1.96873	CL1
chr10	67909295	67914005	-0.746342	CL1
chr10	68279495	68281205	-1.41857	CL1
chr10	70242995	70251305	-0.679519	CL1
chr10	73096195	73103405	-3.80935	CL1
chr10	75061295	75062805	-1.37195	CL1
chr10	79917495	79923205	-0.427088	CL1
chr10	80929995	80936104	1.03102	CL1
chr10	81339196	81342004	-0.41094	CL1
chr10	81523295	81524705	0.598908	CL1
chr10	83333495	83337605	-1.36179	CL1
chr10	85387195	85388905	-1.04006	CL1
chr10	86300296	86301705	-1.29125	CL1
chr10	88353995	88358305	-1.83589	CL1
chr10	88882795	88889205	-2.37195	CL1
chr10	89343695	89347405	-2.80491	CL1
chr10	89870995	89876305	-2.8638	CL1
chr10	90132695	90134105	1.30613	CL1
chr10	93830895	93833805	-0.693874	CL1
chr10	94514595	94516805	-2.52559	CL1
chr10	100013395	100020804	-1.82714	CL1
chr10	103024395	103029004	-3.69387	CL1
chr10	103029095	103034305	-5.91627	CL1
chr10	105572796	105575605	-3.84588	CL1
chr10	106468195	106471205	-1.95691	CL1
chr10	107270395	107273505	-5.44876	CL1
chr10	112268395	112275005	-2.03091	CL1
chr10	114798695	114804105	-2.95691	CL1
chr10	116469795	116475205	-0.371946	CL1
chr10	116985895	116987905	0.961478	CL1
chr10	117626895	117632705	-2.50945	CL1
chr10	117681696	117684605	-0.108912	CL1
chr10	118046795	118047904	-1.5308	CL1
chr10	118048395	118055004	0.591528	CL1
chr10	119447596	119460605	0.031951	CL1
chr10	119691596	119694205	-0.767875	CL1
chr10	120200695	120202105	-1.4622	CL1
chr10	120468995	120478005	-2.54187	CL1
chr10	120478196	120479305	0	CL1
chr10	120894095	120901405	0.498771	CL1
chr10	121364096	121365705	-1.37195	CL1
chr10	121641795	121643405	0	CL1
chr10	122447895	122450705	-4.8638	CL1
chr10	123259895	123268605	-1.59434	CL1
chr10	125388595	125389705	-1.10891	CL1
chr10	127163395	127165304	1.04309	CL1
chr10	127166095	127167705	0.376516	CL1
chr10	127178395	127181305	-0.191374	CL1
chr10	127325695	127327705	-0.857373	CL1
chr10	127524295	127536605	-0.781337	CL1
chr10	130469495	130471005	-3.50123	CL1
chr11	4264295	4269505	1.11348	CL1
chr11	4946195	4953705	-0.909603	CL1
chr11	5055295	5056504	-0.152855	CL1
chr11	5056995	5059205	-0.179301	CL1
chr11	5060096	5064505	-0.133159	CL1
chr11	6062795	6066305	-0.589537	CL1
chr11	6756195	6757705	-1.97398	CL1
chr11	7211995	7214405	-1.0418	CL1
chr11	8921395	8922405	-2.69387	CL1
chr11	11112995	11120505	-3.10891	CL1
chr11	16257195	16261005	-4.20845	CL1
chr11	16751195	16755305	-2.43084	CL1
chr11	18869395	18871705	0	CL1
chr11	18871996	18881805	-0.471482	CL1
chr11	19005495	19006704	-3.1793	CL1
chr11	19006995	19028705	-2.59078	CL1
chr11	21989195	21991904	-1.95691	CL1
chr11	21992395	22005505	-3.80577	CL1
chr11	22006496	22010404	-1.69387	CL1
chr11	23768795	23773304	-1.84588	CL1
chr11	28852395	28854205	-1.92834	CL1
chr11	29822595	29827005	-2.12683	CL1
chr11	30023495	30024905	0	CL1
chr11	32345895	32349705	1.44908	CL1
chr11	32530895	32534105	-1.26503	CL1
chr11	33189595	33207505	-0.81193	CL1
chr11	35121695	35124505	-2.69387	CL1
chr11	35794595	35801605	-2.76099	CL1
chr11	42180695	42183905	-2.88652	CL1
chr11	42420196	42422705	-4.91627	CL1
chr11	44608995	44621705	-2.56834	CL1
chr11	46163495	46165004	-0.43084	CL1
chr11	46165495	46167005	-1.23444	CL1
chr11	47985395	47990305	-4.48237	CL1
chr11	48836995	48838205	-0.656548	CL1
chr11	48848795	48855605	1.70985	CL1
chr11	50023996	50027705	-1.43084	CL1
chr11	50222895	50229905	2.44226	CL1
chr11	50230196	50239405	0.0223331	CL1
chr11	52283595	52285605	1.43541	CL1
chr11	53518195	53519905	-1.10891	CL1
chr11	53857895	53859805	-0.191374	CL1
chr11	57826495	57842205	-2.02193	CL1
chr11	58315995	58317905	0.393589	CL1
chr11	59283395	59294005	-2.3927	CL1
chr11	59303595	59312005	-0.857373	CL1
chr11	61853395	61855605	-1.80079	CL1
chr11	62249195	62251805	-0.7304	CL1
chr11	63918595	63926505	-2.88652	CL1
chr11	64431295	64441405	-2.48088	CL1
chr11	65269295	65270905	-1.10891	CL1
chr11	68382695	68384304	-1.69387	CL1
chr11	68384495	68386005	-3.69387	CL1
chr11	68386496	68396904	-0.116001	CL1
chr11	68398596	68402405	-1.83138	CL1
chr11	69369096	69371204	-2.72045	CL1
chr11	69557795	69560405	1.59153	CL1
chr11	69878795	69881905	2.08749	CL1
chr11	69933795	69937304	0.365019	CL1
chr11	69964095	69966605	-1.27884	CL1
chr11	70213195	70217005	-1.14955	CL1
chr11	70226395	70229505	-0.902978	CL1
chr11	70458995	70466705	0.249542	CL1
chr11	70519095	70521005	1.50252	CL1
chr11	70539195	70540404	-1.65536	CL1
chr11	73328295	73330405	-1.69387	CL1
chr11	74516995	74524105	-1.82393	CL1
chr11	74588395	74591705	0.579144	CL1
chr11	74619295	74621105	0.476051	CL1
chr11	74636595	74639604	-0.971408	CL1
chr11	75165095	75172405	-2.38353	CL1
chr11	75191195	75194505	-0.437534	CL1
chr11	75212395	75216905	0.829688	CL1
chr11	76201495	76202605	-3.11706	CL1
chr11	76349296	76358405	1.26696	CL1
chr11	76395595	76397504	-1.89932	CL1
chr11	76397695	76401405	-3.1793	CL1
chr11	76569795	76572405	2.62805	CL1
chr11	76663895	76675205	-2.05829	CL1
chr11	76844295	76849705	-1.03091	CL1
chr11	77346595	77351405	-2.50123	CL1
chr11	77461295	77477805	-0.508999	CL1
chr11	77490296	77491505	0.847146	CL1
chr11	79709495	79714305	-2.23444	CL1
chr11	82927895	82943705	-1.82163	CL1
chr11	84066395	84068905	0.579144	CL1
chr11	85824495	85849605	-1.58259	CL1
chr11	87357995	87359005	-3.69387	CL1
chr11	87616995	87618005	-3.98086	CL1
chr11	88069495	88071405	-1.90008	CL1
chr11	88188795	88201705	-0.827141	CL1
chr11	90389696	90392604	-2.69387	CL1
chr11	93096595	93104105	-2.69387	CL1
chr11	94991495	94993305	-0.822493	CL1
chr11	95076095	95078905	1.25098	CL1
chr11	95512495	95514105	-0.208447	CL1
chr11	96227495	96386205	-1.18517	CL1
chr11	97020796	97022305	0.628054	CL1
chr11	97022396	97023505	0.132165	CL1
chr11	97499295	97501105	-1.69387	CL1
chr11	98541195	98550905	-1.72704	CL1
chr11	98739395	98740505	0.113481	CL1
chr11	98792695	98797105	0.36502	CL1
chr11	98980795	98983005	0.44404	CL1
chr11	98983196	98984605	0.765558	CL1
chr11	99138395	99144204	0.872473	CL1
chr11	100420495	100422605	2.07166	CL1
chr11	100968195	100971705	0.56916	CL1
chr11	101155295	101179905	-0.24419	CL1
chr11	102144795	102149405	0.335873	CL1
chr11	102439095	102440105	-0.88652	CL1
chr11	102440196	102449504	0.833864	CL1
chr11	102600695	102604504	1.59153	CL1
chr11	102988195	102991605	0.978551	CL1
chr11	103079295	103080805	1.30613	CL1
chr11	103099195	103102505	-1.03676	CL1
chr11	105165095	105166405	0.35052	CL1
chr11	105291495	105293004	-0.859656	CL1
chr11	105293495	105295105	0.0468758	CL1
chr11	105588096	105591605	-0.606412	CL1
chr11	109439195	109441105	-1.57815	CL1
chr11	109720395	109723105	-1.19137	CL1
chr11	110335895	110337905	-1.80377	CL1
chr11	110379895	110381105	-0.782079	CL1
chr11	110447696	110450205	1.35052	CL1
chr11	113199295	113201105	-0.298931	CL1
chr11	113618395	113621605	-2.20845	CL1
chr11	114848795	114854305	0.228958	CL1
chr11	115088296	115092505	0.429508	CL1
chr11	115811695	115812705	1.90179	CL1
chr11	115973695	115977005	0.51912	CL1
chr11	116106595	116111805	-1.52395	CL1
chr11	116281095	116286305	-0.273542	CL1
chr11	116411195	116413305	0.204182	CL1
chr11	117265595	117266905	-3.12997	CL1
chr11	119208395	119210905	0.728178	CL1
chr11	119211396	119215604	2.05029	CL1
chr11	119239195	119241504	0.891089	CL1
chr11	119252096	119253605	1.56919	CL1
chr11	119387695	119394605	0.113481	CL1
chr11	119942695	119945405	1.00657	CL1
chr11	120184995	120190705	2.23686	CL1
chr11	120223995	120226005	1.23576	CL1
chr11	120720795	120729004	2.71552	CL1
chr11	121829295	121831305	-1.16634	CL1
chr12	8291395	8306505	-1.77634	CL1
chr12	8309795	8312205	-0.408472	CL1
chr12	8498695	8500705	-0.143677	CL1
chr12	9424596	9427404	-1.15845	CL1
chr12	9566195	9587305	-3.25499	CL1
chr12	11148595	11150204	-3.27884	CL1
chr12	15812295	15818805	-1.20845	CL1
chr12	16011995	16014105	1.00657	CL1
chr12	16808896	16810205	-0.819406	CL1
chr12	16811096	16812505	-0.278837	CL1
chr12	17172795	17177605	-1.54703	CL1
chr12	17691695	17692705	-1.1735	CL1
chr12	22029095	22031105	-0.278837	CL1
chr12	23188595	23189605	0.260323	CL1
chr12	25092595	25102904	0.543165	CL1
chr12	27338195	27340804	-2.69387	CL1
chr12	29936095	29939105	-2.2533	CL1
chr12	30882395	30888205	-2.74832	CL1
chr12	31262295	31267105	-1.16336	CL1
chr12	33301396	33304705	-0.201045	CL1
chr12	33954395	33974205	-3.19911	CL1
chr12	34903895	34908205	-1.05644	CL1
chr12	37107295	37110505	-5.35684	CL1
chr12	44221095	44222305	-4.50123	CL1
chr12	44222796	44224105	0	CL1
chr12	44328795	44333205	-2.0158	CL1
chr12	45072195	45073405	-1.24151	CL1
chr12	45075296	45076705	-2.13925	CL1
chr12	49370595	49404605	-4.06785	CL1
chr12	50647395	50651705	-2.27884	CL1
chr12	51592395	51596305	-4.12272	CL1
chr12	53242695	53255404	-3.39431	CL1
chr12	54566195	54568005	-0.956909	CL1
chr12	54774795	54776405	-2.41377	CL1
chr12	54982495	54988505	-1.03091	CL1
chr12	56662095	56703505	-1.95953	CL1
chr12	57196995	57198105	0	CL1
chr12	57531295	57577805	-2.5445	CL1
chr12	58209995	58217805	-3.87221	CL1
chr12	61520695	61527205	-3.27884	CL1
chr12	67218795	67227905	-2.88652	CL1
chr12	69241095	69243105	-2.38874	CL1
chr12	69679495	69684705	-0.371947	CL1
chr12	69987195	69988804	-0.371946	CL1
chr12	71110795	71112405	1.00657	CL1
chr12	71307596	71309505	-1.09197	CL1
chr12	71310196	71316404	0.129248	CL1
chr12	71317395	71319205	-2.69387	CL1
chr12	72408095	72409705	-0.956909	CL1
chr12	72938195	72958305	-0.805296	CL1
chr12	73034395	73053305	-2.20845	CL1
chr12	73542095	73546305	-0.278837	CL1
chr12	73617195	73618304	-0.208872	CL1
chr12	75732895	75738804	-1.69387	CL1
chr12	75814595	75822305	-1.05644	CL1
chr12	76401995	76403704	-1.41773	CL1
chr12	76404295	76406905	-3.76559	CL1
chr12	76529195	76533704	-0.524601	CL1
chr12	76545995	76547305	-0.449179	CL1
chr12	76820595	76826405	2.11348	CL1
chr12	79129695	79134505	-2.40437	CL1
chr12	81996696	81999404	0.628054	CL1
chr12	83483395	83487305	-2.62974	CL1
chr12	83487996	83490205	-1.1099	CL1
chr12	84008795	84011305	-0.3873	CL1
chr12	84099195	84102005	-2.20845	CL1
chr12	84207995	84211005	1.68983	CL1
chr12	84567795	84578505	-1.32982	CL1
chr12	85468796	85476105	0.147428	CL1
chr12	86676995	86679005	0.00656589	CL1
chr12	87298895	87300005	-1.69387	CL1
chr12	89259295	89262005	-2.69387	CL1
chr12	95691395	95698305	-4.69387	CL1
chr12	98737095	98738804	-0.606411	CL1
chr12	99561395	99565304	-2.62676	CL1
chr12	99960895	99970705	-2.04751	CL1
chr12	102281395	102282904	2.00657	CL1
chr12	102946995	102950005	-1.37195	CL1
chr12	105007895	105014105	-0.304832	CL1
chr12	105022795	105024305	0.797979	CL1
chr12	105337395	105339705	-1.0418	CL1
chr12	105563496	105565405	0.67536	CL1
chr12	108001796	108005104	-1.31536	CL1
chr12	108555995	108557705	-1.27884	CL1
chr12	110318895	110322005	-3.3313	CL1
chr12	110976195	110978405	0.644338	CL1
chr12	111269595	111280205	-2.40757	CL1
chr12	111670595	111674805	0.435409	CL1
chr12	111908895	111910005	-1.79513	CL1
chr12	112672595	112675604	-0.886519	CL1
chr12	112721895	112723705	1.33587	CL1
chr12	112865695	112881505	0.539518	CL1
chr12	112919695	112927105	1.7749	CL1
chr12	112927396	112932105	0.180595	CL1
chr12	112948695	112952105	-0.63498	CL1
chr12	113095095	113097205	3.59153	CL1
chr12	113140495	113142705	-0.396193	CL1
chr12	113150595	113153405	2.00657	CL1
chr12	118198396	118199505	-1.0158	CL1
chr12	118346295	118347405	-3.05644	CL1
chr12	118836295	118850205	-2.62112	CL1
chr12	118850596	118857205	-3.84588	CL1
chr13	3358695	3361905	-1.9418	CL1
chr13	3633095	3635105	-2.3313	CL1
chr13	8202295	8204305	0	CL1
chr13	10357795	10363705	-4.69387	CL1
chr13	12105095	12106605	-0.561052	CL1
chr13	12702395	12704105	1.14743	CL1
chr13	14521795	14525205	-0.886519	CL1
chr13	15460595	15466005	0.11348	CL1
chr13	20088696	20094405	-1.85142	CL1
chr13	24279095	24280205	-2.11706	CL1
chr13	25055195	25058005	-2.61141	CL1
chr13	28951095	28954405	-2.69334	CL1
chr13	30133895	30137505	-0.786984	CL1
chr13	34340995	34347205	-1.37195	CL1
chr13	34743295	34748505	-2.79009	CL1
chr13	35966795	35973005	-2.89551	CL1
chr13	36719195	36741405	-3.0032	CL1
chr13	38148895	38153005	-2.99343	CL1
chr13	38344895	38349805	-3.59434	CL1
chr13	40692695	40712305	-0.558359	CL1
chr13	40724995	40727304	-0.781454	CL1
chr13	40727495	40745805	-2.69387	CL1
chr13	42914895	42918705	0.930617	CL1
chr13	43302195	43305604	-1.27884	CL1
chr13	43558796	43560305	0.765557	CL1
chr13	45077595	45080505	-1.20845	CL1
chr13	45507395	45508705	1.35052	CL1
chr13	45953796	45966705	-1.81941	CL1
chr13	46413795	46419305	-1.60641	CL1
chr13	46501795	46503305	-0.976089	CL1
chr13	46930795	46933905	-0.0309093	CL1
chr13	46965495	46967305	0.425435	CL1
chr13	47010395	47014705	-1.24321	CL1
chr13	47119895	47121904	-1.27254	CL1
chr13	47121995	47123005	-0.993434	CL1
chr13	47123196	47124305	-1.30841	CL1
chr13	47194996	47196505	-1.95691	CL1
chr13	47271596	47272705	-2.69387	CL1
chr13	48261895	48267104	-1.82395	CL1
chr13	48624895	48626104	-0.918389	CL1
chr13	51168695	51170004	-0.770007	CL1
chr13	51562895	51568605	-1.04618	CL1
chr13	51568696	51569805	-3.0158	CL1
chr13	51844696	51847304	-1.69387	CL1
chr13	54503095	54504705	0.67536	CL1
chr13	55165995	55167605	1.44908	CL1
chr13	56131495	56139705	0.176491	CL1
chr13	56144895	56146504	-0.845313	CL1
chr13	58271395	58275304	-0.371946	CL1
chr13	58804995	58814805	-1.88652	CL1
chr13	64162595	64163605	-0.658931	CL1
chr13	64273695	64275005	-3.10891	CL1
chr13	65257195	65259305	-0.39989	CL1
chr13	68997295	69001305	-1.80935	CL1
chr13	69597595	69599605	0.244725	CL1
chr13	71960696	71963704	-3.1793	CL1
chr13	72344996	72348204	-3.1793	CL1
chr13	72620295	72650805	-2.42594	CL1
chr13	74406095	74407405	0.528518	CL1
chr13	76051795	76059105	-2.91627	CL1
chr13	76382995	76387905	-2.64141	CL1
chr13	78161295	78164804	-3.43084	CL1
chr13	78165695	78213905	-3.28683	CL1
chr13	83517795	83525705	-2.69387	CL1
chr13	83713295	83746005	-2.99049	CL1
chr13	88820495	88822705	-2.47148	CL1
chr13	89740695	89743705	-3.38575	CL1
chr13	91462395	91463405	-1.1735	CL1
chr13	92130195	92133105	-3.20845	CL1
chr13	94054695	94070004	-0.731155	CL1
chr13	94865395	94880304	-1.79644	CL1
chr13	95603495	95605705	0.0430916	CL1
chr13	95890195	95891305	-0.0500178	CL1
chr13	96130495	96134405	-2.9418	CL1
chr13	96747795	96749205	-3.50123	CL1
chr13	98201095	98204604	-0.870673	CL1
chr13	98992795	98994905	-1.69387	CL1
chr13	100549395	100552905	-2.17304	CL1
chr13	100553796	100554905	-1.69387	CL1
chr13	103328195	103338605	-1.32822	CL1
chr13	103922695	103924405	-1.41857	CL1
chr13	105443395	105450905	-2.55186	CL1
chr13	107886495	107891304	-3.0158	CL1
chr13	107891595	107894805	0.891088	CL1
chr13	108214995	108217005	-1.05002	CL1
chr13	109902495	109904605	0.829688	CL1
chr13	110393995	110396905	-1.69387	CL1
chr13	111491495	111493105	-0.846209	CL1
chr13	112649296	112651604	-2.00322	CL1
chr13	112987395	113001805	-2.92707	CL1
chr14	3207396	3210904	1.00657	CL1
chr14	3410295	3412704	-1.60641	CL1
chr14	3947195	3948404	-2.69387	CL1
chr14	4648295	4650005	-1.46121	CL1
chr14	5878996	5882804	0.274389	CL1
chr14	6286295	6289705	-1.93031	CL1
chr14	7026395	7031105	-0.292994	CL1
chr14	7173995	7175905	-2.84588	CL1
chr14	7998895	8004805	-0.919434	CL1
chr14	12326395	12351905	-2.25136	CL1
chr14	15438796	15440205	0	CL1
chr14	17659995	17663905	-2.48742	CL1
chr14	24243895	24248105	-0.278837	CL1
chr14	25604096	25612305	1.45118	CL1
chr14	28499195	28523605	-2.33839	CL1
chr14	30712396	30719605	0.0716603	CL1
chr14	33319296	33320705	0.306126	CL1
chr14	39469295	39477005	-3.75801	CL1
chr14	42204295	42205705	-3.14133	CL1
chr14	43121395	43123005	-0.846209	CL1
chr14	44987795	44990405	-1.5784	CL1
chr14	45756996	45760905	-1.74634	CL1
chr14	48118495	48123904	-0.523949	CL1
chr14	48659495	48665504	-1.45684	CL1
chr14	51357095	51359805	-2.69387	CL1
chr14	51737995	51743205	-2.06161	CL1
chr14	52311995	52315605	-1.10891	CL1
chr14	52324696	52331405	-0.398418	CL1
chr14	54779295	54783205	-2.47975	CL1
chr14	54875596	54879405	-0.760988	CL1
chr14	54910195	54913205	0.164107	CL1
chr14	54913296	54914505	-0.918389	CL1
chr14	54924495	54929705	0.28157	CL1
chr14	55490395	55492204	-2.06584	CL1
chr14	55617995	55620005	0.611264	CL1
chr14	55711795	55713505	1.18877	CL1
chr14	57053595	57058505	-2.30685	CL1
chr14	57698295	57701105	0.393589	CL1
chr14	58068795	58080605	-3.15025	CL1
chr14	59625495	59627505	-1.27884	CL1
chr14	60483696	60485605	-2.0418	CL1
chr14	61678795	61693005	-2.65205	CL1
chr14	63939095	63949805	0.264547	CL1
chr14	65259395	65264705	-1.88652	CL1
chr14	66865595	66868305	-0.0309095	CL1
chr14	66908395	66911605	-1.93488	CL1
chr14	68123795	68125205	-1.69387	CL1
chr14	69168195	69177805	-1.95691	CL1
chr14	70190995	70193305	1.76556	CL1
chr14	70287995	70290405	0.154123	CL1
chr14	70551095	70560805	-0.315363	CL1
chr14	70577596	70580005	-0.190544	CL1
chr14	73143295	73144805	0.608873	CL1
chr14	76236295	76238205	1.47605	CL1
chr14	76264596	76269404	0.421603	CL1
chr14	76556795	76558305	-0.654345	CL1
chr14	77035695	77037205	0.213017	CL1
chr14	77155295	77159705	0.2696	CL1
chr14	84441595	84445004	-4.0158	CL1
chr14	84445195	84449405	-5.43084	CL1
chr14	89896095	89898405	-4.80935	CL1
chr14	96517195	96519705	-5.9418	CL1
chr14	98166995	98169305	-3.83138	CL1
chr14	98169696	98173205	-1.5784	CL1
chr14	101607395	101616005	-1.22675	CL1
chr14	101728295	101731405	-0.0749644	CL1
chr14	102978795	102980204	-1.47148	CL1
chr14	102980595	102986005	-2.80635	CL1
chr14	103082095	103083105	-1.3959	CL1
chr14	103349295	103350605	-1.35607	CL1
chr14	103842495	103843505	0	CL1
chr14	104452796	104468504	-1.9418	CL1
chr14	104468895	104475705	-1.5316	CL1
chr14	104519995	104522904	0.213016	CL1
chr15	5239995	5249105	-2.60368	CL1
chr15	6384395	6387804	-1.84588	CL1
chr15	7802395	7825205	-1.03091	CL1
chr15	11898695	11908305	0.0716607	CL1
chr15	18423695	18424805	-0.819405	CL1
chr15	26894095	26897005	-3.34595	CL1
chr15	27465295	27468705	-0.755275	CL1
chr15	27990595	27996704	-0.320415	CL1
chr15	30167295	30175205	-3.34595	CL1
chr15	30381296	30384304	0.365019	CL1
chr15	30647295	30648305	-0.521427	CL1
chr15	31297095	31298105	0.267069	CL1
chr15	31451795	31453205	0.0430918	CL1
chr15	32243195	32247405	-1.23444	CL1
chr15	32778695	32780505	-1.36306	CL1
chr15	34676395	34679905	-3.27884	CL1
chr15	35278595	35310305	-1.62917	CL1
chr15	36209895	36211705	-0.371946	CL1
chr15	37232696	37235405	-3.91627	CL1
chr15	38471295	38472305	-1.55637	CL1
chr15	38987595	38993105	-0.0616057	CL1
chr15	39003995	39007505	-0.301557	CL1
chr15	39436895	39438105	-1.8638	CL1
chr15	40653095	40657005	-3.19637	CL1
chr15	43167995	43173505	-3.63247	CL1
chr15	44746895	44750205	-3.33773	CL1
chr15	44786495	44790505	-2.69387	CL1
chr15	48791596	48792805	-0.956908	CL1
chr15	54745995	54747905	-1.43084	CL1
chr15	56694196	56695605	-0.371946	CL1
chr15	58073195	58078605	-4.37195	CL1
chr15	58212995	58215805	-2.0418	CL1
chr15	60140695	60142905	-1.12683	CL1
chr15	64919195	64929105	-2.69387	CL1
chr15	65746495	65751004	1.26032	CL1
chr15	66284995	66288005	-2.69387	CL1
chr15	68927396	68930105	-2.16336	CL1
chr15	73747796	73751805	0.986246	CL1
chr15	75643795	75647805	0.204246	CL1
chr15	75980595	75985105	0.0302947	CL1
chr15	75995295	76001505	1.00657	CL1
chr15	76002096	76011505	1.8192	CL1
chr15	76178095	76182405	-0.133159	CL1
chr15	76226995	76234805	0.399236	CL1
chr15	78797195	78803305	1.73909	CL1
chr15	78803696	78805405	2.59153	CL1
chr15	78820095	78822005	-1.27884	CL1
chr15	78840495	78844905	-0.170312	CL1
chr15	79110095	79111205	0.882938	CL1
chr15	80013395	80014405	-1.1735	CL1
chr15	82298795	82300205	-1.69387	CL1
chr15	84281196	84284105	2.69844	CL1
chr15	84854095	84857004	-1.37195	CL1
chr15	85572895	85590305	-0.210791	CL1
chr15	86030395	86031504	1.58468	CL1
chr15	89172895	89174805	1.02233	CL1
chr15	89840195	89844805	-3.16336	CL1
chr15	90676695	90679705	0.113481	CL1
chr15	91047395	91052304	1.26032	CL1
chr15	91077496	91079105	-1.44595	CL1
chr15	92395995	92399005	-3.76426	CL1
chr15	93334995	93337304	-2.10891	CL1
chr15	93396196	93397905	-1.56973	CL1
chr15	95526295	95528705	-2.84588	CL1
chr15	97766095	97768804	0.280131	CL1
chr15	97782196	97783805	1.3697	CL1
chr15	97996995	98013805	-0.100644	CL1
chr15	98629896	98634205	0.584356	CL1
chr15	98635196	98636905	0.0152323	CL1
chr15	98767795	98810105	-0.556371	CL1
chr15	98893295	98899805	-0.249089	CL1
chr15	99085495	99099505	-0.278837	CL1
chr15	100468495	100471005	0.0903975	CL1
chr15	100492995	100495405	1.08639	CL1
chr15	100872596	100873905	-2.03304	CL1
chr15	101225096	101226305	0.969136	CL1
chr16	6345795	6351005	-2.69387	CL1
chr16	14703395	14705904	-1.31536	CL1
chr16	15885296	15889105	-0.956909	CL1
chr16	16197395	16198605	-3.58696	CL1
chr16	17277495	17278905	-1.21994	CL1
chr16	18777595	18778805	-0.154047	CL1
chr16	20618595	20622505	-0.739678	CL1
chr16	21691095	21696305	-0.938987	CL1
chr16	23224696	23227505	-1.76787	CL1
chr16	23985796	23987105	-0.770006	CL1
chr16	26102095	26107205	-3.79341	CL1
chr16	28439295	28449805	-4.19638	CL1
chr16	28564495	28567705	-3.06411	CL1
chr16	30310096	30311205	-2.5308	CL1
chr16	31427596	31429705	-0.288175	CL1
chr16	31933095	31935905	-0.767875	CL1
chr16	33681895	33687805	-0.371946	CL1
chr16	34091995	34095305	0.022333	CL1
chr16	35489095	35492004	-0.200334	CL1
chr16	37913995	37918005	-1.63943	CL1
chr16	38483095	38484605	-0.371946	CL1
chr16	38742396	38744905	-0.315363	CL1
chr16	43601696	43608604	1.11348	CL1
chr16	43608695	43611605	-2.92834	CL1
chr16	44331195	44335605	-2.19137	CL1
chr16	45841495	45844204	-2.0772	CL1
chr16	50428695	50430505	1.82969	CL1
chr16	52449795	52455205	-3.19137	CL1
chr16	55904995	55906305	-1.77111	CL1
chr16	58519495	58523905	-3.15331	CL1
chr16	60604095	60607105	-3.97398	CL1
chr16	65103795	65106805	-3.58696	CL1
chr16	67616895	67618505	-5.15331	CL1
chr16	72027895	72030505	-3.54187	CL1
chr16	74409395	74412805	-4.39431	CL1
chr16	76141795	76143005	-2.47148	CL1
chr16	76291195	76294405	-1.42378	CL1
chr16	76370695	76375505	2.26032	CL1
chr16	77013495	77015305	-4.0158	CL1
chr16	78236796	78240004	-0.993435	CL1
chr16	81199296	81200705	-1.84588	CL1
chr16	85170195	85172604	-1.84588	CL1
chr16	85172895	85175705	-2.88652	CL1
chr16	85801995	85803005	0	CL1
chr16	85804196	85805405	0	CL1
chr16	85898195	85902905	-4.04751	CL1
chr16	88288295	88293805	-2.45941	CL1
chr16	89817395	89819305	1.97855	CL1
chr16	89866195	89868205	1.04867	CL1
chr16	89896695	89899305	0.306126	CL1
chr16	89918095	89922205	1.34426	CL1
chr16	90141695	90143605	0.492242	CL1
chr17	3312895	3314904	-2.69387	CL1
chr17	5937295	5939104	-0.499768	CL1
chr17	5939895	5942505	-0.886519	CL1
chr17	6105996	6109405	-2.03541	CL1
chr17	6121095	6122205	-0.32464	CL1
chr17	6131995	6133205	-0.578397	CL1
chr17	6270996	6273205	0.280131	CL1
chr17	12741195	12744005	0.421603	CL1
chr17	15824195	15828604	-0.149554	CL1
chr17	15829095	15831505	-3.69387	CL1
chr17	17843095	17844304	-1.52395	CL1
chr17	21366395	21371904	-3.24136	CL1
chr17	22080195	22082205	-1.9737	CL1
chr17	23643595	23645605	-0.388736	CL1
chr17	23678895	23684105	0.63764	CL1
chr17	23736695	23747405	-1.44771	CL1
chr17	24207095	24209105	0.829688	CL1
chr17	24210196	24213005	0.0430918	CL1
chr17	24350695	24354305	2.00657	CL1
chr17	24687195	24688304	0.343669	CL1
chr17	24689195	24690205	-4.69387	CL1
chr17	26067595	26068805	-0.919582	CL1
chr17	26199895	26204305	0.765557	CL1
chr17	26833895	26862205	-0.959165	CL1
chr17	28074895	28076705	0.978552	CL1
chr17	28138395	28143704	0.566654	CL1
chr17	29883795	29895605	1.16862	CL1
chr17	31057695	31061205	0.961478	CL1
chr17	32158795	32168505	-0.711152	CL1
chr17	32187895	32189205	1.62805	CL1
chr17	34182795	34213005	-0.451459	CL1
chr17	34626695	34629404	-0.118861	CL1
chr17	34630095	34631905	-0.578397	CL1
chr17	34956395	34959605	-3.10891	CL1
chr17	35699895	35704905	0.41655	CL1
chr17	35720995	35725005	-0.64948	CL1
chr17	36141695	36147305	-1.84588	CL1
chr17	44720895	44741505	-1.61987	CL1
chr17	46254495	46255705	-1.69387	CL1
chr17	46292595	46300105	-1.21994	CL1
chr17	46544496	46546305	0.0430914	CL1
chr17	47436895	47439005	0.313806	CL1
chr17	47972495	47975105	-0.0309089	CL1
chr17	50509196	50510805	-2.69387	CL1
chr17	50697396	50699905	-2.69387	CL1
chr17	51812695	51814805	0.393589	CL1
chr17	51830795	51834305	-2.44876	CL1
chr17	54297895	54299905	-1.8638	CL1
chr17	55444395	55449905	-2.34595	CL1
chr17	56425895	56427104	-0.956908	CL1
chr17	56427795	56428905	1.00657	CL1
chr17	56469895	56472204	0.579144	CL1
chr17	56473095	56474505	-3.61141	CL1
chr17	57275695	57278304	1.79798	CL1
chr17	62879195	62887105	-3.39431	CL1
chr17	64601295	64602605	-3.35607	CL1
chr17	65772496	65773705	0.460123	CL1
chr17	67350895	67355905	-1.69387	CL1
chr17	68829595	68846405	-2.38267	CL1
chr17	69437896	69443805	-3.0809	CL1
chr17	71182396	71186005	-0.634981	CL1
chr17	71782496	71784005	-0.312168	CL1
chr17	72882096	72883805	-4.73966	CL1
chr17	73107595	73108705	-0.416623	CL1
chr17	74042895	74050005	-0.956909	CL1
chr17	78197396	78202505	-2.49224	CL1
chr17	78748795	78752105	1.44908	CL1
chr17	79052395	79053905	-3.10891	CL1
chr17	79352495	79357804	-2.38193	CL1
chr17	79710295	79712504	-3.43084	CL1
chr17	81668395	81674805	-2.69387	CL1
chr18	4352895	4353905	-0.65893	CL1
chr18	6999995	7006605	-3.00054	CL1
chr18	7007096	7008505	-1.87621	CL1
chr18	9209395	9215305	-2.27884	CL1
chr18	9707895	9708905	-2.27884	CL1
chr18	10322595	10326405	-0.371947	CL1
chr18	10460096	10463204	0.435409	CL1
chr18	10705495	10707105	-1.10891	CL1
chr18	11044295	11067705	-2.36417	CL1
chr18	12643395	12645605	-0.41011	CL1
chr18	13967995	13970705	-5.78134	CL1
chr18	13971096	13973904	-1.95691	CL1
chr18	15758595	15761105	-2.1793	CL1
chr18	16806295	16807805	-3.27884	CL1
chr18	16808196	16811704	0	CL1
chr18	21649595	21658005	-3.43084	CL1
chr18	22342695	22346905	-2.21994	CL1
chr18	23035895	23041005	-4.63247	CL1
chr18	23309195	23312205	-3.45941	CL1
chr18	23750595	23755805	-0.568344	CL1
chr18	24653095	24654605	-2.0158	CL1
chr18	30268395	30270305	0.335873	CL1
chr18	32937495	32940205	-1.0158	CL1
chr18	34408096	34410505	-0.556371	CL1
chr18	34885696	34888505	0.3248	CL1
chr18	36514695	36516205	-0.108911	CL1
chr18	36993595	37023305	-2.2425	CL1
chr18	37806995	37817905	-0.245414	CL1
chr18	42896395	42902205	-2.05002	CL1
chr18	43391495	43393305	-1.91627	CL1
chr18	44659395	44662705	-0.634981	CL1
chr18	45266295	45268004	-0.693874	CL1
chr18	46196695	46198504	-2.23673	CL1
chr18	46209895	46212005	-1.95691	CL1
chr18	46212996	46215205	-0.693874	CL1
chr18	46355295	46356305	-0.191373	CL1
chr18	46726895	46728405	-1.00582	CL1
chr18	47362895	47373405	-2.79341	CL1
chr18	50050995	50056005	-1.19137	CL1
chr18	51115595	51119705	-2.69387	CL1
chr18	52527795	52530505	-4.69387	CL1
chr18	53464896	53476305	-3.13445	CL1
chr18	54986495	54988605	-1.69387	CL1
chr18	54988796	54993805	-1.84588	CL1
chr18	56431395	56434205	0.528518	CL1
chr18	56464196	56468604	-0.786984	CL1
chr18	56468995	56471805	-1.0418	CL1
chr18	56924195	56928105	-0.909603	CL1
chr18	58207695	58211005	-1.69387	CL1
chr18	58835795	58839005	-2.95691	CL1
chr18	59174795	59179805	-2.50123	CL1
chr18	60500095	60501105	1.01914	CL1
chr18	61396795	61400704	-1.0158	CL1
chr18	61534095	61537205	-1.41377	CL1
chr18	62178095	62180105	0.528519	CL1
chr18	64325195	64349605	-1.75528	CL1
chr18	66450495	66467704	-0.161379	CL1
chr18	66467795	66473905	-1.17031	CL1
chr18	66858495	66860905	-5.80935	CL1
chr18	67086595	67093105	0.213016	CL1
chr18	67130195	67141805	-0.905378	CL1
chr18	67495796	67501705	0.491993	CL1
chr18	74440295	74447605	-0.767875	CL1
chr18	75694895	75701104	-1.03783	CL1
chr18	77794195	77795705	-1.37195	CL1
chr18	78042095	78054605	-2.54187	CL1
chr18	78754795	78756205	-4.0158	CL1
chr18	79106695	79110604	-1.10891	CL1
chr18	80048095	80049105	-0.693874	CL1
chr19	4437695	4440305	0.430807	CL1
chr19	5066795	5071205	-0.0198188	CL1
chr19	5079895	5086105	-0.511671	CL1
chr19	5095995	5098205	-0.108912	CL1
chr19	5306495	5308305	-0.863799	CL1
chr19	5444595	5449905	-0.315363	CL1
chr19	6829295	6831705	0.569161	CL1
chr19	6932795	6934905	-0.0895498	CL1
chr19	7667795	7669805	-3.45941	CL1
chr19	11090195	11093005	-2.88652	CL1
chr19	11816995	11819105	-0.108912	CL1
chr19	12498095	12500104	-0.471482	CL1
chr19	12500495	12501605	0	CL1
chr19	16862495	16879805	-3.11534	CL1
chr19	17833695	17839205	-2.92834	CL1
chr19	18749295	18750905	-3.39431	CL1
chr19	19107095	19111505	-3.14639	CL1
chr19	24028595	24031105	-2.23444	CL1
chr19	24031196	24032505	-0.354968	CL1
chr19	24555595	24558405	-0.956909	CL1
chr19	25235595	25237505	-0.578397	CL1
chr19	25406095	25409004	0.399864	CL1
chr19	25600795	25604104	-1.10891	CL1
chr19	25663695	25681005	-0.448398	CL1
chr19	26599095	26607405	-2.0772	CL1
chr19	28677095	28678204	-1.30841	CL1
chr19	28835195	28836305	-2.10891	CL1
chr19	28974095	28975605	-0.391127	CL1
chr19	29250796	29253805	-1.27884	CL1
chr19	29333495	29335305	0.177507	CL1
chr19	30024295	30028105	-2.20845	CL1
[truncated: 35,455 more rows]

## Sheet: 3B
Chromosome	Start	End	Log2(H3K36me2/IgG)	Cluster
chr1	3669995	3673605	-1.69399	CL1
chr1	4487095	4507605	-0.96464	CL1
chr1	5017995	5023305	-0.849163	CL1
chr1	6440195	6442205	-1.5496	CL1
chr1	9544695	9547205	-1.89474	CL1
chr1	9966195	9969105	-2.90324	CL1
chr1	10231195	10235805	-2.5496	CL1
chr1	10993095	10995105	-0.675133	CL1
chr1	14308695	14310405	-3.13456	CL1
chr1	14503395	14508405	-0.812637	CL1
chr1	14754295	14755605	-0.0641754	CL1
chr1	16518995	16520104	-0.0471018	CL1
chr1	17090695	17100005	-1.08248	CL1
chr1	18056995	18059705	0.520787	CL1
chr1	19098695	19113305	-1.39488	CL1
chr1	19208195	19243305	-0.541239	CL1
chr1	21960195	21964605	-2.75906	CL1
chr1	22511695	22512905	-0.171091	CL1
chr1	22530495	22537705	-0.777013	CL1
chr1	22803095	22807505	-0.909145	CL1
chr1	23254495	23255605	-0.165436	CL1
chr1	23758595	23768605	-1.87153	CL1
chr1	24097896	24102305	1.18736	CL1
chr1	24582395	24590505	-1.63449	CL1
chr1	32173296	32174505	0	CL1
chr1	33754295	33758805	-0.0641756	CL1
chr1	33836695	33838405	-0.434125	CL1
chr1	33905995	33909805	-0.897526	CL1
chr1	34744195	34755705	-1.01617	CL1
chr1	34802295	34807005	0.433895	CL1
chr1	36255796	36257105	-0.888768	CL1
chr1	36778995	36780305	-3.5496	CL1
chr1	37717495	37722105	-0.356957	CL1
chr1	38626095	38628704	-1.81264	CL1
chr1	38896195	38899905	1.18736	CL1
chr1	39195296	39198105	0.298395	CL1
chr1	39476895	39479105	-2.28657	CL1
chr1	39649895	39653205	-2.68711	CL1
chr1	40673695	40686505	-0.851631	CL1
chr1	42683195	42730805	-0.955595	CL1
chr1	45925695	45926905	-2.5496	CL1
chr1	46085395	46090405	-0.96464	CL1
chr1	50925395	50930105	-1.8209	CL1
chr1	52498895	52500005	0.324867	CL1
chr1	52726595	52730805	-1.93663	CL1
chr1	52816395	52819005	-0.675133	CL1
chr1	54192095	54196005	-0.812637	CL1
chr1	54926196	54927705	-0.134565	CL1
chr1	55404895	55411805	-2.01909	CL1
chr1	56968695	56971905	-1.93663	CL1
chr1	56971996	56975304	-2.28657	CL1
chr1	56975795	56988705	-2.13456	CL1
chr1	60042395	60045005	-3.42407	CL1
chr1	62702095	62711405	-1.82262	CL1
chr1	66817995	66819604	-3.87153	CL1
chr1	66861995	66864205	-1.35696	CL1
chr1	69104195	69108705	-2.31514	CL1
chr1	69376695	69379305	-3.23766	CL1
chr1	74066995	74070405	0.215933	CL1
chr1	74761095	74814205	-0.102597	CL1
chr1	74854695	74857405	-1.45649	CL1
chr1	75141096	75142205	-1.96464	CL1
chr1	75262595	75265704	1.09425	CL1
chr1	75479795	75493605	-0.705253	CL1
chr1	75502695	75504404	0	CL1
chr1	75504495	75507405	0	CL1
chr1	78175195	78228705	-1.3751	CL1
chr1	79855195	79858304	-0.0052817	CL1
chr1	79858795	79860205	-1.5496	CL1
chr1	80757495	80761305	-1.68711	CL1
chr1	82282495	82285904	1.20529	CL1
chr1	82286095	82291205	-1.32721	CL1
chr1	82291296	82295704	-0.0901706	CL1
chr1	84283695	84285605	-1.64914	CL1
chr1	84694195	84695705	-2.13456	CL1
chr1	84934795	84936404	1.03536	CL1
chr1	86015995	86020705	-0.87153	CL1
chr1	86042795	86049705	-0.482488	CL1
chr1	89580695	89582605	-1.17084	CL1
chr1	89754195	89756105	-1.43388	CL1
chr1	90996495	91003205	-0.456493	CL1
chr1	92909395	92921705	-0.753961	CL1
chr1	93094895	93106705	-0.875372	CL1
chr1	93684695	93687805	-1.5496	CL1
chr1	95664495	95668505	-1.17109	CL1
chr1	97659395	97663704	0.819632	CL1
chr1	97976695	97977905	-1.22767	CL1
chr1	98094395	98095504	0.0285093	CL1
chr1	98095595	98097605	-1.45007	CL1
chr1	104993195	104995105	-1.71953	CL1
chr1	105776595	105782805	0.772326	CL1
chr1	106172095	106174305	-2.5496	CL1
chr1	106711595	106715905	-0.205648	CL1
chr1	109982295	109983605	0.11013	CL1
chr1	112415995	112417705	-0.379677	CL1
chr1	120589995	120626605	-1.30605	CL1
chr1	124043295	124047005	-3.00211	CL1
chr1	127670495	127680905	0.000594797	CL1
chr1	128590796	128595805	-1.94553	CL1
chr1	130422095	130423805	0.952898	CL1
chr1	131274496	131277605	1.67279	CL1
chr1	132188895	132192505	-1.45649	CL1
chr1	132192896	132194405	-2.13456	CL1
chr1	132317796	132319205	-0.379677	CL1
chr1	133179696	133183305	-0.87153	CL1
chr1	133209595	133211205	-0.0641754	CL1
chr1	133363095	133366705	0.422384	CL1
chr1	133418395	133424105	1.32487	CL1
chr1	134054895	134071805	-0.709081	CL1
chr1	134077595	134085804	1.4504	CL1
chr1	134086195	134087705	-0.831817	CL1
chr1	134092396	134095205	0.565875	CL1
chr1	135144196	135147005	-2.31229	CL1
chr1	135281195	135283605	0.12847	CL1
chr1	135374595	135376105	-1.5496	CL1
chr1	135582095	135585705	-0.276584	CL1
chr1	135763695	135768105	0.113363	CL1
chr1	138832095	138850805	-1.36457	CL1
chr1	146496695	146498605	-2.08012	CL1
chr1	150993596	150994805	0.450398	CL1
chr1	152621895	152627805	-0.662077	CL1
chr1	163303195	163318705	-0.660634	CL1
chr1	164223395	164230405	-1.00707	CL1
chr1	165279695	165282104	-0.195965	CL1
chr1	165282895	165284205	1.53786	CL1
chr1	166237495	166239004	0.450398	CL1
chr1	166378895	166380504	-1.17109	CL1
chr1	170585695	170592005	-1.27658	CL1
chr1	172052095	172057605	-0.157285	CL1
chr1	174501895	174503905	-1.13456	CL1
chr1	176834495	176835905	-0.549602	CL1
chr1	178275695	178277705	-0.201679	CL1
chr1	180695295	180700605	-0.187032	CL1
chr1	180893295	180894805	0.772326	CL1
chr1	180934895	180937605	-0.379677	CL1
chr1	180938096	180940304	-0.227674	CL1
chr1	180940495	180944205	-1.45649	CL1
chr1	182256295	182259605	-0.794715	CL1
chr1	182764596	182767105	1.67279	CL1
chr1	183086795	183090205	-1.70161	CL1
chr1	184712695	184740405	-1.81264	CL1
chr1	184803895	184812605	1.12847	CL1
chr1	184845795	184846904	-2.13456	CL1
chr1	184998295	185002705	-1.13456	CL1
chr1	186701595	186706905	1.389	CL1
chr1	187604595	187620505	-0.413825	CL1
chr1	189719996	189735005	-0.425614	CL1
chr1	189749395	189756404	-1.16627	CL1
chr1	189757095	189787805	-0.161332	CL1
chr1	189839095	189843005	-0.379677	CL1
chr1	189849595	189858105	0.238894	CL1
chr1	189919995	189926005	1.62032	CL1
chr1	190157195	190181905	-1.74891	CL1
chr1	190975995	190981605	0.0748887	CL1
chr1	191715895	191720905	-0.886637	CL1
chr1	191934595	191935905	0.138454	CL1
chr1	192189395	192190504	-3.5496	CL1
chr1	194938095	194940505	-1.5496	CL1
chr2	3118396	3120205	-2.13456	CL1
chr2	4714395	4719604	0.324867	CL1
chr2	6869796	6874204	-1.16258	CL1
chr2	9869195	9900805	-1.08742	CL1
chr2	10367795	10370805	-1.34315	CL1
chr2	10370996	10374204	-3.13456	CL1
chr2	11702995	11710105	-0.715612	CL1
chr2	12300895	12302505	-0.356957	CL1
chr2	13007095	13008404	-0.403341	CL1
chr2	13009295	13014405	-1.89064	CL1
chr2	13792095	13797605	0.367936	CL1
chr2	17728295	17731805	-0.784067	CL1
chr2	18029695	18031904	-1.38066	CL1
chr2	18032795	18047705	0.366006	CL1
chr2	18047796	18051005	-0.379677	CL1
chr2	18586495	18588604	-2.31383	CL1
chr2	18670796	18705805	-1.17409	CL1
chr2	25241795	25243405	-0.812637	CL1
chr2	25576195	25580705	-2.35696	CL1
chr2	25706696	25708105	-1.22767	CL1
chr2	26119995	26122605	-0.884353	CL1
chr2	26187295	26208505	0.0878277	CL1
chr2	28446095	28450004	-0.843333	CL1
chr2	28908295	28926005	-0.857724	CL1
chr2	31452295	31457804	1.37096	CL1
chr2	31457995	31464405	0.12847	CL1
chr2	32347695	32353005	0.26091	CL1
chr2	32845695	32846905	0	CL1
chr2	33885895	33888905	-2.28657	CL1
chr2	34369395	34374304	0.67279	CL1
chr2	34649095	34651205	1.25775	CL1
chr2	34667095	34669305	0.865435	CL1
chr2	34910595	34915705	1.3764	CL1
chr2	35621895	35623205	-1.28657	CL1
chr2	36086695	36112605	-0.348783	CL1
chr2	42651595	42653905	-1.61999	CL1
chr2	44555895	44560805	-0.00903371	CL1
chr2	45104495	45115805	-1.14999	CL1
chr2	49619195	49621205	-1.17109	CL1
chr2	51934095	51936005	-2.77199	CL1
chr2	52671195	52678905	-0.771995	CL1
chr2	54084795	54086005	-0.549602	CL1
chr2	54434395	54436004	-1.74225	CL1
chr2	54436695	54438305	-2.32721	CL1
chr2	55434795	55438505	-0.549602	CL1
chr2	57095295	57116405	-0.362517	CL1
chr2	57220995	57222205	-1.0471	CL1
chr2	58356595	58359105	-1.75605	CL1
chr2	60961995	60965505	1.03536	CL1
chr2	61804095	61820705	-1.22767	CL1
chr2	63182695	63185105	2.03536	CL1
chr2	64095295	64099404	-2.5496	CL1
chr2	65236095	65239704	0.150837	CL1
chr2	66121695	66122904	-0.774118	CL1
chr2	66123395	66127305	-1.5496	CL1
chr2	67565295	67568205	-0.286568	CL1
chr2	69584395	69585605	-3.5496	CL1
chr2	70561395	70574805	-1.33096	CL1
chr2	71117395	71120505	-0.897526	CL1
chr2	71522595	71555405	-1.46533	CL1
chr2	72285196	72287505	-4.71953	CL1
chr2	73261895	73281805	-1.73181	CL1
chr2	74642595	74778905	-1.30449	CL1
chr2	75607495	75609605	-4.25004	CL1
chr2	76402295	76411205	-0.592671	CL1
chr2	77812195	77821905	-1.00528	CL1
chr2	79454795	79458704	-0.397599	CL1
chr2	79458795	79460105	-1.35696	CL1
chr2	82051595	82055405	-0.857724	CL1
chr2	83812396	83813805	1.03536	CL1
chr2	84834495	84842405	-0.600228	CL1
chr2	90578195	90583204	-1.20168	CL1
chr2	91457295	91462005	-0.549602	CL1
chr2	91921595	91924405	-0.549602	CL1
chr2	92972095	92974804	0.952898	CL1
chr2	93648496	93649604	0	CL1
chr2	101797496	101800605	0.0353603	CL1
chr2	102656895	102661105	-1.0471	CL1
chr2	103562095	103569505	-1.82262	CL1
chr2	104494095	104497905	0.377261	CL1
chr2	105119295	105140905	-1.91217	CL1
chr2	105645995	105687505	-1.51029	CL1
chr2	105688596	105690405	-0.87153	CL1
chr2	106695595	106696805	-3.09724	CL1
chr2	113756295	113762405	-1.40074	CL1
chr2	115849595	115861705	-1.75314	CL1
chr2	116061195	116080605	-1.23212	CL1
chr2	118672095	118675704	1.99472	CL1
chr2	119753795	119760405	1.03536	CL1
chr2	121637795	121645304	0.348518	CL1
chr2	122144696	122149605	0.0718861	CL1
chr2	124087995	124092505	-1.35696	CL1
chr2	125503995	125511205	-0.953499	CL1
chr2	128122995	128125405	-0.549602	CL1
chr2	129586496	129589904	-0.857724	CL1
chr2	130396595	130399605	0.172968	CL1
chr2	130448195	130452405	-1.01909	CL1
chr2	130634695	130636905	0.257752	CL1
chr2	131035495	131043705	-1.43857	CL1
chr2	131171295	131173105	-0.17109	CL1
chr2	131492395	131493505	0.349137	CL1
chr2	132877495	132878805	-0.227674	CL1
chr2	134785195	134788705	-1.5496	CL1
chr2	136676995	136679005	-1.68711	CL1
chr2	139678496	139683205	-1.32721	CL1
chr2	143546895	143550105	-0.742247	CL1
chr2	144331095	144336105	-0.719527	CL1
chr2	146212095	146229205	-2.58202	CL1
chr2	146823295	146839805	-1.35029	CL1
chr2	147083795	147087005	-1.5496	CL1
chr2	147172795	147202105	-1.24193	CL1
chr2	149829695	149832605	-0.606186	CL1
chr2	150499495	150501705	-0.96464	CL1
chr2	151007595	151008705	0	CL1
chr2	151969395	151974105	0.0353603	CL1
chr2	153441995	153445604	0.0353601	CL1
chr2	154550596	154552105	-0.134565	CL1
chr2	155626595	155634405	-0.180369	CL1
chr2	156391695	156392905	0	CL1
chr2	156475195	156477605	-3.13456	CL1
chr2	157039795	157041305	-1.83182	CL1
chr2	157942496	157944405	-2.5496	CL1
chr2	158227496	158230805	-0.812637	CL1
chr2	158664695	158671905	0.404594	CL1
chr2	160871396	160873205	-0.742247	CL1
chr2	163481095	163482805	-0.549602	CL1
chr2	164427195	164445005	0.0151824	CL1
chr2	164484095	164489505	-1.17763	CL1
chr2	165380295	165382105	-0.870866	CL1
chr2	167104595	167105805	0	CL1
chr2	167185195	167191305	-1.52651	CL1
chr2	170405595	170407004	-1.73194	CL1
chr2	172514796	172518004	-0.181977	CL1
chr2	172540696	172545804	-0.549602	CL1
chr2	172546195	172549005	1.69833	CL1
chr2	172549096	172559404	0.000594838	CL1
chr2	172661296	172663305	-1.24375	CL1
chr2	173018395	173021605	-2.20168	CL1
chr2	173584495	173587905	0.865435	CL1
chr2	174298095	174301405	-3.13456	CL1
chr2	174326495	174328805	-1.13456	CL1
chr2	178406695	178421405	-0.450067	CL1
chr2	180893896	180897705	-2.63707	CL1
chr2	181456395	181460004	0.772326	CL1
chr2	181669095	181674505	-1.71953	CL1
chr2	181675196	181676305	-0.164136	CL1
chr3	5210395	5220805	-1.58613	CL1
chr3	6135695	6137305	0.450398	CL1
chr3	7612395	7614005	-0.897525	CL1
chr3	8665396	8668904	-0.812637	CL1
chr3	9243496	9245904	0.157861	CL1
chr3	9246095	9254505	0.883357	CL1
chr3	9831995	9836305	-2.91217	CL1
chr3	13469895	13472104	-2.44269	CL1
chr3	13472195	13474205	-1.13456	CL1
chr3	17785095	17796905	-1.43942	CL1
chr3	18049795	18060405	-0.777013	CL1
chr3	20154095	20155905	-0.96464	CL1
chr3	26151895	26153605	-0.32721	CL1
chr3	27183295	27184605	0.187363	CL1
chr3	27938295	27939805	1.22708	CL1
chr3	28781396	28782505	0.198434	CL1
chr3	29078995	29087705	-0.96464	CL1
chr3	30010395	30013005	0.67279	CL1
chr3	30499795	30516205	-0.142427	CL1
chr3	36520295	36523105	-1.92157	CL1
chr3	37062695	37064705	-0.379677	CL1
chr3	38882296	38884704	0	CL1
chr3	38884995	38892605	-1.80594	CL1
chr3	40682395	40683805	-0.995998	CL1
chr3	40708095	40712105	-0.269494	CL1
chr3	40743096	40749105	0.150838	CL1
chr3	40949096	40952205	-0.260096	CL1
chr3	45374295	45378904	-2.04437	CL1
chr3	45379395	45382105	-1.13456	CL1
chr3	45382296	45385205	-1.03503	CL1
chr3	51338895	51342404	-0.96464	CL1
chr3	52099696	52107604	-0.675133	CL1
chr3	53648396	53651704	0.152249	CL1
chr3	53870095	53872605	0.373643	CL1
chr3	54154995	54157905	-0.87153	CL1
chr3	54632595	54634205	-0.434125	CL1
chr3	54754195	54756705	-0.812637	CL1
chr3	54797195	54799105	0.051551	CL1
chr3	54806295	54812005	-1.10903	CL1
chr3	54912695	54918605	0.187363	CL1
chr3	55181295	55183005	1.10421	CL1
chr3	55779195	55790305	-0.812637	CL1
chr3	56181795	56184504	-1.45649	CL1
chr3	58689995	58693104	0.565875	CL1
chr3	58998596	59007904	-0.990175	CL1
chr3	61001695	61004805	-0.833395	CL1
chr3	62338795	62340305	-0.246855	CL1
chr3	62341396	62344605	-0.549602	CL1
chr3	62602695	62605505	-1.16627	CL1
chr3	66217895	66222105	-0.812637	CL1
chr3	66969695	66983505	-1.78523	CL1
chr3	66983896	66985205	-2.2107	CL1
chr3	67582696	67584105	0.257753	CL1
chr3	68865595	68875605	-0.812637	CL1
chr3	69317595	69320905	-0.549602	CL1
chr3	69597395	69600205	-1.14288	CL1
chr3	73048195	73059405	-0.974488	CL1
chr3	75955295	75959505	-0.490708	CL1
chr3	80799595	80803605	-0.96464	CL1
chr3	80912995	80914305	-2.28657	CL1
chr3	84258295	84260305	-0.701605	CL1
chr3	86546795	86548105	0.695093	CL1
chr3	86548396	86551605	0.0353601	CL1
chr3	87946595	87947704	-1.5496	CL1
chr3	88139095	88140505	0.0353602	CL1
chr3	89088295	89092605	0.537861	CL1
chr3	89269495	89271805	-2.44269	CL1
chr3	89276995	89279205	-0.796353	CL1
chr3	89279396	89280505	-0.386528	CL1
chr3	89316395	89322205	-0.260096	CL1
chr3	89323596	89333505	0.450398	CL1
chr3	89349495	89350604	-1.32721	CL1
chr3	89379495	89381305	-0.870866	CL1
chr3	89390195	89396205	-0.76574	CL1
chr3	89764096	89765705	0.952898	CL1
chr3	89829795	89834305	-1.2601	CL1
chr3	89911595	89914205	0.923002	CL1
chr3	90463795	90466205	0.67279	CL1
chr3	90514095	90515405	1.43206	CL1
chr3	92078495	92084205	-0.157285	CL1
chr3	93439795	93454905	-2.71953	CL1
chr3	94657295	94658605	0	CL1
chr3	97887895	97891005	0	CL1
chr3	99231995	99268405	-0.892807	CL1
chr3	102936095	102938105	-0.434125	CL1
chr3	104218095	104219105	-1.25162	CL1
chr3	104958295	104967905	-1.25415	CL1
chr3	105702996	105707205	-1.4121	CL1
chr3	105707396	105711205	-0.0350291	CL1
chr3	107030495	107039005	-0.96464	CL1
chr3	108284295	108286205	-1.22767	CL1
chr3	109337195	109343705	-0.79753	CL1
chr3	110140395	110141804	2.25775	CL1
chr3	110142595	110146105	-3.6085	CL1
chr3	115713095	115714204	-0.164136	CL1
chr3	116247495	116256805	-2.17304	CL1
chr3	117359095	117361405	-0.96464	CL1
chr3	117571795	117578905	-0.500693	CL1
chr3	117867195	117870005	0.54518	CL1
chr3	118429695	118436305	-1.3861	CL1
chr3	122727795	122729404	1.90983	CL1
chr3	122729695	122733005	-1.35696	CL1
chr3	123111895	123114105	-2.28657	CL1
chr3	123442095	123450405	-1.2108	CL1
chr3	124320895	124322005	-2.77199	CL1
chr3	125936895	125938805	-3.13456	CL1
chr3	126597095	126599105	0.077464	CL1
chr3	127623295	127647905	-0.482488	CL1
chr3	127779495	127780805	-1.70161	CL1
chr3	127785995	127791905	-1.13456	CL1
chr3	129181195	129236805	-0.998102	CL1
chr3	131103995	131111705	-1.37127	CL1
chr3	131489096	131493305	-1.25004	CL1
chr3	132084095	132088305	-1.23926	CL1
chr3	132928395	132930005	-0.997061	CL1
chr3	132945995	132952004	0.138454	CL1
chr3	134828095	134830505	-2.64914	CL1
chr3	137621595	137627205	-0.338098	CL1
chr3	138740095	138741505	-1.5496	CL1
chr3	139075895	139077105	-1.09724	CL1
chr3	141461695	141468605	-2.51644	CL1
chr3	144197795	144202705	0.772326	CL1
chr3	145644196	145654305	0.27352	CL1
chr3	145755195	145761405	-0.412099	CL1
chr3	145985995	145989605	0.160891	CL1
chr3	148984195	148991804	-1.77199	CL1
chr3	152164995	152168605	-0.606186	CL1
chr3	152262195	152266905	0.0353601	CL1
chr3	152977395	152984205	-1.33387	CL1
chr3	154320195	154340105	-0.899187	CL1
chr3	156557995	156561704	1.65985	CL1
chr3	157566395	157571405	-1.4121	CL1
chr3	158559495	158564605	-1.77199	CL1
chr3	159837295	159842005	-1.05656	CL1
chr4	3677495	3679705	-0.719527	CL1
chr4	4136995	4139905	-1.79061	CL1
chr4	6452595	6455505	0.67279	CL1
chr4	6987196	6992205	-0.151053	CL1
chr4	8647595	8650404	-1.72733	CL1
chr4	8692295	8695105	-0.612362	CL1
chr4	11382395	11383504	-0.386528	CL1
chr4	11384995	11391304	-0.771995	CL1
chr4	13744395	13746005	-4.35696	CL1
chr4	14926595	14932505	-0.839109	CL1
chr4	15880595	15882505	-0.0548374	CL1
chr4	17853395	17855205	0	CL1
chr4	21929195	21932505	-0.227674	CL1
chr4	22473995	22505505	-1.35522	CL1
chr4	24964695	24966605	0.388997	CL1
chr4	24966796	24970405	-1.18703	CL1
chr4	28812895	28814204	-3.13456	CL1
chr4	28814395	28816105	-0.96464	CL1
chr4	28816596	28817905	-3.2107	CL1
chr4	31822596	31825305	0.0353604	CL1
chr4	32236996	32242905	-1.80336	CL1
chr4	32795395	32797505	0.00293897	CL1
chr4	32863695	32865005	-0.0901705	CL1
chr4	32980995	32984905	-2.71953	CL1
chr4	33029596	33034605	-0.742247	CL1
chr4	33187496	33190405	-1.99706	CL1
chr4	36949795	36954105	-2.77199	CL1
chr4	41095595	41098105	0.565875	CL1
chr4	41494095	41501305	-2.13456	CL1
chr4	41567195	41568504	-1.17109	CL1
chr4	41625996	41634404	0.524398	CL1
chr4	41724795	41735205	-0.372725	CL1
chr4	42169496	42173705	1.4504	CL1
chr4	42666496	42668105	-1.22767	CL1
chr4	42669796	42670905	0.0285094	CL1
chr4	43058595	43061205	-0.118818	CL1
chr4	45528095	45530505	-2.5063	CL1
chr4	45588796	45590005	0.450398	CL1
chr4	46182995	46184805	-3.67822	CL1
chr4	46185196	46188104	-0.812637	CL1
chr4	46505295	46507705	-0.00380143	CL1
chr4	46533495	46540505	-0.946938	CL1
chr4	47088295	47095005	-0.646899	CL1
chr4	48040196	48044504	0.324867	CL1
chr4	48045495	48055405	-2.87153	CL1
chr4	49596595	49600205	0.565875	CL1
chr4	49841695	49849805	-1.82714	CL1
chr4	56986795	56994305	-0.96464	CL1
chr4	57140395	57146505	-0.356957	CL1
chr4	58203795	58210605	-0.424071	CL1
chr4	58910195	58913504	-0.295846	CL1
chr4	59034595	59036405	-1.42407	CL1
chr4	59437395	59439105	0.324867	CL1
chr4	59578395	59580305	-1.17084	CL1
chr4	63493495	63495605	-0.227674	CL1
chr4	68952195	68954405	-1.37968	CL1
chr4	73789795	73793105	-1.37968	CL1
chr4	74011195	74015205	-2.18037	CL1
chr4	76447395	76450404	-1.00903	CL1
chr4	78211395	78214305	0.0353602	CL1
chr4	81440095	81443004	1.35729	CL1
chr4	82531495	82540405	-0.939549	CL1
chr4	85515496	85517205	-1.70161	CL1
chr4	86872395	86875704	-1.77199	CL1
chr4	88030095	88035305	1.09425	CL1
chr4	88755095	88763605	-0.701605	CL1
chr4	88770995	88812005	-1.4822	CL1
chr4	88935295	88941204	0.388997	CL1
chr4	89270095	89308205	-1.22767	CL1
chr4	89309196	89313405	-0.0302281	CL1
chr4	89686995	89689605	-0.917334	CL1
chr4	91372095	91375405	-0.134565	CL1
chr4	95046395	95051505	-1.07567	CL1
chr4	95105295	95107205	-0.96464	CL1
chr4	97744095	97759405	-0.400739	CL1
chr4	97769496	97779905	-0.801141	CL1
chr4	97867895	97869204	0.0353601	CL1
chr4	98393195	98396705	0.450398	CL1
chr4	100778096	100780904	-1.5496	CL1
chr4	101067596	101071805	-0.642712	CL1
chr4	101288595	101295205	-0.434125	CL1
chr4	101495795	101497905	-0.656517	CL1
chr4	102757995	102759104	-0.32721	CL1
chr4	102759195	102760605	-0.849162	CL1
chr4	102979796	102981205	1.62032	CL1
chr4	105108295	105110505	0.094254	CL1
chr4	106622195	106624905	-0.812637	CL1
chr4	107684996	107686605	-1.5496	CL1
chr4	107686896	107689005	0.187363	CL1
chr4	107800296	107804105	-0.691621	CL1
chr4	107804296	107805705	0	CL1
chr4	108152595	108153805	-1.76373	CL1
chr4	108382395	108384505	0	CL1
chr4	109656095	109666305	-0.412099	CL1
chr4	109970295	109996405	-1.24582	CL1
chr4	117303596	117304705	-0.379677	CL1
chr4	117304796	117307305	1.69833	CL1
chr4	117927996	117930005	0.0353603	CL1
chr4	118296395	118297705	1.62032	CL1
chr4	119733395	119734604	0	CL1
chr4	121038595	121040505	-0.585879	CL1
chr4	122996295	123000405	-0.771995	CL1
chr4	123321695	123325905	-0.687106	CL1
chr4	123340795	123343305	-0.87153	CL1
chr4	123684895	123687005	-1.5496	CL1
chr4	126530695	126533905	-1.09017	CL1
chr4	126728995	126738305	-2.05862	CL1
chr4	128726996	128729805	-0.504933	CL1
chr4	128804796	128807304	-2.14877	CL1
chr4	129246895	129252505	-0.549602	CL1
chr4	129285595	129288005	-1.28391	CL1
chr4	129292595	129294905	0.357288	CL1
chr4	129490995	129492005	-0.227674	CL1
chr4	130307995	130310305	0.429308	CL1
chr4	131818895	131822805	-1.32721	CL1
chr4	131834595	131841405	-2.28657	CL1
chr4	131913395	131926605	-0.389138	CL1
chr4	133257396	133259805	0.587901	CL1
chr4	134160195	134161205	-2.13456	CL1
chr4	134370095	134372205	0	CL1
chr4	134550695	134552005	0	CL1
chr4	134633195	134635704	1.53786	CL1
chr4	134660896	134662105	0	CL1
chr4	134702495	134704005	0.909829	CL1
chr4	134765395	134772305	0.842715	CL1
chr4	135397095	135399205	0	CL1
chr4	136088196	136089505	-0.134565	CL1
chr4	136144796	136145905	-0.549602	CL1
chr4	136289595	136290705	-0.387829	CL1
chr4	136636995	136638305	-0.404443	CL1
chr4	136833195	136838305	-0.79061	CL1
chr4	137798495	137799905	0.67279	CL1
chr4	137991195	137993305	0.12847	CL1
chr4	137993696	137996205	-1.06418	CL1
chr4	138452895	138455004	-0.87153	CL1
chr4	138455495	138456705	-0.289883	CL1
chr4	139641895	139643105	-0.77531	CL1
chr4	139949296	139952005	-1.13456	CL1
chr4	140243395	140250004	-2.30167	CL1
chr4	141662395	141663604	1.25775	CL1
chr4	141663895	141665405	-1.32721	CL1
chr4	143347695	143353505	-1.6527	CL1
chr4	144892995	144894905	0	CL1
chr4	145744396	145747105	-0.290868	CL1
chr4	146579796	146582805	-0.166273	CL1
chr4	148807596	148809904	-2.44391	CL1
chr4	148950495	148953105	-0.812637	CL1
chr4	149674395	149675405	1.15084	CL1
chr4	149952195	149956705	-1.45007	CL1
chr4	150046895	150048305	1.25775	CL1
chr4	150048696	150051005	-1.96464	CL1
chr4	151042595	151044105	-2.5496	CL1
chr4	151106295	151109704	-2.5496	CL1
chr4	151882195	151885204	0.257753	CL1
chr4	151994195	151998805	0.0353601	CL1
chr4	152006995	152009005	-2.42407	CL1
chr4	152031395	152034105	-0.611003	CL1
chr4	152116295	152162605	-0.0720233	CL1
chr4	152272895	152276305	0.565875	CL1
chr4	152337395	152340505	0.0353601	CL1
chr4	154854695	154856005	0.187363	CL1
chr4	155652395	155654105	-0.788873	CL1
chr4	155791095	155792705	-0.379677	CL1
chr4	156202695	156206205	-0.442687	CL1
chr5	3340195	3345305	-2.35696	CL1
chr5	4754195	4760805	-1.4121	CL1
chr5	5377295	5381304	0.324867	CL1
chr5	8891795	8894905	-1.18703	CL1
chr5	9101495	9103605	0.855413	CL1
chr5	9260195	9267105	-2.56668	CL1
chr5	9723695	9726405	-0.549602	CL1
chr5	12381995	12386205	-1.63707	CL1
chr5	15930195	15936605	-0.365178	CL1
chr5	17573395	17575204	-1.67513	CL1
chr5	18358895	18362704	1.11336	CL1
chr5	19226595	19228605	0.565875	CL1
chr5	20970395	20972605	-1.5496	CL1
chr5	21185495	21186605	-1.5496	CL1
chr5	22339795	22350405	-1.8209	CL1
chr5	24425895	24428605	0.257752	CL1
chr5	24473895	24476605	-0.938596	CL1
chr5	24729695	24730905	-0.512276	CL1
chr5	29465695	29498105	-0.755463	CL1
chr5	30712996	30715805	-3.87153	CL1
chr5	32133396	32138205	-0.742247	CL1
chr5	33823196	33825205	-1.32721	CL1
chr5	34286695	34288605	-1.43412	CL1
chr5	36862195	36874905	-1.13456	CL1
chr5	37243896	37245505	-0.134565	CL1
chr5	37336695	37338505	-0.549602	CL1
chr5	39640895	39645405	-0.0260403	CL1
chr5	41745895	41772605	-0.692727	CL1
chr5	43230696	43236805	-0.157285	CL1
chr5	44135595	44136605	-0.779084	CL1
chr5	45636195	45640405	-2.21703	CL1
chr5	47983595	47986505	-1.20565	CL1
chr5	53993696	53995805	-0.134565	CL1
chr5	57709195	57740905	-1.2546	CL1
chr5	63647295	63652905	-0.823777	CL1
chr5	64969595	64971305	-0.0641753	CL1
chr5	66022395	66027305	-0.00903381	CL1
chr5	66148995	66154805	0.178318	CL1
chr5	66259195	66261205	-0.187032	CL1
chr5	67210895	67237005	-1.19394	CL1
chr5	69338695	69344805	-0.675133	CL1
chr5	71095095	71097105	-1.13456	CL1
chr5	71655595	71661105	-0.771995	CL1
chr5	71699695	71701705	-0.134565	CL1
chr5	73002495	73017305	-0.549602	CL1
chr5	73405595	73408205	-3.13456	CL1
chr5	75067095	75095305	-1.13023	CL1
chr5	76855495	76861105	-1.90324	CL1
chr5	76931695	76932705	-0.405212	CL1
chr5	81015095	81025105	-2.06898	CL1
chr5	84414295	84418605	-1.75605	CL1
chr5	88885795	88892005	-0.723632	CL1
chr5	92274395	92278805	0.228005	CL1
chr5	92388995	92396105	-0.723632	CL1
chr5	92940995	92943205	-1.5496	CL1
chr5	93041895	93050505	-0.24148	CL1
chr5	98164595	98192105	-1.33433	CL1
chr5	100843995	100849105	-0.656518	CL1
chr5	101761295	101769105	-1.08566	CL1
chr5	102481495	102482605	1.02721	CL1
chr5	103416495	103426905	-1.67889	CL1
chr5	105518096	105520405	-1.5496	CL1
chr5	106439895	106481705	-0.991607	CL1
chr5	107713495	107731605	-2.01355	CL1
chr5	110341895	110343105	-1.81264	CL1
chr5	110977596	110980504	-1.7773	CL1
chr5	110980995	110982005	-0.0292315	CL1
chr5	112223995	112231805	-0.707143	CL1
chr5	112390095	112396405	-0.719527	CL1
chr5	113137095	113138305	-2.09724	CL1
chr5	114272595	114277205	-1.34315	CL1
chr5	114536795	114539005	-0.059387	CL1
chr5	114567595	114574905	-1.61999	CL1
chr5	114610395	114611605	-0.289883	CL1
chr5	114612196	114614405	-1.6437	CL1
chr5	115191395	115193605	-1.45007	CL1
chr5	119663895	119668705	1.03536	CL1
chr5	119668796	119690205	-0.193458	CL1
chr5	120831795	120833404	-0.701041	CL1
chr5	121850395	121853605	-1.10214	CL1
chr5	121868295	121869805	-1.83182	CL1
chr5	121925796	121927705	-1.10214	CL1
chr5	122777595	122778705	-0.972791	CL1
chr5	123505896	123508605	-0.172529	CL1
chr5	123509196	123510305	0.0353604	CL1
chr5	123612595	123615605	-0.227674	CL1
chr5	123681695	123686005	-0.0719381	CL1
chr5	123972495	123975905	-0.4716	CL1
chr5	124185595	124188905	0.151377	CL1
chr5	124247795	124249905	-0.96464	CL1
chr5	125244795	125246605	0.714097	CL1
chr5	125475595	125477305	-0.0112651	CL1
chr5	125528695	125541005	-0.748911	CL1
chr5	126753296	126758204	-2.22767	CL1
chr5	128595196	128602805	0.20939	CL1
chr5	129622395	129624805	-1.06418	CL1
chr5	131538495	131539905	-1.73296	CL1
chr5	132542396	132544604	0.909829	CL1
chr5	134550495	134552005	0	CL1
chr5	135108096	135110705	-0.742248	CL1
chr5	135120495	135123405	0.67279	CL1
chr5	135349295	135350904	-1.92343	CL1
chr5	135487195	135488805	-1.5496	CL1
chr5	136564795	136568204	0	CL1
chr5	137026095	137032605	-1.82445	CL1
chr5	137286795	137291805	-0.932931	CL1
chr5	138750295	138758505	-0.445265	CL1
chr5	138996095	138997404	-0.0407711	CL1
chr5	138998095	138999505	0.257753	CL1
chr5	141238595	141247205	-0.921571	CL1
chr5	142812295	142813404	0.835864	CL1
chr5	142813595	142815405	0	CL1
chr5	142816396	142824005	-1.33548	CL1
chr5	143463495	143466905	-0.270075	CL1
chr5	144545595	144548005	-2.5063	CL1
chr5	144670695	144672305	-0.756053	CL1
chr5	146230795	146232305	-2.87153	CL1
chr5	146844995	146846805	0.187363	CL1
chr5	147259195	147326305	-1.09256	CL1
chr5	147748495	147754205	-0.340149	CL1
chr5	150592895	150596405	-2.32721	CL1
chr5	151189395	151191204	-3.28657	CL1
chr5	151232495	151234705	-3.32721	CL1
chr6	3763195	3766605	-1.46714	CL1
chr6	4740695	4742805	-0.434125	CL1
chr6	6844395	6888205	-1.22188	CL1
chr6	7553195	7557305	-1.13456	CL1
chr6	8776695	8778704	-0.719527	CL1
chr6	8946995	8956205	-1.72469	CL1
chr6	12747995	12750005	-1.87153	CL1
chr6	13837396	13839405	0	CL1
chr6	14898195	14904405	-1.82524	CL1
chr6	17063295	17066905	-1.17763	CL1
chr6	17280295	17282505	-1.67513	CL1
chr6	17305895	17309905	-0.120759	CL1
chr6	17691195	17695905	1.15084	CL1
chr6	17839995	17842105	0.357288	CL1
chr6	18027195	18033605	-1.33661	CL1
chr6	18169595	18171405	1.62032	CL1
chr6	18513595	18518505	-1.08394	CL1
chr6	21215295	21217605	-1.08012	CL1
chr6	21850695	21853504	-0.897526	CL1
chr6	21984695	21987704	-3.87153	CL1
chr6	22285095	22290305	-1.45649	CL1
chr6	23236595	23262705	-0.947566	CL1
chr6	23836395	23841405	-1.22767	CL1
chr6	24954095	24955805	0.565875	CL1
chr6	25687395	25690805	-1.5496	CL1
chr6	28213795	28214905	0.9341	CL1
chr6	28258895	28263504	1.18736	CL1
chr6	28830495	28832804	-0.227674	CL1
chr6	28833695	28835005	-0.549602	CL1
chr6	29213195	29214905	0.357288	CL1
chr6	29430995	29434705	-0.871531	CL1
chr6	29915895	29917204	-0.0641755	CL1
chr6	30734296	30736205	1.10293	CL1
chr6	31213495	31225905	-0.227674	CL1
chr6	34778695	34781305	0.187363	CL1
chr6	37296695	37305105	-2.06056	CL1
chr6	38251495	38256404	0.450398	CL1
chr6	38291295	38299305	0.117822	CL1
chr6	38352895	38354205	-0.626835	CL1
chr6	38355596	38357205	-0.32721	CL1
chr6	38874695	38877304	-0.8838	CL1
chr6	39116595	39118805	-2.08012	CL1
chr6	39870395	39875405	-0.502297	CL1
chr6	42348095	42350504	-1.22767	CL1
chr6	42691095	42693205	0.187989	CL1
chr6	43265896	43268205	-0.549602	CL1
chr6	47902395	47909605	0.367936	CL1
chr6	47942695	47944305	-3.13456	CL1
chr6	47952896	47954305	-0.134565	CL1
chr6	48591496	48597805	-1.75124	CL1
chr6	48619395	48621805	-1.32721	CL1
chr6	48626195	48627504	-0.210697	CL1
chr6	50454095	50456805	-1.64271	CL1
chr6	51167595	51169705	-0.0548374	CL1
chr6	51169896	51183004	-0.662077	CL1
chr6	51610695	51613905	0.501024	CL1
chr6	52146295	52329105	-0.807435	CL1
chr6	54483995	54485104	-0.971491	CL1
chr6	54485995	54488005	-0.549602	CL1
chr6	54565295	54567705	-0.631833	CL1
chr6	54969595	54973405	0.324867	CL1
chr6	57824195	57826005	0	CL1
chr6	58905995	58907905	-0.296372	CL1
chr6	60828195	60829705	-0.642712	CL1
chr6	61178895	61182505	-0.67423	CL1
chr6	63252895	63260005	-2.106	CL1
chr6	65668295	65676405	-1.25682	CL1
chr6	67532195	67537105	-1.15105	CL1
chr6	71706795	71709205	-1.13456	CL1
chr6	72378695	72381505	1.03536	CL1
chr6	77238195	77247305	-1.51985	CL1
chr6	83026595	83038405	-0.237012	CL1
chr6	83060995	83074205	-0.162579	CL1
chr6	83134295	83142705	-0.32721	CL1
chr6	83160195	83162605	-0.498976	CL1
chr6	84007895	84009905	-0.829427	CL1
chr6	88186595	88209405	-0.821974	CL1
chr6	90231895	90233505	-0.0471018	CL1
chr6	90734395	90736405	0.308379	CL1
chr6	90986295	90987505	0	CL1
chr6	92939495	92945505	-1.49071	CL1
chr6	97310895	97313205	-2.44516	CL1
chr6	97393995	97398104	0.819632	CL1
chr6	97615795	97618005	-1.10214	CL1
chr6	99515896	99521905	-1.92811	CL1
chr6	100701595	100708105	0.00498665	CL1
chr6	101151395	101152705	-1.68711	CL1
chr6	101198195	101199405	-0.512276	CL1
chr6	101373395	101380605	-0.586128	CL1
chr6	102562095	102565705	0.298395	CL1
chr6	103506895	103512805	-0.549602	CL1
chr6	103806996	103812805	0.67279	CL1
chr6	105674395	105680005	-0.387331	CL1
chr6	107526695	107532505	-1.1135	CL1
chr6	110642695	110650405	-1.58437	CL1
chr6	114966595	114970505	-1.43413	CL1
chr6	115358695	115363005	-1.35696	CL1
chr6	116241295	116243205	-1.1135	CL1
chr6	116626995	116629705	0.865435	CL1
chr6	118453695	118456204	-2.5496	CL1
chr6	121128195	121133505	0.150838	CL1
chr6	122819295	122821805	-1.67513	CL1
chr6	124994795	124997605	-0.286568	CL1
chr6	125362596	125364305	1.84272	CL1
chr6	127127896	127132904	0.593356	CL1
chr6	127145195	127157404	-2.27752	CL1
chr6	127765495	127773905	0.17975	CL1
chr6	128033395	128036605	-2.5496	CL1
chr6	128298795	128301805	-1.37968	CL1
chr6	136388295	136390605	0.257753	CL1
chr6	137647695	137649505	0.865435	CL1
chr6	141246095	141253905	-1.28167	CL1
chr6	142962595	142965105	-2.3976	CL1
chr6	146499395	146504605	-1.45007	CL1
chr6	146794695	146797105	-1.17109	CL1
chr6	149100295	149102905	-1.62132	CL1
chr7	5029195	5030504	-0.0407712	CL1
chr7	5030595	5032905	-1.44516	CL1
chr7	7076795	7078205	-2.03503	CL1
chr7	7295695	7299504	-0.623603	CL1
chr7	7299795	7301405	-2.06418	CL1
chr7	16311195	16312705	-0.227674	CL1
chr7	16810295	16812905	0.215933	CL1
chr7	16842795	16848605	2.65985	CL1
chr7	16944595	16950605	-0.510074	CL1
chr7	16994395	16996305	-0.585879	CL1
chr7	18992095	18993405	0.595557	CL1
chr7	19011195	19013404	-0.643696	CL1
chr7	19064295	19067605	-2.6276	CL1
chr7	19426396	19429905	-0.17386	CL1
chr7	24480295	24483605	0.187363	CL1
chr7	24498495	24499705	-1.22767	CL1
chr7	24608995	24610104	-0.549602	CL1
chr7	24611695	24613505	0.0222188	CL1
chr7	25686395	25689205	-1.5496	CL1
chr7	25689296	25691105	-0.549602	CL1
chr7	27363495	27371304	0.745854	CL1
chr7	28466295	28469005	0.376397	CL1
chr7	29019095	29021005	-2.06418	CL1
chr7	29231295	29233305	-0.134565	CL1
chr7	29616195	29617705	-1.32721	CL1
chr7	29792695	29794005	0	CL1
chr7	31124495	31128705	-0.574124	CL1
chr7	34652195	34653205	0	CL1
chr7	35583495	35585205	-1.28657	CL1
chr7	36680695	36703505	-0.252621	CL1
chr7	43796596	43797905	-2.2107	CL1
chr7	44350995	44357705	0.482819	CL1
chr7	45792895	45798105	-0.412099	CL1
chr7	49557995	49559305	0	CL1
chr7	49899195	49918305	-0.495964	CL1
chr7	51509395	51512305	-1.59267	CL1
chr7	51621695	51626705	0.477879	CL1
chr7	51627496	51628605	-2.5496	CL1
chr7	56519795	56520904	0.613472	CL1
chr7	57384595	57389305	-1.6699	CL1
chr7	57503595	57513705	-1.5496	CL1
chr7	62376395	62381205	-1.3381	CL1
chr7	63754595	63764705	-2.5496	CL1
chr7	64265295	64269405	-1.46214	CL1
chr7	64500395	64508205	-1.4716	CL1
chr7	67846095	67849604	1.67279	CL1
chr7	67950296	67952704	-0.32721	CL1
chr7	67953395	67954905	-0.897526	CL1
chr7	70276995	70294905	-0.932072	CL1
chr7	70320195	70372305	-0.896053	CL1
chr7	73595895	73602105	0.706737	CL1
chr7	73739195	73742405	-1.5496	CL1
chr7	74550995	74554405	0.952898	CL1
chr7	78884296	78889605	-1.1135	CL1
chr7	79809395	79812105	1.03536	CL1
chr7	79934895	79936105	0.257753	CL1
chr7	80689296	80691505	1.49479	CL1
chr7	80874595	80877005	2.03536	CL1
chr7	81213295	81215005	-2.13456	CL1
chr7	81856695	81863705	-1.49515	CL1
chr7	81933195	81939705	0.000594797	CL1
chr7	82865296	82867904	-2.61999	CL1
chr7	82868395	82870705	-1.42407	CL1
chr7	84085395	84087905	2.15084	CL1
chr7	88429495	88430604	-1.28657	CL1
chr7	97079595	97081604	-1.5496	CL1
chr7	97081795	97083805	-0.134565	CL1
chr7	98192395	98196705	-1.13456	CL1
chr7	98358195	98360805	0.772326	CL1
chr7	99267795	99269405	-3.35696	CL1
chr7	99402196	99405705	-0.456493	CL1
chr7	99426496	99432304	-1.08012	CL1
chr7	99465495	99470105	-0.260096	CL1
chr7	100285896	100289604	0.597239	CL1
chr7	100929295	100931005	-0.32721	CL1
chr7	101299295	101301105	0.22867	CL1
chr7	101816195	101820705	-1.29806	CL1
chr7	105480895	105482505	-2.70161	CL1
chr7	107951295	107952605	-1.2601	CL1
chr7	108950795	108953305	-1.87153	CL1
chr7	109750895	109754105	-2.5496	CL1
chr7	110624695	110632405	-1.22767	CL1
chr7	112158896	112160105	-1.5496	CL1
chr7	112425595	112429005	0.509292	CL1
chr7	112953595	112956505	-2.44269	CL1
chr7	113763795	113770905	-3.38249	CL1
chr7	114413595	114414704	-1.5496	CL1
chr7	114415495	114417405	-0.96464	CL1
chr7	116024895	116041905	-1.03715	CL1
chr7	116432795	116435105	0.094254	CL1
chr7	116443495	116445405	-0.134565	CL1
chr7	118487795	118496005	-1.42032	CL1
chr7	118993695	118994904	-0.742248	CL1
chr7	120102095	120104305	-2.5496	CL1
chr7	120596395	120598405	-0.369995	CL1
chr7	120830095	120837404	-0.66508	CL1
chr7	123978295	123987705	-0.94921	CL1
chr7	126291695	126293905	-2.87153	CL1
chr7	127610795	127612805	-1.70161	CL1
chr7	127635895	127638305	1.77233	CL1
chr7	127716295	127718305	-0.171091	CL1
chr7	127814595	127816105	-0.742247	CL1
chr7	130932495	130937505	-0.102143	CL1
chr7	131530695	131556405	-1.93147	CL1
chr7	131556596	131557805	-0.412099	CL1
chr7	132591795	132609105	-0.0641754	CL1
chr7	132811495	132815905	0.509291	CL1
chr7	134936095	134938305	1.11336	CL1
chr7	139248196	139250205	-1.02135	CL1
chr7	139576395	139580104	1.99472	CL1
chr7	139580895	139588605	-1.38914	CL1
chr7	140043095	140073905	-0.392877	CL1
chr7	140080595	140083405	-0.632064	CL1
chr7	141278996	141280505	0.391531	CL1
chr7	141290595	141296305	-1.26949	CL1
chr7	141461095	141465805	0.413872	CL1
chr7	144894995	144897705	-1.67556	CL1
chr8	4248595	4250605	0.909829	CL1
chr8	8659495	8660705	-0.0972382	CL1
chr8	9769695	9777605	-0.16056	CL1
chr8	10922696	10926204	-2.13456	CL1
chr8	12374795	12418505	-0.329554	CL1
chr8	13492895	13494805	-0.585879	CL1
chr8	14092595	14101805	-0.0135494	CL1
chr8	14909895	14912305	-1.5496	CL1
chr8	17529795	17540505	-2.1973	CL1
chr8	19534495	19538305	1.03536	CL1
chr8	25034495	25039405	-0.784068	CL1
chr8	25101495	25103905	-2.77199	CL1
chr8	25239995	25242605	-1.01909	CL1
chr8	25518896	25521305	-1.5057	CL1
chr8	25973395	25977805	-0.765331	CL1
chr8	27226995	27229005	0.620323	CL1
chr8	29214995	29220105	-2.04437	CL1
chr8	31917595	31918805	0.324867	CL1
chr8	32007395	32008405	-0.96464	CL1
chr8	32008896	32011105	-0.134565	CL1
chr8	33517195	33521305	-0.469052	CL1
chr8	34729695	34730904	0	CL1
chr8	34805796	34808104	-1.02887	CL1
chr8	34808295	34810105	1.25775	CL1
chr8	34810196	34812905	-1.13456	CL1
chr8	35375795	35377405	-1.5496	CL1
chr8	35582995	35593505	-2.20671	CL1
chr8	36141796	36147605	-1.5496	CL1
chr8	36455795	36458905	0.865435	CL1
chr8	38659095	38661105	-0.812637	CL1
chr8	40284795	40287405	-0.742247	CL1
chr8	40287596	40288805	-0.774117	CL1
chr8	40860395	40861504	-2.13456	CL1
chr8	40862395	40865605	-1.22767	CL1
chr8	44931095	44934805	0.324867	CL1
chr8	44972895	44982405	-0.0260403	CL1
chr8	46150295	46153304	-0.549602	CL1
chr8	46208195	46216004	0.312894	CL1
chr8	46284295	46304505	-1.32454	CL1
chr8	47284795	47288905	-0.771995	CL1
chr8	47409695	47417305	-1.6699	CL1
chr8	47763196	47765005	-0.549602	CL1
chr8	48228295	48230105	0.0222188	CL1
chr8	48839895	48843804	0.357288	CL1
chr8	50915495	50919605	-1.21703	CL1
chr8	56293595	56295505	0.450398	CL1
chr8	57311395	57356705	-0.814305	CL1
chr8	57646695	57657205	-0.293263	CL1
chr8	58911295	58913605	-1.09017	CL1
chr8	60631196	60634105	-1.42407	CL1
chr8	62950795	62952705	-0.0471018	CL1
chr8	64200995	64206005	-0.212567	CL1
chr8	64206996	64208105	-1.01909	CL1
chr8	69875795	69890305	-0.402761	CL1
chr8	70080695	70089305	-0.498976	CL1
chr8	70315195	70317805	-0.549602	CL1
chr8	70481495	70501705	-1.7503	CL1
chr8	70502296	70503405	-2.87153	CL1
chr8	71678795	71688904	-0.841783	CL1
chr8	71689195	71694905	-0.72648	CL1
chr8	76896495	76898004	0	CL1
chr8	76899195	76901605	-0.549602	CL1
chr8	77513695	77515804	0.00810036	CL1
chr8	78419295	78433904	-1.214	CL1
chr8	80875795	80876904	-1.38653	CL1
chr8	80877095	80879705	-0.96464	CL1
chr8	81341795	81344705	-0.549602	CL1
chr8	83164695	83168405	-1.13456	CL1
chr8	83289095	83291705	0.450398	CL1
chr8	83667695	83668705	0	CL1
chr8	83747495	83748805	-1.62684	CL1
chr8	85701895	85704305	1.389	CL1
chr8	87037295	87039405	-1.31451	CL1
chr8	87659195	87660705	-1.41678	CL1
chr8	87661396	87663605	0.620323	CL1
chr8	90345795	90347405	0.257753	CL1
chr8	90347696	90351505	-1.21257	CL1
chr8	92353395	92357104	-2.96464	CL1
chr8	94010195	94012805	-0.74685	CL1
chr8	94691795	94695004	0.67279	CL1
chr8	94695295	94697805	-6.07316	CL1
chr8	94912395	94915105	0	CL1
chr8	95348995	95356605	0.67279	CL1
chr8	99413695	99422105	-1.70161	CL1
chr8	102776595	102789605	-0.690465	CL1
chr8	104339895	104342405	-0.616716	CL1
chr8	105254495	105258104	0.450398	CL1
chr8	105259095	105281705	-0.619143	CL1
chr8	105346795	105348804	-2.28657	CL1
chr8	105515695	105520105	0.986451	CL1
chr8	105605195	105606505	-1.62684	CL1
chr8	105612095	105614305	-2.87153	CL1
chr8	105687995	105691005	-0.827032	CL1
chr8	106134795	106137605	-0.742247	CL1
chr8	106506895	106512505	-0.771995	CL1
chr8	106867996	106869305	-1.62573	CL1
chr8	106869996	106872405	-0.32721	CL1
chr8	108693695	108699905	-0.035029	CL1
chr8	108700496	108707305	0.187363	CL1
chr8	108789495	108790904	0.383537	CL1
chr8	108791495	108793605	-0.440043	CL1
chr8	108793996	108795205	-1.5496	CL1
chr8	113844195	113851205	0.494792	CL1
chr8	117495395	117498205	-1.2601	CL1
chr8	118286296	118288505	0.257752	CL1
chr8	119572795	119575004	-1.96464	CL1
chr8	119837095	119839904	-0.134565	CL1
chr8	119890595	119899205	-0.48056	CL1
chr8	120486596	120491105	-1.10214	CL1
chr8	122459795	122462605	-1.03503	CL1
chr8	123234495	123236305	-0.32721	CL1
chr8	124946495	124948105	-0.0641753	CL1
chr8	125053195	125059005	-1.45649	CL1
chr8	128356095	128362405	-1.01527	CL1
chr9	4793695	4796705	0.509291	CL1
chr9	14379195	14382805	0.597239	CL1
chr9	14613095	14616905	1.42002	CL1
chr9	14632495	14633904	0.931025	CL1
chr9	15045795	15046805	-0.32721	CL1
chr9	16497195	16506805	-0.632064	CL1
chr9	20721895	20730205	-0.116643	CL1
chr9	21311595	21312705	-0.165436	CL1
chr9	21959495	21964305	1.77233	CL1
chr9	24769495	24783305	-1.49713	CL1
chr9	29410495	29412604	-2.37968	CL1
chr9	31129195	31134105	-0.0260402	CL1
chr9	35115195	35116705	0.58322	CL1
chr9	36833095	36834905	-2.3976	CL1
chr9	37254595	37257305	-0.560084	CL1
chr9	37381496	37385505	-0.181617	CL1
chr9	40268795	40270705	-1.42407	CL1
chr9	40453895	40460905	0.486022	CL1
chr9	44081395	44087205	-1.21257	CL1
chr9	44088296	44089705	-0.549602	CL1
chr9	44133095	44136605	-0.87153	CL1
chr9	44732295	44737005	0.0295047	CL1
chr9	45040396	45043505	-0.66508	CL1
chr9	45426295	45450805	-0.301675	CL1
chr9	45941795	45943005	-1.22767	CL1
chr9	50558795	50559904	-0.386528	CL1
chr9	50699095	50700705	-0.0498603	CL1
chr9	50751295	50752505	-1.5496	CL1
chr9	50752796	50754005	-1.09605	CL1
chr9	51100995	51104505	-3.66508	CL1
chr9	52167295	52169404	0	CL1
chr9	52169495	52171404	-1.43312	CL1
chr9	52677195	52679905	-0.812637	CL1
chr9	53972995	53976205	-0.675133	CL1
chr9	54799595	54800805	0	CL1
chr9	54981096	54983105	-0.243746	CL1
chr9	55526295	55550005	-1.16431	CL1
chr9	56923095	56930505	-0.208565	CL1
chr9	58193495	58203605	-2.34102	CL1
chr9	59538895	59541005	0.187363	CL1
chr9	60711995	60715605	-1.70161	CL1
chr9	61373395	61374705	-0.88987	CL1
chr9	62439695	62441105	-2.06418	CL1
chr9	63124195	63160805	-0.74954	CL1
chr9	63755095	63756505	-0.32721	CL1
chr9	63757196	63760505	0.772326	CL1
chr9	64019595	64021205	-3.50929	CL1
chr9	64383895	64385204	0	CL1
chr9	64385995	64388005	0	CL1
chr9	65098195	65113604	0.391504	CL1
chr9	65122795	65126605	1.15084	CL1
chr9	66068395	66069705	1.15084	CL1
chr9	66590695	66594204	-0.134565	CL1
chr9	67047495	67052805	-1.5496	CL1
chr9	67830195	67831705	-2.5496	CL1
chr9	68652995	68654804	0	CL1
chr9	69288395	69289604	-0.774118	CL1
chr9	69290295	69291805	-0.227674	CL1
chr9	71769895	71771305	-1.5496	CL1
chr9	72109395	72111604	-1.28657	CL1
chr9	72922095	72928605	-1.17521	CL1
chr9	75610496	75612005	-0.549602	CL1
chr9	75625196	75626405	-0.32721	CL1
chr9	76014295	76016405	-1.81264	CL1
chr9	77654495	77656505	-0.659502	CL1
chr9	78615496	78618505	-0.549602	CL1
chr9	79714495	79724005	-1.31191	CL1
chr9	81630795	81633405	-0.450067	CL1
chr9	81633696	81634805	-0.87153	CL1
chr9	83144695	83146205	-0.32721	CL1
chr9	83802995	83808405	-1.45649	CL1
chr9	85324095	85328105	-1.01195	CL1
chr9	85838695	85845505	-1.60207	CL1
chr9	86876995	86881505	-1.61999	CL1
chr9	87728795	87752305	-0.426983	CL1
chr9	88324095	88330405	0.205285	CL1
chr9	90160995	90163104	0.298395	CL1
chr9	90164095	90165105	-2.83659	CL1
chr9	91350095	91419705	-1.03503	CL1
chr9	97017495	97020905	-0.886637	CL1
chr9	98941895	98974305	-0.618134	CL1
chr9	99356295	99358305	-0.379677	CL1
chr9	99435895	99439205	0.113363	CL1
chr9	103110695	103115805	-0.701605	CL1
chr9	103426195	103428205	-0.897525	CL1
chr9	106646395	106656505	-0.771995	CL1
chr9	107192595	107193805	-0.96464	CL1
chr9	107229095	107230204	0.350438	CL1
chr9	107631395	107633805	-0.227674	CL1
chr9	108691695	108692705	-0.549602	CL1
chr9	114055495	114058805	-1.66508	CL1
chr9	114841595	114846105	-0.784068	CL1
chr9	118388896	118390005	-1.97149	CL1
chr9	119091395	119095605	0.148343	CL1
chr9	120300895	120309005	-2.09017	CL1
chr9	121296896	121299605	0.0353602	CL1
chr9	121757995	121760904	0.865435	CL1
chr9	122166195	122168005	-3.87153	CL1
chr9	122352196	122354305	-0.313828	CL1
chr9	122746595	122747905	-0.286568	CL1
chr10	3366195	3367705	-0.549602	CL1
chr10	3738796	3740405	-0.227674	CL1
chr10	4708295	4713805	-0.498976	CL1
chr10	5080595	5083605	-3.41199	CL1
chr10	5549295	5551105	-0.96464	CL1
chr10	5919995	5922205	-2.3976	CL1
chr10	7389695	7394005	-3.18187	CL1
chr10	7866295	7869305	-0.701605	CL1
chr10	8516595	8520905	-0.379677	CL1
chr10	8548595	8550505	-0.269494	CL1
chr10	9898795	9901305	0.172009	CL1
chr10	10556895	10558705	-1.22767	CL1
chr10	11079195	11082805	-0.936625	CL1
chr10	12866395	12868005	0.0353601	CL1
chr10	13059595	13062905	-1.13456	CL1
chr10	13322395	13324205	-0.678221	CL1
chr10	13867995	13869405	-0.812637	CL1
chr10	13961595	13962905	0.187363	CL1
chr10	13963296	13968505	-1.82971	CL1
chr10	14544195	14546105	-0.96464	CL1
chr10	14759495	14760505	-2.83659	CL1
chr10	18318195	18320105	-0.948449	CL1
chr10	18843895	18847705	0.909829	CL1
chr10	19351995	19367505	-1.37968	CL1
chr10	19840995	19856205	-0.679663	CL1
chr10	19932895	19934205	-0.041873	CL1
chr10	19934496	19938605	-0.397599	CL1
chr10	22148795	22162405	-0.760281	CL1
chr10	22645195	22646505	-0.88987	CL1
chr10	23345495	23350405	-1.3976	CL1
chr10	24222695	24225405	-0.549602	CL1
chr10	24708095	24713405	-2.73403	CL1
chr10	26375495	26377004	-2.06418	CL1
chr10	29196295	29197705	-1.5496	CL1
chr10	29532395	29533504	-3.5496	CL1
chr10	30841095	30847305	-2.82971	CL1
chr10	31605795	31610805	-1.35696	CL1
chr10	36506595	36509505	-2.20168	CL1
chr10	39368196	39369305	0.835864	CL1
chr10	40807296	40810504	-0.0641755	CL1
chr10	41437695	41438905	-1.18037	CL1
chr10	42273995	42276105	-0.577546	CL1
chr10	42563395	42602005	-0.801475	CL1
chr10	42863295	42865405	0.00741635	CL1
chr10	43168195	43181605	0.0353603	CL1
chr10	43576595	43579605	-0.343151	CL1
chr10	44524495	44526304	-1.3555	CL1
chr10	44526895	44528105	-0.549602	CL1
chr10	45287296	45290205	-2.2601	CL1
chr10	45290896	45292005	0.620323	CL1
chr10	45335696	45338205	-1.77199	CL1
chr10	49782095	49787604	-0.0901708	CL1
chr10	50425395	50427205	-0.946938	CL1
chr10	50888595	50911405	-1.05364	CL1
chr10	51676195	51678605	-1.82524	CL1
chr10	52018295	52033305	-2.03835	CL1
chr10	52690995	52692005	-3.13456	CL1
chr10	53748995	53756005	-0.995013	CL1
chr10	54073195	54075105	-1.71953	CL1
chr10	54075396	54077605	-2.64914	CL1
chr10	57631495	57633305	-0.549602	CL1
chr10	59222395	59223605	-3.28657	CL1
chr10	59920695	59921905	0.22469	CL1
chr10	59941795	59955804	0.401488	CL1
chr10	59956295	59958104	-0.434125	CL1
chr10	60822295	60840205	0.701359	CL1
chr10	67527195	67542005	-1.01457	CL1
chr10	67909295	67914005	-0.227674	CL1
chr10	68279495	68281205	-0.596228	CL1
chr10	70242995	70251305	-0.63887	CL1
chr10	73096195	73103405	-1.44269	CL1
chr10	75061295	75062805	-1.5496	CL1
chr10	79917495	79923205	-2.09017	CL1
chr10	80929995	80936104	0.138454	CL1
chr10	81339196	81342004	0.0670692	CL1
chr10	81523295	81524705	-1.06418	CL1
chr10	83333495	83337605	0.530948	CL1
chr10	85387195	85388905	-1.01127	CL1
chr10	86300296	86301705	-0.509548	CL1
chr10	88353995	88358305	-1.64271	CL1
chr10	88882795	88889205	-0.586128	CL1
chr10	89343695	89347405	-1.78093	CL1
chr10	89870995	89876305	-0.632064	CL1
chr10	90132695	90134105	1.03536	CL1
chr10	93830895	93833805	-1.22767	CL1
chr10	94514595	94516805	-0.64435	CL1
chr10	100013395	100020804	-0.2108	CL1
chr10	103024395	103029004	-0.379677	CL1
chr10	103029095	103034305	-1.40276	CL1
chr10	105572796	105575605	-0.87153	CL1
chr10	106468195	106471205	-0.812637	CL1
chr10	107270395	107273505	-1.17521	CL1
chr10	112268395	112275005	-0.849162	CL1
chr10	114798695	114804105	-1.19597	CL1
chr10	116469795	116475205	-0.397599	CL1
chr10	116985895	116987905	-0.549602	CL1
chr10	117626895	117632705	-1.76111	CL1
chr10	117681696	117684605	-0.109029	CL1
chr10	118046795	118047904	-0.386528	CL1
chr10	118048395	118055004	-0.886637	CL1
chr10	119447596	119460605	1.03536	CL1
chr10	119691596	119694205	-1.06418	CL1
chr10	120200695	120202105	-0.732964	CL1
chr10	120468995	120478005	-0.164938	CL1
chr10	120478196	120479305	-3.45649	CL1
chr10	120894095	120901405	0.39793	CL1
chr10	121364096	121365705	-0.462139	CL1
chr10	121641795	121643405	-0.32721	CL1
chr10	122447895	122450705	-4.13456	CL1
chr10	123259895	123268605	-0.656517	CL1
chr10	125388595	125389705	-0.134565	CL1
chr10	127163395	127165304	-1.13456	CL1
chr10	127166095	127167705	0.12847	CL1
chr10	127178395	127181305	-0.675133	CL1
chr10	127325695	127327705	0.343483	CL1
chr10	127524295	127536605	-0.706328	CL1
chr10	130469495	130471005	-0.269494	CL1
chr11	4264295	4269505	-0.0190876	CL1
chr11	4946195	4953705	-0.861546	CL1
chr11	5055295	5056504	-0.0960455	CL1
chr11	5056995	5059205	-0.269494	CL1
chr11	5060096	5064505	-0.347968	CL1
chr11	6062795	6066305	-0.347968	CL1
chr11	6756195	6757705	-0.936625	CL1
chr11	7211995	7214405	0	CL1
chr11	8921395	8922405	-1.26581	CL1
chr11	11112995	11120505	-1.47921	CL1
chr11	16257195	16261005	-0.662077	CL1
chr11	16751195	16755305	-1.11664	CL1
chr11	18869395	18871705	-5.00903	CL1
chr11	18871996	18881805	-0.4716	CL1
chr11	19005495	19006704	-2.03503	CL1
chr11	19006995	19028705	-0.828756	CL1
chr11	21989195	21991904	0	CL1
chr11	21992395	22005505	-2.0611	CL1
chr11	22006496	22010404	-0.549602	CL1
chr11	23768795	23773304	-1.13456	CL1
chr11	28852395	28854205	-0.96464	CL1
chr11	29822595	29827005	-0.946938	CL1
chr11	30023495	30024905	0.0353604	CL1
chr11	32345895	32349705	1.81963	CL1
chr11	32530895	32534105	-1.16258	CL1
chr11	33189595	33207505	-0.286568	CL1
chr11	35121695	35124505	0.0353601	CL1
chr11	35794595	35801605	-2.5496	CL1
chr11	42180695	42183905	0.257753	CL1
chr11	42420196	42422705	-1.77199	CL1
chr11	44608995	44621705	-1.37677	CL1
chr11	46163495	46165004	-2.28657	CL1
chr11	46165495	46167005	0.150838	CL1
chr11	47985395	47990305	-2.89064	CL1
chr11	48836995	48838205	-1.51228	CL1
chr11	48848795	48855605	0.257753	CL1
chr11	50023996	50027705	-0.701605	CL1
chr11	50222895	50229905	0.450398	CL1
chr11	50230196	50239405	-0.820904	CL1
chr11	52283595	52285605	1.84272	CL1
chr11	53518195	53519905	0.520787	CL1
chr11	53857895	53859805	-0.32721	CL1
chr11	57826495	57842205	-1.75982	CL1
chr11	58315995	58317905	-1.96464	CL1
chr11	59283395	59294005	-1.77199	CL1
chr11	59303595	59312005	-0.854457	CL1
chr11	61853395	61855605	-2.77199	CL1
chr11	62249195	62251805	-0.549602	CL1
chr11	63918595	63926505	-0.462139	CL1
chr11	64431295	64441405	-1.96464	CL1
chr11	65269295	65270905	0.865435	CL1
chr11	68382695	68384304	-0.742248	CL1
chr11	68384495	68386005	-0.812637	CL1
chr11	68386496	68396904	-0.279513	CL1
chr11	68398596	68402405	-1.05484	CL1
chr11	69369096	69371204	-0.0907511	CL1
chr11	69557795	69560405	-1.5496	CL1
chr11	69878795	69881905	0.0353602	CL1
chr11	69933795	69937304	-1.13456	CL1
chr11	69964095	69966605	-1.71953	CL1
chr11	70213195	70217005	-1.32721	CL1
chr11	70226395	70229505	-1.87418	CL1
chr11	70458995	70466705	0.304547	CL1
chr11	70519095	70521005	-0.812637	CL1
chr11	70539195	70540404	0	CL1
chr11	73328295	73330405	-1.06418	CL1
chr11	74516995	74524105	-1.5496	CL1
chr11	74588395	74591705	1.03536	CL1
chr11	74619295	74621105	-0.549602	CL1
chr11	74636595	74639604	-0.701605	CL1
chr11	75165095	75172405	-1.87153	CL1
chr11	75191195	75194505	-0.4716	CL1
chr11	75212395	75216905	0.713432	CL1
chr11	76201495	76202605	-0.165436	CL1
chr11	76349296	76358405	0.286899	CL1
chr11	76395595	76397504	-0.295617	CL1
chr11	76397695	76401405	-1.5496	CL1
chr11	76569795	76572405	1.25775	CL1
chr11	76663895	76675205	-1.80237	CL1
chr11	76844295	76849705	1.86544	CL1
chr11	77346595	77351405	0.102474	CL1
chr11	77461295	77477805	-0.704112	CL1
chr11	77490296	77491505	0.363386	CL1
chr11	79709495	79714305	-0.379677	CL1
chr11	82927895	82943705	0.0913168	CL1
chr11	84066395	84068905	0	CL1
chr11	85824495	85849605	-1.09761	CL1
chr11	87357995	87359005	0	CL1
chr11	87616995	87618005	-1.83659	CL1
chr11	88069495	88071405	-1.17084	CL1
chr11	88188795	88201705	-1.24475	CL1
chr11	90389696	90392604	1.03536	CL1
chr11	93096595	93104105	-0.761106	CL1
chr11	94991495	94993305	-1.09326	CL1
chr11	95076095	95078905	0.450398	CL1
chr11	95512495	95514105	-1.5496	CL1
chr11	96227495	96386205	-0.77168	CL1
chr11	97020796	97022305	-1.5496	CL1
chr11	97022396	97023505	0.487941	CL1
chr11	97499295	97501105	0.620323	CL1
chr11	98541195	98550905	-0.799581	CL1
chr11	98739395	98740505	-0.32721	CL1
chr11	98792695	98797105	-0.549602	CL1
chr11	98980795	98983005	-0.059387	CL1
chr11	98983196	98984605	0.565875	CL1
chr11	99138395	99144204	-0.250042	CL1
chr11	100420495	100422605	0.298395	CL1
chr11	100968195	100971705	0.12847	CL1
chr11	101155295	101179905	-0.124581	CL1
chr11	102144795	102149405	0.565875	CL1
chr11	102439095	102440105	0.257752	CL1
chr11	102440196	102449504	0.215932	CL1
chr11	102600695	102604504	0.257752	CL1
chr11	102988195	102991605	1.49479	CL1
chr11	103079295	103080805	-1.5496	CL1
chr11	103099195	103102505	-2.08012	CL1
chr11	105165095	105166405	0.0353603	CL1
chr11	105291495	105293004	0	CL1
chr11	105293495	105295105	0.191148	CL1
chr11	105588096	105591605	1.15084	CL1
chr11	109439195	109441105	-2.7558	CL1
chr11	109720395	109723105	-0.96464	CL1
chr11	110335895	110337905	-3.82943	CL1
chr11	110379895	110381105	-0.77531	CL1
chr11	110447696	110450205	-0.742247	CL1
chr11	113199295	113201105	0.0222187	CL1
chr11	113618395	113621605	-0.96464	CL1
chr11	114848795	114854305	-0.812637	CL1
chr11	115088296	115092505	-0.450067	CL1
chr11	115811695	115812705	-0.836587	CL1
chr11	115973695	115977005	0.348518	CL1
chr11	116106595	116111805	-0.595406	CL1
chr11	116281095	116286305	-0.46714	CL1
chr11	116411195	116413305	-0.0921194	CL1
chr11	117265595	117266905	-2.61373	CL1
chr11	119208395	119210905	-0.243028	CL1
chr11	119211396	119215604	1.21593	CL1
chr11	119239195	119241504	-1.03503	CL1
chr11	119252096	119253605	-1.41582	CL1
chr11	119387695	119394605	-0.890639	CL1
chr11	119942695	119945405	1.03536	CL1
chr11	120184995	120190705	1.03536	CL1
chr11	120223995	120226005	-0.659502	CL1
chr11	120720795	120729004	2.53786	CL1
chr11	121829295	121831305	0.418501	CL1
chr12	8291395	8306505	-1.15881	CL1
chr12	8309795	8312205	-0.227674	CL1
chr12	8498695	8500705	-0.656517	CL1
chr12	9424596	9427404	-0.209527	CL1
chr12	9566195	9587305	-2.01909	CL1
chr12	11148595	11150204	-2.5496	CL1
chr12	15812295	15818805	0.0353602	CL1
chr12	16011995	16014105	0.865435	CL1
chr12	16808896	16810205	1.32487	CL1
chr12	16811096	16812505	0.450398	CL1
chr12	17172795	17177605	-0.60207	CL1
chr12	17691695	17692705	-0.514658	CL1
chr12	22029095	22031105	0.450398	CL1
chr12	23188595	23189605	1.03536	CL1
chr12	25092595	25102904	0.597239	CL1
chr12	27338195	27340804	-2.28657	CL1
chr12	29936095	29939105	-2.77199	CL1
chr12	30882395	30888205	-1.98256	CL1
chr12	31262295	31267105	-1.01909	CL1
chr12	33301396	33304705	-1.3787	CL1
chr12	33954395	33974205	-1.10214	CL1
chr12	34903895	34908205	-0.397599	CL1
chr12	37107295	37110505	-1.40521	CL1
chr12	44221095	44222305	-2.35696	CL1
chr12	44222796	44224105	-0.549602	CL1
chr12	44328795	44333205	-1.75605	CL1
chr12	45072195	45073405	0.902762	CL1
chr12	45075296	45076705	-0.994975	CL1
chr12	49370595	49404605	-1.75693	CL1
chr12	50647395	50651705	-0.611003	CL1
chr12	51592395	51596305	-2.87153	CL1
chr12	53242695	53255404	-0.928114	CL1
chr12	54566195	54568005	-0.549602	CL1
chr12	54774795	54776405	-1.8334	CL1
chr12	54982495	54988505	-0.134565	CL1
chr12	56662095	56703505	-1.00903	CL1
chr12	57196995	57198105	0.834564	CL1
chr12	57531295	57577805	-0.921571	CL1
chr12	58209995	58217805	-1.14298	CL1
chr12	61520695	61527205	-2.42407	CL1
chr12	67218795	67227905	-0.794715	CL1
chr12	69241095	69243105	-0.244464	CL1
chr12	69679495	69684705	0.828909	CL1
chr12	69987195	69988804	-1.13456	CL1
chr12	71110795	71112405	0.620323	CL1
chr12	71307596	71309505	-2.17009	CL1
chr12	71310196	71316404	-0.72648	CL1
chr12	71317395	71319205	0	CL1
chr12	72408095	72409705	-1.5496	CL1
chr12	72938195	72958305	-0.251261	CL1
chr12	73034395	73053305	-1.6699	CL1
chr12	73542095	73546305	-0.812637	CL1
chr12	73617195	73618304	-2.97149	CL1
chr12	75732895	75738804	-0.730175	CL1
chr12	75814595	75822305	-0.361975	CL1
chr12	76401995	76403704	-1.01042	CL1
chr12	76404295	76406905	-0.206281	CL1
chr12	76529195	76533704	-0.907576	CL1
chr12	76545995	76547305	0.11013	CL1
chr12	76820595	76826405	2.69833	CL1
chr12	79129695	79134505	-1.71953	CL1
chr12	81996696	81999404	1.25775	CL1
chr12	83483395	83487305	-2.83911	CL1
chr12	83487996	83490205	-0.265185	CL1
chr12	84008795	84011305	0.0980089	CL1
chr12	84099195	84102005	-2.13456	CL1
chr12	84207995	84211005	0.404594	CL1
chr12	84567795	84578505	-1.87823	CL1
chr12	85468796	85476105	-0.742247	CL1
chr12	86676995	86679005	-1.32721	CL1
chr12	87298895	87300005	-0.742247	CL1
chr12	89259295	89262005	-0.379677	CL1
chr12	95691395	95698305	-0.7083	CL1
chr12	98737095	98738804	-0.96464	CL1
chr12	99561395	99565304	-2.61999	CL1
chr12	99960895	99970705	-0.903239	CL1
chr12	102281395	102282904	1.62032	CL1
chr12	102946995	102950005	-1.81264	CL1
chr12	105007895	105014105	-0.16056	CL1
chr12	105022795	105024305	0.620323	CL1
chr12	105337395	105339705	-1.77199	CL1
chr12	105563496	105565405	-0.0471017	CL1
chr12	108001796	108005104	-2.28657	CL1
chr12	108555995	108557705	-2.5496	CL1
chr12	110318895	110322005	-0.402761	CL1
chr12	110976195	110978405	0.121185	CL1
chr12	111269595	111280205	-0.841065	CL1
chr12	111670595	111674805	-1.09017	CL1
chr12	111908895	111910005	0.349137	CL1
chr12	112672595	112675604	-1.32721	CL1
chr12	112721895	112723705	-0.32721	CL1
chr12	112865695	112881505	-0.342007	CL1
chr12	112919695	112927105	0.928445	CL1
chr12	112927396	112932105	-1.2601	CL1
chr12	112948695	112952105	-1.81264	CL1
chr12	113095095	113097205	2.35729	CL1
chr12	113140495	113142705	-1.67513	CL1
chr12	113150595	113153405	1.99472	CL1
chr12	118198396	118199505	-0.701605	CL1
chr12	118346295	118347405	-0.260096	CL1
chr12	118836295	118850205	-1.62622	CL1
chr12	118850596	118857205	-1.6236	CL1
chr13	3358695	3361905	-1.04264	CL1
chr13	3633095	3635105	-3.35696	CL1
chr13	8202295	8204305	-1.35696	CL1
chr13	10357795	10363705	-0.777013	CL1
chr13	12105095	12106605	0.905148	CL1
chr13	12702395	12704105	0.772326	CL1
chr13	14521795	14525205	0.565875	CL1
chr13	15460595	15466005	0.713432	CL1
chr13	20088696	20094405	-2.70714	CL1
chr13	24279095	24280205	1.11467	CL1
chr13	25055195	25058005	-1.5496	CL1
chr13	28951095	28954405	-2.22713	CL1
chr13	30133895	30137505	-1.22767	CL1
chr13	34340995	34347205	-0.434125	CL1
chr13	34743295	34748505	-1.5496	CL1
chr13	35966795	35973005	-0.943881	CL1
chr13	36719195	36741405	-2.04264	CL1
chr13	38148895	38153005	-0.595406	CL1
chr13	38344895	38349805	-1.7131	CL1
chr13	40692695	40712305	-0.0241407	CL1
chr13	40724995	40727304	-2.44454	CL1
chr13	40727495	40745805	-1.70161	CL1
chr13	42914895	42918705	1.50929	CL1
chr13	43302195	43305604	-0.549602	CL1
chr13	43558796	43560305	-1.5496	CL1
chr13	45077595	45080505	-0.701605	CL1
chr13	45507395	45508705	0.909829	CL1
chr13	45953796	45966705	0.0552598	CL1
chr13	46413795	46419305	-1.5496	CL1
chr13	46501795	46503305	-0.41678	CL1
chr13	46930795	46933905	0.187363	CL1
chr13	46965495	46967305	-0.508296	CL1
chr13	47010395	47014705	-0.701605	CL1
chr13	47119895	47121904	-1.02135	CL1
chr13	47121995	47123005	0	CL1
chr13	47123196	47124305	0	CL1
chr13	47194996	47196505	0	CL1
chr13	47271596	47272705	-0.812637	CL1
chr13	48261895	48267104	-2.03331	CL1
chr13	48624895	48626104	-0.288691	CL1
chr13	51168695	51170004	0.696194	CL1
chr13	51562895	51568605	-0.932931	CL1
chr13	51568696	51569805	-2.87153	CL1
chr13	51844696	51847304	-1.44269	CL1
chr13	54503095	54504705	-0.549602	CL1
chr13	55165995	55167605	-2.13456	CL1
chr13	56131495	56139705	-1.02604	CL1
chr13	56144895	56146504	-0.338471	CL1
chr13	58271395	58275304	0.450398	CL1
chr13	58804995	58814805	-1.10482	CL1
chr13	64162595	64163605	0.622845	CL1
chr13	64273695	64275005	-1.96464	CL1
chr13	65257195	65259305	-2.31451	CL1
chr13	68997295	69001305	-1.79061	CL1
chr13	69597595	69599605	-0.32721	CL1
chr13	71960696	71963704	-0.656518	CL1
chr13	72344996	72348204	-0.269494	CL1
chr13	72620295	72650805	-0.51326	CL1
chr13	74406095	74407405	0.67279	CL1
chr13	76051795	76059105	0.12417	CL1
chr13	76382995	76387905	-1.84506	CL1
chr13	78161295	78164804	-0.812637	CL1
chr13	78165695	78213905	-1.44212	CL1
chr13	83517795	83525705	-1.00528	CL1
chr13	83713295	83746005	-1.56243	CL1
chr13	88820495	88822705	-0.227674	CL1
chr13	89740695	89743705	-3.13456	CL1
chr13	91462395	91463405	-0.836587	CL1
chr13	92130195	92133105	-0.96464	CL1
chr13	94054695	94070004	-1.16431	CL1
chr13	94865395	94880304	-1.63707	CL1
chr13	95603495	95605705	-2.13456	CL1
chr13	95890195	95891305	-0.379677	CL1
chr13	96130495	96134405	-0.668247	CL1
chr13	96747795	96749205	-0.897526	CL1
chr13	98201095	98204604	0.273599	CL1
chr13	98992795	98994905	-1.5496	CL1
chr13	100549395	100552905	-2.07316	CL1
chr13	100553796	100554905	0.0353601	CL1
chr13	103328195	103338605	-0.857725	CL1
chr13	103922695	103924405	-0.596228	CL1
chr13	105443395	105450905	-0.884021	CL1
chr13	107886495	107891304	-0.549602	CL1
chr13	107891595	107894805	2.77233	CL1
chr13	108214995	108217005	-2.96464	CL1
chr13	109902495	109904605	1.4504	CL1
chr13	110393995	110396905	-2.13456	CL1
chr13	111491495	111493105	0.660633	CL1
chr13	112649296	112651604	-0.706946	CL1
chr13	112987395	113001805	-1.03073	CL1
chr14	3207396	3210904	1.84272	CL1
chr14	3410295	3412704	0.698325	CL1
chr14	3947195	3948404	0.257753	CL1
chr14	4648295	4650005	-1.17109	CL1
chr14	5878996	5882804	-0.291833	CL1
chr14	6286295	6289705	-0.375954	CL1
chr14	7026395	7031105	0.439083	CL1
chr14	7173995	7175905	-0.841783	CL1
chr14	7998895	8004805	-0.627605	CL1
chr14	12326395	12351905	-0.86922	CL1
chr14	15438796	15440205	-2.5496	CL1
chr14	17659995	17663905	-1.25004	CL1
chr14	24243895	24248105	-0.675133	CL1
chr14	25604096	25612305	0.557313	CL1
chr14	28499195	28523605	-1.22767	CL1
chr14	30712396	30719605	0.376397	CL1
chr14	33319296	33320705	0.0353602	CL1
chr14	39469295	39477005	-0.787762	CL1
chr14	42204295	42205705	-0.87153	CL1
chr14	43121395	43123005	0.397599	CL1
chr14	44987795	44990405	0.324867	CL1
chr14	45756996	45760905	-0.713101	CL1
chr14	48118495	48123904	0.257753	CL1
chr14	48659495	48665504	-0.549602	CL1
chr14	51357095	51359805	-2.13456	CL1
chr14	51737995	51743205	-1.11664	CL1
chr14	52311995	52315605	-1.66508	CL1
chr14	52324696	52331405	-0.254147	CL1
chr14	54779295	54783205	-3.02353	CL1
chr14	54875596	54879405	-1.42407	CL1
chr14	54910195	54913205	-0.227674	CL1
chr14	54913296	54914505	-1.51108	CL1
chr14	54924495	54929705	-0.296624	CL1
chr14	55490395	55492204	-1.5496	CL1
chr14	55617995	55620005	-0.507499	CL1
chr14	55711795	55713505	-0.742248	CL1
chr14	57053595	57058505	-1.5496	CL1
chr14	57698295	57701105	-1.13456	CL1
chr14	58068795	58080605	-1.84728	CL1
chr14	59625495	59627505	0	CL1
chr14	60483696	60485605	-3.35696	CL1
chr14	61678795	61693005	-1.63707	CL1
chr14	63939095	63949805	-0.0548376	CL1
chr14	65259395	65264705	-1.17109	CL1
chr14	66865595	66868305	0.0353603	CL1
chr14	66908395	66911605	-1.44269	CL1
chr14	68123795	68125205	-2.5496	CL1
chr14	69168195	69177805	-1.5023	CL1
chr14	70190995	70193305	2.09425	CL1
chr14	70287995	70290405	0.298395	CL1
chr14	70551095	70560805	-0.412099	CL1
chr14	70577596	70580005	0.553191	CL1
chr14	73143295	73144805	-0.246855	CL1
chr14	76236295	76238205	0.67279	CL1
chr14	76264596	76269404	0.257753	CL1
chr14	76556795	76558305	-1.91217	CL1
chr14	77035695	77037205	0	CL1
chr14	77155295	77159705	-2.28657	CL1
chr14	84441595	84445004	-2.06418	CL1
chr14	84445195	84449405	-2.4121	CL1
chr14	89896095	89898405	-1.92811	CL1
chr14	96517195	96519705	-2.4756	CL1
chr14	98166995	98169305	-2.00903	CL1
chr14	98169696	98173205	-1.32721	CL1
chr14	101607395	101616005	-1.17763	CL1
chr14	101728295	101731405	-0.10903	CL1
chr14	102978795	102980204	0	CL1
chr14	102980595	102986005	-1.34797	CL1
chr14	103082095	103083105	-0.514659	CL1
chr14	103349295	103350605	-0.404443	CL1
chr14	103842495	103843505	0	CL1
chr14	104452796	104468504	-0.153674	CL1
chr14	104468895	104475705	-0.035029	CL1
chr14	104519995	104522904	-0.227674	CL1
chr15	5239995	5249105	-1.5038	CL1
chr15	6384395	6387804	-0.479213	CL1
chr15	7802395	7825205	-0.115371	CL1
chr15	11898695	11908305	-0.36903	CL1
chr15	18423695	18424805	-1.5496	CL1
chr15	26894095	26897005	-2.30859	CL1
chr15	27465295	27468705	-0.0471019	CL1
chr15	27990595	27996704	-1.48547	CL1
chr15	30167295	30175205	-1.92157	CL1
chr15	30381296	30384304	1.9529	CL1
chr15	30647295	30648305	-0.514658	CL1
chr15	31297095	31298105	-0.836587	CL1
chr15	31451795	31453205	-2.13456	CL1
chr15	32243195	32247405	-0.611003	CL1
chr15	32778695	32780505	-1.09326	CL1
chr15	34676395	34679905	-2.01909	CL1
chr15	35278595	35310305	-1.27339	CL1
chr15	36209895	36211705	1.32487	CL1
chr15	37232696	37235405	-2.77199	CL1
chr15	38471295	38472305	-0.286568	CL1
chr15	38987595	38993105	-0.32721	CL1
chr15	39003995	39007505	-0.549602	CL1
chr15	39436895	39438105	-2.13456	CL1
chr15	40653095	40657005	-1.73017	CL1
chr15	43167995	43173505	-0.118968	CL1
chr15	44746895	44750205	-1.73403	CL1
chr15	44786495	44790505	-1.30167	CL1
chr15	48791596	48792805	-3.13456	CL1
chr15	54745995	54747905	0.713432	CL1
chr15	56694196	56695605	-0.227674	CL1
chr15	58073195	58078605	-1.84916	CL1
chr15	58212995	58215805	0.0353603	CL1
chr15	60140695	60142905	-0.576569	CL1
chr15	64919195	64929105	-0.929874	CL1
chr15	65746495	65751004	2.80795	CL1
chr15	66284995	66288005	0.565875	CL1
chr15	68927396	68930105	-0.912172	CL1
chr15	73747796	73751805	-0.485472	CL1
chr15	75643795	75647805	-0.921571	CL1
chr15	75980595	75985105	-1.99536	CL1
chr15	75995295	76001505	0.308379	CL1
chr15	76002096	76011505	0.234669	CL1
chr15	76178095	76182405	0.172864	CL1
chr15	76226995	76234805	0.0670691	CL1
chr15	78797195	78803305	1.41387	CL1
chr15	78803696	78805405	0.0353603	CL1
chr15	78820095	78822005	-2.5496	CL1
chr15	78840495	78844905	-0.276584	CL1
chr15	79110095	79111205	0.349137	CL1
chr15	80013395	80014405	-0.514659	CL1
chr15	82298795	82300205	-2.35696	CL1
chr15	84281196	84284105	1.69833	CL1
chr15	84854095	84857004	-4.13456	CL1
chr15	85572895	85590305	-0.308594	CL1
chr15	86030395	86031504	-1.38653	CL1
chr15	89172895	89174805	-0.549602	CL1
chr15	89840195	89844805	-3.13456	CL1
chr15	90676695	90679705	-1.13456	CL1
chr15	91047395	91052304	1.84272	CL1
chr15	91077496	91079105	-0.301675	CL1
chr15	92395995	92399005	-1.41836	CL1
chr15	93334995	93337304	-2.96464	CL1
chr15	93396196	93397905	-1.59538	CL1
chr15	95526295	95528705	-1.87153	CL1
chr15	97766095	97768804	0.0353602	CL1
chr15	97782196	97783805	-0.0489639	CL1
chr15	97996995	98013805	0.162272	CL1
chr15	98629896	98634205	-0.929584	CL1
chr15	98635196	98636905	0.492079	CL1
chr15	98767795	98810105	-0.623603	CL1
chr15	98893295	98899805	0.602401	CL1
chr15	99085495	99099505	-0.719527	CL1
chr15	100468495	100471005	-1.2601	CL1
chr15	100492995	100495405	-3.09126	CL1
chr15	100872596	100873905	0	CL1
chr15	101225096	101226305	-0.511083	CL1
chr16	6345795	6351005	-1.87153	CL1
chr16	14703395	14705904	0.587901	CL1
chr16	15885296	15889105	0.324867	CL1
chr16	16197395	16198605	0	CL1
chr16	17277495	17278905	-1.5496	CL1
chr16	18777595	18778805	0.22469	CL1
chr16	20618595	20622505	-0.227674	CL1
chr16	21691095	21696305	-0.462139	CL1
chr16	23224696	23227505	-3.28657	CL1
chr16	23985796	23987105	-1.2107	CL1
chr16	26102095	26107205	-2.13456	CL1
chr16	28439295	28449805	-0.754422	CL1
chr16	28564495	28567705	-0.504805	CL1
chr16	30310096	30311205	0.487941	CL1
chr16	31427596	31429705	-1.89879	CL1
chr16	31933095	31935905	0.652032	CL1
chr16	33681895	33687805	0.0651077	CL1
chr16	34091995	34095305	-0.269494	CL1
chr16	35489095	35492004	-1.21257	CL1
chr16	37913995	37918005	-2.44269	CL1
chr16	38483095	38484605	-2.5496	CL1
chr16	38742396	38744905	-0.701606	CL1
chr16	43601696	43608604	1.41387	CL1
chr16	43608695	43611605	-1.96464	CL1
chr16	44331195	44335605	-2.5496	CL1
chr16	45841495	45844204	-1.28657	CL1
chr16	50428695	50430505	1.25775	CL1
chr16	52449795	52455205	-0.406644	CL1
chr16	55904995	55906305	-1.62684	CL1
chr16	58519495	58523905	-1.83911	CL1
chr16	60604095	60607105	-1.5496	CL1
chr16	65103795	65106805	-1.00211	CL1
chr16	67616895	67618505	-3.42407	CL1
chr16	72027895	72030505	-0.195965	CL1
chr16	74409395	74412805	-4.25004	CL1
chr16	76141795	76143005	0.113363	CL1
chr16	76291195	76294405	-3.63707	CL1
chr16	76370695	76375505	2.15084	CL1
chr16	77013495	77015305	-2.28657	CL1
chr16	78236796	78240004	-0.742247	CL1
chr16	81199296	81200705	-2.87153	CL1
chr16	85170195	85172604	0.0353601	CL1
chr16	85172895	85175705	-2.5496	CL1
chr16	85801995	85803005	-0.251624	CL1
chr16	85804196	85805405	0.257753	CL1
chr16	85898195	85902905	-1.42931	CL1
chr16	88288295	88293805	-0.549602	CL1
chr16	89817395	89819305	0.0353601	CL1
chr16	89866195	89868205	-0.128987	CL1
chr16	89896695	89899305	0.257753	CL1
chr16	89918095	89922205	0.812968	CL1
chr16	90141695	90143605	-2.7558	CL1
chr17	3312895	3314904	-1.5496	CL1
chr17	5937295	5939104	0.322576	CL1
chr17	5939895	5942505	-0.812637	CL1
chr17	6105996	6109405	-1.26965	CL1
chr17	6121095	6122205	-0.434125	CL1
chr17	6131995	6133205	0.113363	CL1
chr17	6270996	6273205	0.0353605	CL1
chr17	12741195	12744005	0.565875	CL1
chr17	15824195	15828604	0.0353604	CL1
chr17	15829095	15831505	-1.32721	CL1
chr17	17843095	17844304	-0.227674	CL1
chr17	21366395	21371904	-0.843333	CL1
chr17	22080195	22082205	-0.507499	CL1
chr17	23643595	23645605	-0.244464	CL1
chr17	23678895	23684105	-0.549602	CL1
chr17	23736695	23747405	-0.909778	CL1
chr17	24207095	24209105	1.03536	CL1
chr17	24210196	24213005	-1.71953	CL1
chr17	24350695	24354305	0.772326	CL1
chr17	24687195	24688304	0.487941	CL1
chr17	24689195	24690205	-1.5496	CL1
chr17	26067595	26068805	-0.512276	CL1
chr17	26199895	26204305	0.520787	CL1
chr17	26833895	26862205	-0.877177	CL1
chr17	28074895	28076705	-0.549602	CL1
chr17	28138395	28143704	0.150838	CL1
chr17	29883795	29895605	0.238894	CL1
chr17	31057695	31061205	-0.549602	CL1
chr17	32158795	32168505	-0.771995	CL1
chr17	32187895	32189205	2.84272	CL1
chr17	34182795	34213005	-0.544384	CL1
chr17	34626695	34629404	-1.45264	CL1
chr17	34630095	34631905	-0.134565	CL1
chr17	34956395	34959605	-0.379677	CL1
chr17	35699895	35704905	-0.254146	CL1
chr17	35720995	35725005	-0.505208	CL1
chr17	36141695	36147305	-1.87153	CL1
chr17	44720895	44741505	-1.40521	CL1
chr17	46254495	46255705	0.587901	CL1
chr17	46292595	46300105	-0.510074	CL1
chr17	46544496	46546305	0.0353603	CL1
chr17	47436895	47439005	-0.199035	CL1
chr17	47972495	47975105	-0.32721	CL1
chr17	50509196	50510805	-0.32721	CL1
chr17	50697396	50699905	-0.356957	CL1
chr17	51812695	51814805	0.0353604	CL1
chr17	51830795	51834305	-2.98256	CL1
chr17	54297895	54299905	-1.13456	CL1
chr17	55444395	55449905	-0.799581	CL1
chr17	56425895	56427104	-1.91217	CL1
chr17	56427795	56428905	0.909829	CL1
chr17	56469895	56472204	1.99472	CL1
chr17	56473095	56474505	-4.63707	CL1
chr17	57275695	57278304	2.35729	CL1
chr17	62879195	62887105	-0.495154	CL1
chr17	64601295	64602605	-1.62684	CL1
chr17	65772496	65773705	1.22588	CL1
chr17	67350895	67355905	0.602401	CL1
chr17	68829595	68846405	-0.749901	CL1
chr17	69437896	69443805	-0.82971	CL1
chr17	71182396	71186005	1.03536	CL1
chr17	71782496	71784005	-3.41582	CL1
chr17	72882096	72883805	-2.01042	CL1
chr17	73107595	73108705	-0.972791	CL1
chr17	74042895	74050005	-0.030228	CL1
chr17	78197396	78202505	-1.70161	CL1
chr17	78748795	78752105	-0.134565	CL1
chr17	79052395	79053905	-0.96464	CL1
chr17	79352495	79357804	-2.15966	CL1
chr17	79710295	79712504	0.0353603	CL1
chr17	81668395	81674805	-2.18703	CL1
chr18	4352895	4353905	0.333339	CL1
chr18	6999995	7006605	-2.40375	CL1
chr18	7007096	7008505	-0.994975	CL1
chr18	9209395	9215305	-1.69399	CL1
chr18	9707895	9708905	-0.96464	CL1
chr18	10322595	10326405	1.77233	CL1
chr18	10460096	10463204	0.150837	CL1
chr18	10705495	10707105	0.772326	CL1
chr18	11044295	11067705	-1.69297	CL1
chr18	12643395	12645605	-2.96628	CL1
chr18	13967995	13970705	-2.82971	CL1
chr18	13971096	13973904	-1.5496	CL1
chr18	15758595	15761105	-0.269494	CL1
chr18	16806295	16807805	-1.91217	CL1
chr18	16808196	16811704	-3.13456	CL1
chr18	21649595	21658005	-2.06418	CL1
chr18	22342695	22346905	-2.5496	CL1
chr18	23035895	23041005	-1.21518	CL1
chr18	23309195	23312205	-2.46714	CL1
chr18	23750595	23755805	-0.102143	CL1
chr18	24653095	24654605	-1.36903	CL1
chr18	30268395	30270305	-0.549602	CL1
chr18	32937495	32940205	0.215933	CL1
chr18	34408096	34410505	-0.171091	CL1
chr18	34885696	34888505	-0.611848	CL1
chr18	36514695	36516205	-0.87153	CL1
chr18	36993595	37023305	-0.245449	CL1
chr18	37806995	37817905	0.0552599	CL1
chr18	42896395	42902205	-0.157285	CL1
chr18	43391495	43393305	-0.549602	CL1
chr18	44659395	44662705	-0.434125	CL1
chr18	45266295	45268004	-0.549602	CL1
chr18	46196695	46198504	0.0230161	CL1
chr18	46209895	46212005	-0.134565	CL1
chr18	46212996	46215205	-3.13456	CL1
chr18	46355295	46356305	0	CL1
chr18	46726895	46728405	-3.13456	CL1
chr18	47362895	47373405	-2.28657	CL1
chr18	50050995	50056005	-2.13456	CL1
chr18	51115595	51119705	-1.66508	CL1
chr18	52527795	52530505	-2.13456	CL1
chr18	53464896	53476305	-0.990175	CL1
chr18	54986495	54988605	0.450398	CL1
chr18	54988796	54993805	-0.286568	CL1
chr18	56431395	56434205	1.32487	CL1
chr18	56464196	56468604	-0.434125	CL1
chr18	56468995	56471805	-1.03503	CL1
chr18	56924195	56928105	-0.912172	CL1
chr18	58207695	58211005	0.257753	CL1
chr18	58835795	58839005	-1.74225	CL1
chr18	59174795	59179805	-0.312563	CL1
chr18	60500095	60501105	-0.836587	CL1
chr18	61396795	61400704	-1.28657	CL1
chr18	61534095	61537205	-2.77199	CL1
chr18	62178095	62180105	1.4504	CL1
chr18	64325195	64349605	-0.849163	CL1
chr18	66450495	66467704	-0.334589	CL1
chr18	66467795	66473905	-0.505208	CL1
chr18	66858495	66860905	-1.44269	CL1
chr18	67086595	67093105	0.324867	CL1
chr18	67130195	67141805	-0.839109	CL1
chr18	67495796	67501705	-0.412099	CL1
chr18	74440295	74447605	0.683059	CL1
chr18	75694895	75701104	-1.42407	CL1
chr18	77794195	77795705	-0.96464	CL1
chr18	78042095	78054605	-1.63206	CL1
chr18	78754795	78756205	-2.28657	CL1
chr18	79106695	79110604	0.0353603	CL1
chr18	80048095	80049105	-0.549602	CL1
chr19	4437695	4440305	-0.29939	CL1
chr19	5066795	5071205	-0.875547	CL1
chr19	5079895	5086105	0.20939	CL1
chr19	5095995	5098205	-2.96464	CL1
chr19	5306495	5308305	-0.912172	CL1
chr19	5444595	5449905	-1.28657	CL1
chr19	6829295	6831705	-0.871531	CL1
chr19	6932795	6934905	-0.899474	CL1
chr19	7667795	7669805	-1.5496	CL1
chr19	11090195	11093005	0	CL1
chr19	11816995	11819105	-0.549602	CL1
chr19	12498095	12500104	-2.5496	CL1
chr19	12500495	12501605	-0.387828	CL1
chr19	16862495	16879805	-1.99706	CL1
chr19	17833695	17839205	-1.34797	CL1
chr19	18749295	18750905	-4.25004	CL1
chr19	19107095	19111505	-1.44269	CL1
chr19	24028595	24031105	-0.642711	CL1
chr19	24031196	24032505	-1.62573	CL1
chr19	24555595	24558405	-0.742247	CL1
chr19	25235595	25237505	0.67279	CL1
chr19	25406095	25409004	-0.455864	CL1
chr19	25600795	25604104	-0.260096	CL1
chr19	25663695	25681005	-0.459404	CL1
chr19	26599095	26607405	-0.286568	CL1
chr19	28677095	28678204	-0.649563	CL1
chr19	28835195	28836305	0	CL1
chr19	28974095	28975605	-1.09485	CL1
chr19	29250796	29253805	-0.812637	CL1
chr19	29333495	29335305	-0.678221	CL1
chr19	30024295	30028105	-2.45649	CL1
[truncated: 35,455 more rows]

## Sheet: 3C
Chromosome	Start	End	Log2(H3K27ac/IgG)	Cluster
chr1	3669995	3673605	-0.806205	CL1
chr1	4487095	4507605	-2.72251	CL1
chr1	5017995	5023305	0.228071	CL1
chr1	6440195	6442205	-0.607953	CL1
chr1	9544695	9547205	3.40622	CL1
chr1	9966195	9969105	-1.27739	CL1
chr1	10231195	10235805	-0.494236	CL1
chr1	10993095	10995105	-0.685956	CL1
chr1	14308695	14310405	1.02076	CL1
chr1	14503395	14508405	-0.202583	CL1
chr1	14754295	14755605	1.24004	CL1
chr1	16518995	16520104	2.52996	CL1
chr1	17090695	17100005	-1.52566	CL1
chr1	18056995	18059705	-1.15162	CL1
chr1	19098695	19113305	-2.40365	CL1
chr1	19208195	19243305	-1.51462	CL1
chr1	21960195	21964605	-1.5184	CL1
chr1	22511695	22512905	-0.942373	CL1
chr1	22530495	22537705	-0.670405	CL1
chr1	22803095	22807505	-1.36312	CL1
chr1	23254495	23255605	-0.833039	CL1
chr1	23758595	23768605	-2.48188	CL1
chr1	24097896	24102305	1.24536	CL1
chr1	24582395	24590505	-1.94595	CL1
chr1	32173296	32174505	-2.11315	CL1
chr1	33754295	33758805	1.2839	CL1
chr1	33836695	33838405	-0.773332	CL1
chr1	33905995	33909805	1.50968	CL1
chr1	34744195	34755705	-1.50075	CL1
chr1	34802295	34807005	-0.265636	CL1
chr1	36255796	36257105	0.155686	CL1
chr1	36778995	36780305	0.106089	CL1
chr1	37717495	37722105	-0.852404	CL1
chr1	38626095	38628704	1.54834	CL1
chr1	38896195	38899905	0.371415	CL1
chr1	39195296	39198105	-2.07094	CL1
chr1	39476895	39479105	0.325947	CL1
chr1	39649895	39653205	-1.27113	CL1
chr1	40673695	40686505	-2.16441	CL1
chr1	42683195	42730805	-1.08045	CL1
chr1	45925695	45926905	3.0825	CL1
chr1	46085395	46090405	-2.3411	CL1
chr1	50925395	50930105	-1.40619	CL1
chr1	52498895	52500005	1.17031	CL1
chr1	52726595	52730805	-2.47289	CL1
chr1	52816395	52819005	-0.187485	CL1
chr1	54192095	54196005	-1.77406	CL1
chr1	54926196	54927705	0.388489	CL1
chr1	55404895	55411805	-1.77754	CL1
chr1	56968695	56971905	-0.800685	CL1
chr1	56971996	56975304	0.964825	CL1
chr1	56975795	56988705	-1.95349	CL1
chr1	60042395	60045005	-0.276645	CL1
chr1	62702095	62711405	-0.331634	CL1
chr1	66817995	66819604	-0.756371	CL1
chr1	66861995	66864205	0.626823	CL1
chr1	69104195	69108705	-0.167905	CL1
chr1	69376695	69379305	-0.345763	CL1
chr1	74066995	74070405	-1.26564	CL1
chr1	74761095	74814205	-0.702561	CL1
chr1	74854695	74857405	-0.559044	CL1
chr1	75141096	75142205	0.7971	CL1
chr1	75262595	75265704	1.13893	CL1
chr1	75479795	75493605	-0.462368	CL1
chr1	75502695	75504404	0.431911	CL1
chr1	75504495	75507405	0.495404	CL1
chr1	78175195	78228705	-2.46375	CL1
chr1	79855195	79858304	-0.206575	CL1
chr1	79858795	79860205	0.371415	CL1
chr1	80757495	80761305	-1.99484	CL1
chr1	82282495	82285904	-0.00209569	CL1
chr1	82286095	82291205	-0.639155	CL1
chr1	82291296	82295704	0.597075	CL1
chr1	84283695	84285605	1.99383	CL1
chr1	84694195	84695705	-3.21355	CL1
chr1	84934795	84936404	0.727074	CL1
chr1	86015995	86020705	0.356067	CL1
chr1	86042795	86049705	-1.36103	CL1
chr1	89580695	89582605	-0.327719	CL1
chr1	89754195	89756105	0.288953	CL1
chr1	90996495	91003205	-2.20823	CL1
chr1	92909395	92921705	1.36157	CL1
chr1	93094895	93106705	-1.31164	CL1
chr1	93684695	93687805	1.68515	CL1
chr1	95664495	95668505	-1.2471	CL1
chr1	97659395	97663704	-1.60182	CL1
chr1	97976695	97977905	-0.111585	CL1
chr1	98094395	98095504	-1.76167	CL1
chr1	98095595	98097605	-2.01061	CL1
chr1	104993195	104995105	-0.765495	CL1
chr1	105776595	105782805	-1.59502	CL1
chr1	106172095	106174305	0.618261	CL1
chr1	106711595	106715905	-0.0141164	CL1
chr1	109982295	109983605	-0.504597	CL1
chr1	112415995	112417705	-2.32248	CL1
chr1	120589995	120626605	-1.78144	CL1
chr1	124043295	124047005	-4.0686	CL1
chr1	127670495	127680905	-1.67234	CL1
chr1	128590796	128595805	-0.627719	CL1
chr1	130422095	130423805	-0.854005	CL1
chr1	131274496	131277605	-0.660774	CL1
chr1	132188895	132192505	0.521316	CL1
chr1	132192896	132194405	1.00602	CL1
chr1	132317796	132319205	-0.216938	CL1
chr1	133179696	133183305	1.18051	CL1
chr1	133209595	133211205	1.9752	CL1
chr1	133363095	133366705	0.281091	CL1
chr1	133418395	133424105	-0.17601	CL1
chr1	134054895	134071805	1.49846	CL1
chr1	134077595	134085804	0.902123	CL1
chr1	134086195	134087705	0.271031	CL1
chr1	134092396	134095205	1.54769	CL1
chr1	135144196	135147005	0.106475	CL1
chr1	135281195	135283605	0.324143	CL1
chr1	135374595	135376105	-1.10009	CL1
chr1	135582095	135585705	-0.280068	CL1
chr1	135763695	135768105	1.32223	CL1
chr1	138832095	138850805	-1.53281	CL1
chr1	146496695	146498605	-2.34848	CL1
chr1	150993596	150994805	-0.0957111	CL1
chr1	152621895	152627805	-0.880973	CL1
chr1	163303195	163318705	-1.28971	CL1
chr1	164223395	164230405	0.355722	CL1
chr1	165279695	165282104	-0.548776	CL1
chr1	165282895	165284205	0.126682	CL1
chr1	166237495	166239004	-0.633045	CL1
chr1	166378895	166380504	-0.518403	CL1
chr1	170585695	170592005	0.115621	CL1
chr1	172052095	172057605	-0.0974021	CL1
chr1	174501895	174503905	1.79318	CL1
chr1	176834495	176835905	0.454963	CL1
chr1	178275695	178277705	1.90306	CL1
chr1	180695295	180700605	-1.86563	CL1
chr1	180893295	180894805	1.88887	CL1
chr1	180934895	180937605	3.22507	CL1
chr1	180938096	180940304	1.7371	CL1
chr1	180940495	180944205	1.68127	CL1
chr1	182256295	182259605	0.574355	CL1
chr1	182764596	182767105	-0.271347	CL1
chr1	183086795	183090205	-0.225621	CL1
chr1	184712695	184740405	-1.28755	CL1
chr1	184803895	184812605	-0.756851	CL1
chr1	184845795	184846904	0.189417	CL1
chr1	184998295	185002705	-0.786712	CL1
chr1	186701595	186706905	-1.69937	CL1
chr1	187604595	187620505	-1.70135	CL1
chr1	189719996	189735005	2.13826	CL1
chr1	189749395	189756404	2.54439	CL1
chr1	189757095	189787805	2.15493	CL1
chr1	189839095	189843005	-0.257875	CL1
chr1	189849595	189858105	0.482136	CL1
chr1	189919995	189926005	0.759404	CL1
chr1	190157195	190181905	-1.29167	CL1
chr1	190975995	190981605	-0.721617	CL1
chr1	191715895	191720905	0.465204	CL1
chr1	191934595	191935905	2.34481	CL1
chr1	192189395	192190504	-0.518402	CL1
chr1	194938095	194940505	-2.17048	CL1
chr2	3118396	3120205	-0.848551	CL1
chr2	4714395	4719604	-0.632573	CL1
chr2	6869796	6874204	-1.10864	CL1
chr2	9869195	9900805	-0.964301	CL1
chr2	10367795	10370805	1.0937	CL1
chr2	10370996	10374204	1.38088	CL1
chr2	11702995	11710105	-1.51297	CL1
chr2	12300895	12302505	-0.663741	CL1
chr2	13007095	13008404	-2.60413	CL1
chr2	13009295	13014405	-2.79446	CL1
chr2	13792095	13797605	-2.1096	CL1
chr2	17728295	17731805	-1.07944	CL1
chr2	18029695	18031904	2.13378	CL1
chr2	18032795	18047705	0.853134	CL1
chr2	18047796	18051005	2.39417	CL1
chr2	18586495	18588604	0.40443	CL1
chr2	18670796	18705805	-1.791	CL1
chr2	25241795	25243405	1.66746	CL1
chr2	25576195	25580705	0.0879054	CL1
chr2	25706696	25708105	1.06917	CL1
chr2	26119995	26122605	-0.642335	CL1
chr2	26187295	26208505	-0.952387	CL1
chr2	28446095	28450004	0.148775	CL1
chr2	28908295	28926005	-1.40415	CL1
chr2	31452295	31457804	1.34758	CL1
chr2	31457995	31464405	-0.506066	CL1
chr2	32347695	32353005	0.544967	CL1
chr2	32845695	32846905	-0.547549	CL1
chr2	33885895	33888905	0.1807	CL1
chr2	34369395	34374304	1.68888	CL1
chr2	34649095	34651205	-0.652153	CL1
chr2	34667095	34669305	1.30832	CL1
chr2	34910595	34915705	-0.304277	CL1
chr2	35621895	35623205	-0.115437	CL1
chr2	36086695	36112605	-1.21238	CL1
chr2	42651595	42653905	-0.982852	CL1
chr2	44555895	44560805	-2.06155	CL1
chr2	45104495	45115805	-1.7501	CL1
chr2	49619195	49621205	-0.189095	CL1
chr2	51934095	51936005	-0.140731	CL1
chr2	52671195	52678905	-1.65237	CL1
chr2	54084795	54086005	1.35713	CL1
chr2	54434395	54436004	-0.465935	CL1
chr2	54436695	54438305	-0.189095	CL1
chr2	55434795	55438505	-0.816842	CL1
chr2	57095295	57116405	-1.76516	CL1
chr2	57220995	57222205	1.72191	CL1
chr2	58356595	58359105	-1.62532	CL1
chr2	60961995	60965505	0.984696	CL1
chr2	61804095	61820705	-1.81058	CL1
chr2	63182695	63185105	0.0904076	CL1
chr2	64095295	64099404	1.28895	CL1
chr2	65236095	65239704	-0.209501	CL1
chr2	66121695	66122904	-1.03298	CL1
chr2	66123395	66127305	-0.775178	CL1
chr2	67565295	67568205	1.02592	CL1
chr2	69584395	69585605	0.645097	CL1
chr2	70561395	70574805	-1.33279	CL1
chr2	71117395	71120505	-1.43687	CL1
chr2	71522595	71555405	-1.1591	CL1
chr2	72285196	72287505	0.416065	CL1
chr2	73261895	73281805	-1.69181	CL1
chr2	74642595	74778905	-1.66712	CL1
chr2	75607495	75609605	0.790147	CL1
chr2	76402295	76411205	-1.16441	CL1
chr2	77812195	77821905	-1.97954	CL1
chr2	79454795	79458704	1.17231	CL1
chr2	79458795	79460105	0.0188635	CL1
chr2	82051595	82055405	-2.58046	CL1
chr2	83812396	83813805	0.0576278	CL1
chr2	84834495	84842405	1.85917	CL1
chr2	90578195	90583204	0.235315	CL1
chr2	91457295	91462005	0.728995	CL1
chr2	91921595	91924405	0.453072	CL1
chr2	92972095	92974804	1.94575	CL1
chr2	93648496	93649604	-2.23461	CL1
chr2	101797496	101800605	-0.147146	CL1
chr2	102656895	102661105	-0.832063	CL1
chr2	103562095	103569505	-0.745646	CL1
chr2	104494095	104497905	0.999447	CL1
chr2	105119295	105140905	0.451132	CL1
chr2	105645995	105687505	-0.152188	CL1
chr2	105688596	105690405	1.22386	CL1
chr2	106695595	106696805	-1.74667	CL1
chr2	113756295	113762405	-1.71105	CL1
chr2	115849595	115861705	-1.02731	CL1
chr2	116061195	116080605	-1.4233	CL1
chr2	118672095	118675704	0.678605	CL1
chr2	119753795	119760405	-1.02245	CL1
chr2	121637795	121645304	2.85501	CL1
chr2	122144696	122149605	0.119028	CL1
chr2	124087995	124092505	-1.15327	CL1
chr2	125503995	125511205	-1.61631	CL1
chr2	128122995	128125405	1.34907	CL1
chr2	129586496	129589904	2.34386	CL1
chr2	130396595	130399605	0.967025	CL1
chr2	130448195	130452405	0.338878	CL1
chr2	130634695	130636905	0.27188	CL1
chr2	131035495	131043705	-1.59857	CL1
chr2	131171295	131173105	-1.08302	CL1
chr2	131492395	131493505	-1.31986	CL1
chr2	132877495	132878805	-0.553506	CL1
chr2	134785195	134788705	-1.0823	CL1
chr2	136676995	136679005	2.60521	CL1
chr2	139678496	139683205	-1.28636	CL1
chr2	143546895	143550105	-3.84033	CL1
chr2	144331095	144336105	0.360506	CL1
chr2	146212095	146229205	-0.0874732	CL1
chr2	146823295	146839805	0.711853	CL1
chr2	147083795	147087005	-2.63705	CL1
chr2	147172795	147202105	-1.24773	CL1
chr2	149829695	149832605	0.288953	CL1
chr2	150499495	150501705	0.320662	CL1
chr2	151007595	151008705	-0.925172	CL1
chr2	151969395	151974105	0.410944	CL1
chr2	153441995	153445604	1.05521	CL1
chr2	154550596	154552105	-0.220061	CL1
chr2	155626595	155634405	0.21986	CL1
chr2	156391695	156392905	3.33894	CL1
chr2	156475195	156477605	-0.176711	CL1
chr2	157039795	157041305	1.65906	CL1
chr2	157942496	157944405	0.515229	CL1
chr2	158227496	158230805	-1.53417	CL1
chr2	158664695	158671905	-0.480563	CL1
chr2	160871396	160873205	-1.04808	CL1
chr2	163481095	163482805	2.00885	CL1
chr2	164427195	164445005	1.74384	CL1
chr2	164484095	164489505	-1.34848	CL1
chr2	165380295	165382105	0.308853	CL1
chr2	167104595	167105805	0.376416	CL1
chr2	167185195	167191305	0.0873189	CL1
chr2	170405595	170407004	-0.958975	CL1
chr2	172514796	172518004	4.21776	CL1
chr2	172540696	172545804	1.37642	CL1
chr2	172546195	172549005	-0.148452	CL1
chr2	172549096	172559404	0.374967	CL1
chr2	172661296	172663305	0.0295662	CL1
chr2	173018395	173021605	0.601338	CL1
chr2	173584495	173587905	-0.611512	CL1
chr2	174298095	174301405	-1.33783	CL1
chr2	174326495	174328805	0.185117	CL1
chr2	178406695	178421405	-1.39467	CL1
chr2	180893896	180897705	-1.02183	CL1
chr2	181456395	181460004	-0.174019	CL1
chr2	181669095	181674505	-0.61713	CL1
chr2	181675196	181676305	1.66092	CL1
chr3	5210395	5220805	-0.37001	CL1
chr3	6135695	6137305	-0.353495	CL1
chr3	7612395	7614005	1.01478	CL1
chr3	8665396	8668904	0.905625	CL1
chr3	9243496	9245904	1.33626	CL1
chr3	9246095	9254505	-0.343315	CL1
chr3	9831995	9836305	-0.733415	CL1
chr3	13469895	13472104	-1.11704	CL1
chr3	13472195	13474205	-1.42154	CL1
chr3	17785095	17796905	-0.921265	CL1
chr3	18049795	18060405	-2.02853	CL1
chr3	20154095	20155905	-0.948087	CL1
chr3	26151895	26153605	-1.47658	CL1
chr3	27183295	27184605	0.288953	CL1
chr3	27938295	27939805	-0.389119	CL1
chr3	28781396	28782505	-1.82652	CL1
chr3	29078995	29087705	-2.43127	CL1
chr3	30010395	30013005	-1.05344	CL1
chr3	30499795	30516205	-1.33508	CL1
chr3	36520295	36523105	-0.846207	CL1
chr3	37062695	37064705	0.192738	CL1
chr3	38882296	38884704	-1.25537	CL1
chr3	38884995	38892605	-1.80331	CL1
chr3	40682395	40683805	1.25048	CL1
chr3	40708095	40712105	-1.50159	CL1
chr3	40743096	40749105	-0.278088	CL1
chr3	40949096	40952205	0.43651	CL1
chr3	45374295	45378904	-1.43031	CL1
chr3	45379395	45382105	-1.40704	CL1
chr3	45382296	45385205	-1.43189	CL1
chr3	51338895	51342404	3.00718	CL1
chr3	52099696	52107604	0.932019	CL1
chr3	53648396	53651704	3.47703	CL1
chr3	53870095	53872605	0.653228	CL1
chr3	54154995	54157905	-1.04733	CL1
chr3	54632595	54634205	-1.68505	CL1
chr3	54754195	54756705	-1.27809	CL1
chr3	54797195	54799105	0.477987	CL1
chr3	54806295	54812005	-0.0329749	CL1
chr3	54912695	54918605	-2.01171	CL1
chr3	55181295	55183005	0.71078	CL1
chr3	55779195	55790305	-1.29601	CL1
chr3	56181795	56184504	-0.180532	CL1
chr3	58689995	58693104	-0.418265	CL1
chr3	58998596	59007904	-0.185956	CL1
chr3	61001695	61004805	-0.13189	CL1
chr3	62338795	62340305	1.15569	CL1
chr3	62341396	62344605	1.21399	CL1
chr3	62602695	62605505	-2.84033	CL1
chr3	66217895	66222105	-0.561152	CL1
chr3	66969695	66983505	-2.08586	CL1
chr3	66983896	66985205	0	CL1
chr3	67582696	67584105	0.768946	CL1
chr3	68865595	68875605	-1.96447	CL1
chr3	69317595	69320905	-0.227171	CL1
chr3	69597395	69600205	-0.210618	CL1
chr3	73048195	73059405	-2.07291	CL1
chr3	75955295	75959505	-0.0736174	CL1
chr3	80799595	80803605	-0.961591	CL1
chr3	80912995	80914305	-0.855438	CL1
chr3	84258295	84260305	-0.255368	CL1
chr3	86546795	86548105	-0.176711	CL1
chr3	86548396	86551605	0.0834836	CL1
chr3	87946595	87947704	1.44423	CL1
chr3	88139095	88140505	2.324	CL1
chr3	89088295	89092605	0.848762	CL1
chr3	89269495	89271805	1.66592	CL1
chr3	89276995	89279205	-1.10224	CL1
chr3	89279396	89280505	0.993497	CL1
chr3	89316395	89322205	0.20149	CL1
chr3	89323596	89333505	1.80377	CL1
chr3	89349495	89350604	1.66747	CL1
chr3	89379495	89381305	-0.0386221	CL1
chr3	89390195	89396205	2.14632	CL1
chr3	89764096	89765705	-0.464407	CL1
chr3	89829795	89834305	-0.760973	CL1
chr3	89911595	89914205	-0.231304	CL1
chr3	90463795	90466205	-0.711047	CL1
chr3	90514095	90515405	0.727837	CL1
chr3	92078495	92084205	-1.942	CL1
chr3	93439795	93454905	0.397062	CL1
chr3	94657295	94658605	0.86011	CL1
chr3	97887895	97891005	-0.566658	CL1
chr3	99231995	99268405	-1.55952	CL1
chr3	102936095	102938105	-2.2383	CL1
chr3	104218095	104219105	-2.82653	CL1
chr3	104958295	104967905	-1.02873	CL1
chr3	105702996	105707205	0.0801392	CL1
chr3	105707396	105711205	-1.32298	CL1
chr3	107030495	107039005	-1.49045	CL1
chr3	108284295	108286205	-0.763515	CL1
chr3	109337195	109343705	-1.52278	CL1
chr3	110140395	110141804	-3.29601	CL1
chr3	110142595	110146105	-1.15465	CL1
chr3	115713095	115714204	-0.495318	CL1
chr3	116247495	116256805	-3.22853	CL1
chr3	117359095	117361405	-1.54755	CL1
chr3	117571795	117578905	-2.36014	CL1
chr3	117867195	117870005	-0.856478	CL1
chr3	118429695	118436305	-0.590193	CL1
chr3	122727795	122729404	0.448431	CL1
chr3	122729695	122733005	-1.81259	CL1
chr3	123111895	123114105	0.224102	CL1
chr3	123442095	123450405	-1.80908	CL1
chr3	124320895	124322005	-0.241562	CL1
chr3	125936895	125938805	1.87392	CL1
chr3	126597095	126599105	-0.887925	CL1
chr3	127623295	127647905	-1.57338	CL1
chr3	127779495	127780805	0.625988	CL1
chr3	127785995	127791905	-1.65631	CL1
chr3	129181195	129236805	-0.0117465	CL1
chr3	131103995	131111705	2.17965	CL1
chr3	131489096	131493305	0.333807	CL1
chr3	132084095	132088305	-1.62299	CL1
chr3	132928395	132930005	-0.979537	CL1
chr3	132945995	132952004	-1.42154	CL1
chr3	134828095	134830505	-2.43351	CL1
chr3	137621595	137627205	0.273686	CL1
chr3	138740095	138741505	-1.05682	CL1
chr3	139075895	139077105	1.17031	CL1
chr3	141461695	141468605	-2.43094	CL1
chr3	144197795	144202705	1.20734	CL1
chr3	145644196	145654305	2.68619	CL1
chr3	145755195	145761405	1.21186	CL1
chr3	145985995	145989605	1.89302	CL1
chr3	148984195	148991804	2.12517	CL1
chr3	152164995	152168605	0.216803	CL1
chr3	152262195	152266905	-0.041799	CL1
chr3	152977395	152984205	-1.97024	CL1
chr3	154320195	154340105	-2.00971	CL1
chr3	156557995	156561704	-0.137312	CL1
chr3	157566395	157571405	-1.65134	CL1
chr3	158559495	158564605	-1.26039	CL1
chr3	159837295	159842005	0.3901	CL1
chr4	3677495	3679705	-0.175715	CL1
chr4	4136995	4139905	-0.423765	CL1
chr4	6452595	6455505	2.76289	CL1
chr4	6987196	6992205	0.218564	CL1
chr4	8647595	8650404	0.31998	CL1
chr4	8692295	8695105	0.182038	CL1
chr4	11382395	11383504	0.70399	CL1
chr4	11384995	11391304	3.32304	CL1
chr4	13744395	13746005	-1.38912	CL1
chr4	14926595	14932505	-2.13822	CL1
chr4	15880595	15882505	-2.94371	CL1
chr4	17853395	17855205	-1.20855	CL1
chr4	21929195	21932505	-0.265248	CL1
chr4	22473995	22505505	-1.86905	CL1
chr4	24964695	24966605	0.777991	CL1
chr4	24966796	24970405	-0.516031	CL1
chr4	28812895	28814204	2.28895	CL1
chr4	28814395	28816105	1.05449	CL1
chr4	28816596	28817905	-4.49241	CL1
chr4	31822596	31825305	0.741466	CL1
chr4	32236996	32242905	-0.349449	CL1
chr4	32795395	32797505	1.92241	CL1
chr4	32863695	32865005	1.20322	CL1
chr4	32980995	32984905	2.56579	CL1
chr4	33029596	33034605	0.573834	CL1
chr4	33187496	33190405	1.26878	CL1
chr4	36949795	36954105	-1.93987	CL1
chr4	41095595	41098105	0.143755	CL1
chr4	41494095	41501305	-0.622639	CL1
chr4	41567195	41568504	-1.04289	CL1
chr4	41625996	41634404	1.1699	CL1
chr4	41724795	41735205	-1.60319	CL1
chr4	42169496	42173705	0.379718	CL1
chr4	42666496	42668105	-0.623585	CL1
chr4	42669796	42670905	2.19584	CL1
chr4	43058595	43061205	-0.243061	CL1
chr4	45528095	45530505	1.01085	CL1
chr4	45588796	45590005	-0.0259206	CL1
chr4	46182995	46184805	0.0410252	CL1
chr4	46185196	46188104	3.78348	CL1
chr4	46505295	46507705	0.465831	CL1
chr4	46533495	46540505	-0.252842	CL1
chr4	47088295	47095005	-0.991155	CL1
chr4	48040196	48044504	-0.671519	CL1
chr4	48045495	48055405	-1.86199	CL1
chr4	49596595	49600205	-0.34399	CL1
chr4	49841695	49849805	-2.36591	CL1
chr4	56986795	56994305	-2.00478	CL1
chr4	57140395	57146505	-1.092	CL1
chr4	58203795	58210605	-2.23791	CL1
chr4	58910195	58913504	1.25981	CL1
chr4	59034595	59036405	1.09192	CL1
chr4	59437395	59439105	0.388489	CL1
chr4	59578395	59580305	0.511346	CL1
chr4	63493495	63495605	-0.711047	CL1
chr4	68952195	68954405	-1.59369	CL1
chr4	73789795	73793105	-0.802196	CL1
chr4	74011195	74015205	-0.0663781	CL1
chr4	76447395	76450404	-1.21062	CL1
chr4	78211395	78214305	-1.86859	CL1
chr4	81440095	81443004	-0.562949	CL1
chr4	82531495	82540405	-0.416864	CL1
chr4	85515496	85517205	-0.898675	CL1
chr4	86872395	86875704	-0.208547	CL1
chr4	88030095	88035305	0.535391	CL1
chr4	88755095	88763605	0.550874	CL1
chr4	88770995	88812005	-0.840989	CL1
chr4	88935295	88941204	-0.726154	CL1
chr4	89270095	89308205	-0.676057	CL1
chr4	89309196	89313405	1.10453	CL1
chr4	89686995	89689605	-0.559044	CL1
chr4	91372095	91375405	-0.269778	CL1
chr4	95046395	95051505	-0.379426	CL1
chr4	95105295	95107205	1.14621	CL1
chr4	97744095	97759405	-1.81774	CL1
chr4	97769496	97779905	-0.162921	CL1
chr4	97867895	97869204	-0.421542	CL1
chr4	98393195	98396705	2.03898	CL1
chr4	100778096	100780904	2.31998	CL1
chr4	101067596	101071805	0.225759	CL1
chr4	101288595	101295205	-1.79851	CL1
chr4	101495795	101497905	1.08459	CL1
chr4	102757995	102759104	-0.488656	CL1
chr4	102759195	102760605	1.11903	CL1
chr4	102979796	102981205	-2.12609	CL1
chr4	105108295	105110505	1.13921	CL1
chr4	106622195	106624905	-1.65295	CL1
chr4	107684996	107686605	1.05763	CL1
chr4	107686896	107689005	0.758438	CL1
chr4	107800296	107804105	2.00188	CL1
chr4	107804296	107805705	1.88331	CL1
chr4	108152595	108153805	0.980831	CL1
chr4	108382395	108384505	1.02244	CL1
chr4	109656095	109666305	-1.67041	CL1
chr4	109970295	109996405	-1.7014	CL1
chr4	117303596	117304705	0.70399	CL1
chr4	117304796	117307305	1.25793	CL1
chr4	117927996	117930005	2.02366	CL1
chr4	118296395	118297705	-0.429276	CL1
chr4	119733395	119734604	0.627755	CL1
chr4	121038595	121040505	-0.711048	CL1
chr4	122996295	123000405	2.39475	CL1
chr4	123321695	123325905	-1.04036	CL1
chr4	123340795	123343305	1.39407	CL1
chr4	123684895	123687005	-0.812586	CL1
chr4	126530695	126533905	-1.59453	CL1
chr4	126728995	126738305	-1.15413	CL1
chr4	128726996	128729805	1.00033	CL1
chr4	128804796	128807304	0.604455	CL1
chr4	129246895	129252505	0.312899	CL1
chr4	129285595	129288005	-0.142387	CL1
chr4	129292595	129294905	0.710091	CL1
chr4	129490995	129492005	0.645097	CL1
chr4	130307995	130310305	1.63971	CL1
chr4	131818895	131822805	0.74551	CL1
chr4	131834595	131841405	-0.792732	CL1
chr4	131913395	131926605	-0.0514459	CL1
chr4	133257396	133259805	1.10771	CL1
chr4	134160195	134161205	1.76539	CL1
chr4	134370095	134372205	-1.03298	CL1
chr4	134550695	134552005	-1.43687	CL1
chr4	134633195	134635704	0.52796	CL1
chr4	134660896	134662105	0.223365	CL1
chr4	134702495	134704005	0.224823	CL1
chr4	134765395	134772305	0.342195	CL1
chr4	135397095	135399205	0.0896441	CL1
chr4	136088196	136089505	0.895942	CL1
chr4	136144796	136145905	1.41671	CL1
chr4	136289595	136290705	-0.261245	CL1
chr4	136636995	136638305	0.717797	CL1
chr4	136833195	136838305	0.202076	CL1
chr4	137798495	137799905	-0.547549	CL1
chr4	137991195	137993305	0.915736	CL1
chr4	137993696	137996205	1.82501	CL1
chr4	138452895	138455004	1.27385	CL1
chr4	138455495	138456705	-0.032975	CL1
chr4	139641895	139643105	0.692309	CL1
chr4	139949296	139952005	1.88015	CL1
chr4	140243395	140250004	0.246518	CL1
chr4	141662395	141663604	0.10254	CL1
chr4	141663895	141665405	-0.29601	CL1
chr4	143347695	143353505	-2.08028	CL1
chr4	144892995	144894905	0.671423	CL1
chr4	145744396	145747105	1.3248	CL1
chr4	146579796	146582805	1.07615	CL1
chr4	148807596	148809904	-1.20137	CL1
chr4	148950495	148953105	-0.54332	CL1
chr4	149674395	149675405	0.106089	CL1
chr4	149952195	149956705	-0.576505	CL1
chr4	150046895	150048305	1.3039	CL1
chr4	150048696	150051005	3.50995	CL1
chr4	151042595	151044105	-0.968846	CL1
chr4	151106295	151109704	0.479637	CL1
chr4	151882195	151885204	-0.330443	CL1
chr4	151994195	151998805	1.42878	CL1
chr4	152006995	152009005	2.56734	CL1
chr4	152031395	152034105	1.0795	CL1
chr4	152116295	152162605	-0.576549	CL1
chr4	152272895	152276305	1.20108	CL1
chr4	152337395	152340505	0.737711	CL1
chr4	154854695	154856005	0.388489	CL1
chr4	155652395	155654105	2.84105	CL1
chr4	155791095	155792705	0.462285	CL1
chr4	156202695	156206205	-1.0196	CL1
chr5	3340195	3345305	2.89645	CL1
chr5	4754195	4760805	-1.05208	CL1
chr5	5377295	5381304	-1.21174	CL1
chr5	8891795	8894905	-2.19104	CL1
chr5	9101495	9103605	-0.573544	CL1
chr5	9260195	9267105	-0.256284	CL1
chr5	9723695	9726405	-1.38482	CL1
chr5	12381995	12386205	-1.12168	CL1
chr5	15930195	15936605	0.0037527	CL1
chr5	17573395	17575204	0.928363	CL1
chr5	18358895	18362704	-0.448013	CL1
chr5	19226595	19228605	-1.76167	CL1
chr5	20970395	20972605	-1.09352	CL1
chr5	21185495	21186605	-0.400707	CL1
chr5	22339795	22350405	-2.24632	CL1
chr5	24425895	24428605	1.47565	CL1
chr5	24473895	24476605	0.762205	CL1
chr5	24729695	24730905	2.14878	CL1
chr5	29465695	29498105	-1.21933	CL1
chr5	30712996	30715805	-0.266566	CL1
chr5	32133396	32138205	2.06506	CL1
chr5	33823196	33825205	-1.44801	CL1
chr5	34286695	34288605	1.30303	CL1
chr5	36862195	36874905	-1.25456	CL1
chr5	37243896	37245505	2.96138	CL1
chr5	37336695	37338505	1.31998	CL1
chr5	39640895	39645405	-1.67887	CL1
chr5	41745895	41772605	-1.81846	CL1
chr5	43230696	43236805	1.54314	CL1
chr5	44135595	44136605	0.551987	CL1
chr5	45636195	45640405	-2.509	CL1
chr5	47983595	47986505	-0.142387	CL1
chr5	53993696	53995805	-0.956161	CL1
chr5	57709195	57740905	-1.59688	CL1
chr5	63647295	63652905	-1.17278	CL1
chr5	64969595	64971305	-0.202901	CL1
chr5	66022395	66027305	-1.12609	CL1
chr5	66148995	66154805	1.09409	CL1
chr5	66259195	66261205	-0.649647	CL1
chr5	67210895	67237005	-0.604882	CL1
chr5	69338695	69344805	-1.45907	CL1
chr5	71095095	71097105	-0.36816	CL1
chr5	71655595	71661105	-2.80416	CL1
chr5	71699695	71701705	-3.81957	CL1
chr5	73002495	73017305	-1.24739	CL1
chr5	73405595	73408205	-0.880973	CL1
chr5	75067095	75095305	-1.15372	CL1
chr5	76855495	76861105	-0.642516	CL1
chr5	76931695	76932705	1.35504	CL1
chr5	81015095	81025105	-2.17048	CL1
chr5	84414295	84418605	-2.5184	CL1
chr5	88885795	88892005	-2.25648	CL1
chr5	92274395	92278805	-0.528569	CL1
chr5	92388995	92396105	-1.64625	CL1
chr5	92940995	92943205	0.605427	CL1
chr5	93041895	93050505	-1.23461	CL1
chr5	98164595	98192105	-1.73151	CL1
chr5	100843995	100849105	-1.08161	CL1
chr5	101761295	101769105	-0.377623	CL1
chr5	102481495	102482605	1.57275	CL1
chr5	103416495	103426905	1.93665	CL1
chr5	105518096	105520405	1.66021	CL1
chr5	106439895	106481705	-1.88797	CL1
chr5	107713495	107731605	-2.51082	CL1
chr5	110341895	110343105	-0.893251	CL1
chr5	110977596	110980504	0.330176	CL1
chr5	110980995	110982005	-2.03298	CL1
chr5	112223995	112231805	-0.341402	CL1
chr5	112390095	112396405	0.478556	CL1
chr5	113137095	113138305	-1.15583	CL1
chr5	114272595	114277205	1.04422	CL1
chr5	114536795	114539005	0.714717	CL1
chr5	114567595	114574905	1.17648	CL1
chr5	114610395	114611605	1.20649	CL1
chr5	114612196	114614405	0.108381	CL1
chr5	115191395	115193605	0.527113	CL1
chr5	119663895	119668705	-1.17499	CL1
chr5	119668796	119690205	0.314154	CL1
chr5	120831795	120833404	-3.08609	CL1
chr5	121850395	121853605	0.31567	CL1
chr5	121868295	121869805	-0.176711	CL1
chr5	121925796	121927705	-1.05682	CL1
chr5	122777595	122778705	-0.750576	CL1
chr5	123505896	123508605	0.250985	CL1
chr5	123509196	123510305	-0.954973	CL1
chr5	123612595	123615605	-0.0685989	CL1
chr5	123681695	123686005	1.02799	CL1
chr5	123972495	123975905	0.755521	CL1
chr5	124185595	124188905	0.976675	CL1
chr5	124247795	124249905	0.967025	CL1
chr5	125244795	125246605	1.61088	CL1
chr5	125475595	125477305	-0.415591	CL1
chr5	125528695	125541005	-0.619624	CL1
chr5	126753296	126758204	3.20118	CL1
chr5	128595196	128602805	0.702415	CL1
chr5	129622395	129624805	-0.469075	CL1
chr5	131538495	131539905	1.69421	CL1
chr5	132542396	132544604	3.27018	CL1
chr5	134550495	134552005	-0.253197	CL1
chr5	135108096	135110705	0.681271	CL1
chr5	135120495	135123405	-0.623585	CL1
chr5	135349295	135350904	0.852854	CL1
chr5	135487195	135488805	2.25243	CL1
chr5	136564795	136568204	1.12184	CL1
chr5	137026095	137032605	-0.0552633	CL1
chr5	137286795	137291805	-0.870704	CL1
chr5	138750295	138758505	0.906904	CL1
chr5	138996095	138997404	2.12328	CL1
chr5	138998095	138999505	0.679743	CL1
chr5	141238595	141247205	-2.17315	CL1
chr5	142812295	142813404	0.648495	CL1
chr5	142813595	142815405	0.183983	CL1
chr5	142816396	142824005	3.9325	CL1
chr5	143463495	143466905	0.246308	CL1
chr5	144545595	144548005	-0.345763	CL1
chr5	144670695	144672305	1.59152	CL1
chr5	146230795	146232305	3.29369	CL1
chr5	146844995	146846805	0.229247	CL1
chr5	147259195	147326305	-1.13272	CL1
chr5	147748495	147754205	-0.162743	CL1
chr5	150592895	150596405	-1.08956	CL1
chr5	151189395	151191204	0.936651	CL1
chr5	151232495	151234705	-0.126085	CL1
chr6	3763195	3766605	-1.35215	CL1
chr6	4740695	4742805	0.350354	CL1
chr6	6844395	6888205	-1.48495	CL1
chr6	7553195	7557305	-0.974082	CL1
chr6	8776695	8778704	0.382062	CL1
chr6	8946995	8956205	-1.80165	CL1
chr6	12747995	12750005	-1.00281	CL1
chr6	13837396	13839405	1.84838	CL1
chr6	14898195	14904405	-0.00440608	CL1
chr6	17063295	17066905	0.741465	CL1
chr6	17280295	17282505	-1.33723	CL1
chr6	17305895	17309905	-1.6929	CL1
chr6	17691195	17695905	0.533575	CL1
chr6	17839995	17842105	1.90153	CL1
chr6	18027195	18033605	-2.53305	CL1
chr6	18169595	18171405	-2.26564	CL1
chr6	18513595	18518505	-2.19831	CL1
chr6	21215295	21217605	-0.246085	CL1
chr6	21850695	21853504	0.227552	CL1
chr6	21984695	21987704	0.138536	CL1
chr6	22285095	22290305	-0.415223	CL1
chr6	23236595	23262705	-2.25537	CL1
chr6	23836395	23841405	-1.18749	CL1
chr6	24954095	24955805	-0.411486	CL1
chr6	25687395	25690805	-1.64393	CL1
chr6	28213795	28214905	-1.13989	CL1
chr6	28258895	28263504	-0.351151	CL1
chr6	28830495	28832804	0.796748	CL1
chr6	28833695	28835005	-0.887926	CL1
chr6	29213195	29214905	-2.0509	CL1
chr6	29430995	29434705	1.07282	CL1
chr6	29915895	29917204	0.656685	CL1
chr6	30734296	30736205	0.616528	CL1
chr6	31213495	31225905	1.21534	CL1
chr6	34778695	34781305	0.251478	CL1
chr6	37296695	37305105	-1.16085	CL1
chr6	38251495	38256404	0.282067	CL1
chr6	38291295	38299305	0.00655316	CL1
chr6	38352895	38354205	0.94103	CL1
chr6	38355596	38357205	-0.736583	CL1
chr6	38874695	38877304	0.52774	CL1
chr6	39116595	39118805	0.0999187	CL1
chr6	39870395	39875405	-1.92549	CL1
chr6	42348095	42350504	3.18097	CL1
chr6	42691095	42693205	0.488262	CL1
chr6	43265896	43268205	-0.775178	CL1
chr6	47902395	47909605	-1.27398	CL1
chr6	47942695	47944305	1.82952	CL1
chr6	47952896	47954305	2.75174	CL1
chr6	48591496	48597805	1.66684	CL1
chr6	48619395	48621805	2.55574	CL1
chr6	48626195	48627504	1.95192	CL1
chr6	50454095	50456805	1.67656	CL1
chr6	51167595	51169705	-0.886898	CL1
chr6	51169896	51183004	0.405529	CL1
chr6	51610695	51613905	-0.826525	CL1
chr6	52146295	52329105	-1.43955	CL1
chr6	54483995	54485104	0.597076	CL1
chr6	54485995	54488005	0.288953	CL1
chr6	54565295	54567705	2.75608	CL1
chr6	54969595	54973405	1.28457	CL1
chr6	57824195	57826005	-2.68067	CL1
chr6	58905995	58907905	0.424305	CL1
chr6	60828195	60829705	1.07322	CL1
chr6	61178895	61182505	-1.52549	CL1
chr6	63252895	63260005	-1.02879	CL1
chr6	65668295	65676405	-1.89987	CL1
chr6	67532195	67537105	-0.88985	CL1
chr6	71706795	71709205	-0.548776	CL1
chr6	72378695	72381505	-0.574986	CL1
chr6	77238195	77247305	-0.681901	CL1
chr6	83026595	83038405	0.267993	CL1
chr6	83060995	83074205	-0.840127	CL1
chr6	83134295	83142705	0.602493	CL1
chr6	83160195	83162605	0.0228781	CL1
chr6	84007895	84009905	1.10294	CL1
chr6	88186595	88209405	-0.682619	CL1
chr6	90231895	90233505	1.62712	CL1
chr6	90734395	90736405	-0.591465	CL1
chr6	90986295	90987505	-0.230422	CL1
chr6	92939495	92945505	0.262801	CL1
chr6	97310895	97313205	0.911252	CL1
chr6	97393995	97398104	-0.227445	CL1
chr6	97615795	97618005	0.887591	CL1
chr6	99515896	99521905	-1.32772	CL1
chr6	100701595	100708105	-1.66596	CL1
chr6	101151395	101152705	-0.577781	CL1
chr6	101198195	101199405	-0.109596	CL1
chr6	101373395	101380605	-0.841632	CL1
chr6	102562095	102565705	-0.69594	CL1
chr6	103506895	103512805	-0.103962	CL1
chr6	103806996	103812805	0.421403	CL1
chr6	105674395	105680005	-0.634812	CL1
chr6	107526695	107532505	-0.632573	CL1
chr6	110642695	110650405	-2.45601	CL1
chr6	114966595	114970505	0.767001	CL1
chr6	115358695	115363005	-2.85789	CL1
chr6	116241295	116243205	-0.313712	CL1
chr6	116626995	116629705	-0.676282	CL1
chr6	118453695	118456204	0.40443	CL1
chr6	121128195	121133505	-0.145068	CL1
chr6	122819295	122821805	0.0519135	CL1
chr6	124994795	124997605	-0.657806	CL1
chr6	125362596	125364305	0.895289	CL1
chr6	127127896	127132904	1.84408	CL1
chr6	127145195	127157404	-0.747117	CL1
chr6	127765495	127773905	0.509598	CL1
chr6	128033395	128036605	0.46511	CL1
chr6	128298795	128301805	0.682617	CL1
chr6	136388295	136390605	-0.220061	CL1
chr6	137647695	137649505	1.09101	CL1
chr6	141246095	141253905	-1.87059	CL1
chr6	142962595	142965105	1.51425	CL1
chr6	146499395	146504605	-1.72004	CL1
chr6	146794695	146797105	0.149228	CL1
chr6	149100295	149102905	1.06013	CL1
chr7	5029195	5030504	1.61088	CL1
chr7	5030595	5032905	1.71682	CL1
chr7	7076795	7078205	1.77438	CL1
chr7	7295695	7299504	2.62579	CL1
chr7	7299795	7301405	2.32561	CL1
chr7	16311195	16312705	1.42646	CL1
chr7	16810295	16812905	0.777054	CL1
chr7	16842795	16848605	1.46046	CL1
chr7	16944595	16950605	-0.868149	CL1
chr7	16994395	16996305	-0.425293	CL1
chr7	18992095	18993405	-0.541123	CL1
chr7	19011195	19013404	0.219691	CL1
chr7	19064295	19067605	0.10254	CL1
chr7	19426396	19429905	3.03425	CL1
chr7	24480295	24483605	0.360744	CL1
chr7	24498495	24499705	-0.610118	CL1
chr7	24608995	24610104	0.0259184	CL1
chr7	24611695	24613505	0.451683	CL1
chr7	25686395	25689205	0.14979	CL1
chr7	25689296	25691105	0.0159345	CL1
chr7	27363495	27371304	1.84867	CL1
chr7	28466295	28469005	2.20149	CL1
chr7	29019095	29021005	-1.29601	CL1
chr7	29231295	29233305	0.610881	CL1
chr7	29616195	29617705	0.40443	CL1
chr7	29792695	29794005	0.812515	CL1
chr7	31124495	31128705	0.19835	CL1
chr7	34652195	34653205	-0.144007	CL1
chr7	35583495	35585205	0.721064	CL1
chr7	36680695	36703505	-1.08302	CL1
chr7	43796596	43797905	2.3187	CL1
chr7	44350995	44357705	1.17286	CL1
chr7	45792895	45798105	-0.258535	CL1
chr7	49557995	49559305	1.44861	CL1
chr7	49899195	49918305	-1.49314	CL1
chr7	51509395	51512305	-1.13138	CL1
chr7	51621695	51626705	-0.927366	CL1
chr7	51627496	51628605	0.529961	CL1
chr7	56519795	56520904	1.919	CL1
chr7	57384595	57389305	-2.25854	CL1
chr7	57503595	57513705	-1.93693	CL1
chr7	62376395	62381205	-1.22201	CL1
chr7	63754595	63764705	-1.00694	CL1
chr7	64265295	64269405	-0.788124	CL1
chr7	64500395	64508205	-2.28504	CL1
chr7	67846095	67849604	0.635972	CL1
chr7	67950296	67952704	3.43932	CL1
chr7	67953395	67954905	-1.2471	CL1
chr7	70276995	70294905	-2.55403	CL1
chr7	70320195	70372305	-2.19536	CL1
chr7	73595895	73602105	-0.262062	CL1
chr7	73739195	73742405	-0.826525	CL1
chr7	74550995	74554405	-1.71105	CL1
chr7	78884296	78889605	1.51802	CL1
chr7	79809395	79812105	-1.28259	CL1
chr7	79934895	79936105	-0.476582	CL1
chr7	80689296	80691505	-1.19104	CL1
chr7	80874595	80877005	-0.766543	CL1
chr7	81213295	81215005	-0.518402	CL1
chr7	81856695	81863705	-0.436188	CL1
chr7	81933195	81939705	-1.5184	CL1
chr7	82865296	82867904	3.68127	CL1
chr7	82868395	82870705	-0.783804	CL1
chr7	84085395	84087905	-1.64516	CL1
chr7	88429495	88430604	1.53407	CL1
chr7	97079595	97081604	-0.938458	CL1
chr7	97081795	97083805	-1.8435	CL1
chr7	98192395	98196705	-2.41592	CL1
chr7	98358195	98360805	1.32423	CL1
chr7	99267795	99269405	2.37075	CL1
chr7	99402196	99405705	1.22184	CL1
chr7	99426496	99432304	0.765391	CL1
chr7	99465495	99470105	0.757858	CL1
chr7	100285896	100289604	2.19025	CL1
chr7	100929295	100931005	0.288953	CL1
chr7	101299295	101301105	-1.63705	CL1
chr7	101816195	101820705	-0.806625	CL1
chr7	105480895	105482505	1.65907	CL1
chr7	107951295	107952605	-0.35741	CL1
chr7	108950795	108953305	0.0944499	CL1
chr7	109750895	109754105	0.903062	CL1
chr7	110624695	110632405	-0.313347	CL1
chr7	112158896	112160105	0.727074	CL1
chr7	112425595	112429005	-0.00579071	CL1
chr7	112953595	112956505	-2.0209	CL1
chr7	113763795	113770905	-1.01061	CL1
chr7	114413595	114414704	-1.20581	CL1
chr7	114415495	114417405	-1.56903	CL1
chr7	116024895	116041905	-1.99833	CL1
chr7	116432795	116435105	0.924542	CL1
chr7	116443495	116445405	3.8605	CL1
chr7	118487795	118496005	-0.958975	CL1
chr7	118993695	118994904	0.245884	CL1
chr7	120102095	120104305	1.70399	CL1
chr7	120596395	120598405	-2.73853	CL1
chr7	120830095	120837404	0.916187	CL1
chr7	123978295	123987705	-1.52679	CL1
chr7	126291695	126293905	0.742985	CL1
chr7	127610795	127612805	1.25243	CL1
chr7	127635895	127638305	-0.511278	CL1
chr7	127716295	127718305	0.615181	CL1
chr7	127814595	127816105	0.369123	CL1
chr7	130932495	130937505	-1.457	CL1
chr7	131530695	131556405	-1.44681	CL1
chr7	131556596	131557805	-0.0159017	CL1
chr7	132591795	132609105	-1.53208	CL1
chr7	132811495	132815905	0.59188	CL1
chr7	134936095	134938305	0.767001	CL1
chr7	139248196	139250205	0.887213	CL1
chr7	139576395	139580104	0.414484	CL1
chr7	139580895	139588605	-1.20674	CL1
chr7	140043095	140073905	-1.1764	CL1
chr7	140080595	140083405	-0.908085	CL1
chr7	141278996	141280505	0.94103	CL1
chr7	141290595	141296305	-1.36043	CL1
chr7	141461095	141465805	0.983793	CL1
chr7	144894995	144897705	0.922414	CL1
chr8	4248595	4250605	2.21208	CL1
chr8	8659495	8660705	0.238327	CL1
chr8	9769695	9777605	-2.05128	CL1
chr8	10922696	10926204	3.75469	CL1
chr8	12374795	12418505	-1.30515	CL1
chr8	13492895	13494805	-1.24947	CL1
chr8	14092595	14101805	-1.8425	CL1
chr8	14909895	14912305	0.458878	CL1
chr8	17529795	17540505	-1.89918	CL1
chr8	19534495	19538305	-1.10337	CL1
chr8	25034495	25039405	-1.00251	CL1
chr8	25101495	25103905	1.93125	CL1
chr8	25239995	25242605	-1.00939	CL1
chr8	25518896	25521305	0.810906	CL1
chr8	25973395	25977805	-0.0329754	CL1
chr8	27226995	27229005	2.07461	CL1
chr8	29214995	29220105	-1.88097	CL1
chr8	31917595	31918805	2.1716	CL1
chr8	32007395	32008405	-0.158507	CL1
chr8	32008896	32011105	1.35124	CL1
chr8	33517195	33521305	-1.13374	CL1
chr8	34729695	34730904	-0.396939	CL1
chr8	34805796	34808104	4.16615	CL1
chr8	34808295	34810105	2.27208	CL1
chr8	34810196	34812905	-0.976638	CL1
chr8	35375795	35377405	-0.683033	CL1
chr8	35582995	35593505	-1.45932	CL1
chr8	36141796	36147605	1.01289	CL1
chr8	36455795	36458905	-0.577781	CL1
chr8	38659095	38661105	-1.29601	CL1
chr8	40284795	40287405	-1.33665	CL1
chr8	40287596	40288805	-2.58552	CL1
chr8	40860395	40861504	-2.21355	CL1
chr8	40862395	40865605	-1.83758	CL1
chr8	44931095	44934805	-0.735709	CL1
chr8	44972895	44982405	2.82548	CL1
chr8	46150295	46153304	-0.958976	CL1
chr8	46208195	46216004	0.0905024	CL1
chr8	46284295	46304505	-1.67747	CL1
chr8	47284795	47288905	0.0785331	CL1
chr8	47409695	47417305	-0.997352	CL1
chr8	47763196	47765005	0.448152	CL1
chr8	48228295	48230105	-1.04665	CL1
chr8	48839895	48843804	-1.33723	CL1
chr8	50915495	50919605	-0.967387	CL1
chr8	56293595	56295505	-0.0251558	CL1
chr8	57311395	57356705	-2.09372	CL1
chr8	57646695	57657205	-0.615187	CL1
chr8	58911295	58913605	-1.92255	CL1
chr8	60631196	60634105	0.0915069	CL1
chr8	62950795	62952705	0.316434	CL1
chr8	64200995	64206005	-0.300336	CL1
chr8	64206996	64208105	0.80742	CL1
chr8	69875795	69890305	0.605188	CL1
chr8	70080695	70089305	-0.0185316	CL1
chr8	70315195	70317805	0.472665	CL1
chr8	70481495	70501705	-0.407041	CL1
chr8	70502296	70503405	2.35713	CL1
chr8	71678795	71688904	1.061	CL1
chr8	71689195	71694905	-0.77048	CL1
chr8	76896495	76898004	-2.90745	CL1
chr8	76899195	76901605	-1.01771	CL1
chr8	77513695	77515804	-0.0802811	CL1
chr8	78419295	78433904	-0.474271	CL1
chr8	80875795	80876904	-0.898675	CL1
chr8	80877095	80879705	-0.546417	CL1
chr8	81341795	81344705	-2.79078	CL1
chr8	83164695	83168405	1.80896	CL1
chr8	83289095	83291705	-2.15583	CL1
chr8	83667695	83668705	0.786453	CL1
chr8	83747495	83748805	-0.779219	CL1
chr8	85701895	85704305	0.212501	CL1
chr8	87037295	87039405	-0.153052	CL1
chr8	87659195	87660705	1.18204	CL1
chr8	87661396	87663605	1.99836	CL1
chr8	90345795	90347405	-3.79851	CL1
chr8	90347696	90351505	0.852854	CL1
chr8	92353395	92357104	0.511346	CL1
chr8	94010195	94012805	0.932161	CL1
chr8	94691795	94695004	0.160369	CL1
chr8	94695295	94697805	-0.47498	CL1
chr8	94912395	94915105	-0.0242051	CL1
chr8	95348995	95356605	-0.442758	CL1
chr8	99413695	99422105	-2.15162	CL1
chr8	102776595	102789605	-2.41531	CL1
chr8	104339895	104342405	0.858319	CL1
chr8	105254495	105258104	0.86086	CL1
chr8	105259095	105281705	-0.451464	CL1
chr8	105346795	105348804	2.87392	CL1
chr8	105515695	105520105	0.312037	CL1
chr8	105605195	105606505	2.10254	CL1
chr8	105612095	105614305	-0.0539349	CL1
chr8	105687995	105691005	-0.0356694	CL1
chr8	106134795	106137605	2.43051	CL1
chr8	106506895	106512505	1.27431	CL1
chr8	106867996	106869305	0.185117	CL1
chr8	106869996	106872405	2.29351	CL1
chr8	108693695	108699905	-0.00859096	CL1
chr8	108700496	108707305	0.240043	CL1
chr8	108789495	108790904	0.923669	CL1
chr8	108791495	108793605	0.524581	CL1
chr8	108793996	108795205	0.703991	CL1
chr8	113844195	113851205	-2.36555	CL1
chr8	117495395	117498205	-0.861828	CL1
chr8	118286296	118288505	2.51135	CL1
chr8	119572795	119575004	0.456898	CL1
chr8	119837095	119839904	0.4134	CL1
chr8	119890595	119899205	-0.400221	CL1
chr8	120486596	120491105	1.53965	CL1
chr8	122459795	122462605	2.40229	CL1
chr8	123234495	123236305	1.23833	CL1
chr8	124946495	124948105	-0.266262	CL1
chr8	125053195	125059005	-2.06774	CL1
chr8	128356095	128362405	-1.76167	CL1
chr9	4793695	4796705	0.339579	CL1
chr9	14379195	14382805	0.887855	CL1
chr9	14613095	14616905	0.656685	CL1
chr9	14632495	14633904	0.234505	CL1
chr9	15045795	15046805	-1.65446	CL1
chr9	16497195	16506805	0.823412	CL1
chr9	20721895	20730205	-0.177224	CL1
chr9	21311595	21312705	0.885056	CL1
chr9	21959495	21964305	0.0119455	CL1
chr9	24769495	24783305	-0.889753	CL1
chr9	29410495	29412604	0.143522	CL1
chr9	31129195	31134105	-0.0916511	CL1
chr9	35115195	35116705	-1.21355	CL1
chr9	36833095	36834905	-0.963435	CL1
chr9	37254595	37257305	0.3742	CL1
chr9	37381496	37385505	-0.754375	CL1
chr9	40268795	40270705	0.288953	CL1
chr9	40453895	40460905	-0.00678561	CL1
chr9	44081395	44087205	0.0471349	CL1
chr9	44088296	44089705	1.20878	CL1
chr9	44133095	44136605	-0.305994	CL1
chr9	44732295	44737005	-0.400447	CL1
chr9	45040396	45043505	2.75864	CL1
chr9	45426295	45450805	-1.27279	CL1
chr9	45941795	45943005	1.68127	CL1
chr9	50558795	50559904	-2.78144	CL1
chr9	50699095	50700705	-1.47289	CL1
chr9	50751295	50752505	0.469525	CL1
chr9	50752796	50754005	-0.327719	CL1
chr9	51100995	51104505	0.551987	CL1
chr9	52167295	52169404	1.88721	CL1
chr9	52169495	52171404	0.0494872	CL1
chr9	52677195	52679905	-0.912682	CL1
chr9	53972995	53976205	-1.41887	CL1
chr9	54799595	54800805	-0.0895589	CL1
chr9	54981096	54983105	-0.170479	CL1
chr9	55526295	55550005	-1.12609	CL1
chr9	56923095	56930505	0.33737	CL1
chr9	58193495	58203605	-0.136229	CL1
chr9	59538895	59541005	1.2793	CL1
chr9	60711995	60715605	-2.4289	CL1
chr9	61373395	61374705	0.590609	CL1
chr9	62439695	62441105	1.91456	CL1
chr9	63124195	63160805	-0.387614	CL1
chr9	63755095	63756505	0.546751	CL1
chr9	63757196	63760505	2.65315	CL1
chr9	64019595	64021205	0.852854	CL1
chr9	64383895	64385204	0.031155	CL1
chr9	64385995	64388005	0.327427	CL1
chr9	65098195	65113604	2.99625	CL1
chr9	65122795	65126605	-0.385647	CL1
chr9	66068395	66069705	-0.319857	CL1
chr9	66590695	66594204	0.994668	CL1
chr9	67047495	67052805	1.1333	CL1
chr9	67830195	67831705	-1.03298	CL1
chr9	68652995	68654804	1.59929	CL1
chr9	69288395	69289604	0.93281	CL1
chr9	69290295	69291805	-0.789049	CL1
chr9	71769895	71771305	0.996772	CL1
chr9	72109395	72111604	0.77438	CL1
chr9	72922095	72928605	-1.13951	CL1
chr9	75610496	75612005	0.725052	CL1
chr9	75625196	75626405	2.71217	CL1
chr9	76014295	76016405	1.4836	CL1
chr9	77654495	77656505	-1.32996	CL1
chr9	78615496	78618505	-0.361301	CL1
chr9	79714495	79724005	-1.25358	CL1
chr9	81630795	81633405	-0.0444711	CL1
chr9	81633696	81634805	0.911884	CL1
chr9	83144695	83146205	-1.00383	CL1
chr9	83802995	83808405	-0.516136	CL1
chr9	85324095	85328105	-1.10337	CL1
chr9	85838695	85845505	0.200053	CL1
chr9	86876995	86881505	-4.74447	CL1
chr9	87728795	87752305	-1.51287	CL1
chr9	88324095	88330405	-0.7169	CL1
chr9	90160995	90163104	-0.366399	CL1
chr9	90164095	90165105	-2.23461	CL1
chr9	91350095	91419705	-1.96348	CL1
chr9	97017495	97020905	0.288953	CL1
chr9	98941895	98974305	-1.85381	CL1
chr9	99356295	99358305	-1.71105	CL1
chr9	99435895	99439205	0.308852	CL1
chr9	103110695	103115805	-1.26954	CL1
chr9	103426195	103428205	0.498876	CL1
chr9	106646395	106656505	-1.37927	CL1
chr9	107192595	107193805	-0.367093	CL1
chr9	107229095	107230204	-1.42725	CL1
chr9	107631395	107633805	1.05145	CL1
chr9	108691695	108692705	1.6451	CL1
chr9	114055495	114058805	-0.873986	CL1
chr9	114841595	114846105	-0.442559	CL1
chr9	118388896	118390005	3.3583	CL1
chr9	119091395	119095605	-0.183983	CL1
chr9	120300895	120309005	-1.98407	CL1
chr9	121296896	121299605	0.356698	CL1
chr9	121757995	121760904	2.71682	CL1
chr9	122166195	122168005	0.370253	CL1
chr9	122352196	122354305	-1.45828	CL1
chr9	122746595	122747905	-0.580987	CL1
chr10	3366195	3367705	-0.0787791	CL1
chr10	3738796	3740405	-0.843498	CL1
chr10	4708295	4713805	-1.08634	CL1
chr10	5080595	5083605	-3.51102	CL1
chr10	5549295	5551105	0.0963078	CL1
chr10	5919995	5922205	-1.26465	CL1
chr10	7389695	7394005	-0.452979	CL1
chr10	7866295	7869305	-1.50159	CL1
chr10	8516595	8520905	-0.1838	CL1
chr10	8548595	8550505	0.785629	CL1
chr10	9898795	9901305	-0.147146	CL1
chr10	10556895	10558705	-0.439745	CL1
chr10	11079195	11082805	-0.895472	CL1
chr10	12866395	12868005	1.00207	CL1
chr10	13059595	13062905	-1.70008	CL1
chr10	13322395	13324205	0.074828	CL1
chr10	13867995	13869405	-0.278088	CL1
chr10	13961595	13962905	-3.43897	CL1
chr10	13963296	13968505	0.243149	CL1
chr10	14544195	14546105	-1.3549	CL1
chr10	14759495	14760505	-0.758353	CL1
chr10	18318195	18320105	0.157708	CL1
chr10	18843895	18847705	-0.0652296	CL1
chr10	19351995	19367505	-1.15383	CL1
chr10	19840995	19856205	-1.37682	CL1
chr10	19932895	19934205	-0.115437	CL1
chr10	19934496	19938605	-0.864294	CL1
chr10	22148795	22162405	0.618261	CL1
chr10	22645195	22646505	1.53688	CL1
chr10	23345495	23350405	-3.03298	CL1
chr10	24222695	24225405	-1.49127	CL1
chr10	24708095	24713405	-2.00127	CL1
chr10	26375495	26377004	1.87392	CL1
chr10	29196295	29197705	-1.17048	CL1
chr10	29532395	29533504	-3.29601	CL1
chr10	30841095	30847305	-1.33723	CL1
chr10	31605795	31610805	-1.29601	CL1
chr10	36506595	36509505	-1.44376	CL1
chr10	39368196	39369305	-1.26744	CL1
chr10	40807296	40810504	2.99512	CL1
chr10	41437695	41438905	1.54769	CL1
chr10	42273995	42276105	3.26758	CL1
chr10	42563395	42602005	-1.46877	CL1
chr10	42863295	42865405	0.422809	CL1
chr10	43168195	43181605	-1.31942	CL1
chr10	43576595	43579605	0.499171	CL1
chr10	44524495	44526304	-6.08609	CL1
chr10	44526895	44528105	-0.23188	CL1
chr10	45287296	45290205	0.435794	CL1
chr10	45290896	45292005	-0.172951	CL1
chr10	45335696	45338205	-0.711048	CL1
chr10	49782095	49787604	-2.19456	CL1
chr10	50425395	50427205	1.59381	CL1
chr10	50888595	50911405	-1.41005	CL1
chr10	51676195	51678605	-1.72991	CL1
chr10	52018295	52033305	-1.93344	CL1
chr10	52690995	52692005	1.12849	CL1
chr10	53748995	53756005	-1.23258	CL1
chr10	54073195	54075105	-1.04289	CL1
chr10	54075396	54077605	-0.543937	CL1
chr10	57631495	57633305	0.620159	CL1
chr10	59222395	59223605	-1.12609	CL1
chr10	59920695	59921905	1.12083	CL1
chr10	59941795	59955804	2.48422	CL1
chr10	59956295	59958104	1.34949	CL1
chr10	60822295	60840205	0.0097698	CL1
chr10	67527195	67542005	-1.27571	CL1
chr10	67909295	67914005	0.556886	CL1
chr10	68279495	68281205	-1.03298	CL1
chr10	70242995	70251305	-1.24104	CL1
chr10	73096195	73103405	-0.94956	CL1
chr10	75061295	75062805	-0.0980703	CL1
chr10	79917495	79923205	0.546285	CL1
chr10	80929995	80936104	0.269501	CL1
chr10	81339196	81342004	1.68683	CL1
chr10	81523295	81524705	1.61088	CL1
chr10	83333495	83337605	-1.47887	CL1
chr10	85387195	85388905	0.956378	CL1
chr10	86300296	86301705	-0.0229921	CL1
chr10	88353995	88358305	-1.50395	CL1
chr10	88882795	88889205	-2.69009	CL1
chr10	89343695	89347405	-1.44096	CL1
chr10	89870995	89876305	-0.368766	CL1
chr10	90132695	90134105	0.414484	CL1
chr10	93830895	93833805	2.11815	CL1
chr10	94514595	94516805	0.206491	CL1
chr10	100013395	100020804	-1.2378	CL1
chr10	103024395	103029004	-2.00767	CL1
chr10	103029095	103034305	-1.05994	CL1
chr10	105572796	105575605	0.815022	CL1
chr10	106468195	106471205	-1.09807	CL1
chr10	107270395	107273505	-1.5184	CL1
chr10	112268395	112275005	-0.947584	CL1
chr10	114798695	114804105	-1.64179	CL1
chr10	116469795	116475205	-0.774374	CL1
chr10	116985895	116987905	-0.155349	CL1
chr10	117626895	117632705	-1.58289	CL1
chr10	117681696	117684605	-0.244871	CL1
chr10	118046795	118047904	-0.0854427	CL1
chr10	118048395	118055004	-1.54177	CL1
chr10	119447596	119460605	-0.569273	CL1
chr10	119691596	119694205	0.742126	CL1
chr10	120200695	120202105	2.53181	CL1
chr10	120468995	120478005	-1.49395	CL1
chr10	120478196	120479305	-2.43351	CL1
chr10	120894095	120901405	-1.30442	CL1
chr10	121364096	121365705	-0.339079	CL1
chr10	121641795	121643405	0.0873188	CL1
chr10	122447895	122450705	-0.132874	CL1
chr10	123259895	123268605	-2.52445	CL1
chr10	125388595	125389705	0.62999	CL1
chr10	127163395	127165304	1.20371	CL1
chr10	127166095	127167705	0.426457	CL1
chr10	127178395	127181305	-1.09807	CL1
chr10	127325695	127327705	0.332674	CL1
chr10	127524295	127536605	-0.763515	CL1
chr10	130469495	130471005	1.11903	CL1
chr11	4264295	4269505	1.23085	CL1
chr11	4946195	4953705	-0.758353	CL1
chr11	5055295	5056504	0.490587	CL1
chr11	5056995	5059205	-0.0466502	CL1
chr11	5060096	5064505	1.678	CL1
chr11	6062795	6066305	-0.287239	CL1
chr11	6756195	6757705	1.82329	CL1
chr11	7211995	7214405	1.61593	CL1
chr11	8921395	8922405	0.780806	CL1
chr11	11112995	11120505	-2.24354	CL1
chr11	16257195	16261005	-2.39386	CL1
chr11	16751195	16755305	-0.689021	CL1
chr11	18869395	18871705	-1.34848	CL1
chr11	18871996	18881805	-1.49173	CL1
chr11	19005495	19006704	-2.19647	CL1
chr11	19006995	19028705	-0.592277	CL1
chr11	21989195	21991904	0.401064	CL1
chr11	21992395	22005505	-0.979983	CL1
chr11	22006496	22010404	-0.148452	CL1
chr11	23768795	23773304	0.48421	CL1
chr11	28852395	28854205	1.11719	CL1
chr11	29822595	29827005	-0.690583	CL1
chr11	30023495	30024905	-1.5184	CL1
chr11	32345895	32349705	0.194977	CL1
chr11	32530895	32534105	1.09422	CL1
chr11	33189595	33207505	-0.505389	CL1
chr11	35121695	35124505	-2.06468	CL1
chr11	35794595	35801605	-0.683671	CL1
chr11	42180695	42183905	-2.95051	CL1
chr11	42420196	42422705	-1.65858	CL1
chr11	44608995	44621705	-1.10392	CL1
chr11	46163495	46165004	-1.66524	CL1
chr11	46165495	46167005	0.0562923	CL1
chr11	47985395	47990305	-1.74	CL1
chr11	48836995	48838205	1.1034	CL1
chr11	48848795	48855605	0.137564	CL1
chr11	50023996	50027705	-0.643933	CL1
chr11	50222895	50229905	0.66482	CL1
chr11	50230196	50239405	0.999975	CL1
chr11	52283595	52285605	-0.0290172	CL1
chr11	53518195	53519905	-0.264983	CL1
chr11	53857895	53859805	-0.337233	CL1
chr11	57826495	57842205	-0.715913	CL1
chr11	58315995	58317905	1.02592	CL1
chr11	59283395	59294005	-1.65608	CL1
chr11	59303595	59312005	-0.252317	CL1
chr11	61853395	61855605	0.126682	CL1
chr11	62249195	62251805	0.950152	CL1
chr11	63918595	63926505	0.167937	CL1
chr11	64431295	64441405	-2.00383	CL1
chr11	65269295	65270905	-1.0065	CL1
chr11	68382695	68384304	-1.20855	CL1
chr11	68384495	68386005	0.645097	CL1
chr11	68386496	68396904	1.777	CL1
chr11	68398596	68402405	1.75384	CL1
chr11	69369096	69371204	1.34445	CL1
chr11	69557795	69560405	-0.0213873	CL1
chr11	69878795	69881905	1.98757	CL1
chr11	69933795	69937304	0.976569	CL1
chr11	69964095	69966605	1.45585	CL1
chr11	70213195	70217005	0.500457	CL1
chr11	70226395	70229505	2.34187	CL1
chr11	70458995	70466705	0.846056	CL1
chr11	70519095	70521005	1.47565	CL1
chr11	70539195	70540404	0.768946	CL1
chr11	73328295	73330405	-0.728969	CL1
chr11	74516995	74524105	-1.06079	CL1
chr11	74588395	74591705	-1.09961	CL1
chr11	74619295	74621105	0.703991	CL1
chr11	74636595	74639604	0.750284	CL1
chr11	75165095	75172405	0.033008	CL1
chr11	75191195	75194505	-1.25537	CL1
chr11	75212395	75216905	1.09041	CL1
chr11	76201495	76202605	0.288953	CL1
chr11	76349296	76358405	2.99629	CL1
chr11	76395595	76397504	-0.374013	CL1
chr11	76397695	76401405	1.15944	CL1
chr11	76569795	76572405	1.26327	CL1
chr11	76663895	76675205	-0.942521	CL1
chr11	76844295	76849705	0.205295	CL1
chr11	77346595	77351405	-0.735709	CL1
chr11	77461295	77477805	-0.237953	CL1
chr11	77490296	77491505	0.390236	CL1
chr11	79709495	79714305	-0.977122	CL1
chr11	82927895	82943705	-1.29366	CL1
chr11	84066395	84068905	1.69924	CL1
chr11	85824495	85849605	-1.63373	CL1
chr11	87357995	87359005	0.588514	CL1
chr11	87616995	87618005	0.836441	CL1
chr11	88069495	88071405	-0.577781	CL1
chr11	88188795	88201705	0.443959	CL1
chr11	90389696	90392604	1.89719	CL1
chr11	93096595	93104105	-2.11704	CL1
chr11	94991495	94993305	0.426457	CL1
chr11	95076095	95078905	1.17898	CL1
chr11	95512495	95514105	-1.08028	CL1
chr11	96227495	96386205	-1.11031	CL1
chr11	97020796	97022305	2.75927	CL1
chr11	97022396	97023505	2.97176	CL1
chr11	97499295	97501105	-0.363124	CL1
chr11	98541195	98550905	-0.946819	CL1
chr11	98739395	98740505	0.625002	CL1
chr11	98792695	98797105	3.00681	CL1
chr11	98980795	98983005	0.967025	CL1
chr11	98983196	98984605	-1.67257	CL1
chr11	99138395	99144204	1.91254	CL1
chr11	100420495	100422605	1.22024	CL1
chr11	100968195	100971705	0.553499	CL1
chr11	101155295	101179905	-0.0605548	CL1
chr11	102144795	102149405	-0.0403549	CL1
chr11	102439095	102440105	-0.783803	CL1
chr11	102440196	102449504	0.697759	CL1
chr11	102600695	102604504	3.52884	CL1
chr11	102988195	102991605	-0.399586	CL1
chr11	103079295	103080805	0.987784	CL1
chr11	103099195	103102505	1.11631	CL1
chr11	105165095	105166405	2.45189	CL1
chr11	105291495	105293004	2.6009	CL1
chr11	105293495	105295105	0.326428	CL1
chr11	105588096	105591605	0.13695	CL1
chr11	109439195	109441105	-0.414066	CL1
chr11	109720395	109723105	-2.06653	CL1
chr11	110335895	110337905	-1.73853	CL1
chr11	110379895	110381105	0.873916	CL1
chr11	110447696	110450205	1.97545	CL1
chr11	113199295	113201105	-1.47004	CL1
chr11	113618395	113621605	-1.88097	CL1
chr11	114848795	114854305	1.24541	CL1
chr11	115088296	115092505	0.665517	CL1
chr11	115811695	115812705	-0.925173	CL1
chr11	115973695	115977005	0.743519	CL1
chr11	116106595	116111805	-0.244479	CL1
chr11	116281095	116286305	1.13368	CL1
chr11	116411195	116413305	1.81252	CL1
chr11	117265595	117266905	1.05763	CL1
chr11	119208395	119210905	0.815701	CL1
chr11	119211396	119215604	1.28207	CL1
chr11	119239195	119241504	2.29287	CL1
chr11	119252096	119253605	1.39279	CL1
chr11	119387695	119394605	0.503635	CL1
chr11	119942695	119945405	-1.43351	CL1
chr11	120184995	120190705	0.679329	CL1
chr11	120223995	120226005	1.95002	CL1
chr11	120720795	120729004	0.0526918	CL1
chr11	121829295	121831305	-0.31144	CL1
chr12	8291395	8306505	-1.42648	CL1
chr12	8309795	8312205	-0.948087	CL1
chr12	8498695	8500705	3.08376	CL1
chr12	9424596	9427404	1.95571	CL1
chr12	9566195	9587305	-2.28341	CL1
chr12	11148595	11150204	-0.138469	CL1
chr12	15812295	15818805	0.472507	CL1
chr12	16011995	16014105	2.24216	CL1
chr12	16808896	16810205	-0.585517	CL1
chr12	16811096	16812505	0.597075	CL1
chr12	17172795	17177605	-1.20985	CL1
chr12	17691695	17692705	-1.49954	CL1
chr12	22029095	22031105	0.848912	CL1
chr12	23188595	23189605	2.55981	CL1
chr12	25092595	25102904	1.70518	CL1
chr12	27338195	27340804	1.65152	CL1
chr12	29936095	29939105	0.0221663	CL1
chr12	30882395	30888205	-2.07902	CL1
chr12	31262295	31267105	1.92335	CL1
chr12	33301396	33304705	0.660047	CL1
chr12	33954395	33974205	-1.39013	CL1
chr12	34903895	34908205	-1.42154	CL1
chr12	37107295	37110505	-1.01361	CL1
chr12	44221095	44222305	0.94103	CL1
chr12	44222796	44224105	-0.820672	CL1
chr12	44328795	44333205	-1.2487	CL1
chr12	45072195	45073405	-0.105326	CL1
chr12	45075296	45076705	-2.46593	CL1
chr12	49370595	49404605	-2.089	CL1
chr12	50647395	50651705	-1.04256	CL1
chr12	51592395	51596305	-0.89162	CL1
chr12	53242695	53255404	-1.56718	CL1
chr12	54566195	54568005	-0.988582	CL1
chr12	54774795	54776405	2.4214	CL1
chr12	54982495	54988505	1.11739	CL1
chr12	56662095	56703505	-1.91082	CL1
chr12	57196995	57198105	0.113866	CL1
chr12	57531295	57577805	-1.50776	CL1
chr12	58209995	58217805	-1.10184	CL1
chr12	61520695	61527205	-1.22562	CL1
chr12	67218795	67227905	-1.52412	CL1
chr12	69241095	69243105	-0.617938	CL1
chr12	69679495	69684705	0.120447	CL1
chr12	69987195	69988804	0.57846	CL1
chr12	71110795	71112405	1.1681	CL1
chr12	71307596	71309505	0.426457	CL1
chr12	71310196	71316404	0.152043	CL1
chr12	71317395	71319205	0.46404	CL1
chr12	72408095	72409705	-0.111585	CL1
chr12	72938195	72958305	-1.58277	CL1
chr12	73034395	73053305	0.223265	CL1
chr12	73542095	73546305	-0.848551	CL1
chr12	73617195	73618304	-0.945513	CL1
chr12	75732895	75738804	-1.055	CL1
chr12	75814595	75822305	-0.964389	CL1
chr12	76401995	76403704	-0.93344	CL1
chr12	76404295	76406905	-0.379842	CL1
chr12	76529195	76533704	0.762469	CL1
chr12	76545995	76547305	2.18843	CL1
chr12	76820595	76826405	0.39329	CL1
chr12	79129695	79134505	-1.09912	CL1
chr12	81996696	81999404	2.02094	CL1
chr12	83483395	83487305	0.300635	CL1
chr12	83487996	83490205	0.794189	CL1
chr12	84008795	84011305	1.42836	CL1
chr12	84099195	84102005	-0.554928	CL1
chr12	84207995	84211005	0.960072	CL1
chr12	84567795	84578505	-0.679512	CL1
chr12	85468796	85476105	1.16765	CL1
chr12	86676995	86679005	-0.73571	CL1
chr12	87298895	87300005	0.529961	CL1
chr12	89259295	89262005	-2.0065	CL1
chr12	95691395	95698305	-2.1544	CL1
chr12	98737095	98738804	2.26004	CL1
chr12	99561395	99565304	1.55744	CL1
chr12	99960895	99970705	-1.23152	CL1
chr12	102281395	102282904	-2.32576	CL1
chr12	102946995	102950005	-0.25994	CL1
chr12	105007895	105014105	-0.0398291	CL1
chr12	105022795	105024305	0.316434	CL1
chr12	105337395	105339705	-0.750576	CL1
chr12	105563496	105565405	-0.641785	CL1
chr12	108001796	108005104	-0.0665278	CL1
chr12	108555995	108557705	-1.34576	CL1
chr12	110318895	110322005	-1.72343	CL1
chr12	110976195	110978405	0.894674	CL1
chr12	111269595	111280205	-0.486062	CL1
chr12	111670595	111674805	0.887991	CL1
chr12	111908895	111910005	-1.15583	CL1
chr12	112672595	112675604	1.75235	CL1
chr12	112721895	112723705	3.63135	CL1
chr12	112865695	112881505	0.132497	CL1
chr12	112919695	112927105	-0.193989	CL1
chr12	112927396	112932105	1.26238	CL1
chr12	112948695	112952105	-0.454707	CL1
chr12	113095095	113097205	2.49722	CL1
chr12	113140495	113142705	1.06068	CL1
chr12	113150595	113153405	0.561479	CL1
chr12	118198396	118199505	-0.628586	CL1
chr12	118346295	118347405	1.93805	CL1
chr12	118836295	118850205	-0.617455	CL1
chr12	118850596	118857205	0.0665604	CL1
chr13	3358695	3361905	1.0426	CL1
chr13	3633095	3635105	-0.0144391	CL1
chr13	8202295	8204305	-0.637047	CL1
chr13	10357795	10363705	-2.79446	CL1
chr13	12105095	12106605	0.330773	CL1
chr13	12702395	12704105	0.86011	CL1
chr13	14521795	14525205	0.466952	CL1
chr13	15460595	15466005	1.68655	CL1
chr13	20088696	20094405	0.932161	CL1
chr13	24279095	24280205	0.703991	CL1
chr13	25055195	25058005	-0.622511	CL1
chr13	28951095	28954405	2.15889	CL1
chr13	30133895	30137505	-0.0908952	CL1
chr13	34340995	34347205	-0.46361	CL1
chr13	34743295	34748505	-0.038212	CL1
chr13	35966795	35973005	-2.47186	CL1
chr13	36719195	36741405	-1.46733	CL1
chr13	38148895	38153005	-0.573544	CL1
chr13	38344895	38349805	0.776747	CL1
chr13	40692695	40712305	-1.26093	CL1
chr13	40724995	40727304	-2.20747	CL1
chr13	40727495	40745805	-1.67652	CL1
chr13	42914895	42918705	-1.48477	CL1
chr13	43302195	43305604	0.776399	CL1
chr13	43558796	43560305	0.182038	CL1
chr13	45077595	45080505	-0.867552	CL1
chr13	45507395	45508705	1.62337	CL1
chr13	45953796	45966705	0.0968431	CL1
chr13	46413795	46419305	-1.5554	CL1
chr13	46501795	46503305	-0.370011	CL1
chr13	46930795	46933905	1.1491	CL1
chr13	46965495	46967305	0.640426	CL1
chr13	47010395	47014705	0.202241	CL1
chr13	47119895	47121904	-2.66524	CL1
chr13	47121995	47123005	-0.258536	CL1
chr13	47123196	47124305	-2.46594	CL1
chr13	47194996	47196505	-2.23461	CL1
chr13	47271596	47272705	-3.17048	CL1
chr13	48261895	48267104	-1.24354	CL1
chr13	48624895	48626104	1.62999	CL1
chr13	51168695	51170004	0.49177	CL1
chr13	51562895	51568605	-1.53084	CL1
chr13	51568696	51569805	0.7971	CL1
chr13	51844696	51847304	4.25366	CL1
chr13	54503095	54504705	1.60154	CL1
chr13	55165995	55167605	0.696611	CL1
chr13	56131495	56139705	0.664342	CL1
chr13	56144895	56146504	1.64259	CL1
chr13	58271395	58275304	0.57846	CL1
chr13	58804995	58814805	-1.71982	CL1
chr13	64162595	64163605	-0.79851	CL1
chr13	64273695	64275005	0.379151	CL1
chr13	65257195	65259305	-0.222547	CL1
chr13	68997295	69001305	-0.00424359	CL1
chr13	69597595	69599605	0.52774	CL1
chr13	71960696	71963704	-0.830347	CL1
chr13	72344996	72348204	1.18942	CL1
chr13	72620295	72650805	-1.79659	CL1
chr13	74406095	74407405	2.52161	CL1
chr13	76051795	76059105	-1.60869	CL1
chr13	76382995	76387905	-2.20581	CL1
chr13	78161295	78164804	-1.41149	CL1
chr13	78165695	78213905	-2.23716	CL1
chr13	83517795	83525705	-0.86305	CL1
chr13	83713295	83746005	-0.486341	CL1
chr13	88820495	88822705	-1.01222	CL1
chr13	89740695	89743705	0.0230589	CL1
chr13	91462395	91463405	-1.62859	CL1
chr13	92130195	92133105	-1.32487	CL1
chr13	94054695	94070004	0.395153	CL1
chr13	94865395	94880304	-2.48223	CL1
chr13	95603495	95605705	-0.089559	CL1
chr13	95890195	95891305	2.56906	CL1
chr13	96130495	96134405	-0.397548	CL1
chr13	96747795	96749205	0.919004	CL1
chr13	98201095	98204604	0.0489021	CL1
chr13	98992795	98994905	1.10838	CL1
chr13	100549395	100552905	-0.29006	CL1
chr13	100553796	100554905	-1.94371	CL1
chr13	103328195	103338605	-1.39003	CL1
chr13	103922695	103924405	-3.56903	CL1
chr13	105443395	105450905	-2.01317	CL1
chr13	107886495	107891304	1.95078	CL1
chr13	107891595	107894805	-1.0575	CL1
chr13	108214995	108217005	-1.80621	CL1
chr13	109902495	109904605	0.288953	CL1
chr13	110393995	110396905	0.786453	CL1
chr13	111491495	111493105	-0.711047	CL1
chr13	112649296	112651604	-2.13731	CL1
chr13	112987395	113001805	-0.631509	CL1
chr14	3207396	3210904	0.816691	CL1
chr14	3410295	3412704	1.37739	CL1
chr14	3947195	3948404	1.66552	CL1
chr14	4648295	4650005	1.33177	CL1
chr14	5878996	5882804	1.17792	CL1
chr14	6286295	6289705	1.40185	CL1
chr14	7026395	7031105	1.81179	CL1
chr14	7173995	7175905	3.35637	CL1
chr14	7998895	8004805	-0.359398	CL1
chr14	12326395	12351905	-1.53951	CL1
chr14	15438796	15440205	-0.974082	CL1
chr14	17659995	17663905	-1.17402	CL1
chr14	24243895	24248105	0.267579	CL1
chr14	25604096	25612305	2.08898	CL1
chr14	28499195	28523605	-1.36816	CL1
chr14	30712396	30719605	-0.184979	CL1
chr14	33319296	33320705	1.68127	CL1
chr14	39469295	39477005	-2.42621	CL1
chr14	42204295	42205705	0.954952	CL1
chr14	43121395	43123005	0.355042	CL1
chr14	44987795	44990405	-0.10439	CL1
chr14	45756996	45760905	0.52796	CL1
chr14	48118495	48123904	0.633601	CL1
chr14	48659495	48665504	0.21533	CL1
chr14	51357095	51359805	-1.23461	CL1
chr14	51737995	51743205	-1.94945	CL1
chr14	52311995	52315605	0.486399	CL1
chr14	52324696	52331405	1.84481	CL1
chr14	54779295	54783205	-1.58177	CL1
chr14	54875596	54879405	1.12083	CL1
chr14	54910195	54913205	-0.661007	CL1
chr14	54913296	54914505	1.53288	CL1
chr14	54924495	54929705	4.09631	CL1
chr14	55490395	55492204	0.260384	CL1
chr14	55617995	55620005	0.450704	CL1
chr14	55711795	55713505	1.99175	CL1
chr14	57053595	57058505	-1.14598	CL1
chr14	57698295	57701105	-0.490922	CL1
chr14	58068795	58080605	-1.42115	CL1
chr14	59625495	59627505	-0.917499	CL1
chr14	60483696	60485605	1.90306	CL1
chr14	61678795	61693005	-0.755902	CL1
chr14	63939095	63949805	-0.429533	CL1
chr14	65259395	65264705	-0.177132	CL1
chr14	66865595	66868305	0.8162	CL1
chr14	66908395	66911605	0.650141	CL1
chr14	68123795	68125205	-0.263588	CL1
chr14	69168195	69177805	-1.25537	CL1
chr14	70190995	70193305	-1.04733	CL1
chr14	70287995	70290405	-2.71105	CL1
chr14	70551095	70560805	-1.5401	CL1
chr14	70577596	70580005	0.881529	CL1
chr14	73143295	73144805	2.39407	CL1
chr14	76236295	76238205	0.173476	CL1
chr14	76264596	76269404	2.11967	CL1
chr14	76556795	76558305	-0.188369	CL1
chr14	77035695	77037205	0.226217	CL1
chr14	77155295	77159705	-1.0065	CL1
chr14	84441595	84445004	-0.0242052	CL1
chr14	84445195	84449405	-1.55904	CL1
chr14	89896095	89898405	-1.1144	CL1
chr14	96517195	96519705	-2.03298	CL1
chr14	98166995	98169305	-1.00383	CL1
chr14	98169696	98173205	-1.9205	CL1
chr14	101607395	101616005	-0.692669	CL1
chr14	101728295	101731405	0.86749	CL1
chr14	102978795	102980204	-3.82653	CL1
chr14	102980595	102986005	-0.645293	CL1
chr14	103082095	103083105	0.511345	CL1
chr14	103349295	103350605	-0.775178	CL1
chr14	103842495	103843505	-0.184979	CL1
chr14	104452796	104468504	-1.89691	CL1
chr14	104468895	104475705	-2.29601	CL1
chr14	104519995	104522904	-0.798511	CL1
chr15	5239995	5249105	-2.12198	CL1
chr15	6384395	6387804	0.794481	CL1
chr15	7802395	7825205	-1.43611	CL1
chr15	11898695	11908305	-0.417025	CL1
chr15	18423695	18424805	0.791454	CL1
chr15	26894095	26897005	-0.241562	CL1
chr15	27465295	27468705	-0.0262496	CL1
chr15	27990595	27996704	2.79705	CL1
chr15	30167295	30175205	-0.659822	CL1
chr15	30381296	30384304	1.71835	CL1
chr15	30647295	30648305	-1.40293	CL1
chr15	31297095	31298105	-1.5652	CL1
chr15	31451795	31453205	-0.421541	CL1
chr15	32243195	32247405	0.113103	CL1
chr15	32778695	32780505	0.511346	CL1
chr15	34676395	34679905	-1.81539	CL1
chr15	35278595	35310305	-1.46787	CL1
chr15	36209895	36211705	0.884112	CL1
chr15	37232696	37235405	2.79823	CL1
chr15	38471295	38472305	-0.354904	CL1
chr15	38987595	38993105	-1.68015	CL1
chr15	39003995	39007505	-0.0943757	CL1
chr15	39436895	39438105	1.43254	CL1
chr15	40653095	40657005	-0.982852	CL1
chr15	43167995	43173505	-2.11855	CL1
chr15	44746895	44750205	-2.07562	CL1
chr15	44786495	44790505	-1.42529	CL1
chr15	48791596	48792805	0.984099	CL1
chr15	54745995	54747905	-0.580987	CL1
chr15	56694196	56695605	1.44423	CL1
chr15	58073195	58078605	-1.8449	CL1
chr15	58212995	58215805	0.35992	CL1
chr15	60140695	60142905	-2.39755	CL1
chr15	64919195	64929105	-1.17178	CL1
chr15	65746495	65751004	0.798628	CL1
chr15	66284995	66288005	-0.0895589	CL1
chr15	68927396	68930105	0.646505	CL1
chr15	73747796	73751805	1.17813	CL1
chr15	75643795	75647805	-0.914331	CL1
chr15	75980595	75985105	2.23717	CL1
chr15	75995295	76001505	-1.02402	CL1
chr15	76002096	76011505	2.29511	CL1
chr15	76178095	76182405	1.46583	CL1
chr15	76226995	76234805	-0.701587	CL1
chr15	78797195	78803305	-0.160032	CL1
chr15	78803696	78805405	1.81733	CL1
chr15	78820095	78822005	-0.461069	CL1
chr15	78840495	78844905	0.131411	CL1
chr15	79110095	79111205	-0.456474	CL1
chr15	80013395	80014405	0.64259	CL1
chr15	82298795	82300205	-0.476582	CL1
chr15	84281196	84284105	-0.391979	CL1
chr15	84854095	84857004	2.22755	CL1
chr15	85572895	85590305	-1.92588	CL1
chr15	86030395	86031504	-0.165613	CL1
chr15	89172895	89174805	1.44002	CL1
chr15	89840195	89844805	-1.66405	CL1
chr15	90676695	90679705	0.525992	CL1
chr15	91047395	91052304	0.550218	CL1
chr15	91077496	91079105	3.10392	CL1
chr15	92395995	92399005	0.0201364	CL1
chr15	93334995	93337304	-0.267441	CL1
chr15	93396196	93397905	2.8446	CL1
chr15	95526295	95528705	-1.04808	CL1
chr15	97766095	97768804	0.20149	CL1
chr15	97782196	97783805	1.63409	CL1
chr15	97996995	98013805	-0.950033	CL1
chr15	98629896	98634205	1.85664	CL1
chr15	98635196	98636905	1.99484	CL1
chr15	98767795	98810105	-0.876343	CL1
chr15	98893295	98899805	-0.209853	CL1
chr15	99085495	99099505	0.2858	CL1
chr15	100468495	100471005	0.362953	CL1
chr15	100492995	100495405	-0.382424	CL1
chr15	100872596	100873905	-2.78144	CL1
chr15	101225096	101226305	-0.0854427	CL1
chr16	6345795	6351005	-1.44335	CL1
chr16	14703395	14705904	0.205537	CL1
chr16	15885296	15889105	0.99256	CL1
chr16	16197395	16198605	-0.912681	CL1
chr16	17277495	17278905	1.28895	CL1
chr16	18777595	18778805	0.262481	CL1
chr16	20618595	20622505	1.95409	CL1
chr16	21691095	21696305	-2.50182	CL1
chr16	23224696	23227505	2.21905	CL1
chr16	23985796	23987105	-0.547549	CL1
chr16	26102095	26107205	-3.71854	CL1
chr16	28439295	28449805	-2.87596	CL1
chr16	28564495	28567705	-3.41149	CL1
chr16	30310096	30311205	-0.406193	CL1
chr16	31427596	31429705	0.913444	CL1
chr16	31933095	31935905	-0.159805	CL1
chr16	33681895	33687805	-1.45729	CL1
chr16	34091995	34095305	-0.399688	CL1
chr16	35489095	35492004	-0.242898	CL1
chr16	37913995	37918005	-1.39617	CL1
chr16	38483095	38484605	-0.103365	CL1
chr16	38742396	38744905	-0.524635	CL1
chr16	43601696	43608604	1.43517	CL1
chr16	43608695	43611605	-1.42725	CL1
chr16	44331195	44335605	-1.96201	CL1
chr16	45841495	45844204	-0.192174	CL1
chr16	50428695	50430505	0.237423	CL1
chr16	52449795	52455205	-0.109011	CL1
chr16	55904995	55906305	0.160629	CL1
chr16	58519495	58523905	-0.869951	CL1
chr16	60604095	60607105	-1.1096	CL1
chr16	65103795	65106805	-1.69856	CL1
chr16	67616895	67618505	-0.817964	CL1
chr16	72027895	72030505	-1.09292	CL1
chr16	74409395	74412805	-1.52734	CL1
chr16	76141795	76143005	0.686289	CL1
chr16	76291195	76294405	0.680532	CL1
chr16	76370695	76375505	0.809785	CL1
chr16	77013495	77015305	-1.08956	CL1
chr16	78236796	78240004	0.900883	CL1
chr16	81199296	81200705	-1.5184	CL1
chr16	85170195	85172604	-1.60917	CL1
chr16	85172895	85175705	-1.59453	CL1
chr16	85801995	85803005	0.366955	CL1
chr16	85804196	85805405	0.694946	CL1
chr16	85898195	85902905	-0.754117	CL1
chr16	88288295	88293805	-2.60182	CL1
chr16	89817395	89819305	-0.139141	CL1
chr16	89866195	89868205	0.218564	CL1
chr16	89896695	89899305	-0.0871958	CL1
chr16	89918095	89922205	-0.217508	CL1
chr16	90141695	90143605	1.27283	CL1
chr17	3312895	3314904	0.0143304	CL1
chr17	5937295	5939104	-1.08956	CL1
chr17	5939895	5942505	0.454012	CL1
chr17	6105996	6109405	0.509722	CL1
chr17	6121095	6122205	2.08542	CL1
chr17	6131995	6133205	2.81252	CL1
chr17	6270996	6273205	-0.37001	CL1
chr17	12741195	12744005	0.636876	CL1
chr17	15824195	15828604	1.22945	CL1
chr17	15829095	15831505	-0.687589	CL1
chr17	17843095	17844304	0.0427923	CL1
chr17	21366395	21371904	1.37217	CL1
chr17	22080195	22082205	-1.60721	CL1
chr17	23643595	23645605	1.07061	CL1
chr17	23678895	23684105	1.76462	CL1
chr17	23736695	23747405	-0.1426	CL1
chr17	24207095	24209105	0.756458	CL1
chr17	24210196	24213005	1.64003	CL1
chr17	24350695	24354305	0.691586	CL1
chr17	24687195	24688304	0.569061	CL1
chr17	24689195	24690205	1.79484	CL1
chr17	26067595	26068805	0.368387	CL1
chr17	26199895	26204305	-0.0329754	CL1
chr17	26833895	26862205	-1.01786	CL1
chr17	28074895	28076705	1.20803	CL1
chr17	28138395	28143704	0.949103	CL1
chr17	29883795	29895605	-1.83738	CL1
chr17	31057695	31061205	1.15197	CL1
chr17	32158795	32168505	1.47903	CL1
chr17	32187895	32189205	-1.18053	CL1
chr17	34182795	34213005	-0.739509	CL1
chr17	34626695	34629404	1.21856	CL1
chr17	34630095	34631905	-1.03298	CL1
chr17	34956395	34959605	1.40312	CL1
chr17	35699895	35704905	2.32431	CL1
chr17	35720995	35725005	2.50607	CL1
chr17	36141695	36147305	2.46487	CL1
chr17	44720895	44741505	-1.69594	CL1
chr17	46254495	46255705	-0.221242	CL1
chr17	46292595	46300105	-1.20189	CL1
chr17	46544496	46546305	1.01935	CL1
chr17	47436895	47439005	0.907083	CL1
chr17	47972495	47975105	1.44328	CL1
chr17	50509196	50510805	-0.623584	CL1
chr17	50697396	50699905	-1.15162	CL1
chr17	51812695	51814805	0.572746	CL1
chr17	51830795	51834305	-0.204087	CL1
chr17	54297895	54299905	-0.389119	CL1
chr17	55444395	55449905	-1.4305	CL1
chr17	56425895	56427104	-0.600865	CL1
chr17	56427795	56428905	0.948878	CL1
chr17	56469895	56472204	1.03619	CL1
chr17	56473095	56474505	-0.438029	CL1
chr17	57275695	57278304	-0.2471	CL1
chr17	62879195	62887105	0.514957	CL1
chr17	64601295	64602605	0.951918	CL1
chr17	65772496	65773705	0.745811	CL1
chr17	67350895	67355905	-2.97092	CL1
chr17	68829595	68846405	-1.92375	CL1
chr17	69437896	69443805	-0.827692	CL1
chr17	71182396	71186005	0.397477	CL1
chr17	71782496	71784005	0.241647	CL1
chr17	72882096	72883805	0.768121	CL1
chr17	73107595	73108705	1.83785	CL1
chr17	74042895	74050005	-2.05634	CL1
chr17	78197396	78202505	0.198755	CL1
chr17	78748795	78752105	-1.16085	CL1
chr17	79052395	79053905	-1.15162	CL1
chr17	79352495	79357804	0.77438	CL1
chr17	79710295	79712504	-1.79351	CL1
chr17	81668395	81674805	-2.12609	CL1
chr18	4352895	4353905	1.24831	CL1
chr18	6999995	7006605	-1.04633	CL1
chr18	7007096	7008505	-4.38347	CL1
chr18	9209395	9215305	-0.229283	CL1
chr18	9707895	9708905	0.551987	CL1
chr18	10322595	10326405	-0.62489	CL1
chr18	10460096	10463204	3.04002	CL1
chr18	10705495	10707105	0.655081	CL1
chr18	11044295	11067705	-1.43525	CL1
chr18	12643395	12645605	0.502357	CL1
chr18	13967995	13970705	-0.729426	CL1
chr18	13971096	13973904	0.13695	CL1
chr18	15758595	15761105	-1.58552	CL1
chr18	16806295	16807805	-1.63705	CL1
chr18	16808196	16811704	-0.236139	CL1
chr18	21649595	21658005	-1.73377	CL1
chr18	22342695	22346905	-0.21509	CL1
chr18	23035895	23041005	-1.06589	CL1
chr18	23309195	23312205	-4.86755	CL1
chr18	23750595	23755805	-1.55904	CL1
chr18	24653095	24654605	2.98939	CL1
chr18	30268395	30270305	-0.467122	CL1
chr18	32937495	32940205	-2.85153	CL1
chr18	34408096	34410505	-0.828884	CL1
chr18	34885696	34888505	1.62639	CL1
chr18	36514695	36516205	0.733738	CL1
chr18	36993595	37023305	-2.89736	CL1
chr18	37806995	37817905	-0.579803	CL1
chr18	42896395	42902205	-1.48364	CL1
chr18	43391495	43393305	1.61088	CL1
chr18	44659395	44662705	-0.375444	CL1
chr18	45266295	45268004	-0.29601	CL1
chr18	46196695	46198504	-0.0625198	CL1
chr18	46209895	46212005	-1.79851	CL1
chr18	46212996	46215205	1.26386	CL1
chr18	46355295	46356305	-0.00382916	CL1
chr18	46726895	46728405	0.122303	CL1
chr18	47362895	47373405	0.992771	CL1
chr18	50050995	50056005	-0.409019	CL1
chr18	51115595	51119705	-2.35151	CL1
chr18	52527795	52530505	-0.513108	CL1
chr18	53464896	53476305	-2.2007	CL1
chr18	54986495	54988605	1.41824	CL1
chr18	54988796	54993805	1.71652	CL1
chr18	56431395	56434205	0.820476	CL1
chr18	56464196	56468604	3.17253	CL1
chr18	56468995	56471805	0.38453	CL1
chr18	56924195	56928105	-0.768995	CL1
chr18	58207695	58211005	-0.711047	CL1
chr18	58835795	58839005	-0.432331	CL1
chr18	59174795	59179805	-2.12609	CL1
chr18	60500095	60501105	1.26094	CL1
chr18	61396795	61400704	1.58379	CL1
chr18	61534095	61537205	-0.903693	CL1
chr18	62178095	62180105	-1.3991	CL1
chr18	64325195	64349605	-1.53196	CL1
chr18	66450495	66467704	1.26889	CL1
chr18	66467795	66473905	0.54134	CL1
chr18	66858495	66860905	-1.75369	CL1
chr18	67086595	67093105	-2.27176	CL1
chr18	67130195	67141805	-2.0198	CL1
chr18	67495796	67501705	4.21701	CL1
chr18	74440295	74447605	-0.911346	CL1
chr18	75694895	75701104	-0.53568	CL1
chr18	77794195	77795705	-0.114403	CL1
chr18	78042095	78054605	-2.42877	CL1
chr18	78754795	78756205	-0.880973	CL1
chr18	79106695	79110604	2.36818	CL1
chr18	80048095	80049105	-1.62859	CL1
chr19	4437695	4440305	1.2331	CL1
chr19	5066795	5071205	-0.834106	CL1
chr19	5079895	5086105	-0.511278	CL1
chr19	5095995	5098205	1.29922	CL1
chr19	5306495	5308305	2.28895	CL1
chr19	5444595	5449905	-0.0222487	CL1
chr19	6829295	6831705	1.64936	CL1
chr19	6932795	6934905	-0.778162	CL1
chr19	7667795	7669805	0.529961	CL1
chr19	11090195	11093005	-2.80502	CL1
chr19	11816995	11819105	2.27283	CL1
chr19	12498095	12500104	0.20149	CL1
chr19	12500495	12501605	-0.37001	CL1
chr19	16862495	16879805	-1.96768	CL1
chr19	17833695	17839205	-2.42928	CL1
chr19	18749295	18750905	0.342392	CL1
chr19	19107095	19111505	-2.7004	CL1
chr19	24028595	24031105	-1.71105	CL1
chr19	24031196	24032505	0.0707727	CL1
chr19	24555595	24558405	-0.0136099	CL1
chr19	25235595	25237505	2.10051	CL1
chr19	25406095	25409004	1.16496	CL1
chr19	25600795	25604104	0.364902	CL1
chr19	25663695	25681005	-2.37997	CL1
chr19	26599095	26607405	-1.15851	CL1
chr19	28677095	28678204	1.6288	CL1
chr19	28835195	28836305	-0.761674	CL1
chr19	28974095	28975605	-0.170479	CL1
chr19	29250796	29253805	0.440956	CL1
chr19	29333495	29335305	1.06452	CL1
chr19	30024295	30028105	-1.08451	CL1
[truncated: 35,455 more rows]

## Sheet: 3D
Chromosome	Start	End	Log2(H2AK119ub/IgG)	Cluster
chr1	3669995	3673605	0.366104	CL1
chr1	4487095	4507605	1.69895	CL1
chr1	5017995	5023305	1.72085	CL1
chr1	6440195	6442205	1.49465	CL1
chr1	9544695	9547205	-0.58281	CL1
chr1	9966195	9969105	-0.607216	CL1
chr1	10231195	10235805	1.62511	CL1
chr1	10993095	10995105	0.657295	CL1
chr1	14308695	14310405	0.415322	CL1
chr1	14503395	14508405	1.87908	CL1
chr1	14754295	14755605	1.13665	CL1
chr1	16518995	16520104	-0.906606	CL1
chr1	17090695	17100005	1.36768	CL1
chr1	18056995	18059705	2.91768	CL1
chr1	19098695	19113305	1.66647	CL1
chr1	19208195	19243305	2.60159	CL1
chr1	21960195	21964605	0.903894	CL1
chr1	22511695	22512905	-0.466694	CL1
chr1	22530495	22537705	0.724651	CL1
chr1	22803095	22807505	0.936155	CL1
chr1	23254495	23255605	-0.268394	CL1
chr1	23758595	23768605	1.4402	CL1
chr1	24097896	24102305	2.81776	CL1
chr1	24582395	24590505	1.65487	CL1
chr1	32173296	32174505	0.000668696	CL1
chr1	33754295	33758805	1.73976	CL1
chr1	33836695	33838405	2.29435	CL1
chr1	33905995	33909805	2.13534	CL1
chr1	34744195	34755705	1.94304	CL1
chr1	34802295	34807005	2.39463	CL1
chr1	36255796	36257105	0.760487	CL1
chr1	36778995	36780305	1.91635	CL1
chr1	37717495	37722105	2.13534	CL1
chr1	38626095	38628704	2.16975	CL1
chr1	38896195	38899905	2.43402	CL1
chr1	39195296	39198105	1.43278	CL1
chr1	39476895	39479105	1.01278	CL1
chr1	39649895	39653205	1.09197	CL1
chr1	40673695	40686505	1.94545	CL1
chr1	42683195	42730805	1.82241	CL1
chr1	45925695	45926905	-0.154043	CL1
chr1	46085395	46090405	2.02824	CL1
chr1	50925395	50930105	0.704992	CL1
chr1	52498895	52500005	0.524029	CL1
chr1	52726595	52730805	0.606491	CL1
chr1	52816395	52819005	1.3113	CL1
chr1	54192095	54196005	0.029264	CL1
chr1	54926196	54927705	0.759657	CL1
chr1	55404895	55411805	0.359909	CL1
chr1	56968695	56971905	1.97422	CL1
chr1	56971996	56975304	0.3086	CL1
chr1	56975795	56988705	2.05466	CL1
chr1	60042395	60045005	-1.23855	CL1
chr1	62702095	62711405	2.35142	CL1
chr1	66817995	66819604	-1.09032	CL1
chr1	66861995	66864205	-0.0675978	CL1
chr1	69104195	69108705	1.55115	CL1
chr1	69376695	69379305	0.200696	CL1
chr1	74066995	74070405	2.98515	CL1
chr1	74761095	74814205	2.39806	CL1
chr1	74854695	74857405	1.42781	CL1
chr1	75141096	75142205	0.902988	CL1
chr1	75262595	75265704	2.1148	CL1
chr1	75479795	75493605	2.37484	CL1
chr1	75502695	75504404	3.60601	CL1
chr1	75504495	75507405	2.02824	CL1
chr1	78175195	78228705	2.06535	CL1
chr1	79855195	79858304	0.96215	CL1
chr1	79858795	79860205	2.454	CL1
chr1	80757495	80761305	1.13623	CL1
chr1	82282495	82285904	2.02516	CL1
chr1	82286095	82291205	2.01361	CL1
chr1	82291296	82295704	0.784151	CL1
chr1	84283695	84285605	0.0226915	CL1
chr1	84694195	84695705	1.61968	CL1
chr1	84934795	84936404	1.16975	CL1
chr1	86015995	86020705	1.54195	CL1
chr1	86042795	86049705	2.2311	CL1
chr1	89580695	89582605	2.26601	CL1
chr1	89754195	89756105	0.563303	CL1
chr1	90996495	91003205	2.92386	CL1
chr1	92909395	92921705	1.25818	CL1
chr1	93094895	93106705	1.77013	CL1
chr1	93684695	93687805	1.52509	CL1
chr1	95664495	95668505	0.71958	CL1
chr1	97659395	97663704	2.16229	CL1
chr1	97976695	97977905	-1.17278	CL1
chr1	98094395	98095504	1.2875	CL1
chr1	98095595	98097605	0.00565152	CL1
chr1	104993195	104995105	-0.114263	CL1
chr1	105776595	105782805	1.85018	CL1
chr1	106172095	106174305	1.06169	CL1
chr1	106711595	106715905	2.04681	CL1
chr1	109982295	109983605	1.67251	CL1
chr1	112415995	112417705	1.98134	CL1
chr1	120589995	120626605	1.85332	CL1
chr1	124043295	124047005	0.335469	CL1
chr1	127670495	127680905	3.22242	CL1
chr1	128590796	128595805	0.640222	CL1
chr1	130422095	130423805	1.04557	CL1
chr1	131274496	131277605	3.39638	CL1
chr1	132188895	132192505	2.19188	CL1
chr1	132192896	132194405	1.33802	CL1
chr1	132317796	132319205	1.15479	CL1
chr1	133179696	133183305	0.427813	CL1
chr1	133209595	133211205	0.763604	CL1
chr1	133363095	133366705	2.77064	CL1
chr1	133418395	133424105	4.08553	CL1
chr1	134054895	134071805	1.05608	CL1
chr1	134077595	134085804	3.27114	CL1
chr1	134086195	134087705	1.6005	CL1
chr1	134092396	134095205	2.55852	CL1
chr1	135144196	135147005	0.984566	CL1
chr1	135281195	135283605	1.60105	CL1
chr1	135374595	135376105	0.587754	CL1
chr1	135582095	135585705	2.31298	CL1
chr1	135763695	135768105	2.18086	CL1
chr1	138832095	138850805	2.13569	CL1
chr1	146496695	146498605	0.385093	CL1
chr1	150993596	150994805	1.85523	CL1
chr1	152621895	152627805	1.22733	CL1
chr1	163303195	163318705	1.99982	CL1
chr1	164223395	164230405	0.995368	CL1
chr1	165279695	165282104	0.232797	CL1
chr1	165282895	165284205	3.26854	CL1
chr1	166237495	166239004	3.73976	CL1
chr1	166378895	166380504	-0.0903176	CL1
chr1	170585695	170592005	1.32806	CL1
chr1	172052095	172057605	2.736	CL1
chr1	174501895	174503905	2.97922	CL1
chr1	176834495	176835905	1.61423	CL1
chr1	178275695	178277705	0.865288	CL1
chr1	180695295	180700605	1.54711	CL1
chr1	180893295	180894805	4.10024	CL1
chr1	180934895	180937605	3.13779	CL1
chr1	180938096	180940304	2.40272	CL1
chr1	180940495	180944205	1.82533	CL1
chr1	182256295	182259605	0.182701	CL1
chr1	182764596	182767105	2.35119	CL1
chr1	183086795	183090205	1.944	CL1
chr1	184712695	184740405	2.96808	CL1
chr1	184803895	184812605	3.59774	CL1
chr1	184845795	184846904	1.18454	CL1
chr1	184998295	185002705	3.21729	CL1
chr1	186701595	186706905	3.2668	CL1
chr1	187604595	187620505	1.55837	CL1
chr1	189719996	189735005	1.30402	CL1
chr1	189749395	189756404	0.154795	CL1
chr1	189757095	189787805	1.24226	CL1
chr1	189839095	189843005	0.126338	CL1
chr1	189849595	189858105	1.91695	CL1
chr1	189919995	189926005	4.43247	CL1
chr1	190157195	190181905	2.28441	CL1
chr1	190975995	190981605	3.06269	CL1
chr1	191715895	191720905	0.896262	CL1
chr1	191934595	191935905	1.27489	CL1
chr1	192189395	192190504	-0.418941	CL1
chr1	194938095	194940505	-0.0416717	CL1
chr2	3118396	3120205	0.719579	CL1
chr2	4714395	4719604	0.931776	CL1
chr2	6869796	6874204	-0.053792	CL1
chr2	9869195	9900805	2.14165	CL1
chr2	10367795	10370805	1.51505	CL1
chr2	10370996	10374204	2.10899	CL1
chr2	11702995	11710105	1.76438	CL1
chr2	12300895	12302505	1.60011	CL1
chr2	13007095	13008404	-0.113982	CL1
chr2	13009295	13014405	1.9153	CL1
chr2	13792095	13797605	2.37073	CL1
chr2	17728295	17731805	1.86629	CL1
chr2	18029695	18031904	1.63964	CL1
chr2	18032795	18047705	2.28033	CL1
chr2	18047796	18051005	1.14348	CL1
chr2	18586495	18588604	0.180646	CL1
chr2	18670796	18705805	2.29213	CL1
chr2	25241795	25243405	1.82722	CL1
chr2	25576195	25580705	2.42158	CL1
chr2	25706696	25708105	0.108991	CL1
chr2	26119995	26122605	2.84463	CL1
chr2	26187295	26208505	3.25517	CL1
chr2	28446095	28450004	0.603835	CL1
chr2	28908295	28926005	2.18963	CL1
chr2	31452295	31457804	2.57866	CL1
chr2	31457995	31464405	3.28408	CL1
chr2	32347695	32353005	2.65212	CL1
chr2	32845695	32846905	-0.523277	CL1
chr2	33885895	33888905	1.91502	CL1
chr2	34369395	34374304	2.76459	CL1
chr2	34649095	34651205	0.936154	CL1
chr2	34667095	34669305	3.03336	CL1
chr2	34910595	34915705	3.73524	CL1
chr2	35621895	35623205	0.844094	CL1
chr2	36086695	36112605	2.48536	CL1
chr2	42651595	42653905	0.133165	CL1
chr2	44555895	44560805	1.75876	CL1
chr2	45104495	45115805	1.93783	CL1
chr2	49619195	49621205	1.29639	CL1
chr2	51934095	51936005	0.839293	CL1
chr2	52671195	52678905	1.91603	CL1
chr2	54084795	54086005	0.847286	CL1
chr2	54434395	54436004	-1.26024	CL1
chr2	54436695	54438305	0.793834	CL1
chr2	55434795	55438505	2.98007	CL1
chr2	57095295	57116405	2.40214	CL1
chr2	57220995	57222205	0.307925	CL1
chr2	58356595	58359105	0.798651	CL1
chr2	60961995	60965505	2.52112	CL1
chr2	61804095	61820705	2.19508	CL1
chr2	63182695	63185105	3.04961	CL1
chr2	64095295	64099404	0.75173	CL1
chr2	65236095	65239704	1.61423	CL1
chr2	66121695	66122904	1.58563	CL1
chr2	66123395	66127305	0.924869	CL1
chr2	67565295	67568205	1.96215	CL1
chr2	69584395	69585605	0.909683	CL1
chr2	70561395	70574805	2.18962	CL1
chr2	71117395	71120505	2.22396	CL1
chr2	71522595	71555405	2.34313	CL1
chr2	72285196	72287505	-0.23377	CL1
chr2	73261895	73281805	2.05146	CL1
chr2	74642595	74778905	2.55088	CL1
chr2	75607495	75609605	-0.278858	CL1
chr2	76402295	76411205	2.61519	CL1
chr2	77812195	77821905	1.93506	CL1
chr2	79454795	79458704	2.27949	CL1
chr2	79458795	79460105	0.917296	CL1
chr2	82051595	82055405	1.48226	CL1
chr2	83812396	83813805	2.24226	CL1
chr2	84834495	84842405	1.75419	CL1
chr2	90578195	90583204	1.68405	CL1
chr2	91457295	91462005	1.19919	CL1
chr2	91921595	91924405	1.51586	CL1
chr2	92972095	92974804	3.24931	CL1
chr2	93648496	93649604	0	CL1
chr2	101797496	101800605	2.25283	CL1
chr2	102656895	102661105	1.05566	CL1
chr2	103562095	103569505	0.972771	CL1
chr2	104494095	104497905	1.44823	CL1
chr2	105119295	105140905	1.89939	CL1
chr2	105645995	105687505	2.1473	CL1
chr2	105688596	105690405	0.877261	CL1
chr2	106695595	106696805	2.31452	CL1
chr2	113756295	113762405	1.15185	CL1
chr2	115849595	115861705	2.02581	CL1
chr2	116061195	116080605	2.24845	CL1
chr2	118672095	118675704	4.02721	CL1
chr2	119753795	119760405	2.86708	CL1
chr2	121637795	121645304	2.15889	CL1
chr2	122144696	122149605	1.3061	CL1
chr2	124087995	124092505	1.85523	CL1
chr2	125503995	125511205	0.86424	CL1
chr2	128122995	128125405	3.53562	CL1
chr2	129586496	129589904	0.863746	CL1
chr2	130396595	130399605	2.19929	CL1
chr2	130448195	130452405	1.38575	CL1
chr2	130634695	130636905	4.42392	CL1
chr2	131035495	131043705	2.27664	CL1
chr2	131171295	131173105	2.30454	CL1
chr2	131492395	131493505	2.36823	CL1
chr2	132877495	132878805	2.68618	CL1
chr2	134785195	134788705	0.15761	CL1
chr2	136676995	136679005	0.381864	CL1
chr2	139678496	139683205	0.372887	CL1
chr2	143546895	143550105	2.00654	CL1
chr2	144331095	144336105	2.09078	CL1
chr2	146212095	146229205	1.50175	CL1
chr2	146823295	146839805	1.72671	CL1
chr2	147083795	147087005	1.37535	CL1
chr2	147172795	147202105	2.30204	CL1
chr2	149829695	149832605	1.08006	CL1
chr2	150499495	150501705	0.927385	CL1
chr2	151007595	151008705	2.41109	CL1
chr2	151969395	151974105	2.80185	CL1
chr2	153441995	153445604	3.52983	CL1
chr2	154550596	154552105	2.82722	CL1
chr2	155626595	155634405	3.54066	CL1
chr2	156391695	156392905	-0.93341	CL1
chr2	156475195	156477605	2.40588	CL1
chr2	157039795	157041305	2.33201	CL1
chr2	157942496	157944405	0.58106	CL1
chr2	158227496	158230805	0.909683	CL1
chr2	158664695	158671905	3.3788	CL1
chr2	160871396	160873205	0.32472	CL1
chr2	163481095	163482805	0.585845	CL1
chr2	164427195	164445005	2.22268	CL1
chr2	164484095	164489505	2.10076	CL1
chr2	165380295	165382105	2.30695	CL1
chr2	167104595	167105805	2.58664	CL1
chr2	167185195	167191305	2.76984	CL1
chr2	170405595	170407004	1.49602	CL1
chr2	172514796	172518004	0.900931	CL1
chr2	172540696	172545804	1.53562	CL1
chr2	172546195	172549005	4.70938	CL1
chr2	172549096	172559404	2.43623	CL1
chr2	172661296	172663305	2.16109	CL1
chr2	173018395	173021605	1.3958	CL1
chr2	173584495	173587905	2.4402	CL1
chr2	174298095	174301405	1.1225	CL1
chr2	174326495	174328805	2.56701	CL1
chr2	178406695	178421405	1.6393	CL1
chr2	180893896	180897705	1.26209	CL1
chr2	181456395	181460004	2.23161	CL1
chr2	181669095	181674505	1.9381	CL1
chr2	181675196	181676305	1.37676	CL1
chr3	5210395	5220805	1.63377	CL1
chr3	6135695	6137305	2.79383	CL1
chr3	7612395	7614005	-0.523277	CL1
chr3	8665396	8668904	1.69568	CL1
chr3	9243496	9245904	0.39569	CL1
chr3	9246095	9254505	3.56419	CL1
chr3	9831995	9836305	0.699115	CL1
chr3	13469895	13472104	0.133835	CL1
chr3	13472195	13474205	2.52403	CL1
chr3	17785095	17796905	1.8433	CL1
chr3	18049795	18060405	2.302	CL1
chr3	20154095	20155905	1.13207	CL1
chr3	26151895	26153605	0.927384	CL1
chr3	27183295	27184605	2.16975	CL1
chr3	27938295	27939805	2.01554	CL1
chr3	28781396	28782505	2.19234	CL1
chr3	29078995	29087705	1.54138	CL1
chr3	30010395	30013005	1.89176	CL1
chr3	30499795	30516205	3.5527	CL1
chr3	36520295	36523105	1.03299	CL1
chr3	37062695	37064705	2.16042	CL1
chr3	38882296	38884704	-0.554528	CL1
chr3	38884995	38892605	1.80468	CL1
chr3	40682395	40683805	0.845902	CL1
chr3	40708095	40712105	1.70279	CL1
chr3	40743096	40749105	0.688773	CL1
chr3	40949096	40952205	0.242258	CL1
chr3	45374295	45378904	0.457987	CL1
chr3	45379395	45382105	2.46949	CL1
chr3	45382296	45385205	0.855234	CL1
chr3	51338895	51342404	0.759657	CL1
chr3	52099696	52107604	1.62782	CL1
chr3	53648396	53651704	1.64002	CL1
chr3	53870095	53872605	1.34238	CL1
chr3	54154995	54157905	1.61641	CL1
chr3	54632595	54634205	1.75471	CL1
chr3	54754195	54756705	1.77929	CL1
chr3	54797195	54799105	0.806574	CL1
chr3	54806295	54812005	1.59537	CL1
chr3	54912695	54918605	1.90254	CL1
chr3	55181295	55183005	0.567601	CL1
chr3	55779195	55790305	2.15103	CL1
chr3	56181795	56184504	0.644509	CL1
chr3	58689995	58693104	3.35119	CL1
chr3	58998596	59007904	0.866869	CL1
chr3	61001695	61004805	1.09898	CL1
chr3	62338795	62340305	1.86505	CL1
chr3	62341396	62344605	0.447577	CL1
chr3	62602695	62605505	0.697322	CL1
chr3	66217895	66222105	1.42532	CL1
chr3	66969695	66983505	1.74715	CL1
chr3	66983896	66985205	0.493701	CL1
chr3	67582696	67584105	1.3932	CL1
chr3	68865595	68875605	1.95846	CL1
chr3	69317595	69320905	2.68357	CL1
chr3	69597395	69600205	1.31046	CL1
chr3	73048195	73059405	1.43339	CL1
chr3	75955295	75959505	1.02104	CL1
chr3	80799595	80803605	1.24611	CL1
chr3	80912995	80914305	-0.6914	CL1
chr3	84258295	84260305	1.70323	CL1
chr3	86546795	86548105	2.78722	CL1
chr3	86548396	86551605	3.13207	CL1
chr3	87946595	87947704	2.01898	CL1
chr3	88139095	88140505	1.22804	CL1
chr3	89088295	89092605	3.71513	CL1
chr3	89269495	89271805	0.154795	CL1
chr3	89276995	89279205	2.57101	CL1
chr3	89279396	89280505	1.99029	CL1
chr3	89316395	89322205	3.43608	CL1
chr3	89323596	89333505	1.36425	CL1
chr3	89349495	89350604	1.16229	CL1
chr3	89379495	89381305	2.51803	CL1
chr3	89390195	89396205	1.94765	CL1
chr3	89764096	89765705	2.61423	CL1
chr3	89829795	89834305	1.3336	CL1
chr3	89911595	89914205	2.10545	CL1
chr3	90463795	90466205	3.73222	CL1
chr3	90514095	90515405	2.59063	CL1
chr3	92078495	92084205	1.88611	CL1
chr3	93439795	93454905	0.376233	CL1
chr3	94657295	94658605	1.4402	CL1
chr3	97887895	97891005	2.68462	CL1
chr3	99231995	99268405	2.38673	CL1
chr3	102936095	102938105	2.23517	CL1
chr3	104218095	104219105	1.8336	CL1
chr3	104958295	104967905	2.03744	CL1
chr3	105702996	105707205	2.22733	CL1
chr3	105707396	105711205	1.08215	CL1
chr3	107030495	107039005	1.13969	CL1
chr3	108284295	108286205	1.18822	CL1
chr3	109337195	109343705	0.69803	CL1
chr3	110140395	110141804	1.88272	CL1
chr3	110142595	110146105	1.42383	CL1
chr3	115713095	115714204	1.46083	CL1
chr3	116247495	116256805	0.656178	CL1
chr3	117359095	117361405	0.972418	CL1
chr3	117571795	117578905	1.38957	CL1
chr3	117867195	117870005	1.06402	CL1
chr3	118429695	118436305	1.69705	CL1
chr3	122727795	122729404	2.15479	CL1
chr3	122729695	122733005	1.53726	CL1
chr3	123111895	123114105	1.00279	CL1
chr3	123442095	123450405	1.25716	CL1
chr3	124320895	124322005	-0.295008	CL1
chr3	125936895	125938805	-0.273663	CL1
chr3	126597095	126599105	1.71417	CL1
chr3	127623295	127647905	2.51067	CL1
chr3	127779495	127780805	-0.56722	CL1
chr3	127785995	127791905	1.52569	CL1
chr3	129181195	129236805	2.22589	CL1
chr3	131103995	131111705	1.82125	CL1
chr3	131489096	131493305	0.668674	CL1
chr3	132084095	132088305	1.40878	CL1
chr3	132928395	132930005	-0.197507	CL1
chr3	132945995	132952004	2.28637	CL1
chr3	134828095	134830505	0.514691	CL1
chr3	137621595	137627205	0.607307	CL1
chr3	138740095	138741505	2.14575	CL1
chr3	139075895	139077105	1.69462	CL1
chr3	141461695	141468605	0.9918	CL1
chr3	144197795	144202705	3.0879	CL1
chr3	145644196	145654305	2.44304	CL1
chr3	145755195	145761405	2.73373	CL1
chr3	145985995	145989605	0.904817	CL1
chr3	148984195	148991804	1.24226	CL1
chr3	152164995	152168605	1.36425	CL1
chr3	152262195	152266905	2.84479	CL1
chr3	152977395	152984205	0.802369	CL1
chr3	154320195	154340105	1.89814	CL1
chr3	156557995	156561704	2.74725	CL1
chr3	157566395	157571405	0.967293	CL1
chr3	158559495	158564605	0.765293	CL1
chr3	159837295	159842005	0.264094	CL1
chr4	3677495	3679705	1.05096	CL1
chr4	4136995	4139905	1.39099	CL1
chr4	6452595	6455505	2.17716	CL1
chr4	6987196	6992205	2.38885	CL1
chr4	8647595	8650404	0.591782	CL1
chr4	8692295	8695105	1.15315	CL1
chr4	11382395	11383504	1.1423	CL1
chr4	11384995	11391304	2.73006	CL1
chr4	13744395	13746005	1.85127	CL1
chr4	14926595	14932505	1.41988	CL1
chr4	15880595	15882505	1.33561	CL1
chr4	17853395	17855205	0.973555	CL1
chr4	21929195	21932505	1.736	CL1
chr4	22473995	22505505	2.1827	CL1
chr4	24964695	24966605	1.7695	CL1
chr4	24966796	24970405	1.24226	CL1
chr4	28812895	28814204	-1.22071	CL1
chr4	28814395	28816105	1.52983	CL1
chr4	28816596	28817905	-0.751412	CL1
chr4	31822596	31825305	1.38147	CL1
chr4	32236996	32242905	0.462693	CL1
chr4	32795395	32797505	0.759657	CL1
chr4	32863695	32865005	2.10899	CL1
chr4	32980995	32984905	1.08553	CL1
chr4	33029596	33034605	2.52112	CL1
chr4	33187496	33190405	-0.174667	CL1
chr4	36949795	36954105	1.00565	CL1
chr4	41095595	41098105	3.82722	CL1
chr4	41494095	41501305	1.8163	CL1
chr4	41567195	41568504	0.798651	CL1
chr4	41625996	41634404	1.67174	CL1
chr4	41724795	41735205	2.7391	CL1
chr4	42169496	42173705	4.83428	CL1
chr4	42666496	42668105	2.35447	CL1
chr4	42669796	42670905	1.67542	CL1
chr4	43058595	43061205	0.617057	CL1
chr4	45528095	45530505	2.06434	CL1
chr4	45588796	45590005	1.19919	CL1
chr4	46182995	46184805	1.88416	CL1
chr4	46185196	46188104	0.973555	CL1
chr4	46505295	46507705	1.80789	CL1
chr4	46533495	46540505	1.16644	CL1
chr4	47088295	47095005	1.31773	CL1
chr4	48040196	48044504	2.64665	CL1
chr4	48045495	48055405	2.44184	CL1
chr4	49596595	49600205	2.06968	CL1
chr4	49841695	49849805	0.832867	CL1
chr4	56986795	56994305	1.78739	CL1
chr4	57140395	57146505	1.80687	CL1
chr4	58203795	58210605	1.95157	CL1
chr4	58910195	58913504	0.649112	CL1
chr4	59034595	59036405	-0.165085	CL1
chr4	59437395	59439105	2.39001	CL1
chr4	59578395	59580305	1.08814	CL1
chr4	63493495	63495605	2.66655	CL1
chr4	68952195	68954405	1.47221	CL1
chr4	73789795	73793105	2.1148	CL1
chr4	74011195	74015205	0.273736	CL1
chr4	76447395	76450404	0.43683	CL1
chr4	78211395	78214305	2.28702	CL1
chr4	81440095	81443004	2.57265	CL1
chr4	82531495	82540405	2.21862	CL1
chr4	85515496	85517205	0.893563	CL1
chr4	86872395	86875704	-0.231898	CL1
chr4	88030095	88035305	2.89626	CL1
chr4	88755095	88763605	3.23517	CL1
chr4	88770995	88812005	1.98201	CL1
chr4	88935295	88941204	1.42158	CL1
chr4	89270095	89308205	1.74201	CL1
chr4	89309196	89313405	0.148771	CL1
chr4	89686995	89689605	0.250719	CL1
chr4	91372095	91375405	2.16602	CL1
chr4	95046395	95051505	0.82092	CL1
chr4	95105295	95107205	1.98769	CL1
chr4	97744095	97759405	1.84069	CL1
chr4	97769496	97779905	1.64408	CL1
chr4	97867895	97869204	2.19919	CL1
chr4	98393195	98396705	1.04557	CL1
chr4	100778096	100780904	0.928983	CL1
chr4	101067596	101071805	1.00654	CL1
chr4	101288595	101295205	2.08553	CL1
chr4	101495795	101497905	1.51235	CL1
chr4	102757995	102759104	0.779286	CL1
chr4	102759195	102760605	0.34462	CL1
chr4	102979796	102981205	2.08553	CL1
chr4	105108295	105110505	0.538499	CL1
chr4	106622195	106624905	3.85985	CL1
chr4	107684996	107686605	0.0723327	CL1
chr4	107686896	107689005	1.66786	CL1
chr4	107800296	107804105	1.35447	CL1
chr4	107804296	107805705	4.07366	CL1
chr4	108152595	108153805	0.0649985	CL1
chr4	108382395	108384505	2.18454	CL1
chr4	109656095	109666305	2.78026	CL1
chr4	109970295	109996405	1.93984	CL1
chr4	117303596	117304705	1.29435	CL1
chr4	117304796	117307305	4.06169	CL1
chr4	117927996	117930005	3.12825	CL1
chr4	118296395	118297705	4.22626	CL1
chr4	119733395	119734604	0.979223	CL1
chr4	121038595	121040505	2.42433	CL1
chr4	122996295	123000405	1.27818	CL1
chr4	123321695	123325905	3.1548	CL1
chr4	123340795	123343305	2.59442	CL1
chr4	123684895	123687005	2.11286	CL1
chr4	126530695	126533905	0.686176	CL1
chr4	126728995	126738305	1.96076	CL1
chr4	128726996	128729805	1.18001	CL1
chr4	128804796	128807304	0.621718	CL1
chr4	129246895	129252505	2.30961	CL1
chr4	129285595	129288005	2.27491	CL1
chr4	129292595	129294905	2.01278	CL1
chr4	129490995	129492005	2.52112	CL1
chr4	130307995	130310305	2.39537	CL1
chr4	131818895	131822805	2.3804	CL1
chr4	131834595	131841405	1.74336	CL1
chr4	131913395	131926605	2.39151	CL1
chr4	133257396	133259805	1.7695	CL1
chr4	134160195	134161205	0.646648	CL1
chr4	134370095	134372205	3.34462	CL1
chr4	134550695	134552005	2.35774	CL1
chr4	134633195	134635704	3.65464	CL1
chr4	134660896	134662105	2.69395	CL1
chr4	134702495	134704005	3.35447	CL1
chr4	134765395	134772305	2.68618	CL1
chr4	135397095	135399205	1.46313	CL1
chr4	136088196	136089505	2.52403	CL1
chr4	136144796	136145905	1.59774	CL1
chr4	136289595	136290705	2.58959	CL1
chr4	136636995	136638305	1.90199	CL1
chr4	136833195	136838305	1.84237	CL1
chr4	137798495	137799905	1.85523	CL1
chr4	137991195	137993305	2.16826	CL1
chr4	137993696	137996205	1.32472	CL1
chr4	138452895	138455004	2.08079	CL1
chr4	138455495	138456705	2.71045	CL1
chr4	139641895	139643105	2.51405	CL1
chr4	139949296	139952005	0.470699	CL1
chr4	140243395	140250004	1.30327	CL1
chr4	141662395	141663604	3.68618	CL1
chr4	141663895	141665405	1.14726	CL1
chr4	143347695	143353505	1.79566	CL1
chr4	144892995	144894905	1.10899	CL1
chr4	145744396	145747105	-0.205477	CL1
chr4	146579796	146582805	0.369325	CL1
chr4	148807596	148809904	-0.624038	CL1
chr4	148950495	148953105	2.9427	CL1
chr4	149674395	149675405	2.90299	CL1
chr4	149952195	149956705	2.28849	CL1
chr4	150046895	150048305	3.13207	CL1
chr4	150048696	150051005	0.887245	CL1
chr4	151042595	151044105	0.769505	CL1
chr4	151106295	151109704	0.446349	CL1
chr4	151882195	151885204	1.9427	CL1
chr4	151994195	151998805	3.08947	CL1
chr4	152006995	152009005	0.38885	CL1
chr4	152031395	152034105	1.48272	CL1
chr4	152116295	152162605	3.13685	CL1
chr4	152272895	152276305	2.66523	CL1
chr4	152337395	152340505	3.14632	CL1
chr4	154854695	154856005	2.05365	CL1
chr4	155652395	155654105	2.84288	CL1
chr4	155791095	155792705	0.896262	CL1
chr4	156202695	156206205	1.67836	CL1
chr5	3340195	3345305	2.03043	CL1
chr5	4754195	4760805	1.09731	CL1
chr5	5377295	5381304	3.16229	CL1
chr5	8891795	8894905	1.00208	CL1
chr5	9101495	9103605	2.64727	CL1
chr5	9260195	9267105	-1.51989	CL1
chr5	9723695	9726405	2.39638	CL1
chr5	12381995	12386205	0.463937	CL1
chr5	15930195	15936605	1.3607	CL1
chr5	17573395	17575204	-0.511305	CL1
chr5	18358895	18362704	2.95785	CL1
chr5	19226595	19228605	2.61423	CL1
chr5	20970395	20972605	2.44481	CL1
chr5	21185495	21186605	1.8413	CL1
chr5	22339795	22350405	1.95107	CL1
chr5	24425895	24428605	3.24491	CL1
chr5	24473895	24476605	2.90944	CL1
chr5	24729695	24730905	2.17701	CL1
chr5	29465695	29498105	2.30649	CL1
chr5	30712996	30715805	1.77538	CL1
chr5	32133396	32138205	1.87361	CL1
chr5	33823196	33825205	-0.201349	CL1
chr5	34286695	34288605	0.331384	CL1
chr5	36862195	36874905	2.3506	CL1
chr5	37243896	37245505	3.18086	CL1
chr5	37336695	37338505	1.80687	CL1
chr5	39640895	39645405	2.83779	CL1
chr5	41745895	41772605	2.33116	CL1
chr5	43230696	43236805	1.44942	CL1
chr5	44135595	44136605	0.52266	CL1
chr5	45636195	45640405	0.885737	CL1
chr5	47983595	47986505	1.27134	CL1
chr5	53993696	53995805	0.635921	CL1
chr5	57709195	57740905	1.23439	CL1
chr5	63647295	63652905	1.83914	CL1
chr5	64969595	64971305	1.1816	CL1
chr5	66022395	66027305	2.19521	CL1
chr5	66148995	66154805	1.67836	CL1
chr5	66259195	66261205	1.12223	CL1
chr5	67210895	67237005	1.74653	CL1
chr5	69338695	69344805	0.812054	CL1
chr5	71095095	71097105	1.11415	CL1
chr5	71655595	71661105	2.27965	CL1
chr5	71699695	71701705	2.18454	CL1
chr5	73002495	73017305	1.60247	CL1
chr5	73405595	73408205	1.20887	CL1
chr5	75067095	75095305	1.97297	CL1
chr5	76855495	76861105	2.26332	CL1
chr5	76931695	76932705	0.607307	CL1
chr5	81015095	81025105	1.23732	CL1
chr5	84414295	84418605	1.33138	CL1
chr5	88885795	88892005	1.6481	CL1
chr5	92274395	92278805	2.11231	CL1
chr5	92388995	92396105	2.12477	CL1
chr5	92940995	92943205	3.1827	CL1
chr5	93041895	93050505	2.13752	CL1
chr5	98164595	98192105	2.44062	CL1
chr5	100843995	100849105	2.58106	CL1
chr5	101761295	101769105	1.44402	CL1
chr5	102481495	102482605	0.538961	CL1
chr5	103416495	103426905	0.489036	CL1
chr5	105518096	105520405	0.373218	CL1
chr5	106439895	106481705	2.34517	CL1
chr5	107713495	107731605	1.9003	CL1
chr5	110341895	110343105	1.5182	CL1
chr5	110977596	110980504	0.364506	CL1
chr5	110980995	110982005	1.86781	CL1
chr5	112223995	112231805	1.91978	CL1
chr5	112390095	112396405	2.0947	CL1
chr5	113137095	113138305	2.38195	CL1
chr5	114272595	114277205	1.49875	CL1
chr5	114536795	114539005	1.60848	CL1
chr5	114567595	114574905	2.26033	CL1
chr5	114610395	114611605	2.71045	CL1
chr5	114612196	114614405	2.11381	CL1
chr5	115191395	115193605	1.17399	CL1
chr5	119663895	119668705	3.28751	CL1
chr5	119668796	119690205	2.09872	CL1
chr5	120831795	120833404	-0.634074	CL1
chr5	121850395	121853605	2.24803	CL1
chr5	121868295	121869805	2.35371	CL1
chr5	121925796	121927705	0.809106	CL1
chr5	122777595	122778705	2.41109	CL1
chr5	123505896	123508605	1.19929	CL1
chr5	123509196	123510305	1.95354	CL1
chr5	123612595	123615605	3.12346	CL1
chr5	123681695	123686005	0.785705	CL1
chr5	123972495	123975905	0.32472	CL1
chr5	124185595	124188905	2.02878	CL1
chr5	124247795	124249905	1.50057	CL1
chr5	125244795	125246605	2.0374	CL1
chr5	125475595	125477305	2.02106	CL1
chr5	125528695	125541005	2.6549	CL1
chr5	126753296	126758204	2.09878	CL1
chr5	128595196	128602805	2.45998	CL1
chr5	129622395	129624805	1.42532	CL1
chr5	131538495	131539905	1.58614	CL1
chr5	132542396	132544604	2.32472	CL1
chr5	134550495	134552005	1.36981	CL1
chr5	135108096	135110705	2.89289	CL1
chr5	135120495	135123405	2.81776	CL1
chr5	135349295	135350904	1.89644	CL1
chr5	135487195	135488805	2.3113	CL1
chr5	136564795	136568204	0.519367	CL1
chr5	137026095	137032605	2.17103	CL1
chr5	137286795	137291805	2.45736	CL1
chr5	138750295	138758505	2.32472	CL1
chr5	138996095	138997404	3.0094	CL1
chr5	138998095	138999505	2.51674	CL1
chr5	141238595	141247205	1.62905	CL1
chr5	142812295	142813404	3.31787	CL1
chr5	142813595	142815405	3.8225	CL1
chr5	142816396	142824005	1.12932	CL1
chr5	143463495	143466905	1.66314	CL1
chr5	144545595	144548005	1.71116	CL1
chr5	144670695	144672305	0.91679	CL1
chr5	146230795	146232305	-1.30915	CL1
chr5	146844995	146846805	1.25633	CL1
chr5	147259195	147326305	1.98642	CL1
chr5	147748495	147754205	1.57686	CL1
chr5	150592895	150596405	1.52693	CL1
chr5	151189395	151191204	-0.189853	CL1
chr5	151232495	151234705	0.3113	CL1
chr6	3763195	3766605	1.36883	CL1
chr6	4740695	4742805	2.18454	CL1
chr6	6844395	6888205	2.57745	CL1
chr6	7553195	7557305	0.791639	CL1
chr6	8776695	8778704	0.0182929	CL1
chr6	8946995	8956205	1.76866	CL1
chr6	12747995	12750005	0.519367	CL1
chr6	13837396	13839405	0.769505	CL1
chr6	14898195	14904405	1.97331	CL1
chr6	17063295	17066905	0.232239	CL1
chr6	17280295	17282505	1.14348	CL1
chr6	17305895	17309905	2.27294	CL1
chr6	17691195	17695905	2.63861	CL1
chr6	17839995	17842105	1.45858	CL1
chr6	18027195	18033605	1.10793	CL1
chr6	18169595	18171405	2.21008	CL1
chr6	18513595	18518505	0.939897	CL1
chr6	21215295	21217605	1.41436	CL1
chr6	21850695	21853504	0.991296	CL1
chr6	21984695	21987704	0.177163	CL1
chr6	22285095	22290305	2.44143	CL1
chr6	23236595	23262705	2.76845	CL1
chr6	23836395	23841405	2.54711	CL1
chr6	24954095	24955805	2.4887	CL1
chr6	25687395	25690805	1.64665	CL1
chr6	28213795	28214905	2.49979	CL1
chr6	28258895	28263504	2.14726	CL1
chr6	28830495	28832804	2.10608	CL1
chr6	28833695	28835005	2.70938	CL1
chr6	29213195	29214905	2.47221	CL1
chr6	29430995	29434705	3.04597	CL1
chr6	29915895	29917204	0.0996532	CL1
chr6	30734296	30736205	1.38398	CL1
chr6	31213495	31225905	1.71704	CL1
chr6	34778695	34781305	1.79865	CL1
chr6	37296695	37305105	0.972059	CL1
chr6	38251495	38256404	2.80728	CL1
chr6	38291295	38299305	0.433654	CL1
chr6	38352895	38354205	2.64742	CL1
chr6	38355596	38357205	1.789	CL1
chr6	38874695	38877304	-0.00947841	CL1
chr6	39116595	39118805	0.42014	CL1
chr6	39870395	39875405	2.25353	CL1
chr6	42348095	42350504	1.85523	CL1
chr6	42691095	42693205	0.770707	CL1
chr6	43265896	43268205	1.91856	CL1
chr6	47902395	47909605	3.5279	CL1
chr6	47942695	47944305	0.488696	CL1
chr6	47952896	47954305	1.7297	CL1
chr6	48591496	48597805	1.71471	CL1
chr6	48619395	48621805	2.52403	CL1
chr6	48626195	48627504	1.58116	CL1
chr6	50454095	50456805	0.220884	CL1
chr6	51167595	51169705	0.655365	CL1
chr6	51169896	51183004	2.12289	CL1
chr6	51610695	51613905	1.9949	CL1
chr6	52146295	52329105	2.88775	CL1
chr6	54483995	54485104	0.798995	CL1
chr6	54485995	54488005	3.27027	CL1
chr6	54565295	54567705	1.38132	CL1
chr6	54969595	54973405	3.25633	CL1
chr6	57824195	57826005	-0.0970122	CL1
chr6	58905995	58907905	0.755948	CL1
chr6	60828195	60829705	0.000284927	CL1
chr6	61178895	61182505	1.775	CL1
chr6	63252895	63260005	0.875073	CL1
chr6	65668295	65676405	1.09261	CL1
chr6	67532195	67537105	1.65537	CL1
chr6	71706795	71709205	1.38575	CL1
chr6	72378695	72381505	2.58106	CL1
chr6	77238195	77247305	1.44481	CL1
chr6	83026595	83038405	2.13355	CL1
chr6	83060995	83074205	2.8456	CL1
chr6	83134295	83142705	2.91561	CL1
chr6	83160195	83162605	1.31322	CL1
chr6	84007895	84009905	2.00425	CL1
chr6	88186595	88209405	2.30607	CL1
chr6	90231895	90233505	1.81301	CL1
chr6	90734395	90736405	1.65464	CL1
chr6	90986295	90987505	1.72768	CL1
chr6	92939495	92945505	1.17346	CL1
chr6	97310895	97313205	0.182067	CL1
chr6	97393995	97398104	2.58106	CL1
chr6	97615795	97618005	0.353575	CL1
chr6	99515896	99521905	0.842372	CL1
chr6	100701595	100708105	1.74351	CL1
chr6	101151395	101152705	0.793396	CL1
chr6	101198195	101199405	1.38852	CL1
chr6	101373395	101380605	1.48212	CL1
chr6	102562095	102565705	2.15028	CL1
chr6	103506895	103512805	0.628726	CL1
chr6	103806996	103812805	3.9427	CL1
chr6	105674395	105680005	1.27423	CL1
chr6	107526695	107532505	0.847052	CL1
chr6	110642695	110650405	1.15908	CL1
chr6	114966595	114970505	0.304542	CL1
chr6	115358695	115363005	1.10455	CL1
chr6	116241295	116243205	-1.13393	CL1
chr6	116626995	116629705	1.95354	CL1
chr6	118453695	118456204	-0.0796705	CL1
chr6	121128195	121133505	1.6224	CL1
chr6	122819295	122821805	0.887245	CL1
chr6	124994795	124997605	3.00529	CL1
chr6	125362596	125364305	4.21549	CL1
chr6	127127896	127132904	1.48571	CL1
chr6	127145195	127157404	1.6018	CL1
chr6	127765495	127773905	2.19804	CL1
chr6	128033395	128036605	2.10433	CL1
chr6	128298795	128301805	2.09437	CL1
chr6	136388295	136390605	1.89626	CL1
chr6	137647695	137649505	2.16229	CL1
chr6	141246095	141253905	0.852968	CL1
chr6	142962595	142965105	1.05096	CL1
chr6	146499395	146504605	2.4349	CL1
chr6	146794695	146797105	1.14575	CL1
chr6	149100295	149102905	0.801897	CL1
chr7	5029195	5030504	2.91577	CL1
chr7	5030595	5032905	3.0406	CL1
chr7	7076795	7078205	0.236183	CL1
chr7	7295695	7299504	0.560787	CL1
chr7	7299795	7301405	0.930899	CL1
chr7	16311195	16312705	2.4402	CL1
chr7	16810295	16812905	2.64665	CL1
chr7	16842795	16848605	3.74351	CL1
chr7	16944595	16950605	2.79865	CL1
chr7	16994395	16996305	3.40392	CL1
chr7	18992095	18993405	2.66252	CL1
chr7	19011195	19013404	1.72746	CL1
chr7	19064295	19067605	1.3415	CL1
chr7	19426396	19429905	2.17439	CL1
chr7	24480295	24483605	4.03131	CL1
chr7	24498495	24499705	2.1148	CL1
chr7	24608995	24610104	2.75471	CL1
chr7	24611695	24613505	2.26458	CL1
chr7	25686395	25689205	2.78415	CL1
chr7	25689296	25691105	2.4402	CL1
chr7	27363495	27371304	2.94092	CL1
chr7	28466295	28469005	2.16378	CL1
chr7	29019095	29021005	0.992738	CL1
chr7	29231295	29233305	3.03336	CL1
chr7	29616195	29617705	0.354467	CL1
chr7	29792695	29794005	0.614227	CL1
chr7	31124495	31128705	2.53627	CL1
chr7	34652195	34653205	2.14726	CL1
chr7	35583495	35585205	2.2675	CL1
chr7	36680695	36703505	2.65669	CL1
chr7	43796596	43797905	1.57052	CL1
chr7	44350995	44357705	3.17918	CL1
chr7	45792895	45798105	3.09848	CL1
chr7	49557995	49559305	0.184542	CL1
chr7	49899195	49918305	1.91534	CL1
chr7	51509395	51512305	-0.03785	CL1
chr7	51621695	51626705	2.3998	CL1
chr7	51627496	51628605	-0.0378503	CL1
chr7	56519795	56520904	1.65177	CL1
chr7	57384595	57389305	0.414821	CL1
chr7	57503595	57513705	0.919193	CL1
chr7	62376395	62381205	2.018	CL1
chr7	63754595	63764705	0.809829	CL1
chr7	64265295	64269405	1.03131	CL1
chr7	64500395	64508205	1.64843	CL1
chr7	67846095	67849604	3.13969	CL1
chr7	67950296	67952704	0.569832	CL1
chr7	67953395	67954905	1.96583	CL1
chr7	70276995	70294905	1.74961	CL1
chr7	70320195	70372305	2.54528	CL1
chr7	73595895	73602105	1.60692	CL1
chr7	73739195	73742405	1.01278	CL1
chr7	74550995	74554405	2.57826	CL1
chr7	78884296	78889605	1.32	CL1
chr7	79809395	79812105	3.98979	CL1
chr7	79934895	79936105	0.564186	CL1
chr7	80689296	80691505	0.96215	CL1
chr7	80874595	80877005	3.95893	CL1
chr7	81213295	81215005	1.12442	CL1
chr7	81856695	81863705	2.08826	CL1
chr7	81933195	81939705	1.97862	CL1
chr7	82865296	82867904	-1.29501	CL1
chr7	82868395	82870705	2.03744	CL1
chr7	84085395	84087905	4.9427	CL1
chr7	88429495	88430604	0.505292	CL1
chr7	97079595	97081604	-0.0551282	CL1
chr7	97081795	97083805	2.07763	CL1
chr7	98192395	98196705	0.972845	CL1
chr7	98358195	98360805	2.61012	CL1
chr7	99267795	99269405	1.34179	CL1
chr7	99402196	99405705	1.32739	CL1
chr7	99426496	99432304	1.03556	CL1
chr7	99465495	99470105	2.70768	CL1
chr7	100285896	100289604	1.41353	CL1
chr7	100929295	100931005	3.88498	CL1
chr7	101299295	101301105	2.37932	CL1
chr7	101816195	101820705	1.90586	CL1
chr7	105480895	105482505	-0.385773	CL1
chr7	107951295	107952605	0.753054	CL1
chr7	108950795	108953305	2.12749	CL1
chr7	109750895	109754105	0.217805	CL1
chr7	110624695	110632405	1.8181	CL1
chr7	112158896	112160105	1.25633	CL1
chr7	112425595	112429005	2.19554	CL1
chr7	112953595	112956505	1.99739	CL1
chr7	113763795	113770905	0.926458	CL1
chr7	114413595	114414704	0.207906	CL1
chr7	114415495	114417405	1.41218	CL1
chr7	116024895	116041905	1.96063	CL1
chr7	116432795	116435105	1.58942	CL1
chr7	116443495	116445405	1.96215	CL1
chr7	118487795	118496005	1.57686	CL1
chr7	118993695	118994904	2.20464	CL1
chr7	120102095	120104305	-1.1857	CL1
chr7	120596395	120598405	1.63652	CL1
chr7	120830095	120837404	1.43164	CL1
chr7	123978295	123987705	1.93361	CL1
chr7	126291695	126293905	3.32272	CL1
chr7	127610795	127612805	0.871786	CL1
chr7	127635895	127638305	3.26332	CL1
chr7	127716295	127718305	0.810147	CL1
chr7	127814595	127816105	1.47672	CL1
chr7	130932495	130937505	2.32654	CL1
chr7	131530695	131556405	2.56931	CL1
chr7	131556596	131557805	1.51937	CL1
chr7	132591795	132609105	2.10316	CL1
chr7	132811495	132815905	1.9919	CL1
chr7	134936095	134938305	3.10121	CL1
chr7	139248196	139250205	2.61716	CL1
chr7	139576395	139580104	3.9557	CL1
chr7	139580895	139588605	2.01351	CL1
chr7	140043095	140073905	2.85955	CL1
chr7	140080595	140083405	1.63951	CL1
chr7	141278996	141280505	1.18339	CL1
chr7	141290595	141296305	1.77685	CL1
chr7	141461095	141465805	3.1827	CL1
chr7	144894995	144897705	2.23829	CL1
chr8	4248595	4250605	3.48122	CL1
chr8	8659495	8660705	3.21818	CL1
chr8	9769695	9777605	2.16655	CL1
chr8	10922696	10926204	1.75966	CL1
chr8	12374795	12418505	2.53358	CL1
chr8	13492895	13494805	2.26601	CL1
chr8	14092595	14101805	3.24966	CL1
chr8	14909895	14912305	0.949211	CL1
chr8	17529795	17540505	1.86816	CL1
chr8	19534495	19538305	4.32972	CL1
chr8	25034495	25039405	2.88135	CL1
chr8	25101495	25103905	1.59061	CL1
chr8	25239995	25242605	0.444301	CL1
chr8	25518896	25521305	1.55037	CL1
chr8	25973395	25977805	0.139688	CL1
chr8	27226995	27229005	2.91635	CL1
chr8	29214995	29220105	1.37802	CL1
chr8	31917595	31918805	1.53562	CL1
chr8	32007395	32008405	1.09731	CL1
chr8	32008896	32011105	1.56983	CL1
chr8	33517195	33521305	0.643927	CL1
chr8	34729695	34730904	1.1002	CL1
chr8	34805796	34808104	1.13495	CL1
chr8	34808295	34810105	3.87247	CL1
chr8	34810196	34812905	2.73474	CL1
chr8	35375795	35377405	0.96215	CL1
chr8	35582995	35593505	1.86535	CL1
chr8	36141796	36147605	0.865765	CL1
chr8	36455795	36458905	3.27719	CL1
chr8	38659095	38661105	1.30228	CL1
chr8	40284795	40287405	1.49019	CL1
chr8	40287596	40288805	-0.347255	CL1
chr8	40860395	40861504	-1.01513	CL1
chr8	40862395	40865605	1.65994	CL1
chr8	44931095	44934805	2.37073	CL1
chr8	44972895	44982405	1.79504	CL1
chr8	46150295	46153304	1.74476	CL1
chr8	46208195	46216004	2.88148	CL1
chr8	46284295	46304505	1.75645	CL1
chr8	47284795	47288905	2.34462	CL1
chr8	47409695	47417305	1.37358	CL1
chr8	47763196	47765005	1.90075	CL1
chr8	48228295	48230105	2.59223	CL1
chr8	48839895	48843804	2.28922	CL1
chr8	50915495	50919605	0.388592	CL1
chr8	56293595	56295505	1.7695	CL1
chr8	57311395	57356705	2.22337	CL1
chr8	57646695	57657205	1.53754	CL1
chr8	58911295	58913605	0.769505	CL1
chr8	60631196	60634105	0.96215	CL1
chr8	62950795	62952705	1.24931	CL1
chr8	64200995	64206005	1.19919	CL1
chr8	64206996	64208105	0.0401524	CL1
chr8	69875795	69890305	3.54127	CL1
chr8	70080695	70089305	3.45858	CL1
chr8	70315195	70317805	1.56983	CL1
chr8	70481495	70501705	2.6059	CL1
chr8	70502296	70503405	1.20791	CL1
chr8	71678795	71688904	2.34922	CL1
chr8	71689195	71694905	2.6711	CL1
chr8	76896495	76898004	0.304542	CL1
chr8	76899195	76901605	2.18086	CL1
chr8	77513695	77515804	1.10939	CL1
chr8	78419295	78433904	1.08102	CL1
chr8	80875795	80876904	0.639797	CL1
chr8	80877095	80879705	1.50794	CL1
chr8	81341795	81344705	2.11157	CL1
chr8	83164695	83168405	1.20887	CL1
chr8	83289095	83291705	1.53417	CL1
chr8	83667695	83668705	2.25152	CL1
chr8	83747495	83748805	1.50383	CL1
chr8	85701895	85704305	3.56983	CL1
chr8	87037295	87039405	1.87639	CL1
chr8	87659195	87660705	3.2272	CL1
chr8	87661396	87663605	2.25808	CL1
chr8	90345795	90347405	1.96858	CL1
chr8	90347696	90351505	1.11144	CL1
chr8	92353395	92357104	1.10899	CL1
chr8	94010195	94012805	1.64277	CL1
chr8	94691795	94695004	3.59774	CL1
chr8	94695295	94697805	0.5999	CL1
chr8	94912395	94915105	4.62036	CL1
chr8	95348995	95356605	2.98979	CL1
chr8	99413695	99422105	0.749344	CL1
chr8	102776595	102789605	1.70007	CL1
chr8	104339895	104342405	0.943291	CL1
chr8	105254495	105258104	3.53273	CL1
chr8	105259095	105281705	2.35574	CL1
chr8	105346795	105348804	0.0902546	CL1
chr8	105515695	105520105	3.4604	CL1
chr8	105605195	105606505	1.28702	CL1
chr8	105612095	105614305	1.39892	CL1
chr8	105687995	105691005	2.36386	CL1
chr8	106134795	106137605	1.60601	CL1
chr8	106506895	106512505	1.52569	CL1
chr8	106867996	106869305	2.4537	CL1
chr8	106869996	106872405	2.27374	CL1
chr8	108693695	108699905	2.04961	CL1
chr8	108700496	108707305	1.35773	CL1
chr8	108789495	108790904	1.91888	CL1
chr8	108791495	108793605	3.17779	CL1
chr8	108793996	108795205	1.4402	CL1
chr8	113844195	113851205	3.15197	CL1
chr8	117495395	117498205	1.31579	CL1
chr8	118286296	118288505	2.22626	CL1
chr8	119572795	119575004	1.71704	CL1
chr8	119837095	119839904	3.65198	CL1
chr8	119890595	119899205	1.67343	CL1
chr8	120486596	120491105	1.70659	CL1
chr8	122459795	122462605	1.28995	CL1
chr8	123234495	123236305	2.46465	CL1
chr8	124946495	124948105	1.4982	CL1
chr8	125053195	125059005	1.68462	CL1
chr8	128356095	128362405	1.43637	CL1
chr9	4793695	4796705	1.74974	CL1
chr9	14379195	14382805	1.99849	CL1
chr9	14613095	14616905	2.68097	CL1
chr9	14632495	14633904	1.11541	CL1
chr9	15045795	15046805	1.29775	CL1
chr9	16497195	16506805	2.53658	CL1
chr9	20721895	20730205	2.24438	CL1
chr9	21311595	21312705	2.07146	CL1
chr9	21959495	21964305	4.74476	CL1
chr9	24769495	24783305	2.36749	CL1
chr9	29410495	29412604	-0.0638453	CL1
chr9	31129195	31134105	2.57686	CL1
chr9	35115195	35116705	2.43736	CL1
chr9	36833095	36834905	1.04557	CL1
chr9	37254595	37257305	0.443873	CL1
chr9	37381496	37385505	0.878923	CL1
chr9	40268795	40270705	0.450251	CL1
chr9	40453895	40460905	2.55738	CL1
chr9	44081395	44087205	2.01408	CL1
chr9	44088296	44089705	2.32472	CL1
chr9	44133095	44136605	2.40082	CL1
chr9	44732295	44737005	2.44085	CL1
chr9	45040396	45043505	1.03178	CL1
chr9	45426295	45450805	2.07812	CL1
chr9	45941795	45943005	2.27374	CL1
chr9	50558795	50559904	1.2875	CL1
chr9	50699095	50700705	1.80982	CL1
chr9	50751295	50752505	2.14726	CL1
chr9	50752796	50754005	0.893754	CL1
chr9	51100995	51104505	0.64418	CL1
chr9	52167295	52169404	1.27892	CL1
chr9	52169495	52171404	2.70089	CL1
chr9	52677195	52679905	2.03744	CL1
chr9	53972995	53976205	2.18086	CL1
chr9	54799595	54800805	0.936154	CL1
chr9	54981096	54983105	1.36754	CL1
chr9	55526295	55550005	1.57763	CL1
chr9	56923095	56930505	2.39638	CL1
chr9	58193495	58203605	2.3216	CL1
chr9	59538895	59541005	1.39638	CL1
chr9	60711995	60715605	1.14348	CL1
chr9	61373395	61374705	2.2805	CL1
chr9	62439695	62441105	0.915016	CL1
chr9	63124195	63160805	2.95379	CL1
chr9	63755095	63756505	2.7297	CL1
chr9	63757196	63760505	3.75098	CL1
chr9	64019595	64021205	2.38493	CL1
chr9	64383895	64385204	2.57585	CL1
chr9	64385995	64388005	2.50941	CL1
chr9	65098195	65113604	1.60502	CL1
chr9	65122795	65126605	4.72275	CL1
chr9	66068395	66069705	2.84828	CL1
chr9	66590695	66594204	2.19188	CL1
chr9	67047495	67052805	2.18132	CL1
chr9	67830195	67831705	0.415322	CL1
chr9	68652995	68654804	-0.0378505	CL1
chr9	69288395	69289604	0.893754	CL1
chr9	69290295	69291805	3.16042	CL1
chr9	71769895	71771305	1.2675	CL1
chr9	72109395	72111604	-0.523277	CL1
chr9	72922095	72928605	1.53305	CL1
chr9	75610496	75612005	2.02926	CL1
chr9	75625196	75626405	1.40272	CL1
chr9	76014295	76016405	-1.01513	CL1
chr9	77654495	77656505	0.65633	CL1
chr9	78615496	78618505	1.56419	CL1
chr9	79714495	79724005	0.864316	CL1
chr9	81630795	81633405	2.54466	CL1
chr9	81633696	81634805	-0.494708	CL1
chr9	83144695	83146205	2.16229	CL1
chr9	83802995	83808405	0.860773	CL1
chr9	85324095	85328105	0.873024	CL1
chr9	85838695	85845505	1.09395	CL1
chr9	86876995	86881505	1.13534	CL1
chr9	87728795	87752305	1.81347	CL1
chr9	88324095	88330405	3.66457	CL1
chr9	90160995	90163104	1.61423	CL1
chr9	90164095	90165105	2.06748	CL1
chr9	91350095	91419705	2.39004	CL1
chr9	97017495	97020905	1.67049	CL1
chr9	98941895	98974305	2.1856	CL1
chr9	99356295	99358305	1.59774	CL1
chr9	99435895	99439205	2.49167	CL1
chr9	103110695	103115805	3.18381	CL1
chr9	103426195	103428205	0.358667	CL1
chr9	106646395	106656505	2.89915	CL1
chr9	107192595	107193805	0.769505	CL1
chr9	107229095	107230204	0.405332	CL1
chr9	107631395	107633805	2.9427	CL1
chr9	108691695	108692705	1.49464	CL1
chr9	114055495	114058805	1.15826	CL1
chr9	114841595	114846105	2.31467	CL1
chr9	118388896	118390005	1.15917	CL1
chr9	119091395	119095605	2.57322	CL1
chr9	120300895	120309005	1.58316	CL1
chr9	121296896	121299605	2.03438	CL1
chr9	121757995	121760904	3.43711	CL1
chr9	122166195	122168005	0.614227	CL1
chr9	122352196	122354305	-0.240197	CL1
chr9	122746595	122747905	0.32472	CL1
chr10	3366195	3367705	2.33967	CL1
chr10	3738796	3740405	2.51235	CL1
chr10	4708295	4713805	1.80277	CL1
chr10	5080595	5083605	2.71026	CL1
chr10	5549295	5551105	-0.155906	CL1
chr10	5919995	5922205	0.554726	CL1
chr10	7389695	7394005	1.37677	CL1
chr10	7866295	7869305	3.41971	CL1
chr10	8516595	8520905	1.49909	CL1
chr10	8548595	8550505	2.1386	CL1
chr10	9898795	9901305	1.53176	CL1
chr10	10556895	10558705	-0.0378502	CL1
chr10	11079195	11082805	1.3388	CL1
chr10	12866395	12868005	2.93615	CL1
chr10	13059595	13062905	2.22447	CL1
chr10	13322395	13324205	0.274103	CL1
chr10	13867995	13869405	1.47672	CL1
chr10	13961595	13962905	2.89626	CL1
chr10	13963296	13968505	1.42268	CL1
chr10	14544195	14546105	2.35447	CL1
chr10	14759495	14760505	1.03774	CL1
chr10	18318195	18320105	0.662839	CL1
chr10	18843895	18847705	2.18822	CL1
chr10	19351995	19367505	1.76812	CL1
chr10	19840995	19856205	2.20596	CL1
chr10	19932895	19934205	1.22052	CL1
chr10	19934496	19938605	1.43608	CL1
chr10	22148795	22162405	1.67358	CL1
chr10	22645195	22646505	0.558688	CL1
chr10	23345495	23350405	2.43608	CL1
chr10	24222695	24225405	1.72465	CL1
chr10	24708095	24713405	0.826088	CL1
chr10	26375495	26377004	-0.201349	CL1
chr10	29196295	29197705	2.11673	CL1
chr10	29532395	29533504	0.769505	CL1
chr10	30841095	30847305	0.38926	CL1
chr10	31605795	31610805	1.45771	CL1
chr10	36506595	36509505	0.686885	CL1
chr10	39368196	39369305	-0.623238	CL1
chr10	40807296	40810504	1.43278	CL1
chr10	41437695	41438905	0.184542	CL1
chr10	42273995	42276105	1.86021	CL1
chr10	42563395	42602005	2.94301	CL1
chr10	42863295	42865405	1.31272	CL1
chr10	43168195	43181605	1.68618	CL1
chr10	43576595	43579605	1.06907	CL1
chr10	44524495	44526304	0.216798	CL1
chr10	44526895	44528105	3.33802	CL1
chr10	45287296	45290205	0.279491	CL1
chr10	45290896	45292005	1.64665	CL1
chr10	45335696	45338205	-0.0675979	CL1
chr10	49782095	49787604	2.07961	CL1
chr10	50425395	50427205	0.411135	CL1
chr10	50888595	50911405	2.47256	CL1
chr10	51676195	51678605	0.608513	CL1
chr10	52018295	52033305	1.50749	CL1
chr10	52690995	52692005	1.95354	CL1
chr10	53748995	53756005	1.04202	CL1
chr10	54073195	54075105	1.52015	CL1
chr10	54075396	54077605	-0.412246	CL1
chr10	57631495	57633305	0.124421	CL1
chr10	59222395	59223605	1.58441	CL1
chr10	59920695	59921905	1.03342	CL1
chr10	59941795	59955804	2.34857	CL1
chr10	59956295	59958104	1.57546	CL1
chr10	60822295	60840205	3.01427	CL1
chr10	67527195	67542005	2.41468	CL1
chr10	67909295	67914005	0.909682	CL1
chr10	68279495	68281205	-0.247975	CL1
chr10	70242995	70251305	1.5526	CL1
chr10	73096195	73103405	1.55895	CL1
chr10	75061295	75062805	2.91302	CL1
chr10	79917495	79923205	2.67345	CL1
chr10	80929995	80936104	3.03063	CL1
chr10	81339196	81342004	-0.205201	CL1
chr10	81523295	81524705	0.941391	CL1
chr10	83333495	83337605	1.23963	CL1
chr10	85387195	85388905	2.46572	CL1
chr10	86300296	86301705	1.89529	CL1
chr10	88353995	88358305	1.46994	CL1
chr10	88882795	88889205	1.42532	CL1
chr10	89343695	89347405	1.04916	CL1
chr10	89870995	89876305	-0.203488	CL1
chr10	90132695	90134105	2.5385	CL1
chr10	93830895	93833805	1.01898	CL1
chr10	94514595	94516805	1.58361	CL1
chr10	100013395	100020804	1.40272	CL1
chr10	103024395	103029004	2.00966	CL1
chr10	103029095	103034305	1.04788	CL1
chr10	105572796	105575605	-0.230495	CL1
chr10	106468195	106471205	2.65464	CL1
chr10	107270395	107273505	0.141374	CL1
chr10	112268395	112275005	1.68357	CL1
chr10	114798695	114804105	2.42366	CL1
chr10	116469795	116475205	1.89476	CL1
chr10	116985895	116987905	1.11827	CL1
chr10	117626895	117632705	1.58563	CL1
chr10	117681696	117684605	1.23618	CL1
chr10	118046795	118047904	-0.682131	CL1
chr10	118048395	118055004	0.603255	CL1
chr10	119447596	119460605	2.02231	CL1
chr10	119691596	119694205	1.42532	CL1
chr10	120200695	120202105	0.726321	CL1
chr10	120468995	120478005	1.58664	CL1
chr10	120478196	120479305	-0.970736	CL1
chr10	120894095	120901405	2.72898	CL1
chr10	121364096	121365705	0.132075	CL1
chr10	121641795	121643405	2.25633	CL1
chr10	122447895	122450705	1.07763	CL1
chr10	123259895	123268605	1.82857	CL1
chr10	125388595	125389705	1.53562	CL1
chr10	127163395	127165304	2.24226	CL1
chr10	127166095	127167705	3.16378	CL1
chr10	127178395	127181305	3.7004	CL1
chr10	127325695	127327705	2.4921	CL1
chr10	127524295	127536605	3.30484	CL1
chr10	130469495	130471005	-0.92464	CL1
chr11	4264295	4269505	2.35119	CL1
chr11	4946195	4953705	2.38468	CL1
chr11	5055295	5056504	2.4971	CL1
chr11	5056995	5059205	2.64665	CL1
chr11	5060096	5064505	2.91368	CL1
chr11	6062795	6066305	2.35054	CL1
chr11	6756195	6757705	0.571158	CL1
chr11	7211995	7214405	2.07536	CL1
chr11	8921395	8922405	0.0865604	CL1
chr11	11112995	11120505	2.22411	CL1
chr11	16257195	16261005	1.85246	CL1
chr11	16751195	16755305	0.995258	CL1
chr11	18869395	18871705	2.07257	CL1
chr11	18871996	18881805	3.84828	CL1
chr11	19005495	19006704	0.154795	CL1
chr11	19006995	19028705	2.31167	CL1
chr11	21989195	21991904	0.81776	CL1
chr11	21992395	22005505	2.50313	CL1
chr11	22006496	22010404	2.90299	CL1
chr11	23768795	23773304	0.247904	CL1
chr11	28852395	28854205	0.810147	CL1
chr11	29822595	29827005	1.25633	CL1
chr11	30023495	30024905	2.4402	CL1
chr11	32345895	32349705	3.63592	CL1
chr11	32530895	32534105	0.454355	CL1
chr11	33189595	33207505	3.0142	CL1
chr11	35121695	35124505	3.09965	CL1
chr11	35794595	35801605	1.73016	CL1
chr11	42180695	42183905	2.10024	CL1
chr11	42420196	42422705	0.0478797	CL1
chr11	44608995	44621705	2.20316	CL1
chr11	46163495	46165004	1.08079	CL1
chr11	46165495	46167005	0.72465	CL1
chr11	47985395	47990305	0.6125	CL1
chr11	48836995	48838205	1.19212	CL1
chr11	48848795	48855605	2.89176	CL1
chr11	50023996	50027705	2.72465	CL1
chr11	50222895	50229905	4.33636	CL1
chr11	50230196	50239405	2.07808	CL1
chr11	52283595	52285605	2.59774	CL1
chr11	53518195	53519905	1.36425	CL1
chr11	53857895	53859805	2.52983	CL1
chr11	57826495	57842205	2.29209	CL1
chr11	58315995	58317905	2.1716	CL1
chr11	59283395	59294005	2.1214	CL1
chr11	59303595	59312005	2.44547	CL1
chr11	61853395	61855605	-0.845206	CL1
chr11	62249195	62251805	1.51235	CL1
chr11	63918595	63926505	2.53201	CL1
chr11	64431295	64441405	0.358921	CL1
chr11	65269295	65270905	1.61423	CL1
chr11	68382695	68384304	1.72465	CL1
chr11	68384495	68386005	2.29775	CL1
chr11	68386496	68396904	1.84541	CL1
chr11	68398596	68402405	1.61572	CL1
chr11	69369096	69371204	-0.193709	CL1
chr11	69557795	69560405	3.49019	CL1
chr11	69878795	69881905	2.81301	CL1
chr11	69933795	69937304	3.37396	CL1
chr11	69964095	69966605	1.54329	CL1
chr11	70213195	70217005	2.42781	CL1
chr11	70226395	70229505	2.65252	CL1
chr11	70458995	70466705	2.48778	CL1
chr11	70519095	70521005	2.46465	CL1
chr11	70539195	70540404	0.336272	CL1
chr11	73328295	73330405	2.01278	CL1
chr11	74516995	74524105	1.97805	CL1
chr11	74588395	74591705	4.07763	CL1
chr11	74619295	74621105	2.34462	CL1
chr11	74636595	74639604	1.3086	CL1
chr11	75165095	75172405	2.35172	CL1
chr11	75191195	75194505	1.78253	CL1
chr11	75212395	75216905	1.54023	CL1
chr11	76201495	76202605	0.776	CL1
chr11	76349296	76358405	2.33754	CL1
chr11	76395595	76397504	-0.52709	CL1
chr11	76397695	76401405	1.53232	CL1
chr11	76569795	76572405	3.37396	CL1
chr11	76663895	76675205	1.80174	CL1
chr11	76844295	76849705	2.91856	CL1
chr11	77346595	77351405	0.886599	CL1
chr11	77461295	77477805	2.12202	CL1
chr11	77490296	77491505	1.7479	CL1
chr11	79709495	79714305	2.72844	CL1
chr11	82927895	82943705	2.94436	CL1
chr11	84066395	84068905	1.74974	CL1
chr11	85824495	85849605	2.48504	CL1
chr11	87357995	87359005	0.678357	CL1
chr11	87616995	87618005	1.636	CL1
chr11	88069495	88071405	0.487752	CL1
chr11	88188795	88201705	1.92687	CL1
chr11	90389696	90392604	2.96215	CL1
chr11	93096595	93104105	2.215	CL1
chr11	94991495	94993305	2.00346	CL1
chr11	95076095	95078905	2.3759	CL1
chr11	95512495	95514105	2.25913	CL1
chr11	96227495	96386205	2.7342	CL1
chr11	97020796	97022305	3.02516	CL1
chr11	97022396	97023505	1.65177	CL1
chr11	97499295	97501105	3.58942	CL1
chr11	98541195	98550905	2.1476	CL1
chr11	98739395	98740505	1.47672	CL1
chr11	98792695	98797105	1.55283	CL1
chr11	98980795	98983005	2.00958	CL1
chr11	98983196	98984605	2.71958	CL1
chr11	99138395	99144204	1.57589	CL1
chr11	100420495	100422605	2.46222	CL1
chr11	100968195	100971705	3.54883	CL1
chr11	101155295	101179905	2.89751	CL1
chr11	102144795	102149405	3.505	CL1
chr11	102439095	102440105	2.79865	CL1
chr11	102440196	102449504	2.17568	CL1
chr11	102600695	102604504	3.01898	CL1
chr11	102988195	102991605	3.302	CL1
chr11	103079295	103080805	2.35119	CL1
chr11	103099195	103102505	1.78751	CL1
chr11	105165095	105166405	2.994	CL1
chr11	105291495	105293004	1.42812	CL1
chr11	105293495	105295105	2.71081	CL1
chr11	105588096	105591605	0.324719	CL1
chr11	109439195	109441105	1.22472	CL1
chr11	109720395	109723105	1.91856	CL1
chr11	110335895	110337905	0.561471	CL1
chr11	110379895	110381105	0.13072	CL1
chr11	110447696	110450205	1.68618	CL1
chr11	113199295	113201105	2.3925	CL1
chr11	113618395	113621605	2.13665	CL1
chr11	114848795	114854305	2.22626	CL1
chr11	115088296	115092505	0.96215	CL1
chr11	115811695	115812705	2.58891	CL1
chr11	115973695	115977005	1.44356	CL1
chr11	116106595	116111805	2.68812	CL1
chr11	116281095	116286305	2.38135	CL1
chr11	116411195	116413305	1.40484	CL1
chr11	117265595	117266905	-1.17894	CL1
chr11	119208395	119210905	2.73687	CL1
chr11	119211396	119215604	2.70631	CL1
chr11	119239195	119241504	1.4189	CL1
chr11	119252096	119253605	2.5365	CL1
chr11	119387695	119394605	1.84498	CL1
chr11	119942695	119945405	3.25283	CL1
chr11	120184995	120190705	4.51235	CL1
chr11	120223995	120226005	1.3096	CL1
chr11	120720795	120729004	4.63861	CL1
chr11	121829295	121831305	1.38277	CL1
chr12	8291395	8306505	2.53485	CL1
chr12	8309795	8312205	1.92298	CL1
chr12	8498695	8500705	1.15479	CL1
chr12	9424596	9427404	1.76128	CL1
chr12	9566195	9587305	2.83568	CL1
chr12	11148595	11150204	1.42158	CL1
chr12	15812295	15818805	2.21441	CL1
chr12	16011995	16014105	0.512347	CL1
chr12	16808896	16810205	3.03336	CL1
chr12	16811096	16812505	3.05365	CL1
chr12	17172795	17177605	2.72682	CL1
chr12	17691695	17692705	2.81033	CL1
chr12	22029095	22031105	2.68357	CL1
chr12	23188595	23189605	2.84479	CL1
chr12	25092595	25102904	3.07536	CL1
chr12	27338195	27340804	1.43278	CL1
chr12	29936095	29939105	1.34744	CL1
chr12	30882395	30888205	1.74864	CL1
chr12	31262295	31267105	2.26099	CL1
chr12	33301396	33304705	1.03841	CL1
chr12	33954395	33974205	2.49059	CL1
chr12	34903895	34908205	0.657295	CL1
chr12	37107295	37110505	1.34358	CL1
chr12	44221095	44222305	0.254331	CL1
chr12	44222796	44224105	0.569832	CL1
chr12	44328795	44333205	1.69912	CL1
chr12	45072195	45073405	2.5438	CL1
chr12	45075296	45076705	-0.0889443	CL1
chr12	49370595	49404605	1.62067	CL1
chr12	50647395	50651705	1.66259	CL1
chr12	51592395	51596305	-0.183325	CL1
chr12	53242695	53255404	2.76383	CL1
chr12	54566195	54568005	1.42781	CL1
chr12	54774795	54776405	0.289955	CL1
chr12	54982495	54988505	1.63053	CL1
chr12	56662095	56703505	2.37502	CL1
chr12	57196995	57198105	1.92143	CL1
chr12	57531295	57577805	1.59563	CL1
chr12	58209995	58217805	1.33863	CL1
chr12	61520695	61527205	1.09339	CL1
chr12	67218795	67227905	1.88186	CL1
chr12	69241095	69243105	1.03484	CL1
chr12	69679495	69684705	1.78706	CL1
chr12	69987195	69988804	1.47672	CL1
chr12	71110795	71112405	0.739757	CL1
chr12	71307596	71309505	1.90355	CL1
chr12	71310196	71316404	1.11257	CL1
chr12	71317395	71319205	0.614227	CL1
chr12	72408095	72409705	1.85523	CL1
chr12	72938195	72958305	1.94675	CL1
chr12	73034395	73053305	2.26833	CL1
chr12	73542095	73546305	2.80824	CL1
chr12	73617195	73618304	-0.0191663	CL1
chr12	75732895	75738804	0.753833	CL1
chr12	75814595	75822305	1.79705	CL1
chr12	76401995	76403704	0.551957	CL1
chr12	76404295	76406905	3.3151	CL1
chr12	76529195	76533704	0.864176	CL1
chr12	76545995	76547305	1.56941	CL1
chr12	76820595	76826405	4.47371	CL1
chr12	79129695	79134505	1.61605	CL1
chr12	81996696	81999404	2.59774	CL1
chr12	83483395	83487305	1.13416	CL1
chr12	83487996	83490205	1.78862	CL1
chr12	84008795	84011305	1.50285	CL1
chr12	84099195	84102005	0.0996533	CL1
chr12	84207995	84211005	2.44481	CL1
chr12	84567795	84578505	1.39285	CL1
chr12	85468796	85476105	2.25983	CL1
chr12	86676995	86679005	1.87361	CL1
chr12	87298895	87300005	1.00029	CL1
chr12	89259295	89262005	0.944872	CL1
chr12	95691395	95698305	2.10511	CL1
chr12	98737095	98738804	1.40272	CL1
chr12	99561395	99565304	-0.289155	CL1
chr12	99960895	99970705	2.65983	CL1
chr12	102281395	102282904	3.74725	CL1
chr12	102946995	102950005	1.15479	CL1
chr12	105007895	105014105	1.65578	CL1
chr12	105022795	105024305	1.79865	CL1
chr12	105337395	105339705	1.95477	CL1
chr12	105563496	105565405	1.92298	CL1
chr12	108001796	108005104	1.83287	CL1
chr12	108555995	108557705	-0.0207768	CL1
chr12	110318895	110322005	1.12552	CL1
chr12	110976195	110978405	2.89294	CL1
chr12	111269595	111280205	2.25154	CL1
chr12	111670595	111674805	2.61012	CL1
chr12	111908895	111910005	2.88642	CL1
chr12	112672595	112675604	0.550924	CL1
chr12	112721895	112723705	2.10121	CL1
chr12	112865695	112881505	2.17187	CL1
chr12	112919695	112927105	2.66711	CL1
chr12	112927396	112932105	2.66786	CL1
chr12	112948695	112952105	2.07763	CL1
chr12	113095095	113097205	4.69007	CL1
chr12	113140495	113142705	1.43402	CL1
chr12	113150595	113153405	3.73474	CL1
chr12	118198396	118199505	0.292298	CL1
chr12	118346295	118347405	-1.23377	CL1
chr12	118836295	118850205	1.4491	CL1
chr12	118850596	118857205	0.754708	CL1
chr13	3358695	3361905	1.80471	CL1
chr13	3633095	3635105	0.217805	CL1
chr13	8202295	8204305	0.14834	CL1
chr13	10357795	10363705	1.91524	CL1
chr13	12105095	12106605	2.84221	CL1
chr13	12702395	12704105	2.54138	CL1
chr13	14521795	14525205	1.789	CL1
chr13	15460595	15466005	2.16826	CL1
chr13	20088696	20094405	0.748025	CL1
chr13	24279095	24280205	1.82964	CL1
chr13	25055195	25058005	0.493597	CL1
chr13	28951095	28954405	1.48176	CL1
chr13	30133895	30137505	2.43788	CL1
chr13	34340995	34347205	1.56795	CL1
chr13	34743295	34748505	1.63523	CL1
chr13	35966795	35973005	1.89568	CL1
chr13	36719195	36741405	1.7744	CL1
chr13	38148895	38153005	1.5233	CL1
chr13	38344895	38349805	1.57385	CL1
chr13	40692695	40712305	3.06423	CL1
chr13	40724995	40727304	0.708321	CL1
chr13	40727495	40745805	2.52635	CL1
chr13	42914895	42918705	3.67049	CL1
chr13	43302195	43305604	2.27027	CL1
chr13	43558796	43560305	2.13207	CL1
chr13	45077595	45080505	1.42532	CL1
chr13	45507395	45508705	1.22088	CL1
chr13	45953796	45966705	1.4601	CL1
chr13	46413795	46419305	1.06469	CL1
chr13	46501795	46503305	1.37508	CL1
chr13	46930795	46933905	1.7297	CL1
chr13	46965495	46967305	1.17592	CL1
chr13	47010395	47014705	1.62294	CL1
chr13	47119895	47121904	0.920082	CL1
chr13	47121995	47123005	0.678357	CL1
chr13	47123196	47124305	0.94236	CL1
chr13	47194996	47196505	0.614226	CL1
chr13	47271596	47272705	0.297753	CL1
chr13	48261895	48267104	0.956487	CL1
chr13	48624895	48626104	0.83717	CL1
chr13	51168695	51170004	0.851253	CL1
chr13	51562895	51568605	2.08553	CL1
chr13	51568696	51569805	1.4103	CL1
chr13	51844696	51847304	1.44871	CL1
chr13	54503095	54504705	1.25633	CL1
chr13	55165995	55167605	2.07763	CL1
chr13	56131495	56139705	1.95731	CL1
chr13	56144895	56146504	1.75824	CL1
chr13	58271395	58275304	2.24226	CL1
chr13	58804995	58814805	1.52112	CL1
chr13	64162595	64163605	3.24285	CL1
chr13	64273695	64275005	0.813006	CL1
chr13	65257195	65259305	1.50536	CL1
chr13	68997295	69001305	1.39393	CL1
chr13	69597595	69599605	1.98768	CL1
chr13	71960696	71963704	2.23618	CL1
chr13	72344996	72348204	1.80277	CL1
chr13	72620295	72650805	2.13558	CL1
chr13	74406095	74407405	2.57546	CL1
chr13	76051795	76059105	1.28015	CL1
chr13	76382995	76387905	0.726337	CL1
chr13	78161295	78164804	0.166768	CL1
chr13	78165695	78213905	1.78246	CL1
chr13	83517795	83525705	1.05767	CL1
chr13	83713295	83746005	1.61915	CL1
chr13	88820495	88822705	1.95785	CL1
chr13	89740695	89743705	0.632842	CL1
chr13	91462395	91463405	1.54024	CL1
chr13	92130195	92133105	1.35643	CL1
chr13	94054695	94070004	0.326355	CL1
chr13	94865395	94880304	1.80035	CL1
chr13	95603495	95605705	1.60326	CL1
chr13	95890195	95891305	0.529834	CL1
chr13	96130495	96134405	1.2288	CL1
chr13	96747795	96749205	1.07536	CL1
chr13	98201095	98204604	0.17963	CL1
chr13	98992795	98994905	0.555675	CL1
chr13	100549395	100552905	0.345479	CL1
chr13	100553796	100554905	1.70938	CL1
chr13	103328195	103338605	1.90968	CL1
chr13	103922695	103924405	1.70808	CL1
chr13	105443395	105450905	1.77861	CL1
chr13	107886495	107891304	1.05687	CL1
chr13	107891595	107894805	4.96537	CL1
chr13	108214995	108217005	1.66655	CL1
chr13	109902495	109904605	2.54711	CL1
chr13	110393995	110396905	0.427813	CL1
chr13	111491495	111493105	1.80244	CL1
chr13	112649296	112651604	-2.07655	CL1
chr13	112987395	113001805	2.15648	CL1
chr14	3207396	3210904	2.07366	CL1
chr14	3410295	3412704	1.24226	CL1
chr14	3947195	3948404	1.92958	CL1
chr14	4648295	4650005	0.706311	CL1
chr14	5878996	5882804	1.25234	CL1
chr14	6286295	6289705	0.70151	CL1
chr14	7026395	7031105	1.57054	CL1
chr14	7173995	7175905	0.300473	CL1
chr14	7998895	8004805	1.40072	CL1
chr14	12326395	12351905	2.32189	CL1
chr14	15438796	15440205	-0.655381	CL1
chr14	17659995	17663905	0.859497	CL1
chr14	24243895	24248105	1.73976	CL1
chr14	25604096	25612305	2.40126	CL1
chr14	28499195	28523605	2.69304	CL1
chr14	30712396	30719605	3.07366	CL1
chr14	33319296	33320705	1.90968	CL1
chr14	39469295	39477005	2.01386	CL1
chr14	42204295	42205705	-0.664633	CL1
chr14	43121395	43123005	1.98301	CL1
chr14	44987795	44990405	2.52403	CL1
chr14	45756996	45760905	-0.911094	CL1
chr14	48118495	48123904	2.48571	CL1
chr14	48659495	48665504	1.50479	CL1
chr14	51357095	51359805	1.09861	CL1
chr14	51737995	51743205	1.85107	CL1
chr14	52311995	52315605	1.82504	CL1
chr14	52324696	52331405	1.62018	CL1
chr14	54779295	54783205	0.710611	CL1
chr14	54875596	54879405	0.672643	CL1
chr14	54910195	54913205	3.08553	CL1
chr14	54913296	54914505	1.86574	CL1
chr14	54924495	54929705	1.76063	CL1
chr14	55490395	55492204	0.637878	CL1
chr14	55617995	55620005	2.07954	CL1
chr14	55711795	55713505	1.90968	CL1
chr14	57053595	57058505	0.87642	CL1
chr14	57698295	57701105	2.22804	CL1
chr14	58068795	58080605	1.78687	CL1
chr14	59625495	59627505	2.41218	CL1
chr14	60483696	60485605	0.86314	CL1
chr14	61678795	61693005	2.71659	CL1
chr14	63939095	63949805	2.83683	CL1
chr14	65259395	65264705	0.789969	CL1
chr14	66865595	66868305	2.02926	CL1
chr14	66908395	66911605	0.471163	CL1
chr14	68123795	68125205	1.60326	CL1
chr14	69168195	69177805	2.20355	CL1
chr14	70190995	70193305	3.49019	CL1
chr14	70287995	70290405	1.33271	CL1
chr14	70551095	70560805	3.11734	CL1
chr14	70577596	70580005	2.44978	CL1
chr14	73143295	73144805	1.88753	CL1
chr14	76236295	76238205	2.43402	CL1
chr14	76264596	76269404	1.96215	CL1
chr14	76556795	76558305	1.05633	CL1
chr14	77035695	77037205	0.987685	CL1
chr14	77155295	77159705	3.17494	CL1
chr14	84441595	84445004	0.757679	CL1
chr14	84445195	84449405	2.47853	CL1
chr14	89896095	89898405	0.811907	CL1
chr14	96517195	96519705	0.774146	CL1
chr14	98166995	98169305	1.04409	CL1
chr14	98169696	98173205	1.62511	CL1
chr14	101607395	101616005	1.49987	CL1
chr14	101728295	101731405	1.28408	CL1
chr14	102978795	102980204	1.81776	CL1
chr14	102980595	102986005	0.550543	CL1
chr14	103082095	103083105	0.912205	CL1
chr14	103349295	103350605	1.4926	CL1
chr14	103842495	103843505	0.930899	CL1
chr14	104452796	104468504	2.18066	CL1
chr14	104468895	104475705	2.76107	CL1
chr14	104519995	104522904	2.67836	CL1
chr15	5239995	5249105	2.0578	CL1
chr15	6384395	6387804	0.340661	CL1
chr15	7802395	7825205	2.09059	CL1
chr15	11898695	11908305	2.28682	CL1
chr15	18423695	18424805	1.7695	CL1
chr15	26894095	26897005	-0.938315	CL1
chr15	27465295	27468705	1.4402	CL1
chr15	27990595	27996704	1.29155	CL1
chr15	30167295	30175205	1.72189	CL1
chr15	30381296	30384304	2.08553	CL1
chr15	30647295	30648305	2.06748	CL1
chr15	31297095	31298105	2.37561	CL1
chr15	31451795	31453205	1.97922	CL1
chr15	32243195	32247405	1.6224	CL1
chr15	32778695	32780505	1.58077	CL1
chr15	34676395	34679905	0.436081	CL1
chr15	35278595	35310305	1.81051	CL1
chr15	36209895	36211705	2.10121	CL1
chr15	37232696	37235405	1.33612	CL1
chr15	38471295	38472305	1.95181	CL1
chr15	38987595	38993105	2.50529	CL1
chr15	39003995	39007505	1.83427	CL1
chr15	39436895	39438105	-0.0726155	CL1
chr15	40653095	40657005	1.39151	CL1
chr15	43167995	43173505	1.64246	CL1
chr15	44746895	44750205	-0.0133278	CL1
chr15	44786495	44790505	1.02824	CL1
chr15	48791596	48792805	2.06169	CL1
chr15	54745995	54747905	2.70015	CL1
chr15	56694196	56695605	2.54711	CL1
chr15	58073195	58078605	1.01588	CL1
chr15	58212995	58215805	2.06854	CL1
chr15	60140695	60142905	0.809299	CL1
chr15	64919195	64929105	1.59409	CL1
chr15	65746495	65751004	3.97816	CL1
chr15	66284995	66288005	1.35556	CL1
chr15	68927396	68930105	1.81776	CL1
chr15	73747796	73751805	2.26142	CL1
chr15	75643795	75647805	2.29528	CL1
chr15	75980595	75985105	1.7507	CL1
chr15	75995295	76001505	3.87247	CL1
chr15	76002096	76011505	3.1931	CL1
chr15	76178095	76182405	3.54797	CL1
chr15	76226995	76234805	2.74875	CL1
chr15	78797195	78803305	2.97242	CL1
chr15	78803696	78805405	2.95785	CL1
chr15	78820095	78822005	0.0616852	CL1
chr15	78840495	78844905	2.78779	CL1
chr15	79110095	79111205	2.15787	CL1
chr15	80013395	80014405	2.82781	CL1
chr15	82298795	82300205	0.660323	CL1
chr15	84281196	84284105	4.2815	CL1
chr15	84854095	84857004	1.51235	CL1
chr15	85572895	85590305	2.90146	CL1
chr15	86030395	86031504	2.39824	CL1
chr15	89172895	89174805	1.86708	CL1
chr15	89840195	89844805	1.57546	CL1
chr15	90676695	90679705	2.48272	CL1
chr15	91047395	91052304	3.9427	CL1
chr15	91077496	91079105	1.21549	CL1
chr15	92395995	92399005	0.710845	CL1
chr15	93334995	93337304	-1.11729	CL1
chr15	93396196	93397905	1.08629	CL1
chr15	95526295	95528705	1.32872	CL1
chr15	97766095	97768804	1.8433	CL1
chr15	97782196	97783805	0.588319	CL1
chr15	97996995	98013805	3.36559	CL1
chr15	98629896	98634205	2.24242	CL1
chr15	98635196	98636905	2.23314	CL1
chr15	98767795	98810105	2.91847	CL1
chr15	98893295	98899805	3.75801	CL1
chr15	99085495	99099505	3.16063	CL1
chr15	100468495	100471005	0.824074	CL1
chr15	100492995	100495405	1.59041	CL1
chr15	100872596	100873905	1.31388	CL1
chr15	101225096	101226305	1.55087	CL1
chr16	6345795	6351005	1.30047	CL1
chr16	14703395	14705904	1.30047	CL1
chr16	15885296	15889105	2.02516	CL1
chr16	16197395	16198605	-1.03785	CL1
chr16	17277495	17278905	1.1193	CL1
chr16	18777595	18778805	2.91094	CL1
chr16	20618595	20622505	2.13779	CL1
chr16	21691095	21696305	0.72465	CL1
chr16	23224696	23227505	0.0423202	CL1
chr16	23985796	23987105	1.48239	CL1
chr16	26102095	26107205	0.460603	CL1
chr16	28439295	28449805	1.73799	CL1
chr16	28564495	28567705	1.99401	CL1
chr16	30310096	30311205	2.25647	CL1
chr16	31427596	31429705	2.18065	CL1
chr16	31933095	31935905	2.89896	CL1
chr16	33681895	33687805	1.41689	CL1
chr16	34091995	34095305	1.10899	CL1
chr16	35489095	35492004	0.786451	CL1
chr16	37913995	37918005	1.41436	CL1
chr16	38483095	38484605	1.72465	CL1
chr16	38742396	38744905	1.44758	CL1
chr16	43601696	43608604	2.95957	CL1
chr16	43608695	43611605	0.922979	CL1
chr16	44331195	44335605	0.916346	CL1
chr16	45841495	45844204	0.392563	CL1
chr16	50428695	50430505	4.09143	CL1
chr16	52449795	52455205	1.454	CL1
chr16	55904995	55906305	1.12196	CL1
chr16	58519495	58523905	0.706591	CL1
chr16	60604095	60607105	1.267	CL1
chr16	65103795	65106805	1.83157	CL1
chr16	67616895	67618505	0.265219	CL1
chr16	72027895	72030505	2.16478	CL1
chr16	74409395	74412805	1.75127	CL1
chr16	76141795	76143005	0.979224	CL1
chr16	76291195	76294405	0.838822	CL1
chr16	76370695	76375505	4.12634	CL1
chr16	77013495	77015305	1.01278	CL1
chr16	78236796	78240004	1.67836	CL1
chr16	81199296	81200705	0.992738	CL1
chr16	85170195	85172604	1.36425	CL1
chr16	85172895	85175705	1.28408	CL1
chr16	85801995	85803005	2.54729	CL1
chr16	85804196	85805405	1.59774	CL1
chr16	85898195	85902905	1.44982	CL1
chr16	88288295	88293805	1.49987	CL1
chr16	89817395	89819305	2.25283	CL1
chr16	89866195	89868205	1.4524	CL1
chr16	89896695	89899305	1.789	CL1
chr16	89918095	89922205	2.66711	CL1
chr16	90141695	90143605	2.35798	CL1
chr17	3312895	3314904	1.64665	CL1
chr17	5937295	5939104	1.29376	CL1
chr17	5939895	5942505	1.74476	CL1
chr17	6105996	6109405	0.505135	CL1
chr17	6121095	6122205	1.07763	CL1
chr17	6131995	6133205	0.32472	CL1
chr17	6270996	6273205	1.89047	CL1
chr17	12741195	12744005	3.26332	CL1
chr17	15824195	15828604	2.97497	CL1
chr17	15829095	15831505	1.6224	CL1
chr17	17843095	17844304	0.86904	CL1
chr17	21366395	21371904	-0.21049	CL1
chr17	22080195	22082205	0.122898	CL1
chr17	23643595	23645605	2.01452	CL1
chr17	23678895	23684105	2.35774	CL1
chr17	23736695	23747405	2.26817	CL1
chr17	24207095	24209105	4.88611	CL1
chr17	24210196	24213005	1.78253	CL1
chr17	24350695	24354305	3.14348	CL1
chr17	24687195	24688304	2.18412	CL1
chr17	24689195	24690205	1.14348	CL1
chr17	26067595	26068805	2.95589	CL1
chr17	26199895	26204305	3.99652	CL1
chr17	26833895	26862205	2.52166	CL1
chr17	28074895	28076705	2.14915	CL1
chr17	28138395	28143704	2.19371	CL1
chr17	29883795	29895605	4.2808	CL1
chr17	31057695	31061205	2.57096	CL1
chr17	32158795	32168505	0.571442	CL1
chr17	32187895	32189205	3.98769	CL1
chr17	34182795	34213005	1.7415	CL1
chr17	34626695	34629404	2.3513	CL1
chr17	34630095	34631905	3.40272	CL1
chr17	34956395	34959605	2.99085	CL1
chr17	35699895	35704905	2.36779	CL1
chr17	35720995	35725005	1.98134	CL1
chr17	36141695	36147305	2.27443	CL1
chr17	44720895	44741505	1.43434	CL1
chr17	46254495	46255705	2.23801	CL1
chr17	46292595	46300105	2.07763	CL1
chr17	46544496	46546305	2.01278	CL1
chr17	47436895	47439005	2.02892	CL1
chr17	47972495	47975105	2.16229	CL1
chr17	50509196	50510805	0.873613	CL1
chr17	50697396	50699905	1.02692	CL1
chr17	51812695	51814805	0.909682	CL1
chr17	51830795	51834305	-0.260243	CL1
chr17	54297895	54299905	1.46465	CL1
chr17	55444395	55449905	0.798651	CL1
chr17	56425895	56427104	0.792225	CL1
chr17	56427795	56428905	3.21008	CL1
chr17	56469895	56472204	3.2668	CL1
chr17	56473095	56474505	0.625753	CL1
chr17	57275695	57278304	2.9427	CL1
chr17	62879195	62887105	1.15479	CL1
chr17	64601295	64602605	2.28702	CL1
chr17	65772496	65773705	1.89375	CL1
chr17	67350895	67355905	1.87361	CL1
chr17	68829595	68846405	1.71222	CL1
chr17	69437896	69443805	0.949975	CL1
chr17	71182396	71186005	1.58664	CL1
chr17	71782496	71784005	1.13406	CL1
chr17	72882096	72883805	0.535278	CL1
chr17	73107595	73108705	0.860889	CL1
chr17	74042895	74050005	2.42033	CL1
chr17	78197396	78202505	1.20573	CL1
chr17	78748795	78752105	2.62511	CL1
chr17	79052395	79053905	0.373963	CL1
chr17	79352495	79357804	-0.0701909	CL1
chr17	79710295	79712504	1.36425	CL1
chr17	81668395	81674805	1.84629	CL1
chr18	4352895	4353905	1.15321	CL1
chr18	6999995	7006605	1.53316	CL1
chr18	7007096	7008505	0.194849	CL1
chr18	9209395	9215305	1.79038	CL1
chr18	9707895	9708905	1.34462	CL1
chr18	10322595	10326405	2.80824	CL1
chr18	10460096	10463204	1.48571	CL1
chr18	10705495	10707105	2.68618	CL1
chr18	11044295	11067705	2.13856	CL1
chr18	12643395	12645605	1.22194	CL1
chr18	13967995	13970705	0.154795	CL1
chr18	13971096	13973904	1.12442	CL1
chr18	15758595	15761105	1.53232	CL1
chr18	16806295	16807805	1.88875	CL1
chr18	16808196	16811704	1.30454	CL1
chr18	21649595	21658005	2.51674	CL1
chr18	22342695	22346905	0.674868	CL1
chr18	23035895	23041005	1.31598	CL1
chr18	23309195	23312205	0.027334	CL1
chr18	23750595	23755805	2.47672	CL1
chr18	24653095	24654605	0.32472	CL1
chr18	30268395	30270305	2.22088	CL1
chr18	32937495	32940205	2.25072	CL1
chr18	34408096	34410505	0.810147	CL1
chr18	34885696	34888505	1.71404	CL1
chr18	36514695	36516205	1.73976	CL1
chr18	36993595	37023305	2.96975	CL1
chr18	37806995	37817905	2.47447	CL1
chr18	42896395	42902205	1.68423	CL1
chr18	43391495	43393305	0.932403	CL1
chr18	44659395	44662705	2.54425	CL1
chr18	45266295	45268004	2.24931	CL1
chr18	46196695	46198504	0.534768	CL1
chr18	46209895	46212005	3.59774	CL1
chr18	46212996	46215205	1.85523	CL1
chr18	46355295	46356305	1.20646	CL1
chr18	46726895	46728405	0.174694	CL1
chr18	47362895	47373405	1.44594	CL1
chr18	50050995	50056005	0.746421	CL1
chr18	51115595	51119705	1.85096	CL1
chr18	52527795	52530505	1.03744	CL1
chr18	53464896	53476305	2.93512	CL1
chr18	54986495	54988605	3.05365	CL1
chr18	54988796	54993805	0.941391	CL1
chr18	56431395	56434205	2.05365	CL1
chr18	56464196	56468604	1.5922	CL1
chr18	56468995	56471805	1.87882	CL1
chr18	56924195	56928105	2.21369	CL1
chr18	58207695	58211005	2.9961	CL1
chr18	58835795	58839005	0.424701	CL1
chr18	59174795	59179805	1.93052	CL1
chr18	60500095	60501105	2.89572	CL1
chr18	61396795	61400704	0.944872	CL1
chr18	61534095	61537205	1.09563	CL1
chr18	62178095	62180105	2.60875	CL1
chr18	64325195	64349605	3.15221	CL1
chr18	66450495	66467704	1.16921	CL1
chr18	66467795	66473905	1.17993	CL1
chr18	66858495	66860905	0.293559	CL1
chr18	67086595	67093105	2.85985	CL1
chr18	67130195	67141805	1.63886	CL1
chr18	67495796	67501705	2.1593	CL1
chr18	74440295	74447605	2.8895	CL1
chr18	75694895	75701104	0.526143	CL1
chr18	77794195	77795705	2.49465	CL1
chr18	78042095	78054605	1.45959	CL1
chr18	78754795	78756205	0.190419	CL1
chr18	79106695	79110604	1.69617	CL1
chr18	80048095	80049105	3.14726	CL1
chr19	4437695	4440305	1.14917	CL1
chr19	5066795	5071205	2.50128	CL1
chr19	5079895	5086105	3.23161	CL1
chr19	5095995	5098205	1.71322	CL1
chr19	5306495	5308305	0.855235	CL1
chr19	5444595	5449905	2.6093	CL1
chr19	6829295	6831705	3.02269	CL1
chr19	6932795	6934905	2.30875	CL1
chr19	7667795	7669805	-3.02578	CL1
chr19	11090195	11093005	2.26332	CL1
chr19	11816995	11819105	3.28408	CL1
chr19	12498095	12500104	1.789	CL1
chr19	12500495	12501605	2.17455	CL1
chr19	16862495	16879805	1.86372	CL1
chr19	17833695	17839205	1.83146	CL1
chr19	18749295	18750905	0.520445	CL1
chr19	19107095	19111505	1.76724	CL1
chr19	24028595	24031105	1.83779	CL1
chr19	24031196	24032505	0.797481	CL1
chr19	24555595	24558405	0.311299	CL1
chr19	25235595	25237505	1.86445	CL1
chr19	25406095	25409004	0.707965	CL1
chr19	25600795	25604104	1.64665	CL1
chr19	25663695	25681005	2.71581	CL1
chr19	26599095	26607405	2.03744	CL1
chr19	28677095	28678204	2.47437	CL1
chr19	28835195	28836305	0.614227	CL1
chr19	28974095	28975605	1.87258	CL1
chr19	29250796	29253805	1.71958	CL1
chr19	29333495	29335305	0.113639	CL1
chr19	30024295	30028105	1.73373	CL1
[truncated: 35,455 more rows]

## Sheet: 3E
Chromosome	Start	End	Thymidine Cluster	Log2(H3K27me2/IgG)	Log2(H3K36me2/IgG)	Log2(H2AK119ub/IgG)	Log2(H3K27ac/IgG)	Fig_3E_Cluster
chr1	118790496	118796705	CL5	1.73239	1.8878	2.45248	-1.91616	1
chr1	119135795	119136905	CL6	1.1806	0.772326	1.68877	-1.29601	1
chr1	119193796	119196205	CL5	1.45587	0.909829	1.70938	-1.59147	1
chr1	119222195	119223605	CL6	2.89109	2.77233	3.59774	-2.21355	1
chr1	119280895	119283605	CL6	2.26032	1.25775	2.69395	-2.63388	1
chr1	119959995	119961404	CL6	2.59153	2.4504	3.44942	0.0665605	1
chr1	120030895	120032105	CL5	1.11348	1.4504	2.93615	-0.826525	1
chr1	120323796	120331604	CL5	3.48604	2.80795	4.04658	-1.77269	1
chr1	120736295	120738405	CL5	1.51558	1.03536	2.74725	-2.53702	1
chr1	120742696	120748104	CL6	2.33587	2.56588	2.82722	-2.43767	1
chr1	123629495	123630805	CL5	-0.693875	2.03536	2.51235	-1.93344	1
chr1	125787795	125794004	CL5	2.53494	1.97396	3.83779	-2.19486	1
chr1	12656595	12658805	CL6	0.164107	2.24481	3.13636	-2.29601	1
chr1	126603195	126606505	CL6	1.53494	2.15084	2.64665	-2.56903	1
chr1	128286895	128289405	CL5	1.24473	0.772326	3.02516	-1.28295	1
chr1	128304996	128314005	CL5	1.97082	1.21978	2.04188	-1.1378	1
chr1	128572295	128588004	CL5	1.68117	1.35729	2.07564	-0.596183	1
chr1	128668595	128680205	CL6	1.00657	1.00839	2.44635	-2.00447	1
chr1	130889896	130894705	CL5	1.69844	2.00499	2.49909	-1.19292	1
chr1	131040295	131047205	CL6	1.67536	1.28047	1.81142	-2.00333	1
chr1	131187895	131194004	CL6	1.53879	0.909829	2.00029	-1.13251	1
chr1	131193995	131198404	CL5	2.0762	0.730506	1.79452	-0.643303	1
chr1	131619795	131630705	CL5	0.794412	1.30284	1.80824	-2.13341	1
chr1	131720095	131727105	CL5	1.81709	2.3764	3.17716	-1.66279	1
chr1	131780095	131789705	CL5	1.58411	1.55473	1.26749	-2.47795	1
chr1	132143296	132150405	CL5	1.66097	0.450398	1.39099	-1.18553	1
chr1	132215595	132216905	CL5	3.00657	2.90983	3.14348	-0.831342	1
chr1	132838196	132840405	CL5	2.97855	2.15084	2.47672	-0.880972	1
chr1	133056795	133057805	CL5	2.14843	0.863853	1.95527	-0.974082	1
chr1	133755395	133757605	CL5	1.07872	2.03536	1.35119	-1.92404	1
chr1	133758396	133761305	CL6	2.00657	0.865435	1.61423	-2.62532	1
chr1	133958895	133970805	CL5	1.93945	1.49876	2.31742	-1.39301	1
chr1	134006196	134043405	CL5	1.78109	0.286899	2.04961	-1.60661	1
chr1	134141195	134146605	CL5	1.72398	1.28329	2.46994	-0.898326	1
chr1	134192095	134200005	CL5	2.40941	-0.0260405	2.91967	-0.889385	1
chr1	134672496	134681805	CL5	1.39359	0.656849	1.72582	-0.793759	1
chr1	134723296	134726304	CL6	2.85045	0.772326	2.76459	-0.864522	1
chr1	134996696	135014405	CL5	2.1167	1.06511	2.05868	-1.55693	1
chr1	135328396	135331405	CL5	3.28341	1.90983	3.25283	-1.8608	1
chr1	136039095	136045305	CL5	1.54453	0.659851	2.71513	-1.41282	1
chr1	136181495	136186405	CL5	2.96909	1.81963	3.20283	-1.77216	1
chr1	136453795	136455905	CL5	1.21302	0.865435	1.87361	-0.409667	1
chr1	136821895	136823805	CL6	0.476051	1.03536	2.32472	-1.90606	1
chr1	136823996	136826905	CL5	2.26032	1.4504	1.60326	-2.18749	1
chr1	138777695	138782804	CL6	1.57914	1.50929	1.61423	-2.0065	1
chr1	151198395	151199805	CL5	2.10766	-0.148001	1.87029	-1.00803	1
chr1	152504895	152511704	CL5	1.65485	1.42768	1.52983	-1.8928	1
chr1	152538896	152548604	CL5	1.35537	0.924329	1.56983	-1.54693	1
chr1	152650295	152651305	CL5	1.44541	0.333339	1.84509	-1.76167	1
chr1	152703295	152705305	CL6	1.52852	0.450398	1.53562	-3.01686	1
chr1	152755995	152762404	CL5	1.82969	2.35729	1.97922	-1.48408	1
chr1	153623895	153625405	CL5	1.47605	1.53786	1.89626	-1.43351	1
chr1	153686696	153692704	CL5	3.23686	1.62032	2.26332	-2.69937	1
chr1	153692695	153696004	CL6	2.33587	0.0353602	2.62511	-1.40495	1
chr1	153785696	153792304	CL5	2.19365	1.8009	2.05687	-2.34912	1
chr1	153890295	153892105	CL5	2.30613	3.03536	3.46768	-1.12609	1
chr1	154462195	154470704	CL6	1.1806	1.30284	2.09861	-3.24423	1
chr1	154820695	154824805	CL5	0.607296	0.687437	2.27818	-1.78786	1
chr1	154836095	154837405	CL6	1.76556	0.620323	2.14348	-2.88097	1
chr1	156221995	156232305	CL5	2.09272	1.33792	2.96472	-1.78871	1
chr1	158193695	158195105	CL5	0.628054	1.25775	2.35447	-3.37401	1
chr1	158219995	158222205	CL6	0.393589	1.49479	1.59774	-0.681901	1
chr1	159410496	159412105	CL6	1.66368	1.35729	2.85523	-2.89868	1
chr1	159911895	159914905	CL6	0.180595	1.56587	2.50057	-1.9205	1
chr1	160049496	160052405	CL5	0.675359	1.77233	2.5922	-1.86485	1
chr1	161293695	161294905	CL5	0.393589	1.35729	1.79865	-1.79851	1
chr1	162627795	162645504	CL6	2.27356	1.94682	2.94549	-1.62616	1
chr1	164046695	164053905	CL5	2.59153	3.09425	3.29435	-1.63602	1
chr1	164860696	164867705	CL5	2.06101	2.22299	3.35119	-2.01623	1
chr1	165124196	165125605	CL5	1.11348	1.25775	3.41218	-1.3549	1
chr1	165154196	165159604	CL5	1.85045	0.952898	2.45248	-1.44335	1
chr1	165739096	165748904	CL5	1.56486	1.90983	1.29581	-1.11998	1
chr1	165795995	165806404	CL5	2.81392	2.06511	2.95893	-1.63454	1
chr1	165806395	165810904	CL6	2.59153	2.7358	3.3197	-1.66798	1
chr1	165857496	165858605	CL5	1.71713	1.19843	2.29515	-2.29601	1
chr1	167050596	167057304	CL5	2.17402	1.8009	2.47311	-1.22166	1
chr1	167499695	167501005	CL5	0.969091	0.565875	1.73976	-0.0935169	1
chr1	167713395	167716005	CL5	1.00657	1.72342	2.68357	-3.71105	1
chr1	170233195	170236705	CL5	1.94998	3.53786	3.69395	-1.92988	1
chr1	170312795	170316705	CL5	1.67536	1.50929	2.28408	-0.991155	1
chr1	170358495	170360105	CL5	1.00657	1.25775	2.19919	-3.17048	1
chr1	170927595	170928605	CL6	2.39359	1.4504	2.19919	-0.670405	1
chr1	171612095	171618405	CL6	1.94998	1.81963	3.50647	-2.98789	1
chr1	175974995	175976705	CL5	1.82969	2.15084	2.3113	-2.34664	1
chr1	177559096	177564205	CL5	1.02494	0.865435	1.5922	-2.38159	1
chr1	177884795	177886005	CL6	0.845953	0.603201	2.26537	-3.76416	1
chr1	178625795	178627005	CL6	1.82969	0.0353601	1.79865	-2.85401	1
chr1	178930496	178935805	CL5	2.39359	2.2917	3.54997	-3.68505	1
chr1	180220095	180221705	CL6	1.53626	0.490708	1.79502	-0.399104	1
chr1	180507995	180517405	CL5	1.35052	0.584254	1.49068	-1.69655	1
chr1	181361496	181370404	CL5	1.40299	1.16312	1.9933	-1.48464	1
chr1	181418695	181420604	CL6	1.76556	1.03536	2.3347	-0.880972	1
chr1	181452495	181455204	CL6	1.74353	1.389	2.81301	-0.863051	1
chr1	181456496	181464804	CL6	1.0851	0.545555	2.25378	-2.06806	1
chr1	181475795	181478305	CL6	1.51558	0.772326	2.86215	-1.51075	1
chr1	182676196	182684005	CL5	1.21987	0.424403	1.64206	0.00413803	1
chr1	182800495	182802805	CL5	-0.108912	1.90983	2.00028	-2.17048	1
chr1	182908295	182909805	CL5	0.930802	1.22708	2.20051	-1.24448	1
chr1	182969895	182971604	CL5	1.30613	1.4504	2.22088	-1.9648	1
chr1	184573495	184580105	CL6	1.11348	1.25775	1.97071	-2.86809	1
chr1	185469495	185470505	CL5	0.949982	1.35729	1.92298	-1.85789	1
chr1	186997996	187004404	CL5	3.32849	1.25775	3.65065	-1.63971	1
chr1	189501195	189502405	CL6	1.00657	1.35729	2.48571	-2.75544	1
chr1	189615995	189618605	CL6	0.938394	0.376397	2.16378	-2.04603	1
chr1	189963395	189964805	CL6	1.26032	1.35729	2.00028	-2.29601	1
chr1	189968695	189978305	CL5	1.11348	0.422383	2.02041	-2.10242	1
chr1	190142495	190148204	CL5	1.51558	1.49479	1.59774	-2.59206	1
chr1	190270796	190277404	CL6	0.850447	1.50929	2.19676	-2.10337	1
chr1	190340195	190363804	CL6	1.14533	0.958192	1.72844	-1.90278	1
chr1	190385995	190391304	CL6	1.36502	1.22299	2.21729	-1.98991	1
chr1	190437095	190447105	CL5	0.824855	0.858483	2.04307	-1.95168	1
chr1	190485396	190488005	CL6	1.72116	1.25775	2.58106	-2.88097	1
chr1	190561295	190564005	CL6	3.74907	3.30838	4.75098	-2.59857	1
chr1	190582795	190584004	CL5	1.62805	0.0353601	3.38361	-0.791967	1
chr1	191131895	191133705	CL5	1.89109	1.25775	3.19919	-0.89162	1
chr1	191255795	191267004	CL5	1.82969	0.516487	1.76213	-0.840558	1
chr1	191867695	191879505	CL5	2.51298	1.36369	2.6794	-0.835227	1
chr1	192365095	192366105	CL6	0.877123	1.48534	1.72579	-0.920502	1
chr1	193439296	193440405	CL5	1.11348	1.25775	2.42158	-3.17048	1
chr1	193567695	193575205	CL5	1.99543	-0.549602	2.50175	-1.79012	1
chr1	21085595	21097304	CL5	1.28798	1.25775	1.92826	-2.5184	1
chr1	21210795	21215305	CL5	2.36502	1.56587	2.69912	-1.62532	1
chr1	28854995	28856405	CL5	0.476051	3.12282	1.89626	-2.7408	1
chr1	34654995	34662904	CL5	2.26032	1.65203	3.00529	-1.84855	1
chr1	36384495	36387204	CL6	1.69844	2.03536	3.58106	-1.65356	1
chr1	38781495	38784904	CL5	3.41465	3.20529	4.35447	-1.82208	1
chr1	38910195	38922604	CL5	0.978551	1.01518	1.56419	-2.24057	1
chr1	39301796	39327005	CL5	1.93257	1.48602	2.42345	-1.5155	1
chr1	39708195	39712504	CL6	1.52852	1.25775	1.97497	-1.72664	1
chr1	40056996	40068204	CL6	1.25296	0.224838	1.89413	-1.23319	1
chr1	40090896	40097804	CL5	1.96148	1.85639	2.47672	-2.88649	1
chr1	40650995	40663104	CL5	0.990624	1.54993	2.68283	-2.80416	1
chr1	42657095	42661805	CL5	2.02494	2.6468	3.13969	-1.67788	1
chr1	42672495	42678105	CL5	-0.371947	2.15084	3.13589	-2.3535	1
chr1	43034696	43039804	CL5	0.2696	1.65203	2.02269	-4.37401	1
chr1	43151795	43160104	CL5	3.55405	3.97396	4.22626	-1.50324	1
chr1	43296295	43302205	CL5	0.949982	1.25775	1.57265	-2.08691	1
chr1	4508096	4513505	CL5	0.421603	1.67279	1.68877	-2.0695	1
chr1	52337695	52341404	CL5	0.930617	0.772326	2.15479	-1.47004	1
chr1	56240595	56242205	CL5	0.11348	3.40459	2.06169	0	1
chr1	62406896	62412705	CL5	0.961478	2.10575	2.04719	-1.82233	1
chr1	62682195	62690405	CL5	1.38141	0.597239	2.16762	-1.8114	1
chr1	62960195	62963205	CL6	0.579144	1.90983	2.83193	-2.98051	1
chr1	63698695	63700905	CL6	0.554053	1.35729	2.74725	-1.41149	1
chr1	72432495	72433505	CL6	0.306126	1.53786	2.04961	-2.61794	1
chr1	72891095	72894605	CL6	0.850446	0.450398	2.40272	-2.22091	1
chr1	73819895	73825104	CL5	1.82969	0.772326	2.25493	-1.07902	1
chr1	74423395	74424405	CL5	1.71958	0.485342	2.01756	-0.352593	1
chr1	75670795	75672605	CL5	1.89109	1.77233	2.58942	-2.5554	1
chr1	77624895	77626305	CL6	1.39359	2.15084	3.06169	-1.81538	1
chr1	77931295	77936105	CL5	0.244725	1.72342	3.58664	-3.21884	1
chr1	77992896	78006604	CL5	3.10487	3.18736	3.50057	-1.97841	1
chr1	78067795	78072304	CL5	1.44908	1.18736	2.21369	-0.826524	1
chr1	78393995	78396105	CL6	1.74353	1.32487	1.69912	-1.08386	1
chr1	78514896	78518505	CL6	0.698443	0.909829	2.40272	-1.20043	1
chr1	78518996	78524205	CL5	1.69844	2.40459	2.88272	-1.47419	1
chr1	78966395	78967805	CL5	0.476051	0.909829	2.47672	-1.27048	1
chr1	82555495	82558104	CL6	0.930617	1.72342	2.55283	-1.83816	1
chr1	82615595	82620305	CL6	0.721163	2.2917	2.55852	-2.5575	1
chr1	82991695	82996105	CL5	1.03405	0.357288	2.19371	-2.98158	1
chr1	85750895	85752505	CL5	1.34644	0.490708	1.82446	-1.83816	1
chr1	86682595	86685605	CL5	1.16411	2.09425	2.69395	-4.41149	1
chr1	87071296	87086104	CL5	2.1536	1.68629	1.8032	-0.786182	1
chr1	87527295	87528905	CL5	1.51558	0.909829	1.81301	-2.03298	1
chr1	87547696	87559704	CL5	1.51858	0.557313	1.97202	-1.62135	1
chr1	87559995	87567105	CL5	1.54018	0.605676	1.90482	-2.21971	1
chr1	87572195	87574305	CL6	2.18877	0.450398	2.55567	-1.89547	1
chr1	87597595	87603604	CL5	1.94998	1.57968	2.7805	-2.38033	1
chr1	88044095	88045105	CL6	1.85203	1.0703	1.4224	-1.96978	1
chr1	88515895	88517105	CL6	1.04389	1.85696	1.60716	-2.78144	1
chr1	88517796	88523005	CL6	2.08749	1.90983	3.30961	-3.08609	1
chr1	88864795	88879105	CL6	0.813086	0.943937	1.75392	-1.30804	1
chr1	89380895	89388805	CL6	0.824855	0.727238	2.11613	-2.34664	1
chr1	90009696	90010905	CL5	1.62805	1.35729	1.81301	-2.81058	1
chr1	90017095	90024204	CL6	0.992627	1.30838	2.16602	-1.69437	1
chr1	90062395	90068404	CL5	2.11919	-0.397599	2.29548	-1.77269	1
chr1	90079995	90081405	CL6	2.51558	1.62032	2.72465	-2.01061	1
chr1	90128395	90132804	CL6	1.76556	0.450398	1.95354	-1.60234	1
chr1	90239395	90252604	CL6	2.17731	1.11336	2.14121	-1.34332	1
chr1	90332695	90338805	CL6	1.28651	0.833383	1.25113	-1.69058	1
chr1	90380495	90384605	CL6	1.69844	2.57968	3.29435	-2.42846	1
chr1	90467195	90470305	CL5	1.74907	-0.0901707	2.53417	-1.17402	1
chr1	90776196	90781004	CL6	1.55405	1.77233	2.15479	-2.00307	1
chr1	91230596	91234705	CL6	1.60381	0.187363	1.65729	-1.56295	1
chr1	91444996	91449704	CL5	2.62805	2.20529	3.92628	-1.80416	1
chr1	91571095	91579004	CL5	2.8192	2.09425	2.67574	-1.09918	1
chr1	91636096	91649704	CL6	1.0569	1.28912	1.75127	-2.43897	1
chr1	91654096	91659705	CL6	1.41046	0.520787	2.70015	-3.79851	1
chr1	91832896	91851405	CL6	0.981286	0.84493	1.85344	-2.06614	1
chr1	91906895	91908405	CL6	0.89838	0.905148	1.84221	-0.765495	1
chr1	92324796	92329604	CL5	1.43541	0.388997	2.16975	-1.47904	1
chr1	92394095	92398705	CL5	1.59153	1.4504	2.48571	-0.572071	1
chr1	92398696	92411205	CL6	1.8475	1.2869	2.40408	-2.01715	1
chr1	92424095	92426205	CL6	1.51558	-0.227674	2.88272	-0.196474	1
chr1	92586695	92589105	CL6	1.92084	1.84272	3.41218	-2.5184	1
chr1	92753296	92755805	CL5	1.62805	0.187363	2.27719	-1.23829	1
chr1	92764695	92768304	CL6	1.92084	0.772326	2.34462	-3.31308	1
chr1	92775896	92782804	CL6	2.47605	1.62032	2.64985	-2.30931	1
chr1	92782795	92795105	CL5	1.49727	0.935825	2.74276	-2.03897	1
chr1	92795296	92798105	CL6	1.44908	1.389	1.98768	-2.24448	1
chr1	92865395	92888305	CL5	0.977893	0.153416	2.4014	-2.40844	1
chr1	93005195	93008205	CL6	1.06101	0.150837	2.67049	-2.43594	1
chr1	94027296	94035204	CL5	1.33587	0.952898	1.40272	-1.32802	1
chr1	9837095	9839105	CL5	1.69844	2.62032	2.79865	-1.55432	1
chr10	100595795	100597105	CL5	0.306125	1.77233	1.85523	-1.36816	1
chr10	110711096	110714805	CL5	0.891088	2.53786	2.53562	-1.01361	1
chr10	111327595	111331004	CL5	1.00657	1.4504	2.09731	-1.23898	1
chr10	111344896	111347605	CL6	1.39359	0.257752	1.64665	-0.909827	1
chr10	115061995	115063505	CL6	0.554053	2.40459	2.65464	0	1
chr10	116702095	116703205	CL5	1.69844	1.4504	2.15479	-1.12609	1
chr10	116848896	116851204	CL5	1.67536	0.565875	1.58106	-0.333978	1
chr10	117298696	117306705	CL5	1.21302	2.00499	1.68618	-1.79735	1
chr10	118014795	118016205	CL6	1.68755	-0.510572	2.56638	-2.05344	1
chr10	118056295	118059405	CL5	3.62203	2.389	3.50057	-2.49002	1
chr10	118307795	118318005	CL6	0.965635	0.897857	2.24611	-2.42607	1
chr10	118653696	118662604	CL5	1.51	1.4504	1.80277	-1.44166	1
chr10	118981896	118988505	CL5	2.55405	1.99472	2.88724	-1.30112	1
chr10	120605795	120607105	CL5	1.31636	0.247634	2.04719	-0.0787792	1
chr10	127352195	127356505	CL5	2.64598	1.65985	2.86215	0.58081	1
chr10	127977995	127983604	CL5	1.18059	2.53786	2.19188	-1.38482	1
chr10	14211095	14216105	CL5	0.0430909	1.77233	3.16229	-2.41485	1
chr10	20523295	20535505	CL5	1.06694	1.25775	1.87057	-1.97801	1
chr10	21400896	21407205	CL5	1.13055	0.723416	2.00028	-1.5184	1
chr10	21455296	21465905	CL5	1.27882	0.935825	1.70015	-0.887925	1
chr10	21491696	21502905	CL5	1.14263	0.852496	1.96215	-1.10099	1
chr10	22011295	22017305	CL5	2.32108	2.2917	3.16975	-1.0781	1
chr10	22237295	22241305	CL5	1.31611	1.78827	0.927384	-1.99233	1
chr10	22322495	22323805	CL6	1.55405	1.56588	1.62511	-3.61794	1
chr10	22868296	22875604	CL5	0.443629	1.48602	1.83287	-1.15497	1
chr10	39940096	39948605	CL5	1.24024	1.31547	2.18664	-1.78955	1
chr10	40153095	40157305	CL5	-0.249089	2.74808	1.24696	-1.85895	1
chr10	40181095	40189104	CL5	1.62002	1.06183	2.12186	-1.94166	1
chr10	42871595	42879405	CL6	2.1806	1.25775	2.91856	-1.60164	1
chr10	42893995	42896404	CL6	1.16411	1.30838	2.37396	-2.16356	1
chr10	42896395	42902905	CL5	1.50252	1.22299	2.64397	-2.15951	1
chr10	43102195	43108904	CL5	2.29102	2.11336	2.8506	-1.53048	1
chr10	43109495	43110505	CL5	1.76556	0.0353604	2.93615	-0.758354	1
chr10	43655696	43663504	CL5	3.00657	2.69833	3.58942	-1.39589	1
chr10	45311695	45312905	CL6	1.39359	1.62032	1.40272	0.288953	1
chr10	59080396	59081505	CL6	3.11348	2.62032	3.27374	-2.66524	1
chr10	59131095	59134504	CL5	1.02859	1.03536	1.86629	-2.25948	1
chr10	60309795	60313204	CL6	2.33587	1.4504	3.06569	-2.50691	1
chr10	60313195	60321104	CL5	1.3181	0.63097	1.90075	-2.54588	1
chr10	60321595	60334605	CL5	2.51991	1.5284	3.42366	-1.3549	1
chr10	60399795	60406404	CL6	3.02037	1.97396	3.36668	-1.82809	1
chr10	60406395	60414405	CL5	0.949982	1.30125	2.67049	-1.49992	1
chr10	60428195	60437005	CL5	1.65662	0.0670691	2.40399	-1.85098	1
chr10	60447695	60449205	CL5	1.6519	0.772326	2.03744	-2.11315	1
chr10	60460395	60466704	CL6	1.62805	0.176223	1.61423	-2.0905	1
chr10	60514595	60520904	CL6	3.48271	2.84272	3.88725	-2.03298	1
chr10	60520895	60525805	CL5	1.80597	-0.227674	2.41924	-1.64219	1
chr10	60637495	60646105	CL6	2.1061	0.964971	2.86117	-1.36709	1
chr10	60646096	60655104	CL5	2.73239	1.15084	2.99819	-1.86598	1
chr10	60659396	60663505	CL5	2.0962	2.22299	2.8225	-1.48866	1
chr10	60878695	60881105	CL6	1.39359	1.389	2.49465	-2.63161	1
chr10	60904195	60937805	CL5	1.97562	1.05185	2.86192	-1.61085	1
chr10	60938296	60946205	CL5	1.62805	0.895183	2.03199	-2.08802	1
chr10	60976795	60983005	CL5	2.42714	1.55473	3.03254	-1.37312	1
chr10	61709795	61712005	CL5	1.59153	0.257753	2.23161	-2.75835	1
chr10	61867995	61875804	CL5	3.06635	1.55473	3.34264	-1.41827	1
chr10	61879296	61896305	CL6	2.81642	0.90291	2.32366	-0.62091	1
chr10	61936095	61957305	CL5	2.35845	1.04625	2.49384	-1.04262	1
chr10	61957496	61970304	CL5	1.52025	0.925483	1.07127	-1.31105	1
chr10	62189296	62193805	CL5	3.04309	1.11336	3.58942	-1.04036	1
chr10	64076295	64081504	CL5	2.11348	2.35729	3.86215	-1.71105	1
chr10	66786995	66795404	CL5	0.941714	1.19763	1.55201	-2.20747	1
chr10	67830195	67834505	CL5	2.55405	1.84272	3.42626	-1.43031	1
chr10	69739995	69744705	CL6	2.22896	1.389	2.72465	-1.59618	1
chr10	70225995	70227404	CL5	2.11348	2.15084	2.30454	0	1
chr10	74997896	75000705	CL5	3.00657	1.90983	3.22626	-2.31512	1
chr10	75000696	75002005	CL6	1.83486	1.24874	2.16613	-2.79851	1
chr10	75001996	75005204	CL5	2.05029	0.986451	2.30047	0.78698	1
chr10	75201395	75202405	CL5	1.39359	1.4504	1.58106	-2.11315	1
chr10	75811295	75822805	CL5	1.45402	1.16089	1.51554	-0.899568	1
chr10	76610196	76614805	CL6	2.6519	1.4504	3.45553	-2.31096	1
chr10	76627296	76634005	CL6	2.73239	1.9529	3.29435	-2.57841	1
chr10	76710095	76715704	CL6	2.15912	-0.0641755	2.67836	-2.50623	1
chr10	77656495	77662504	CL5	1.30613	1.12847	2.12058	-1.29601	1
chr10	77758495	77759605	CL6	1.43541	0.772326	2.29435	-1.29601	1
chr10	77770895	77787905	CL6	1.20945	0.717878	2.05723	-1.45692	1
chr10	77888395	77899704	CL5	2.54453	1.82544	3.2396	-2.82743	1
chr10	77907595	77913705	CL5	0.835379	0.575929	2.29713	-1.90899	1
chr10	77930095	77934905	CL6	1.50252	0.819632	2.69395	-1.93846	1
chr10	78100795	78106105	CL5	2.73239	1.4504	2.42781	-0.365912	1
chr10	78136995	78144204	CL6	2.1969	1.25775	2.58106	-1.20665	1
chr10	78144895	78152805	CL5	1.03948	0.96136	2.17272	-1.53351	1
chr10	78508495	78511404	CL5	1.79798	2.09425	2.44942	-1.8869	1
chr10	78598396	78606604	CL5	1.69844	1.56587	2.8225	-1.46153	1
chr10	78606595	78612905	CL6	2.82969	3.15084	4.30454	-2.13607	1
chr10	79641296	79652004	CL5	2.45587	1.25775	1.83327	-0.463887	1
chr10	79830095	79831305	CL5	2.13353	-0.0972384	2.03342	-0.0895589	1
chr10	81201396	81207305	CL5	3.18877	1.99472	3.68357	-0.730073	1
chr10	83076295	83083004	CL5	1.59563	1.389	1.47271	-1.47051	1
chr10	83134896	83139704	CL5	2.73239	2.53786	3.67443	-1.73296	1
chr10	83149696	83161404	CL5	2.06101	1.65203	2.01526	-1.59431	1
chr10	83162095	83163305	CL5	2.35052	2.77233	3.75471	-1.08956	1
chr10	83864595	83869204	CL6	1.28798	1.68306	2.38361	-3.6929	1
chr10	83982795	83986105	CL6	2.0962	1.32487	2.80345	-1.76808	1
chr10	84781696	84789705	CL5	1.93062	0.865435	1.55852	-1.34068	1
chr10	84869396	84872705	CL5	1.80863	1.18736	1.67836	-0.93344	1
chr10	85222296	85240304	CL5	1.59153	1.50929	2.25633	-2.31591	1
chr10	85260495	85263004	CL5	1.73239	2.03536	3.04961	-2.00523	1
chr10	85304695	85317205	CL6	2.15698	2.43746	2.47414	-1.8598	1
chr10	85785195	85786305	CL5	1.21302	1.03536	2.78415	-2.60413	1
chr10	85813495	85824305	CL6	1.37938	0.2917	2.21008	-2.16756	1
chr10	85862995	85867805	CL6	0.930617	1.9529	2.24226	-2.10128	1
chr10	85986396	86004705	CL5	1.70372	1.24181	2.21591	-1.92161	1
chr10	86068495	86071905	CL6	1.32849	1.15084	2.80943	-1.85544	1
chr10	86087995	86093305	CL5	0.226691	1.57378	1.87882	-1.55298	1
chr10	86138695	86147005	CL6	1.03948	0.96136	2.03499	-2.67555	1
chr10	86264995	86272504	CL6	1.0962	1.18736	2.02926	-2.38621	1
chr10	90907095	90909405	CL5	1.27575	1.72342	2.28408	-1.50112	1
chr10	94466195	94468404	CL5	0.930617	1.11336	1.63592	-1.78505	1
chr10	94844295	94849405	CL5	0.842179	1.12847	2.75471	-2.90369	1
chr11	100117995	100122005	CL5	2.01762	0.883357	2.84409	-1.86755	1
chr11	100175895	100177905	CL5	1.76556	0.0353601	2.17716	-2.63388	1
chr11	100245795	100249705	CL5	2.01447	0.501024	2.2178	-2.56666	1
chr11	101367995	101380105	CL5	1.77023	0.370963	1.55445	-0.93852	1
chr11	102014695	102019104	CL5	2.56163	-1.06418	2.54023	-0.718701	1
chr11	102122195	102129805	CL5	3.62203	2.4504	3.25283	-0.921083	1
chr11	102979795	102986804	CL5	2.48271	1.07489	2.57826	-0.576337	1
chr11	103205495	103211805	CL5	1.88103	0.909829	2.36425	-0.864853	1
chr11	103616295	103621305	CL5	1.11348	1.77233	2.73474	-3.05344	1
chr11	104031795	104041205	CL5	1.44226	0.748078	1.97922	-2.00523	1
chr11	104097995	104110105	CL5	1.36296	1.1666	2.59774	-1.57379	1
chr11	105390195	105395504	CL5	1.17649	0.659851	1.92298	-1.97061	1
chr11	106329196	106337504	CL5	1.62148	0.312894	1.77485	-1.21481	1
chr11	106377095	106378805	CL5	2.23686	-0.96464	3.10316	-0.374013	1
chr11	107724195	107730604	CL5	1.89858	0.7358	1.71322	-2.12412	1
chr11	107731595	107733804	CL5	2.32849	1.4504	2.92958	-1.82653	1
chr11	107744296	107752704	CL6	2.8252	2.15084	2.65805	-1.93491	1
chr11	107753895	107761805	CL5	1.56665	1.59336	3.19919	-2.32067	1
chr11	107762696	107772004	CL5	1.94998	0.520787	2.1593	-2.05618	1
chr11	107816296	107821005	CL6	1.27575	0.994718	2.06569	-3.04892	1
chr11	107846995	107849005	CL5	1.69844	0.620323	1.9427	-1.57894	1
chr11	107854795	107861705	CL5	1.39359	1.71343	2.77831	-1.34007	1
chr11	107877396	107893004	CL5	1.54366	0.823856	1.62166	-1.59628	1
chr11	107893895	107898305	CL6	0.528518	2.35729	2.79865	-2.03298	1
chr11	107966795	107978405	CL6	1.77059	0.997886	2.38657	-1.74837	1
chr11	108367396	108374405	CL5	1.01884	0.804035	1.84596	-1.94485	1
chr11	109077195	109098105	CL5	0.87441	0.80187	1.85236	-1.74006	1
chr11	10910895	10912205	CL6	1.10336	1.64618	2.63726	-5.41149	1
chr11	112711896	112717605	CL6	0.891088	1.09425	2.69395	-1.23571	1
chr11	113056995	113066505	CL5	1.40566	0.982893	2.02163	-1.95125	1
chr11	113922395	113941004	CL5	2.11889	1.16825	2.80547	-2.38872	1
chr11	113960596	113961805	CL6	1.06101	0.620323	2.13207	-3.55905	1
chr11	114187196	114190005	CL5	1.68299	-0.0643603	1.86784	-1.46312	1
chr11	114623795	114625205	CL5	2.23686	1.25775	2.71704	-1.85401	1
chr11	114900596	114905605	CL5	1.97288	1.90983	1.80441	-1.81796	1
chr11	115117695	115137805	CL5	1.30265	0.531318	1.69395	-1.26371	1
chr11	115239195	115245704	CL5	2.45877	0.852496	2.86904	-0.628585	1
chr11	11554795	11565505	CL6	0.438576	1.54437	2.41001	-2.36048	1
chr11	116773995	116776005	CL5	1.11348	0.698325	1.83075	-1.65446	1
chr11	11711696	11715605	CL5	2.53494	2.03536	3.03131	-2.27873	1
chr11	117378295	117382404	CL5	1.45297	0.501024	1.48699	-0.425052	1
chr11	117565595	117570805	CL6	3.50252	2.25775	3.2668	-0.591466	1
chr11	118054795	118057704	CL5	2.50252	0.67279	3.11673	-1.25754	1
chr11	118444795	118459005	CL5	3.06989	1.53786	3.89739	-0.758526	1
chr11	118537896	118549104	CL5	2.47605	1.50485	2.58493	-0.503815	1
chr11	118613095	118637605	CL6	2.71309	1.68744	3.69561	-1.54778	1
chr11	118751695	118755604	CL6	1.71552	1.15084	2.37396	-1.59147	1
chr11	118805695	118820905	CL6	1.80738	0.854788	2.58795	-2.83614	1
chr11	118821696	118850805	CL6	1.46324	0.568395	1.99743	-1.71727	1
chr11	118939395	118975005	CL5	1.93985	1.00499	2.95472	-1.16321	1
chr11	118987495	118988704	CL6	1.34465	0.604394	2.51524	-3.95898	1
chr11	11978895	11995105	CL5	1.44226	1.43529	1.87589	-0.613272	1
chr11	120041295	120044304	CL5	2.07872	-0.434125	2.37719	-0.663429	1
chr11	120740795	120745705	CL5	4.68117	3.84272	4.71322	-0.620282	1
chr11	121022696	121029304	CL5	1.32108	0.0353602	2.09339	-0.922256	1
chr11	121106995	121108105	CL6	1.21302	0.772326	1.75471	-0.354904	1
chr11	121167196	121175105	CL5	1.16411	0.565875	1.85754	-1.05177	1
chr11	121404095	121406704	CL5	1.76556	0.0353601	3.04961	-1.49241	1
chr11	121690295	121692705	CL6	1.06101	1.69833	2.45858	-1.77406	1
chr11	121731695	121738805	CL6	1.15048	0.897857	1.60825	-1.75835	1
chr11	121809495	121811105	CL6	0.476051	1.03536	2.4887	-2.04985	1
chr11	20898896	20901405	CL5	1.36502	1.11336	1.52403	-1.60795	1
chr11	24132796	24137605	CL6	1.47605	0.509291	1.73976	-0.875902	1
chr11	24259296	24267104	CL5	2.02233	1.62032	2.29581	-1.72522	1
chr11	31373696	31380304	CL5	1.59891	1.82891	2.32071	-1.14514	1
chr11	31606695	31609305	CL6	1.82969	1.32487	3.18822	-1.75835	1
chr11	31814395	31821405	CL6	1.53708	1.18736	1.73976	-2.32248	1
chr11	32050195	32051405	CL5	1.08042	0.603202	2.27958	-0.352594	1
chr11	32135295	32136705	CL6	1.1806	1.4504	2.06169	-2.15583	1
chr11	32424195	32426405	CL5	2.59153	1.32487	2.66786	-0.871512	1
chr11	32782195	32788205	CL6	2.13055	1.56588	2.8506	-2.45999	1
chr11	32788296	32798505	CL6	1.1354	0.909829	1.70059	-2.20637	1
chr11	32813895	32819404	CL5	1.64852	0.549933	2.45858	-2.66524	1
chr11	32822896	32828704	CL5	1.18527	1.25775	1.2663	-2.58099	1
chr11	32847396	32856404	CL5	2.33798	1.8525	2.70059	-1.40812	1
chr11	32856395	32866404	CL6	2.1806	0.646795	2.33967	-1.49615	1
chr11	33131995	33133404	CL5	2.06101	1.25775	2.59774	-2.79851	1
chr11	33595195	33601905	CL5	4.37759	3.12282	3.4402	0.0332981	1
chr11	33795896	33799205	CL6	1.85045	1.86544	2.71449	-2.41592	1
chr11	33865695	33872704	CL5	1.92671	1.52079	1.89896	-1.73985	1
chr11	33963695	33971205	CL6	1.93548	1.47277	2.40982	-1.12026	1
chr11	33971596	33976205	CL5	1.07166	0.935825	1.50529	-1.4163	1
chr11	34029395	34032605	CL6	1.30613	2.12282	3.302	-1.21355	1
chr11	34177596	34189705	CL6	2.64241	1.12847	3.35447	-2.81539	1
chr11	34194595	34196504	CL5	1.62805	1.03536	2.17716	-1.57612	1
chr11	34232195	34238105	CL5	1.47605	1.12847	2.56758	-2.40407	1
chr11	34238096	34248504	CL6	1.38413	1.56588	2.13969	-2.47186	1
chr11	34286896	34295505	CL6	1.67868	-0.356957	2.15157	-0.935013	1
chr11	34519795	34531905	CL6	1.04031	1.1929	1.41436	-1.34368	1
chr11	34691895	34694305	CL6	1.33587	0.772326	1.4402	-1.15162	1
chr11	34838295	34843105	CL5	0.765557	1.53786	2.50352	-2.28708	1
chr11	35249396	35259305	CL6	1.70985	1.32487	2.22447	-1.85282	1
chr11	35276095	35278404	CL5	1.30613	1.4504	1.97071	-2.2471	1
chr11	35300496	35310904	CL5	3.29102	2.97396	3.96429	-1.18821	1
chr11	35454296	35472405	CL5	1.71641	1.13321	1.68659	-1.37363	1
chr11	35513495	35516305	CL5	1.89109	0.450398	2.29093	-2.28259	1
chr11	35618396	35624004	CL6	1.31735	0.97396	2.10316	-2.09975	1
chr11	35623995	35636805	CL5	1.50088	1.21858	2.65364	-2.04136	1
chr11	35664495	35671005	CL5	1.67245	1.53786	2.454	-1.76014	1
chr11	35742295	35744105	CL5	1.89109	1.69833	2.42158	-2.8062	1
chr11	35745296	35754404	CL5	1.56247	1.34656	1.56983	-1.61126	1
chr11	36022096	36026404	CL5	1.48746	0.687437	2.06169	-1.86717	1
chr11	3702595	3704004	CL5	2.03405	1.35729	2.45858	-0.201373	1
chr11	3787095	3789005	CL5	1.21302	1.62032	2.91856	-1.88097	1
chr11	4060995	4063004	CL5	2.4216	1.62032	2.72465	-1.27739	1
chr11	4070595	4079605	CL5	-0.145437	1.3764	2.59359	-2.44457	1
chr11	4277796	4280005	CL5	1.43541	1.40459	2.04961	-0.433513	1
chr11	4286995	4288104	CL6	1.55405	0.0353602	1.72465	-0.736582	1
chr11	4313295	4319305	CL5	1.78417	0.730506	1.12223	-0.914407	1
chr11	43479095	43486705	CL5	1.26455	-0.254146	2.45192	-1.60917	1
chr11	44770895	44775804	CL5	1.42714	0.713432	2.61423	-0.866966	1
chr11	46382895	46390405	CL5	2.44568	1.49479	2.91635	-2.35105	1
chr11	48594795	48602805	CL5	0.429508	1.75157	2.31034	-2.72485	1
chr11	48900895	48906905	CL6	0.98795	1.18736	1.56419	-1.97998	1
chr11	4957496	4960005	CL5	1.47605	0.698325	2.03131	0.116772	1
chr11	49950895	49952104	CL5	0.891089	1.03536	1.72465	-0.348477	1
chr11	50492495	50500804	CL6	1.32405	1.33792	1.7695	-1.40293	1
chr11	50539996	50545905	CL5	1.09272	1.25775	1.45858	-2.51267	1
chr11	50673696	50683205	CL6	1.97288	1.05921	2.44758	-2.71824	1
chr11	50736695	50744504	CL5	1.24864	0.942251	1.83779	-1.91268	1
chr11	50986095	50994305	CL6	1.61598	1.18736	2.36749	-2.39153	1
chr11	51038795	51045005	CL6	1.82969	2.77233	2.35773	-3.35794	1
chr11	51469595	51472605	CL5	2.1806	1.4504	2.67836	-0.817963	1
chr11	51502795	51522804	CL5	1.89331	0.638025	2.14978	-1.88005	1
chr11	51531396	51536305	CL5	0.910988	0.67279	2.20283	-1.66761	1
chr11	52461296	52464505	CL5	1.89109	0.113363	2.00862	-2.31677	1
chr11	52561795	52588805	CL5	1.66953	1.07489	2.30877	-1.80774	1
chr11	52736395	52739204	CL5	1.14743	1.4504	2.16975	-0.694928	1
chr11	52776696	52785704	CL5	1.2696	0.520787	2.11364	-1.73398	1
chr11	53011096	53018305	CL6	2.59891	1.62032	2.87999	-1.94582	1
chr11	53061796	53067704	CL6	1.30613	0.531318	1.86375	-1.47658	1
chr11	53716395	53724704	CL5	2.35052	2.25775	2.85523	-1.71549	1
chr11	53993695	54000705	CL6	2.35052	2.07489	3.79865	-1.94962	1
chr11	54050495	54052804	CL5	3.39359	2.03536	4.1716	-2.95898	1
chr11	54213495	54219404	CL6	2.37652	1.41387	2.58106	-1.84731	1
chr11	54253396	54255605	CL5	1.94998	0	2.85523	-3.63388	1
chr11	55172895	55185605	CL5	1.52336	1.66763	2.72161	-1.92737	1
chr11	55201195	55202705	CL5	0.765557	0.450398	3.35447	-0.580987	1
chr11	55364195	55366104	CL6	2.69844	2.03536	3.75471	-0.711047	1
chr11	55707295	55708805	CL6	2.06101	0.772326	2.45858	-2.5184	1
chr11	56085195	56086405	CL5	0.829688	1.53786	1.94921	-1.40293	1
chr11	57602995	57607305	CL5	2.44908	1.389	3.88045	-1.41337	1
chr11	58271195	58273604	CL6	2.22896	3.03536	1.96215	-3.84855	1
chr11	58391196	58393105	CL5	2.92084	2.84272	4.03131	-2.28259	1
chr11	58610795	58612705	CL6	1.59153	1.25775	2.8895	-2.5184	1
chr11	58652796	58664904	CL5	1.46456	1.22801	2.05825	-1.82233	1
chr11	59064995	59069404	CL6	1.92084	-0.812637	2.74476	-0.13958	1
chr11	59929295	59940105	CL5	1.40766	0.324867	2.40272	-0.817963	1
chr11	59968396	59984405	CL5	1.89571	-0.0212233	2.21757	-0.330118	1
chr11	60517695	60519305	CL5	2.86072	1.77233	3.19919	-1.81684	1
chr11	61041795	61047005	CL5	2.31362	0.952898	2.49761	-1.22458	1
chr11	61118296	61126905	CL5	1.79798	0.828909	1.64985	-0.807556	1
chr11	61381496	61385605	CL5	1.97855	-0.0901708	1.84828	-1.36591	1
chr11	61459195	61468404	CL5	2.08373	1.89097	1.57626	-1.3666	1
chr11	61598495	61599805	CL6	1.75245	1.18052	1.68242	0.388489	1
chr11	61634095	61649405	CL5	1.31469	0.450398	1.69174	-1.54332	1
chr11	61720596	61723705	CL5	1.87598	1.35729	2.19919	-1.34427	1
chr11	62227095	62236304	CL5	1.04637	0.823856	1.82465	-1.99116	1
chr11	63069796	63080204	CL5	1.80255	1.68744	2.10899	-1.50806	1
chr11	63240995	63256205	CL6	2.37652	1.10575	2.25703	-0.99802	1
chr11	63630295	63632605	CL6	0.598908	2.23699	2.59608	-1.87455	1
chr11	63657195	63661404	CL5	1.21302	1.389	2.18454	-2.11159	1
chr11	63779795	63793205	CL5	0.964337	1.82544	3.00498	-1.65591	1
chr11	64441396	64444305	CL5	3.00657	2.69833	3.86904	-1.06469	1
chr11	64942095	64953004	CL6	0.880117	1.05706	1.60825	-2.5924	1
chr11	66674695	66676405	CL5	0.67536	1.32487	1.82722	-3.42987	1
chr11	6712496	6713705	CL6	1.4876	0.225883	2.25221	-1.02225	1
chr11	67215996	67221605	CL5	0.675359	1.90983	2.9961	-2.07562	1
chr11	67655696	67667104	CL5	2.77283	1.4504	3.11286	-0.880124	1
chr11	67692495	67694404	CL5	1.62805	1.62032	2.5385	-1.27048	1
chr11	67761796	67769104	CL6	1.14743	1.16312	1.79544	-2.43127	1
chr11	67790796	67799405	CL5	0.891088	1.31289	1.40617	-2.1125	1
chr11	68539595	68552405	CL5	3.6519	3.43529	4.13779	-1.73939	1
chr11	68654695	68662405	CL5	2.60381	2.56588	2.54711	-1.14357	1
chr11	68681895	68682905	CL5	1.30613	0.909829	2.40272	-1.11544	1
chr11	70052895	70055405	CL5	2.23686	0.909829	3.52548	-1.33348	1
chr11	70091795	70096004	CL5	1.82969	1.30838	2.55567	-1.32458	1
chr11	70163195	70170605	CL5	1.26455	0.20042	2.58411	-1.51598	1
chr11	70804195	70808205	CL5	1.18059	1.389	2.17716	0.00407173	1
chr11	70811995	70813105	CL6	1.30613	1.25775	2.89626	-1.81058	1
chr11	71467695	71476404	CL5	0.978551	1.00499	1.83427	-2.17762	1
chr11	71725495	71738904	CL5	1.13707	0.680695	2.11257	-0.588563	1
chr11	72002495	72022305	CL5	1.49877	1.66541	2.9949	-1.55251	1
chr11	72075596	72086004	CL5	1.64241	1.48602	2.11364	-1.02945	1
chr11	72234595	72248104	CL6	3.44226	3.22299	3.36099	-2.5414	1
chr11	72503396	72510005	CL5	1.75825	0.952898	2.01278	-1.31022	1
chr11	72525495	72528104	CL5	1.87091	1.81963	1.9961	-1.63244	1
chr11	72528095	72530405	CL6	1.48382	0.362193	1.60501	-0.824258	1
chr11	73109295	73112504	CL6	1.28798	0.12847	2.13665	-1.32155	1
chr11	73269896	73274605	CL5	2.40766	1.77233	3.00446	-2.16756	1
chr11	74388496	74394704	CL5	1.17761	0.120249	2.14657	-1.82256	1
chr11	75256695	75259304	CL5	2.13055	1.389	2.24226	-0.880973	1
chr11	75421595	75432605	CL5	1.57291	0.150837	1.64263	1.0205	1
chr11	7552195	7553705	CL6	1.27575	0.772326	1.69912	-1.34332	1
chr11	75771195	75782604	CL6	2.84528	1.74808	3.22804	-0.582793	1
chr11	75782595	75784304	CL5	1.04309	0.187363	2.47672	-0.44144	1
chr11	75813595	75825705	CL5	1.49727	0.772326	2.33271	-1.54079	1
chr11	75832595	75834405	CL5	1.24473	0.772326	2.39638	-2.14845	1
chr11	75838095	75844005	CL5	3.23686	2.72342	3.89626	-0.328142	1
chr11	77020896	77023405	CL5	0.765557	1.9529	2.37719	-2.29601	1
chr11	78365595	78376804	CL5	4.53494	2.59336	4.62782	-0.0628458	1
chr11	78377995	78380405	CL5	1.72116	1.4504	2.4402	-1.4163	1
chr11	78381396	78385004	CL5	2.30613	1.53786	1.88272	0.102857	1
chr11	78901495	78908504	CL5	1.15958	1.03536	1.29899	-1.59908	1
chr11	79175496	79182204	CL5	1.95957	1.79617	2.10899	-0.878426	1
chr11	79201395	79208605	CL5	1.98259	0.0353601	2.37811	-1.31195	1
chr11	80788595	80793605	CL5	1.00657	1.87666	1.84828	-1.15773	1
chr11	8086195	8089205	CL5	0.850446	0.952898	2.65198	-2.73211	1
chr11	80870396	80872105	CL6	1.82969	1.03536	2.07366	-3.17048	1
chr11	80984495	80995305	CL6	2.64003	2.07489	3.34132	-2.1273	1
chr11	81185595	81191004	CL6	1.08749	1.49479	2.3932	-2.12286	1
chr11	81222396	81235405	CL6	2.21302	0.7358	2.92463	-2.21355	1
chr11	81235496	81241905	CL5	1.19365	1.65203	2.20355	-2.0264	1
chr11	81339495	81362705	CL6	0.931961	0.958739	1.85523	-1.74263	1
chr11	81415295	81423804	CL6	1.41465	1.94225	3.05868	-2.27809	1
chr11	81735595	81742105	CL6	1.06101	0.80795	2.22894	-2.03298	1
chr11	82221495	82223504	CL6	2.06101	2.53786	4.04354	-4.17048	1
chr11	82224695	82229404	CL6	2.26032	2.69833	3.91967	-2.89162	1
chr11	82238796	82250404	CL6	1.33587	1.18736	2.41061	-1.71105	1
chr11	82250395	82277005	CL5	0.883784	0.798321	2.52509	-1.64919	1
chr11	82303395	82311305	CL6	1.61771	1.34348	3.46508	-2.6868	1
chr11	82364195	82365605	CL6	1.47605	0.772326	2.55567	-3.17048	1
chr11	8247295	8252405	CL6	1.2696	0.587901	2.43649	-1.70264	1
chr11	82485796	82491705	CL5	1.91494	1.55473	2.10433	-2.16391	1
chr11	82508295	82518504	CL5	1.54771	0.748078	1.79865	-1.92297	1
chr11	82612296	82616304	CL5	1.51558	3.35729	3.23694	-1.62859	1
chr11	82639295	82660305	CL5	1.08547	0.899705	2.25849	-1.98572	1
chr11	83186995	83188405	CL6	2.00657	0	2.24226	-1.14239	1
chr11	83696095	83702705	CL6	1.39359	1.3764	1.66576	-2.6387	1
chr11	83806396	83812905	CL5	2.15412	0.376397	2.58441	-1.34437	1
chr11	83836395	83841104	CL6	0.930617	1.4504	1.61968	-1.22458	1
chr11	83908196	83919304	CL6	1.99862	1.19763	2.12552	-1.15002	1
chr11	84670695	84672204	CL6	3.23686	2.15084	3.66259	-2.88097	1
chr11	84672195	84682405	CL5	1.32966	0.772326	1.80622	-1.55019	1
chr11	84789295	84807105	CL5	1.68695	0.547259	2.63323	-1.11767	1
chr11	85170395	85172505	CL5	1.59153	1.03536	2.68618	-1.02516	1
chr11	85816495	85824004	CL5	2.35052	0.620323	2.93615	-1.81796	1
chr11	87905795	87909905	CL5	0.528518	0.187363	3.16229	-2.42846	1
chr11	87919095	87921705	CL5	1.11348	0.565875	2.52403	-1.50361	1
chr11	88154995	88157005	CL5	2.27575	0.67279	1.36425	0.180019	1
chr11	88225395	88228505	CL5	1.55405	1.11336	2.59774	-1.2174	1
chr11	89111395	89114204	CL5	3.12631	1.03536	2.3932	-1.67041	1
chr11	89125596	89127205	CL5	2.23686	-0.96464	2.07366	-1.04447	1
chr11	89253295	89255005	CL5	0.891089	0.952898	1.82722	-3.6929	1
chr11	89596095	89606205	CL6	1.85045	1.59336	2.29093	-2.56809	1
chr11	89690695	89699805	CL5	1.96434	2.67922	3.21008	-1.71544	1
chr11	90014695	90018305	CL5	0.213016	2.15084	2.96858	-2.99645	1
chr11	90094695	90099705	CL6	1.50776	0.883357	2.21225	-1.74142	1
chr11	90438595	90443205	CL6	1.51558	1.69833	3.28922	-2.03298	1
chr11	94533395	94535205	CL5	1.27575	1.25775	1.3113	-1.07362	1
chr11	94755695	94757305	CL5	2.89109	2.69833	2.7695	-2.5184	1
chr11	96430496	96438404	CL5	2.89109	2.57968	3.1827	-0.838636	1
chr11	98481595	98484304	CL5	1.55405	1.86544	1.21369	-0.148111	1
chr11	98558195	98562605	CL5	1.24472	1.90983	3.07763	-1.56349	1
chr11	98646095	98652505	CL5	2.37938	2.18736	3.35447	-2.17484	1
chr11	99180595	99185404	CL5	1.72116	2.25775	2.42158	-1.34664	1
chr11	99273796	99279304	CL5	1.41046	1.41387	1.59442	-1.78905	1
chr11	99286896	99293004	CL5	1.87091	2.18736	2.63053	-1.91399	1
chr11	99297996	99301405	CL5	1.07872	1.11336	1.4402	-1.5184	1
chr11	99483096	99495805	CL6	1.24757	1.16089	2.5917	-1.86102	1
chr12	100022295	100027105	CL5	2.21302	2.15084	2.9919	-1.40766	1
chr12	100049795	100051705	CL5	2.21302	2.03536	3.02516	-0.804157	1
chr12	100087495	100093005	CL6	1.76556	0.730506	2.25132	-1.85789	1
chr12	100259395	100265704	CL5	2.08749	1.40459	3.17439	-1.5233	1
chr12	100267696	100273604	CL6	3.04309	2.07489	3.62511	-1.32576	1
chr12	102113595	102115404	CL6	1.4216	1.56588	2.12442	-3.41149	1
chr12	102230795	102232504	CL6	2.00657	1.90983	2.54138	-3.45828	1
chr12	102289496	102295205	CL5	1.89109	1.73051	2.28113	-1.66042	1
chr12	102342495	102343605	CL6	1.71583	-0.165436	2.27077	-0.798511	1
chr12	102357295	102365704	CL5	3.26806	2.9529	3.54711	-1.15671	1
chr12	103263695	103266304	CL6	-0.108912	1.72342	2.54711	-3.47658	1
chr12	103300996	103304405	CL6	1.72116	1.32487	2.69395	-1.77714	1
chr12	103478995	103482004	CL6	1.39359	0.324867	2.95354	-2.20137	1
chr12	103503595	103509204	CL6	1.54134	0.187363	2.47371	-2.58141	1
chr12	103509195	103515204	CL5	2.43541	1.84272	3.23694	-0.439919	1
chr12	103989696	103991704	CL5	1.82969	2.53786	3.04961	-1.7669	1
chr12	104024195	104028804	CL6	1.25098	0.883357	2.25913	-1.67041	1
chr12	104037196	104046604	CL5	1.31611	1.80403	2.40061	-1.76456	1
chr12	104113995	104115105	CL6	1.11348	1.62032	2.25283	-2.99645	1
chr12	104239095	104243105	CL6	2.11348	1.56587	2.56983	-2.16595	1
chr12	104545195	104547704	CL5	2.62805	1.15084	2.98768	-0.96936	1
chr12	104596796	104603204	CL5	1.96909	0.895183	1.35119	-1.74852	1
chr12	104665096	104674605	CL5	2.12204	0.723416	2.02926	-1.52406	1
chr12	104968796	104972705	CL6	1.29319	1.00059	1.29581	-1.80954	1
chr12	105156395	105163804	CL5	1.65976	1.54726	1.37289	-1.39106	1
chr12	105163895	105167105	CL6	1.94998	2.15084	2.7695	-1.64516	1
chr12	105390995	105395004	CL5	2.30613	2.03536	3.26854	-1.55011	1
chr12	105443495	105449204	CL5	1.5968	0.730506	1.75258	-1.71736	1
chr12	105973995	105977205	CL5	0.978551	1.65985	2.63458	-1.58552	1
chr12	106134496	106137004	CL5	2.59153	0.620323	2.02516	-0.890371	1
chr12	106179695	106183504	CL5	2.18387	1.3764	2.01774	-0.485488	1
chr12	106199096	106206005	CL5	1.50252	0.187363	2.02104	-0.856898	1
chr12	106234396	106236105	CL5	1.92084	-0.549602	1.94921	-0.781437	1
chr12	106241195	106245805	CL6	0.628054	0.865435	2.36425	-1.32349	1
chr12	106257995	106267105	CL5	4.59153	4.55892	6.04202	-1.83381	1
chr12	106295695	106301504	CL5	2.91099	2.4504	3.43402	-0.704027	1
chr12	106314796	106324305	CL5	0.891088	0.804035	2.01001	-1.67542	1
chr12	106383096	106395205	CL5	1.91346	1.17832	2.83779	-2.13653	1
chr12	106395196	106399505	CL6	1.44908	2.25775	1.92738	-1.83367	1
chr12	106495395	106505504	CL5	3.17237	2.48015	3.90299	-1.85789	1
chr12	106546396	106557304	CL5	3.23686	1.7358	3.22088	-1.75544	1
chr12	106942796	106953904	CL5	3.02494	2.62032	4.21369	-1.96277	1
chr12	106956496	106962205	CL6	2.80863	1.77233	3.54711	-2.25911	1
chr12	107015695	107027505	CL5	1.80255	1.57378	3.24529	-1.69272	1
chr12	107122396	107125305	CL5	2.28341	1.15084	3.44481	-2.73342	1
chr12	107186296	107200605	CL6	2.17649	1.97396	3.04658	-2.77625	1
chr12	107658595	107660805	CL6	1.39359	0.865435	2.45858	-2.54977	1
chr12	107670996	107680304	CL6	1.94275	1.57968	2.69007	-2.88985	1
chr12	107686996	107700404	CL5	1.07664	0.666716	2.06592	-0.602625	1
chr12	107700395	107704005	CL6	1.35052	1.22299	2.13969	-2.72162	1
chr12	107732995	107734905	CL6	1.39359	0.0353604	2.71704	-1.98407	1
chr12	107791495	107796404	CL5	1.15162	0.942251	1.78779	-2.25419	1
chr12	107850796	107852705	CL5	1.11348	1.25775	2.52112	-4.23461	1
chr12	108036695	108044305	CL5	1.64241	0.450398	2.65623	-1.84953	1
chr12	108048695	108054805	CL5	2.30613	1.55473	3.19919	-1.97748	1
chr12	109320996	109328605	CL6	2.46263	2.11336	3.22804	-3.02299	1
chr12	109489695	109496605	CL5	2.16411	2.07489	3.73976	-2.10009	1
chr12	109834496	109849405	CL5	1.49877	1.08599	2.43888	-1.53013	1
chr12	109980096	109986604	CL5	1.33587	0.324867	2.67312	-2.03298	1
chr12	110006895	110014705	CL5	-0.477556	2.5821	2.4936	-2.2007	1
chr12	110082695	110085805	CL5	1.23686	0.909829	2.64665	-2.93712	1
chr12	110432095	110434104	CL5	-0.371947	1.4504	2.90968	-1.10337	1
chr12	112304396	112307005	CL5	1.73239	1.35729	1.70938	-0.998624	1
chr12	112311495	112351005	CL5	1.35464	0.536258	2.51401	-1.47853	1
chr12	112394195	112484305	CL5	1.01965	0.369888	2.24658	-1.56071	1
chr12	112488295	112490905	CL5	4.11348	2.35729	4.87247	-1.90543	1
chr12	112857295	112859604	CL5	2.59153	0.257752	3.19919	-1.38661	1
chr12	113251096	113252205	CL6	1.24179	1.11597	2.08163	-1.60413	1
chr12	11333096	11334805	CL5	1.62805	2.15084	3.13207	-2.71105	1
chr12	116578795	116581005	CL5	3.41465	3.40459	4.05566	-1.34708	1
chr12	116988995	116990505	CL5	0.579144	0.952898	2.05365	-2.11913	1
chr12	117100496	117103605	CL6	2.64598	1.97396	3.00654	-1.46469	1
chr12	117289096	117292905	CL5	1.02859	1.03536	1.67836	-1.67542	1
chr12	117319695	117321305	CL5	0.721164	1.50929	1.45248	-2.40293	1
chr12	117408296	117414005	CL6	2.6519	1.18736	2.83662	-1.5798	1
chr12	117525195	117528705	CL5	-0.108912	2.32487	1.82722	-1.98789	1
chr12	13073196	13077704	CL5	2.02037	1.77233	2.49464	-1.04808	1
chr12	13081896	13092004	CL5	1.24473	1.48015	1.95569	-1.89139	1
chr12	16515195	16517005	CL6	1.14743	0.952898	1.73976	-0.768381	1
chr12	16604295	16613005	CL5	2.49595	1.57968	3.02516	-2.14984	1
chr12	16697195	16699405	CL5	1.30613	0.450398	2.4707	-1.85789	1
chr12	16699896	16706305	CL5	1.23423	0.706738	1.5885	-2.25419	1
chr12	16734195	16739405	CL5	2.16411	0.620323	2.3347	-2.10184	1
chr12	17084495	17101004	CL5	1.32966	0.645414	1.84938	-0.648891	1
chr12	17105096	17112305	CL5	2.46263	2.42002	3.58942	-2.54332	1
chr12	17232095	17238005	CL5	2.32108	1.77233	3.3804	-2.01444	1
chr12	17640895	17642705	CL6	2.32849	1.62032	2.76213	-4.44801	1
chr12	19208095	19211904	CL6	1.73239	0.800895	1.98007	-0.749318	1
chr12	19949195	19950305	CL5	2.18877	0.772326	2.08553	-1.46593	1
chr12	20280596	20285304	CL5	1.55988	1.76119	1.74898	0.0483398	1
chr12	23097095	23099305	CL6	0.306126	0.509292	2.70426	-1.50361	1
chr12	23717695	23718805	CL6	0.882937	0.727649	2.03539	-2.19344	1
chr12	24464495	24469605	CL6	1.21302	0.652032	1.95957	-1.43411	1
chr12	25126295	25162805	CL5	1.62435	1.07189	2.66665	-0.687449	1
chr12	25163196	25179505	CL6	1.50544	0.515689	2.02835	-0.394574	1
chr12	25183195	25188704	CL6	1.74353	0.952898	2.66259	-1.34332	1
chr12	25188695	25198605	CL5	0.437832	0.902094	2.20176	-1.69985	1
chr12	25203695	25217204	CL5	2.3983	1.85033	3.01692	-0.878253	1
chr12	25221096	25231104	CL6	0.800115	0.63097	2.10121	-2.08656	1
chr12	25231095	25247005	CL5	0.620822	0.85639	2.12864	-1.78905	1
chr12	25256896	25264304	CL5	3.24864	2.7358	4.21549	-1.16584	1
chr12	25329095	25333905	CL6	0.958203	0.730506	1.93615	-0.907849	1
chr12	26281096	26297805	CL5	1.00002	1.20843	2.22215	-2.06178	1
chr12	27054495	27055605	CL6	2.16411	1.77233	2.42158	-2.11315	1
chr12	28541795	28544304	CL6	1.6519	1.32487	3.03744	-1.94809	1
chr12	28555096	28565105	CL5	1.39359	1.12282	2.23161	-1.57516	1
chr12	28600195	28603205	CL5	1.00657	1.62032	3.41846	-1.04808	1
chr12	28922795	28925805	CL6	1.11348	0.865435	2.33138	-1.99526	1
chr12	29068096	29074805	CL6	1.93839	1.5879	3.11132	-1.35838	1
chr12	29121695	29129504	CL5	2.94033	1.72342	3.58664	-0.700321	1
chr12	29245796	29250704	CL5	3.13902	3.53786	4.58106	-2.48364	1
chr12	29357996	29361405	CL5	2.02494	1.90983	2.79383	-1.78346	1
chr12	30096695	30100504	CL6	1.62805	0.865435	2.92738	-1.99308	1
chr12	31056895	31058905	CL5	1.94998	1.03536	3.06169	-1.59557	1
chr12	32122795	32135105	CL5	0.955219	1.41723	1.64665	-1.66335	1
chr12	32585795	32587405	CL6	1.66836	3.59923	1.9162	-2.47658	1
chr12	33074895	33082005	CL5	1.70606	1.00839	2.02104	-1.48223	1
chr12	5082295	5094005	CL5	1.17031	0.537861	2.7649	-2.12212	1
chr12	5145095	5158004	CL5	3.5107	2.60014	4.06918	-1.67971	1
chr12	5158295	5160705	CL6	1.33587	1.50929	2.37719	-2.66524	1
chr12	5174295	5187904	CL5	2.70416	1.74808	3.51088	-1.81816	1
chr12	53140395	53142505	CL6	0.628053	2.4504	3.67836	-1.50751	1
chr12	70390796	70394905	CL6	0.808626	1.32487	2.05365	-2.12247	1
chr12	71400396	71404205	CL6	1.47605	1.25775	2.37719	-2.56903	1
chr12	71535196	71542305	CL5	1.55405	0.450398	1.67836	-1.29601	1
chr12	71558195	71568105	CL5	1.44568	1.57968	2.8656	-2.33094	1
chr12	71749796	71753605	CL5	2.26032	1.25775	2.40272	-2.56903	1
chr12	71753896	71758805	CL5	1.78725	1.56587	1.9961	-1.4395	1
chr12	72981895	72987005	CL5	1.51558	0.909829	1.52983	-0.673377	1
chr12	73629695	73639104	CL5	1.51124	1.43022	1.9961	-2.2686	1
chr12	73699295	73703305	CL5	1.30613	0.865435	2.83193	-1.80297	1
chr12	76155496	76163804	CL5	1.24473	1.50929	1.38361	-1.28409	1
chr12	77531995	77533705	CL6	1.59153	-0.227674	2.32472	-1.93344	1
chr12	79905695	79907105	CL5	1.52852	1.03536	1.56983	-0.887926	1
chr12	79934495	79936904	CL6	2.62805	2.4504	3.24226	-2.1096	1
chr12	79936895	79938105	CL5	1.48641	0.809652	1.13072	-2.2289	1
chr12	79947695	79954804	CL5	2.30613	1.85639	2.08553	-1.48727	1
chr12	8018195	8019405	CL6	0.343453	1.36219	1.86455	-1.48866	1
chr12	80546596	80550305	CL5	3.57291	2.65985	3.08553	-1.0939	1
chr12	80581896	80595905	CL6	3.34322	2.24047	3.03744	-0.871783	1
chr12	80595896	80603305	CL5	1.52206	0.565875	1.42158	-0.215722	1
chr12	8061395	8063205	CL6	1.1806	0.565875	2.48272	-1.99645	1
chr12	81220796	81228205	CL5	1.14743	1.4504	2.86675	-1.9971	1
chr12	81835395	81844204	CL5	1.49199	1.33792	1.41783	-1.85895	1
chr12	83134695	83151005	CL6	2.71975	2.05031	3.42041	-2.03298	1
chr12	83168795	83171004	CL5	2.59153	2.62032	3.54711	-0.734894	1
chr12	83341595	83348005	CL6	1.50252	0.994718	1.89176	-2.00195	1
chr12	83348296	83353905	CL6	1.06863	1.00059	1.48187	-2.2383	1
chr12	83414096	83417405	CL5	0.860715	1.25775	1.77685	-2.11098	1
chr12	83476596	83477705	CL5	0.891088	0.450398	2.61423	-1.76167	1
chr12	8382895	8399405	CL5	2.40128	1.23889	2.73291	-2.00513	1
chr12	8436195	8447804	CL6	3.5869	2.47277	4.1017	-1.79037	1
chr12	8448695	8451905	CL6	1.44363	1.12847	2.30454	-0.756135	1
chr12	84891596	84897705	CL5	1.53708	1.06183	1.63951	-0.834622	1
chr12	86590095	86602805	CL5	1.15221	0.852496	1.44547	-1.30511	1
chr12	86619295	86636105	CL5	1.36141	1.47277	2.29945	-1.78061	1
chr12	87053695	87058705	CL5	0.925036	0.852496	2.59061	-1.86975	1
chr12	87061396	87063005	CL5	2.89109	3.15084	3.65464	0	1
chr12	8963795	8966405	CL6	0.949982	3.47277	3.21008	-1.55381	1
chr12	9053495	9057805	CL5	1.06863	0.89097	2.54711	-2.52412	1
chr12	9162895	9164104	CL6	0.476051	1.90983	2.63053	-3.5184	1
chr12	98420995	98424105	CL6	1.36502	1.86544	2.80824	-2.82653	1
chr12	99016796	99035704	CL5	1.75034	1.79435	2.12501	-1.95377	1
chr12	99582895	99586005	CL5	1.13902	1.40459	1.91635	-0.681901	1
chr13	100313395	100315104	CL6	1.57914	1.389	2.3113	-2.72735	1
chr13	100895796	100900605	CL5	2.82969	2.57968	3.06768	-1.60307	1
chr13	107219996	107227305	CL5	0.6519	2.09425	1.93615	-2.30666	1
chr13	107493696	107499204	CL5	1.21302	0.952898	1.42158	0.0133186	1
chr13	109106795	109113104	CL5	0.829688	1.77233	1.44941	-3.43897	1
chr13	110344095	110346005	CL6	0.180595	1.62032	1.88272	-1.88097	1
chr13	111378995	111383405	CL6	1.78725	1.77233	1.93615	-2.90087	1
chr13	112067795	112070305	CL5	1.21302	0.187363	2.33138	-2.13989	1
chr13	112255696	112260504	CL5	2.35052	1.80795	1.73222	-1.23228	1
chr13	112533295	112538005	CL6	1.8401	0.865435	2.11673	-1.46594	1
chr13	114164695	114167404	CL5	1.1806	0.865435	2.15479	-2.05344	1
chr13	12660695	12666104	CL5	2.66368	2.35729	3.22447	-0.556719	1
chr13	13568595	13573804	CL6	1.89109	2.15084	2.80585	-2.77366	1
chr13	13800895	13804405	CL6	1.99263	0.909829	2.03744	-1.81058	1
chr13	20898695	20900605	CL6	0.891088	2.62032	2.85523	-3.06155	1
chr13	24487995	24497105	CL6	1.11348	0.772326	2.34022	-1.92579	1
chr13	24502096	24506104	CL5	1.82969	1.25775	2.75471	-1.67257	1
chr13	24555295	24560305	CL5	1.08749	0.620323	1.87589	-1.97408	1
chr13	24680696	24687005	CL5	1.78417	1.70913	2.59774	-1.36312	1
chr13	30008495	30011504	CL5	1.6519	0.450398	2.09339	-1.48093	1
chr13	30738795	30745004	CL6	1.97855	1.80795	3.34462	-2.73812	1
chr13	30761096	30766805	CL6	1.73239	1.65985	1.80585	-2.21839	1
chr13	31569996	31576704	CL6	1.62805	1.72342	3.53273	-1.99116	1
chr13	31706395	31714404	CL6	1.65864	1.57378	2.29288	-1.52818	1
chr13	32664795	32670305	CL5	0.164107	0.97396	2.51454	-1.81058	1
chr13	34193996	34198205	CL5	1.54317	-0.10903	1.98044	-1.89793	1
chr13	34714895	34725304	CL6	1.82183	1.55892	2.36668	-2.35984	1
chr13	34725395	34736505	CL6	1.44568	1.57968	2.23161	-1.33849	1
chr13	37376595	37377705	CL5	0.4679	1.19713	1.92143	-1.45521	1
chr13	37494795	37498404	CL5	1.76556	0.865435	1.80824	-0.521077	1
chr13	37578495	37585704	CL5	2.64598	1.57968	2.57265	-1.43351	1
chr13	37701095	37702905	CL5	3.06101	2.35729	3.65464	-1.8608	1
chr13	38305995	38308205	CL5	2.40766	0.187363	2.60875	-2.8449	1
chr13	38482395	38489705	CL5	1.01662	0.848947	1.76414	-2.10207	1
chr13	38491296	38492405	CL6	0.765558	2.97396	2.36425	-1.73658	1
chr13	3860795	3865304	CL5	1.62805	1.389	2.61968	-2.25242	1
chr13	38802495	38808505	CL5	0.87381	1.64304	1.9768	-1.34995	1
chr13	39395695	39397705	CL6	1.11348	2.03536	2.15479	-2.94135	1
chr13	3940395	3945905	CL6	1.74907	1.20529	3.05264	-1.28114	1
chr13	40457795	40461704	CL5	1.68117	1.40459	1.86904	-2.35151	1
chr13	42647295	42652605	CL6	2.32108	0.772326	2.64665	-2.50546	1
chr13	42845695	42847705	CL6	1.94998	2.84272	3.95569	-3.00056	1
chr13	43095195	43096705	CL5	1.07872	0.565875	1.77929	-1.73341	1
chr13	43598095	43600704	CL5	1.11348	1.62032	2.19919	-2.43351	1
chr13	43811296	43823405	CL5	1.82445	0.324867	1.8895	-2.41001	1
chr13	44103396	44105305	CL5	0.930617	0.952898	1.80824	-1.57778	1
chr13	44189095	44197204	CL5	1.16411	1.20529	1.07366	-1.77245	1
chr13	44197595	44232705	CL5	1.5425	0.873609	2.57648	-0.907201	1
chr13	44238896	44247604	CL6	1.67868	1.03536	1.72248	-1.26591	1
chr13	44247595	44251604	CL5	1.02494	0.909829	1.67312	-1.8869	1
chr13	44252495	44260705	CL6	1.64598	1.94225	2.82368	-1.96186	1
chr13	47352896	47362205	CL6	2.94033	2.84272	3.18454	-2.11516	1
chr13	47408595	47413704	CL5	2.0962	0.324867	2.66786	-1.0181	1
chr13	47428196	47444805	CL5	1.15787	0.926131	1.76766	-2.27602	1
chr13	47539195	47546804	CL6	1.62805	1.4504	2.69911	-2.23693	1
chr13	48312795	48319805	CL5	2.28341	1.97396	2.92628	-1.34912	1
chr13	48769996	48775204	CL5	1.89109	2.56588	2.73474	-1.20806	1
chr13	49053896	49056104	CL5	2.48321	1.55859	1.39764	-2.2235	1
chr13	49073296	49093305	CL5	1.27102	0.632601	1.65566	-1.37401	1
chr13	49165195	49167005	CL5	0.180595	1.56588	2.08553	-2.10337	1
chr13	49261496	49282305	CL6	1.94448	1.14554	2.85523	-2.20092	1
chr13	50470896	50475405	CL5	1.67536	0.620323	2.3113	-2.01061	1
chr13	51938896	51951305	CL5	3.16721	1.47277	3.27374	-1.42538	1
chr13	51951296	51954405	CL6	1.30394	0.82672	1.48412	-0.460504	1
chr13	52007595	52013904	CL5	2.2226	1.12847	2.71856	-1.43466	1
chr13	52064495	52067005	CL5	1.13207	0.0200065	2.53462	-1.3069	1
chr13	52090295	52102805	CL5	1.44908	0.350862	1.7636	-1.88737	1
chr13	52196295	52199704	CL6	2.29481	1.40459	2.69395	-0.786336	1
chr13	52212895	52219404	CL5	1.57914	0.723416	1.8225	-1.94809	1
chr13	52679095	52688404	CL6	1.48935	1.11336	3.03336	-1.90876	1
chr13	52706895	52708704	CL6	1.35052	0.772326	3.07961	-2.95898	1
chr13	52731495	52738805	CL5	0.736114	1.23467	2.57546	-2.15327	1
chr13	52796995	52798005	CL6	1.11348	1.90983	2.06169	-2.0686	1
chr13	53534996	53539904	CL5	1.44908	0.723416	1.68357	-1.23461	1
chr13	53547595	53556105	CL5	2.70985	2.2917	3.9919	-1.63088	1
chr13	53614896	53650804	CL6	1.20981	0.847288	1.79769	-2.26997	1
chr13	53723696	53725005	CL6	0.628054	1.62032	2.36425	0	1
chr13	54199196	54202104	CL5	2.51558	1.03536	2.46768	-0.350165	1
chr13	54220895	54227505	CL5	2.95478	1.18736	2.63592	-1.43872	1
chr13	54232295	54238905	CL5	2.97855	1.84272	3.26854	-1.56838	1
chr13	54812696	54821904	CL5	2.18387	0.413872	1.99021	-0.576398	1
chr13	55808595	55810904	CL5	2.11348	0.565875	2.26332	-3.29601	1
chr13	56027196	56032604	CL5	2.00657	1.99472	2.60875	-0.175715	1
chr13	56032695	56034405	CL6	1.33587	0.0353603	2.4887	-2.27583	1
chr13	56378895	56405305	CL5	0.973551	0.562607	2.56019	-2.13516	1
chr13	56449796	56451105	CL5	1.4216	0.324867	1.80824	-1.78144	1
chr13	56570495	56573405	CL6	1.86071	1.15084	2.6224	-0.839372	1
chr13	56782896	56793004	CL5	3.13902	2.50929	4.09535	-2.10698	1
chr13	56826395	56837005	CL6	1.76556	0.772326	2.48392	-1.61126	1
chr13	56849295	56855904	CL6	1.45993	0.0353602	2.20791	-3.66798	1
chr13	56856095	56859804	CL5	1.52852	0.772326	2.5182	-3.27176	1
chr13	56948296	56957305	CL5	1.6073	0.450398	2.18349	-1.8467	1
chr13	57484095	57487205	CL5	2.97855	3.03536	4.17716	-2.89547	1
chr13	57505995	57514305	CL5	2.37222	1.7358	3.14632	-2.64625	1
chr13	57655295	57659605	CL5	0.877668	2.49964	1.55852	-2.0198	1
chr13	57784595	57786405	CL5	0.712119	2.27822	1.27581	-0.609168	1
chr13	57964095	57972805	CL5	2.21835	2.02194	2.29775	-1.90115	1
chr13	58330695	58337304	CL5	2.90604	2.87666	3.30961	-1.44801	1
chr13	58814896	58821205	CL5	1.58411	0.376397	2.47672	-1.0859	1
chr13	58861695	58869305	CL5	2.90604	2.65985	3.86215	-1.73024	1
chr13	59095295	59099005	CL5	2.43541	0.772326	3.23161	-1.18837	1
chr13	59195095	59205905	CL5	1.62805	0.804035	2.27719	-1.91963	1
chr13	59271895	59277404	CL6	3.64598	3.69833	4.61012	-1.96426	1
chr13	59387795	59393804	CL6	1.63704	0.537861	1.76582	-2.11801	1
chr13	59846195	59850004	CL5	1.67536	0.0353601	2.19188	-2.04362	1
chr13	59927195	59938504	CL5	1.87598	1.13222	2.18086	-1.59857	1
chr13	59981695	59985204	CL5	1.04309	1.4504	2.53562	-3.80908	1
chr13	60064096	60072404	CL6	2.13394	2.12847	3.0879	-2.03298	1
chr13	6867995	6870005	CL6	0.957039	2.61352	2.57887	-3.13251	1
chr13	69446795	69447805	CL6	0.628054	1.25775	3.24226	-2.48866	1
chr13	69674496	69686004	CL6	1.51558	1.27822	2.10199	-1.9972	1
chr13	70998995	71005205	CL6	0.595633	1.11336	1.87665	-2.42496	1
chr13	71107896	71109205	CL5	1.62805	1.03536	3.18822	-1.36816	1
chr13	71975896	71984005	CL5	0.435409	1.03536	2.10316	-1.93344	1
chr13	72159595	72163105	CL6	1.25098	1.08267	2.13207	-1.55058	1
chr13	72778495	72782504	CL6	1.89109	2.2917	2.20646	-4.01222	1
chr13	72785596	72794205	CL6	2.32108	2.42002	3.73976	-1.78411	1
chr13	73303995	73307404	CL5	2.37938	1.389	2.89176	0.703991	1
chr13	73407296	73409805	CL5	1.24473	0.952898	2.09339	-1.10099	1
chr13	73428196	73447504	CL5	1.64927	0.5284	1.70711	-1.11555	1
chr13	73891395	73892605	CL5	2.47605	2.25775	2.90968	-2.07362	1
chr13	74128596	74163004	CL6	0.995138	1.19842	1.78078	-2.61312	1
chr13	9184895	9188405	CL5	2.03948	-0.0641754	2.43278	-0.436873	1
chr13	92399196	92402205	CL6	1.04309	1.90983	2.19919	-2.37847	1
chr13	93604995	93606605	CL5	0.579145	1.4504	2.58106	-2.08609	1
chr13	94628496	94633704	CL5	2.18387	1.08267	1.56758	-1.09617	1
chr13	94758795	94765204	CL5	2.06101	1.94225	2.07961	-1.04	1
chr13	95073895	95087205	CL6	1.70334	1.19763	2.17081	-1.75759	1
chr13	95417695	95427404	CL5	1.62805	0.308379	1.92628	-1.41559	1
chr13	95479095	95480705	CL5	1.47605	1.69833	2.70169	0.134625	1
chr13	95495496	95501105	CL6	2.23686	1.53786	2.34462	-1.29047	1
chr13	96023895	96025005	CL6	1.82969	1.25775	3.40272	-1.1096	1
chr13	96214695	96220305	CL6	1.21302	1.15084	1.78415	-2.3288	1
chr13	96705095	96706205	CL5	1.88294	3.72765	1.73161	-1.06063	1
chr13	97024695	97026204	CL6	0.765557	1.15084	1.86904	-3.42726	1
chr13	98651095	98654705	CL5	1.81392	1.40459	2.58942	-1.7669	1
chr13	99247396	99256305	CL6	1.28341	1.37323	1.42158	-1.84315	1
chr13	99864395	99865605	CL6	2.26032	-0.549602	3.52983	-1.80416	1
chr14	103010896	103017905	CL5	1.45993	2.48602	2.71551	-1.83268	1
chr14	105740995	105742105	CL5	1.94998	3.25775	3.02516	-0.481566	1
chr14	12535396	12538904	CL5	1.16411	0.97396	2.06169	-1.60182	1
chr14	21863695	21865505	CL6	2.02494	1.11336	1.69912	-1.26904	1
chr14	22084496	22096205	CL6	1.99862	1.25775	3.19293	-2.41441	1
chr14	24051295	24055404	CL6	2.68117	2.69833	3.13207	-2.77245	1
chr14	24646995	24655905	CL5	2.77861	2.01111	3.44942	-1.2532	1
chr14	24771395	24777504	CL5	1.1969	1.11336	1.91413	-1.52148	1
chr14	24829996	24833205	CL5	1.52852	0.450398	2.64129	-1.17883	1
chr14	24833196	24842504	CL6	2.31735	2.12282	3.6285	-1.20965	1
chr14	24845896	24852004	CL5	2.97855	2.03536	3.03744	-2.69456	1
chr14	24863495	24864604	CL6	1.37609	0.487941	1.5658	-1.63705	1
chr14	24865695	24870505	CL6	1.71212	0.215933	3.06169	-1.91119	1
chr14	24982296	24993904	CL5	1.84105	0.921704	2.26712	-1.86633	1
chr14	24999396	25028705	CL5	1.26173	0.565875	1.77751	-1.31826	1
chr14	25028696	25049404	CL6	1.89109	1.2917	2.41323	-2.23609	1
chr14	25087095	25098204	CL6	1.25722	0.63097	1.61641	-1.7711	1
chr14	25137895	25141004	CL5	2.46263	1.03536	2.5182	-1.64965	1
chr14	25151295	25156505	CL6	2.77645	2.03536	3.14348	-2.19002	1
chr14	25167295	25191305	CL5	1.0775	0.840344	2.68913	-1.76382	1
chr14	25199695	25210805	CL6	1.98259	1.75157	3.39183	-2.7588	1
chr14	25282196	25298304	CL5	1.90306	1.85639	2.15254	-2.05921	1
chr14	25341296	25355505	CL5	2.47969	1.09949	2.64519	-1.47365	1
chr14	25486895	25547405	CL5	2.21727	0.73158	2.26596	-1.19276	1
chr14	25547996	25554404	CL5	2.86837	1.97396	2.59774	-0.65637	1
chr14	25679395	25688805	CL5	1.89109	1.03536	2.16726	-0.952888	1
chr14	25776796	25781604	CL6	2.17402	0.298395	2.24226	-1.20009	1
chr14	25781995	25783505	CL5	1.02391	0.905148	1.49707	-0.246085	1
chr14	26805095	26807905	CL6	1.06101	0.842715	3.21008	-1.15685	1
chr14	28432195	28438504	CL6	2.14407	1.41387	2.48392	-1.51541	1
chr14	28441495	28444105	CL5	0.180595	0.952898	2.79383	-1.20747	1
chr14	28964996	28971105	CL5	1.82969	1.90983	3.24931	-1.20137	1
chr14	30013096	30030304	CL5	1.92504	1.63173	2.28702	-1.20416	1
chr14	30030595	30053205	CL5	0.90703	0.752961	2.74626	-1.88011	1
chr14	30143696	30148104	CL5	3.06101	2.4504	2.64129	-1.14239	1
chr14	30179995	30184505	CL6	2.69844	1.53786	2.87589	-2.10864	1
chr14	30242895	30256804	CL6	1.36654	0.694323	1.58811	-2.09746	1
chr14	30634195	30635305	CL6	1.4065	-0.165436	1.98899	0.449418	1
chr14	30929895	30931304	CL6	1.59153	0.257753	2.88272	-1.91616	1
chr14	30931395	30932504	CL6	0.742219	0.613472	2.83619	-1.16356	1
chr14	31140695	31152205	CL5	1.86684	0.67279	2.85246	-1.10202	1
chr14	31280695	31283804	CL6	2.30613	0.187363	2.75966	-2.45521	1
chr14	32039395	32043005	CL6	2.48935	2.11336	2.80345	-0.80483	1
chr14	32356295	32360005	CL5	0.891088	2.03536	3.10899	-2.3312	1
chr14	32419795	32430605	CL5	2.22896	2.16922	3.72465	-1.84243	1
chr14	32794695	32809605	CL6	1.26032	0.723416	1.9919	-1.97888	1
chr14	32809796	32815904	CL6	1.2696	1.96136	2.06169	-1.69655	1
chr14	32816695	32819005	CL5	0.306126	1.11336	2.49465	-1.65215	1
chr14	32971295	32974204	CL5	2.35052	2.15084	3.23161	-2.44285	1
chr14	32977796	32989805	CL5	1.45744	1.03536	2.03178	-1.07013	1
chr14	33019495	33023305	CL6	0.829688	1.25775	2.40272	-2.20043	1
chr14	33078395	33081205	CL6	2.55405	2.30838	3.45858	0	1
chr14	33096196	33101005	CL5	1.21302	0.565875	2.02516	-2.89547	1
chr14	33487495	33496305	CL5	2.29102	2.67279	3.88272	-2.06753	1
chr14	33912695	33916504	CL5	0.213016	0.772326	2.61012	-2.33554	1
chr14	33946996	33948405	CL6	1.94998	1.03536	3.66259	-3.31986	1
chr14	34014195	34016904	CL6	0.969091	1.32487	2.69395	-2.72162	1
chr14	34042295	34052904	CL6	2.98982	2.3764	3.38169	-2.08828	1
chr14	34111195	34121805	CL6	2.65485	2.38114	2.58942	-1.50732	1
chr14	34134896	34138405	CL6	1.74907	0.620323	2.03744	-1.46489	1
chr14	34578896	34589405	CL5	1.7627	0.336227	1.65637	-1.33688	1
chr14	34906196	34924404	CL5	1.4216	0.575094	1.43505	-1.59019	1
chr14	34967795	34975205	CL5	0.965636	1.34852	1.71217	-2.30621	1
chr14	34984695	34987005	CL6	1.50252	0.0353603	2.37073	-3.0209	1
chr14	35095795	35096805	CL5	0.765557	0	2.89626	-0.814141	1
chr14	4264195	4265405	CL6	-0.108912	1.62032	2.17716	-1.68833	1
chr14	43063795	43065105	CL5	1.51558	2.15084	2.13207	-2.72897	1
chr14	4471495	4472904	CL5	0.930617	1.72342	0.927384	-1.5924	1
chr14	4558295	4559305	CL6	1.1066	1.80727	2.07726	-2.37401	1
chr14	45870695	45877804	CL5	1.55405	2.69833	2.19188	-2.35912	1
chr14	46555895	46557904	CL6	0.528518	0.865435	2.35774	-2.17048	1
chr14	47115595	47121005	CL6	0.949982	0.909829	1.89963	-1.90369	1
chr14	4750295	4751805	CL5	1.94033	1.56588	1.29775	-2.55235	1
chr14	48416795	48432605	CL5	1.19921	1.2724	2.21472	-1.47061	1
chr14	48540995	48547405	CL5	0.974505	1.47593	1.75258	-1.12945	1
chr14	48836895	48838405	CL5	1.16411	0.450398	2.04961	-0.991156	1
chr14	5042095	5044005	CL5	0.906039	1.47277	2.46086	-1.10061	1
chr14	5103696	5105404	CL5	1.72062	1.44986	1.10986	-3.66524	1
chr14	51254096	51255305	CL5	0.929608	1.07388	1.29485	-0.758353	1
chr14	51594495	51598605	CL5	2.4216	2.20529	2.31803	-1.56849	1
chr14	5246595	5249004	CL6	1.35537	1.30284	1.06169	-1.7254	1
chr14	53534496	53539205	CL5	1.24473	1.90983	1.67836	-1.34492	1
chr14	54084095	54088805	CL5	1.67536	1.81963	2.42781	-1.48866	1
chr14	54154195	54160704	CL5	1.74907	1.87666	2.23694	-2.32996	1
chr14	54766995	54771704	CL5	2.22499	0.909829	1.68618	-1.22845	1
chr14	55137896	55156705	CL5	1.82969	0.932791	1.87951	-0.959424	1
chr14	55165595	55180205	CL5	2.13707	2.04458	2.45717	-0.904056	1
chr14	55190695	55193604	CL5	1.32849	0.0353602	1.96858	-1.19871	1
chr14	55378395	55383304	CL5	1.98795	1.56587	2.00446	-1.88508	1
chr14	56043495	56062505	CL6	0.862176	1.12417	1.91095	-1.94999	1
chr14	56228095	56232805	CL6	1.24473	1.07489	1.9919	-2.42	1
chr14	56345195	56352804	CL5	2.39359	2.86544	2.92738	-1.42402	1
chr14	57087096	57090305	CL6	1.00657	1.18736	1.7695	-2.04362	1
chr14	57118896	57128704	CL5	1.98259	1.47593	2.11231	-1.71488	1
chr14	57230995	57241405	CL5	1.27296	0.897857	1.62314	-1.8004	1
chr14	57246495	57253405	CL6	0.860715	1.33304	2.53201	-2.776	1
chr14	5779195	5780504	CL6	2.45587	2.69833	1.90968	-1.90369	1
chr14	59639695	59642104	CL6	1.4216	1.72342	1.37719	-0.817963	1
chr14	59674195	59684404	CL5	2.03405	1.71718	2.50131	-1.09945	1
chr14	59713595	59715105	CL6	2.55405	1.90983	3.12058	-2.55235	1
chr14	59886895	59892505	CL6	1.55405	1.53786	2.49909	-2.37693	1
chr14	59949896	59960405	CL5	2.80863	2.22299	3.24579	-2.26988	1
chr14	60005695	60009005	CL6	1.14743	0.565875	2.4707	-2.58937	1
chr14	60065395	60066505	CL6	1.11348	1.25775	2.4402	-1.98789	1
chr14	60089596	60100905	CL6	1.27296	1.18079	1.78283	-1.77291	1
chr14	60127395	60131405	CL6	0.938394	0.935825	1.89896	-2.73438	1
chr14	60601495	60606805	CL6	2.02037	2.12282	2.01898	-1.39661	1
chr14	6064296	6067204	CL5	1.16411	1.38114	0.902988	-0.93634	1
chr14	6123396	6125505	CL6	1.21302	1.29839	1.4982	-2.36313	1
chr14	6200296	6202804	CL5	1.55405	1.62032	3.27374	-1.99645	1
chr14	62163695	62165805	CL6	1.30613	1.03536	3.10899	-1.14239	1
chr14	62187895	62188905	CL6	1.11348	2.03536	2.01278	-3.38347	1
chr14	62482696	62489005	CL5	1.15162	1.38114	2.05566	-1.69551	1
chr14	63199395	63204805	CL5	0.681165	0.659851	2.14915	-1.24448	1
chr14	63425496	63434504	CL5	2.27575	0.980912	2.27489	-1.80517	1
chr14	63477995	63479905	CL5	2.16411	1.62032	2.32472	-1.29601	1
chr14	63730495	63733404	CL5	1.57914	0.450398	2.74974	-2.67452	1
chr14	63949796	63969304	CL6	1.65485	1.27058	2.74912	-2.40483	1
chr14	63972496	63988405	CL6	1.95302	0.802383	2.46337	-1.26359	1
chr14	64531995	64534105	CL5	2.06101	1.77233	2.18822	-1.16356	1
chr14	64560795	64567405	CL6	2.37937	1.56588	2.84596	-0.540377	1
chr14	65667895	65677305	CL5	0.978551	0.754179	2.08109	-1.43998	1
chr14	65784295	65786005	CL6	1.62805	1.03536	2.30454	-0.83816	1
chr14	65999295	66000605	CL5	1.33587	1.11336	2.02104	-2.95898	1
chr14	66143295	66146105	CL5	1.66368	1.25775	3.29945	-3.0767	1
chr14	67315296	67317905	CL5	0.721163	1.389	1.54711	-1.76416	1
chr14	67326296	67338405	CL5	3.09403	2.42768	3.51674	-1.42948	1
chr14	67557196	67566604	CL5	1.80863	1.15084	2.35119	-2.53048	1
chr14	67567995	67570705	CL5	2.43541	2.97396	4.37396	-1.71105	1
chr14	69871796	69878304	CL5	1.64852	0.730506	1.9913	-1.19979	1
chr14	70020395	70036805	CL5	1.24211	0.43022	1.68618	-1.25348	1
chr14	70938295	70940404	CL6	1.00657	2.35729	2.70938	-2.61794	1
chr14	7115495	7117305	CL5	1.2436	1.07667	1.18605	-2.69456	1
chr14	72386295	72388205	CL6	0.476051	1.69833	2.82013	-1.88097	1
chr14	7333796	7337505	CL5	1.00657	1.56588	1.56983	-2.76732	1
chr14	75038896	75045004	CL5	2.62805	1.53786	3.1148	-2.49241	1
chr14	75072396	75079005	CL5	2.49595	2.90983	3.00654	-1.69124	1
chr14	75485696	75490104	CL5	2.84528	2.20529	3.1148	-1.74952	1
chr14	75635495	75645405	CL6	0.982587	0.772326	1.7695	-2.17737	1
chr14	75660196	75665404	CL6	1.53494	1.69833	2.63861	-2.02592	1
chr14	75673695	75674905	CL6	1.86509	2.06931	2.36981	-1.27495	1
chr14	76772595	76783604	CL5	4.13267	3.79025	3.79142	-0.876814	1
chr14	76784095	76787405	CL5	1.94998	0.952898	2.06169	-1.7838	1
chr14	7736295	7740704	CL5	0.579144	1.77233	1.62511	-2.95263	1
chr14	78404595	78407504	CL5	1.26032	2.53786	2.25283	-2.00971	1
chr14	79226996	79236605	CL6	1.72277	0.687437	1.37258	-1.35381	1
chr14	79668596	79672204	CL5	1.92084	2.20529	2.63053	-1.10496	1
chr14	79724695	79731905	CL5	1.80863	0.865435	2.55852	-2.30015	1
chr14	79788496	79789705	CL5	1.76556	0.450398	2.03744	-2.84033	1
chr14	79872995	79877604	CL5	1.1806	0.67279	1.81301	-1.65534	1
chr14	8300196	8306804	CL5	2.95957	0.324867	2.74974	-1.37297	1
chr14	8339195	8344705	CL5	1.40766	0.952898	2.44635	-2.71797	1
chr14	8345996	8352205	CL6	3.13055	2.11336	3.55567	-0.925414	1
chr15	101338796	101344305	CL5	1.44363	0.935825	1.68462	-0.951362	1
chr15	101354196	101362804	CL6	2.01003	0.308379	1.77501	-1.17048	1
chr15	101678895	101680205	CL5	1.21302	1.03536	2.55567	-1.29601	1
chr15	101722995	101745605	CL5	1.1166	0.709784	2.46023	-2.18588	1
chr15	101831396	101837604	CL5	2.65485	1.69833	2.23694	-2.32814	1
chr15	101893996	101909204	CL6	1.37853	0.572388	1.94692	-1.98042	1
chr15	101956296	101970804	CL5	2.85815	1.22299	2.76582	-1.50869	1
chr15	11005095	11009604	CL5	1.92084	2.77233	3.23694	-2.54199	1
chr15	12617496	12620505	CL5	2.1969	1.56588	2.40904	-0.624336	1
chr15	12627895	12629005	CL5	1.52679	0.486641	1.36096	-1.29601	1
chr15	25528595	25533604	CL5	2.08749	1.53786	3.44481	-1.62406	1
chr15	26108895	26109905	CL6	1.11348	2.4504	2.17716	-1.25854	1
chr15	27321895	27331105	CL5	0.69079	1.16312	1.92738	-1.06091	1
chr15	27686496	27710305	CL5	1.13114	1.09226	2.17793	-2.10946	1
chr15	31195596	31198505	CL6	2.32849	1.25775	2.21008	-2.86755	1
chr15	31425395	31427305	CL6	1.32849	0.0353602	2.05566	-0.483637	1
chr15	34408495	34411105	CL6	1.62805	0.935825	1.38746	-1.51337	1
chr15	36309295	36310305	CL5	1.30454	1.16341	1.24285	-1.43351	1
chr15	36411795	36418804	CL5	1.34175	0.935825	1.71551	-1.46024	1
chr15	36441195	36442805	CL6	2.0962	1.18736	1.7297	-1.95898	1
chr15	36449395	36451005	CL6	1.7727	0.95014	1.83896	0.0456819	1
chr15	36632995	36636305	CL5	1.6519	-0.134565	2.06169	-1.15289	1
chr15	37202195	37204405	CL6	0.891089	1.18736	1.87361	-1.27962	1
chr15	38206895	38208905	CL6	1.44908	1.03536	1.98768	-1.38912	1
chr15	38567695	38570204	CL5	1.50252	0.952898	1.79865	-2.2174	1
chr15	38579796	38585704	CL5	2.06101	0.376397	2.29639	-1.39837	1
chr15	39797095	39803804	CL5	2.13055	0.620323	1.69395	-1.41522	1
chr15	40121295	40123905	CL6	0.850446	1.4504	2.19188	-2.418	1
chr15	51732096	51734705	CL5	1.03405	0.537861	2.02516	-1.33554	1
chr15	54777795	54779105	CL6	1.71002	0.373164	2.42334	-2.34332	1
chr15	54829395	54830505	CL5	1.11348	1.03536	1.90968	-4.12609	1
chr15	54962395	54964505	CL6	0.808626	1.9529	1.9961	-1.11985	1
chr15	54999095	55000505	CL6	1.64598	0.0353603	2.02516	-2.64965	1
chr15	55490295	55491705	CL5	2.59153	2.90983	2.69395	-1.48866	1
chr15	57498195	57503804	CL6	2.37937	0.565875	1.70938	-1.97408	1
chr15	57575296	57580205	CL6	2.03405	2.15084	3.26332	-2.61794	1
chr15	57591295	57595404	CL5	1.13395	0.883357	1.77538	-2.98903	1
chr15	57637395	57641605	CL6	1.94998	2.57968	3.55994	-1.5798	1
chr15	57654295	57655805	CL6	1.06101	1.53786	1.85523	-0.93344	1
chr15	57768195	57769405	CL6	1.98731	0.710117	1.59584	-0.986682	1
chr15	57826896	57840804	CL5	3.58039	2.17286	3.69395	-1.05297	1
chr15	57841595	57856505	CL5	2.98795	2.37323	3.53273	-0.907015	1
chr15	57989796	57992605	CL5	2.11348	0.565875	2.07763	-1.51075	1
chr15	58271695	58273005	CL6	1.31636	0.875665	1.4468	-2.1096	1
chr15	58583996	58594804	CL5	2.00657	1.52569	2.4189	-0.418266	1
chr15	58757195	58758205	CL5	1.82969	1.62032	2.72465	-1.29601	1
chr15	59258796	59262205	CL5	2.07872	2.22299	1.95354	-1.55298	1
chr15	59785295	59788604	CL5	2.6519	1.50929	3.04961	-2.48364	1
chr15	59789395	59791405	CL6	0.891088	1.18736	1.97071	-2.89325	1
chr15	59806995	59816905	CL6	1.46875	1.53013	2.05071	-2.52902	1
chr15	63694495	63696005	CL6	0.698443	1.4504	2.30454	-2.06469	1
chr15	63751196	63754205	CL6	1.60381	1.32487	2.31803	-3.03298	1
chr15	64072395	64073604	CL5	0.617664	0.903955	2.13973	-2.20043	1
chr15	6639396	6648304	CL5	1.89109	0.587901	1.62077	-1.74874	1
chr15	66896896	66900404	CL5	1.41465	1.65985	2.01278	-0.78031	1
chr15	66904496	66918704	CL6	1.54744	0.386267	1.55605	-1.77302	1
chr15	67074895	67089404	CL5	1.51558	1.03536	1.4103	-1.59983	1
chr15	67105096	67133105	CL6	0.885852	0.76604	1.99427	-2.41516	1
chr15	68379095	68387505	CL5	1.44129	1.00059	2.27225	-2.50806	1
chr15	6988095	6994105	CL6	1.32603	0.980913	1.18454	-0.822331	1
chr15	72335495	72343805	CL6	3.75734	3.65985	4.3788	-2.02245	1
chr15	7283495	7288704	CL5	3.17649	3.03536	3.1716	-2.04985	1
chr15	7288895	7290005	CL5	1.16834	0.612172	2.08033	-3.22201	1
chr15	73518695	73519805	CL5	2.26032	1.62032	3.4402	-0.341813	1
chr15	73782495	73790205	CL5	1.4999	0.337923	1.38746	0.362701	1
chr15	73806395	73819805	CL5	1.31993	0.607939	1.47395	-1.47807	1
chr15	73849196	73854704	CL5	3.25098	0.520787	2.93878	-1.15583	1
chr15	73913495	73929205	CL6	1.70046	0.439751	1.9222	-1.64928	1
chr15	73944495	73960505	CL6	2.18877	1.63173	2.25583	-1.63705	1
chr15	73964295	73973004	CL6	2.33798	0.89097	2.94735	-1.66524	1
chr15	73973995	74008205	CL5	1.52899	0.527019	2.37273	-1.81528	1
chr15	74030795	74048304	CL6	1.25255	0.931524	1.8284	-3.02712	1
chr15	74049395	74055605	CL6	0.891089	0.222987	2.37719	-2.03812	1
chr15	74147195	74151305	CL5	0.860715	1.20529	2.41689	-2.48044	1
chr15	74155595	74161304	CL6	2.03405	0.842715	1.88272	-2.39789	1
chr15	74162795	74170005	CL6	2.04909	1.25775	2.54902	-1.83843	1
chr15	74207396	74209505	CL6	1.67536	1.32487	1.60326	-2.40494	1
chr15	74216995	74222505	CL5	0.930617	0.895183	2.27719	-1.59606	1
chr15	74223296	74231605	CL5	1.79584	-0.32721	2.07604	0.845719	1
chr15	74305896	74328704	CL5	1.90885	0.507731	1.76791	-1.64549	1
chr15	74328895	74331105	CL5	1.76556	0.865435	2.89626	-0.928639	1
chr15	74356795	74358505	CL6	2.92084	1.77233	2.45858	-2.14401	1
chr15	74368995	74371805	CL6	1.79155	0.935825	2.2923	-2.07362	1
chr15	74391796	74406805	CL6	2.20031	1.03536	2.21293	-1.53378	1
chr15	74483295	74485804	CL6	1.85045	1.25775	2.86904	-1.45729	1
chr15	74491296	74503105	CL5	2.4867	1.53219	2.56532	-2.07324	1
chr15	74503296	74506104	CL5	2.82969	1.15084	1.8413	-1.07562	1
chr15	74569096	74581505	CL5	2.85166	0.992292	2.93307	-0.696066	1
chr15	74600795	74624805	CL6	1.93681	0.490812	1.98653	-1.47795	1
chr15	7464596	7472004	CL5	1.21302	0.883357	2.36425	-1.69856	1
chr15	74726795	74747905	CL5	2.01052	0.315468	2.76687	-1.57	1
chr15	74759595	74765305	CL5	2.38141	0.812968	2.71376	-1.35115	1
chr15	74817895	74819505	CL5	1.30063	0.812636	1.72649	-3.00383	1
chr15	74981495	74984005	CL6	1.55405	1.4504	1.34462	-2.5184	1
chr15	75473995	75477405	CL6	1.41763	0.730506	2.07536	-3.29601	1
chr15	77390996	77403804	CL6	2.46801	0.986451	2.45675	-0.846563	1
chr15	77404195	77419605	CL5	1.08853	0.181581	2.33987	-1.39059	1
chr15	77428596	77432505	CL5	0.829688	0.772326	1.97497	0.0392327	1
chr15	77476695	77479705	CL6	2.26032	1.81963	3.30454	-2.90219	1
chr15	77479696	77486104	CL5	2.36141	1.90983	2.74725	-1.45932	1
chr15	77488495	77498105	CL5	1.49595	0.772326	1.8535	-1.90416	1
chr15	77593895	77596605	CL5	1.50252	0.450398	3.04151	-1.47923	1
chr15	77650696	77654604	CL6	1.33385	0.911778	1.18252	-1.40978	1
chr15	77735696	77739005	CL6	1.21302	0.698325	2.49019	-1.49127	1
chr15	77983395	77985805	CL5	1.36502	0.772326	2.56419	-3.01848	1
chr15	78208696	78211605	CL5	1.11348	0.520787	1.85523	-1.35676	1
chr15	78220795	78225705	CL6	1.1969	0.620323	1.789	-1.76167	1
chr15	78274195	78282904	CL6	1.35052	0.525686	1.49464	-1.81226	1
chr15	78284095	78297805	CL6	1.32293	-0.0901707	2.52983	-1.71105	1
chr15	78297996	78333904	CL6	1.42486	0.591754	1.62639	-2.02473	1
chr15	78334995	78357205	CL6	1.13447	0.20939	2.10001	-1.96866	1
chr15	78384395	78387905	CL5	4.64598	2.90983	4.7695	-1.91458	1
chr15	78390196	78395205	CL6	3.03405	0.324867	2.79383	-1.80621	1
chr15	78454195	78460004	CL6	1.6519	0.357288	2.00862	-1.75185	1
chr15	78459995	78472904	CL5	1.88808	-0.14361	2.00028	-1.40477	1
chr15	78478396	78481604	CL5	2.37652	0.450398	1.14575	-1.06924	1
chr15	79632895	79636705	CL5	2.07431	0.357288	2.40272	-0.718315	1
chr15	79990095	79997405	CL5	1.73544	0.238894	2.41988	-0.142454	1
chr15	80296596	80305205	CL5	2.68695	1.42002	3.53562	-1.82394	1
chr15	80305196	80320104	CL6	1.82969	0.498761	1.79996	-1.30969	1
chr15	80320095	80336405	CL5	1.27882	0.791435	2.3636	-1.29138	1
chr15	80340495	80350705	CL5	2.62805	1.78827	3.3347	-1.93031	1
chr15	80405995	80414505	CL5	2.01349	1.64022	2.97657	-1.83282	1
chr15	80414496	80425404	CL6	1.57759	0.909829	2.19645	-2.3664	1
chr15	80425395	80440005	CL5	1.65439	0.860682	2.01539	-1.38347	1
chr15	80442896	80460504	CL5	1.53879	0.883357	1.75768	-1.76396	1
chr15	80493695	80494805	CL5	2.11348	1.90983	2.81301	-0.465935	1
chr15	80538296	80541305	CL6	1.47605	0.215932	1.67836	-1.80093	1
chr15	80541296	80544504	CL5	3.92084	2.69833	3.30454	-1.83538	1
chr15	80544495	80549105	CL6	2.30613	1.90983	2.01278	-2.03967	1
chr15	81225995	81231304	CL5	2.67536	2.11336	2.90075	-1.55672	1
chr15	83618096	83621605	CL6	2.31512	0.772326	2.1593	-2.26246	1
chr15	83662696	83678204	CL5	2.02574	0.193622	2.21149	-1.28121	1
chr15	83678495	83681905	CL5	2.42507	0.450398	3.12634	-1.13607	1
chr15	83682296	83683605	CL5	1.64503	0.789304	1.59173	0.956378	1
chr15	83763795	83768504	CL5	2.22669	-0.771995	2.52486	0.056507	1
chr15	83883096	83888205	CL5	1.97146	0.357288	2.34955	-2.05252	1
chr15	83932695	83935004	CL5	2.51558	0.772326	2.39638	-3.15399	1
chr15	83957595	83969304	CL5	1.9541	1.03536	2.15801	-1.46778	1
chr15	83970196	83971305	CL6	2.45409	1.88649	3.33282	-1.65446	1
chr15	83996695	84014705	CL5	2.78456	1.94225	3.14726	-1.42697	1
chr15	84111595	84115105	CL6	1.05492	0.575751	1.87805	-1.78144	1
chr15	84347396	84350504	CL5	2.10054	0.450398	1.82722	-1.7838	1
chr15	84350595	84363205	CL5	1.81824	2.03536	3.13727	-2.04874	1
chr15	84382395	84383805	CL5	1.64633	0.0040016	1.90217	-2.90983	1
chr15	84546396	84550705	CL5	2.65485	0.842715	2.24226	-2.06753	1
chr15	84579095	84588104	CL5	2.89109	1.85639	2.74576	-2.293	1
chr15	84640295	84644205	CL5	1.6707	0.652032	2.19919	-1.60267	1
chr15	84860696	84862405	CL5	1.14743	0.450398	2.22088	-4.31096	1
chr15	84862996	84868805	CL5	3.45587	3.15084	3.70169	-1.45377	1
chr15	85154795	85157305	CL5	0.850446	-0.134565	2.71958	-1.1096	1
chr15	86772695	86774805	CL6	1.50252	1.62032	2.52983	-1.64965	1
chr15	87325895	87328604	CL5	2.35052	2.15084	3.56419	-0.970434	1
chr15	87468395	87469905	CL5	1.11348	2.03536	3.71704	-1.22562	1
chr15	87571396	87575905	CL6	1.41763	0.228005	2.36146	-2.63705	1
chr15	87813595	87814905	CL6	1.21302	1.62032	3.07366	-3.5184	1
chr15	88030095	88033604	CL5	2.0962	1.77233	3.30454	-1.51214	1
chr15	88300095	88301205	CL5	0.930617	1.03536	1.73976	-4.23461	1
chr15	88315795	88321604	CL6	1.18527	0.687437	2.12223	-3.75544	1
chr15	88360695	88362705	CL5	1.26032	1.35729	2.6224	-2.05682	1
chr15	88646795	88649104	CL5	1.82969	2.35729	2.94921	-2.04892	1
chr15	88964996	88974304	CL5	1.59153	0.772326	1.75718	-2.48242	1
chr15	89132495	89134204	CL5	1.93062	0.565875	1.58106	-0.856478	1
chr15	89324596	89327005	CL5	2.18877	-0.96464	2.02516	0.10838	1
chr15	90207596	90216204	CL5	1.21302	1.65985	1.80585	-2.00609	1
chr15	92041795	92045304	CL5	1.39359	1.50929	1.74974	-3.31096	1
chr15	96732295	96733805	CL5	1.35052	0.772326	1.94921	-0.547549	1
chr15	96751995	96759105	CL6	2.27575	3.25775	3.18822	-1.19525	1
chr15	97720796	97725005	CL5	3.24864	0.257753	3.08553	-1.10653	1
chr15	97933596	97944304	CL5	4.32108	2.72342	3.86215	-1.43852	1
chr15	98020595	98028905	CL5	1.6346	0.575929	1.98998	-0.889385	1
chr15	98201496	98209305	CL5	1.32243	0.990966	1.28782	-2.04782	1
chr15	98340395	98346205	CL5	1.93548	1.57968	2.3347	-2.35046	1
chr16	10004695	10005705	CL5	1.94998	1.03536	2.73976	-2.26564	1
chr16	10281495	10285705	CL5	1.6519	1.32487	3.39001	-2.6384	1
chr16	10321896	10325204	CL5	1.71552	1.03536	1.09731	-1.24306	1
chr16	10348095	10352505	CL5	1.66368	0.0353602	2.23161	-0.97602	1
chr16	10513996	10515605	CL5	1.49708	0.192044	1.60539	-1.08956	1
chr16	10881995	10886705	CL5	0.930617	1.40459	2.02516	-0.238497	1
chr16	10911995	10914705	CL6	2.00657	0.187363	2.71449	-1.5493	1
chr16	11028895	11030805	CL6	1.54287	0.703628	1.59245	-1.10009	1
chr16	11043396	11046005	CL5	2.26032	0.0353603	2.48272	-0.711047	1
chr16	11969495	11973305	CL6	0.791553	0.986451	1.69085	-1.71105	1
chr16	11991596	11994505	CL6	0.0610133	1.69833	1.77685	-1.64965	1
chr16	12033695	12035605	CL6	0.765557	1.35729	3.04961	-0.581765	1
chr16	13029095	13030305	CL6	1.3732	1.42632	1.36205	0.221839	1
chr16	18024095	18028905	CL6	1.85045	1.25775	2.90522	-2.01361	1
chr16	18041596	18045605	CL5	1.4216	2.48015	2.00446	-1.52229	1
chr16	18181996	18192104	CL6	2.78186	1.79617	3.4402	-1.51205	1
chr16	18454395	18456505	CL5	1.28341	0.0353603	2.48571	-0.667979	1
chr16	18462896	18464305	CL5	1.51611	0.26806	1.57732	-1.33723	1
chr16	21262196	21268604	CL6	2.35675	0.772326	1.40814	-1.50967	1
chr16	21406096	21410905	CL5	1.69844	1.20529	1.86215	-1.49424	1
chr16	22476995	22478805	CL6	2.50252	2.67279	2.07763	0.134919	1
chr16	22558595	22560205	CL5	1.60381	1.25775	1.90075	-1.47658	1
chr16	22583996	22589205	CL5	1.27575	0.324867	2.44635	-1.37401	1
chr16	22675296	22680105	CL6	1.73239	1.62032	2.72465	-2.94371	1
chr16	22720495	22729305	CL5	1.90306	1.5879	2.42158	-1.96868	1
chr16	23454195	23459105	CL5	2.78186	1.97396	4.04658	-2.01317	1
chr16	23463495	23470105	CL6	3.07431	2.80795	4.47221	-2.30101	1
chr16	23545295	23551004	CL5	1.22896	0.565875	2.02516	-0.601636	1
chr16	29193195	29197204	CL5	1.55405	1.32487	2.90522	-0.53417	1
chr16	29741496	29753304	CL5	3.05655	1.2917	2.49761	-1.16212	1
chr16	30019495	30024805	CL5	3.33587	1.81963	3.04557	-1.01538	1
chr16	30291296	30294804	CL5	1.24473	1.389	1.33802	-1.15016	1
chr16	30665696	30668705	CL6	1.99263	1.15084	1.58942	-1.53702	1
chr16	31532195	31540804	CL5	2.65864	1.47593	2.24226	-0.213201	1
chr16	31601695	31603405	CL5	2.89109	2.25775	3.63053	-2.35046	1
chr16	32769395	32770604	CL5	0.847146	0.903954	1.73763	-1.97783	1
chr16	34307095	34309805	CL6	1.6519	1.9529	3.30454	-1.3549	1
chr16	34425795	34430105	CL6	1.29102	1.81963	2.03336	-3.17048	1
chr16	34847696	34865505	CL6	1.02162	0.811145	2.05401	-2.276	1
chr16	34876596	34880205	CL6	0.870911	0.620323	2.16975	-1.58552	1
chr16	34880496	34886305	CL5	2.29102	1.50929	2.52983	-1.91135	1
chr16	34957795	34963804	CL5	1.50252	0.865435	1.87969	-1.23526	1
chr16	35287596	35295905	CL6	1.31895	0.751567	2.67948	-2.22396	1
chr16	38610196	38620004	CL5	3.04309	2.15084	3.37719	-0.837156	1
chr16	38689195	38695405	CL5	1.76556	0.964971	2.17399	-1.69243	1
chr16	4430796	4438005	CL6	2.52529	2.38114	3.3197	-1.54958	1
chr16	4455595	4463105	CL6	3.51558	2.84272	3.69007	-0.760973	1
chr16	45533295	45534305	CL5	0.719582	1.16341	1.92309	-3.5184	1
chr16	4834595	4841805	CL5	2.39359	1.15084	3.04354	-1.79057	1
chr16	5284596	5298004	CL5	3.1806	2.03536	3.93615	-1.21211	1
chr16	5298295	5305704	CL6	1.59153	1.22299	2.82722	-1.90292	1
chr16	5320195	5327805	CL6	1.40416	1.20529	2.11769	-2.15583	1
chr16	5382795	5384905	CL5	1.24473	-0.32721	2.54711	-1.3664	1
chr16	5401895	5406204	CL6	1.87091	1.86544	3.24579	-1.02263	1
chr16	5432395	5441505	CL6	1.05029	1.4504	2.14348	-2.18023	1
chr16	5454496	5464305	CL6	1.07329	0.607939	2.11969	-1.85282	1
chr16	5469095	5476404	CL5	0.904385	0.739904	1.81142	-0.823522	1
chr16	5508495	5518305	CL6	1.44908	1.32487	3.23517	-2.5739	1
chr16	5544396	5549905	CL6	2.30613	1.15084	2.8895	-1.49615	1
chr16	5889096	5895005	CL6	0.56916	1.85639	2.4982	-2.79	1
chr16	78642295	78643705	CL6	0.978552	2.47277	2.1148	-2.45521	1
chr16	8389795	8393104	CL6	1.27575	0.952898	2.05365	-1.50246	1
chr16	8393095	8406105	CL5	1.24024	0.643043	2.42292	-1.95829	1
chr16	87645496	87652504	CL5	1.6687	0.643043	1.871	-1.73307	1
chr16	9327495	9332905	CL5	2.26032	1.9529	2.8506	-1.20772	1
chr17	10394295	10400304	CL5	2.44055	0.942251	2.14632	-0.635759	1
chr17	10404296	10406805	CL5	1.67536	0.952898	1.91856	-1.48157	1
chr17	11639195	11644005	CL5	1.47605	1.32487	3.53273	-2.78144	1
chr17	11852195	11854405	CL5	0.554053	0.257753	2.81301	-2.08302	1
chr17	12411895	12413805	CL5	1.26032	0.257752	2.27374	-0.816401	1
chr17	12438795	12443405	CL6	1.06101	1.30838	2.73976	-1.64323	1
chr17	12443596	12446805	CL5	1.82969	1.67279	2.16975	-1.68505	1
chr17	12446796	12459305	CL6	1.23686	2.12282	2.20101	-2.04985	1
chr17	12490496	12502804	CL5	1.67868	1.00059	2.85127	-1.46449	1
chr17	12849695	12854605	CL5	1.55405	2.35729	2.93287	-1.51102	1
chr17	13062095	13063605	CL6	1.07872	0.67279	2.13207	-1.08956	1
chr17	13114895	13116805	CL5	1.24473	1.67279	2.70426	-1.60587	1
chr17	14054295	14056305	CL6	1.74353	1.32487	2.789	-2.00383	1
chr17	14132695	14137504	CL5	1.00657	1.25775	1.88272	-1.81796	1
chr17	14178395	14185204	CL5	1.26032	0.796173	1.64932	-0.557968	1
chr17	14185195	14188605	CL6	1.4216	0.67279	2.13207	-0.89162	1
chr17	14207295	14212405	CL6	1.29319	0.772326	1.80277	-1.53772	1
chr17	14305195	14317205	CL5	2.55405	2.12847	3.93747	-2.09137	1
chr17	14317196	14330805	CL6	1.38223	1.29839	2.24226	-2.10062	1
chr17	14340895	14341905	CL6	0.478573	1.0703	2.1346	-1.17817	1
chr17	14409995	14418505	CL6	1.58623	1.25775	3.04093	-2.83927	1
chr17	14500196	14509704	CL6	2.42507	1.65985	2.80585	-2.61151	1
chr17	14592195	14599405	CL6	1.64241	2.10575	3.03254	-2.50921	1
chr17	14637695	14640404	CL5	1.66368	2.03536	2.96215	-2.85401	1
chr17	14662796	14668204	CL5	2.47605	1.62032	2.96215	-2.02038	1
chr17	14704396	14715505	CL5	1.48332	1.12025	2.57648	-1.45144	1
chr17	15102295	15114105	CL6	1.20735	0.648337	1.87308	-1.16571	1
chr17	15125795	15130505	CL6	1.75238	1.85639	2.37203	-1.14626	1
chr17	15174595	15184204	CL5	1.47605	1.03536	1.64665	-0.190444	1
chr17	15294495	15301505	CL6	1.48746	1.2869	2.37258	-1.73151	1
chr17	15307595	15327105	CL6	1.56189	1.19975	1.52082	-1.65333	1
chr17	17221195	17226405	CL6	1.51558	1.90983	0.699115	-1.3644	1
chr17	21148195	21150305	CL6	1.19365	0.986451	2.01774	-1.9819	1
chr17	23707395	23723305	CL5	1.07166	0.363686	2.03907	-0.851265	1
chr17	23778595	23779605	CL5	1.663	0.485341	1.68799	0.337862	1
chr17	23972095	23973805	CL6	1.28187	1.21113	1.5676	-2.47004	1
chr17	23989696	24008104	CL5	1.39359	0.474245	1.87817	-0.463022	1
chr17	25299996	25305405	CL6	2.35052	1.67279	2.65198	-1.28438	1
chr17	25320095	25323804	CL6	1.07166	0.587901	2.46949	-1.66147	1
chr17	25358395	25365204	CL5	2.41046	1.4504	2.47311	-0.989474	1
chr17	25459396	25468304	CL6	2.26613	1.06511	2.78597	-1.74517	1
chr17	25468295	25469404	CL5	2.26032	0.0353602	1.90968	-1.5046	1
chr17	25542696	25543805	CL6	1.00657	0.952898	1.90968	-0.617938	1
chr17	25543796	25547604	CL5	1.42951	0.812968	1.18033	0.232919	1
chr17	25652995	25657504	CL6	1.8573	0.924329	2.01278	-0.264791	1
chr17	25658495	25673505	CL6	1.82486	0.379315	2.3998	-0.981601	1
chr17	26361996	26386804	CL5	2.11187	0.450398	2.37638	-0.940088	1
chr17	26387395	26392605	CL6	3.28341	3.35729	4.36668	-1.74523	1
chr17	26392896	26396004	CL5	2.71552	-0.227674	1.26332	-0.742991	1
chr17	26449596	26458905	CL5	1.12813	0.643043	1.8866	-0.255204	1
chr17	26468995	26471005	CL6	1.15558	0.418501	1.93567	-0.711047	1
chr17	27167596	27175605	CL6	2.09936	0.417231	2.48815	-1.18786	1
chr17	27360795	27363804	CL5	1.90816	0.89097	1.51737	-0.701397	1
chr17	27364895	27385205	CL5	2.04069	0.474245	2.49741	-1.32071	1
chr17	27389995	27461305	CL5	2.09968	0.506403	2.77916	-0.791084	1
chr17	29223295	29232704	CL5	2.42412	-0.201679	2.35536	-0.443855	1
chr17	29817795	29821205	CL5	3.61901	1.97396	3.48571	-0.264646	1
chr17	29937496	29946204	CL5	1.64953	0.652032	1.69395	-1.22396	1
chr17	30954195	30960305	CL5	2.11348	0.772326	2.50983	-1.08609	1
chr17	30980795	30983104	CL5	2.23686	0.620323	3.13207	-1.11315	1
chr17	31184495	31195105	CL5	2.47913	1.25775	2.53916	-0.735122	1
chr17	31705695	31706705	CL5	1.01914	0.622845	1.89018	-1.7408	1
chr17	31873695	31878804	CL5	1.72116	0.565875	1.82092	-0.51419	1
chr17	32078295	32082205	CL6	3.31735	2.30838	4.07067	-1.03621	1
chr17	32377595	32384605	CL5	2.07872	1.48015	2.54425	1.58215	1
chr17	3337696	3346005	CL5	1.45993	0.986451	2.59774	-1.21174	1
chr17	33468195	33471705	CL5	2.13902	0.450398	3.02516	-1.74757	1
chr17	34049695	34076905	CL5	1.43915	0.37467	2.6309	-0.968515	1
chr17	34247195	34255304	CL5	1.33166	1.19763	1.84729	-1.34848	1
chr17	34350295	34373805	CL5	0.684638	1.03536	2.05494	-1.72882	1
chr17	34459596	34464905	CL5	0.410462	1.74318	1.88272	-1.81998	1
chr17	34513395	34520405	CL6	2.13055	2.86544	3.73976	-2.03298	1
chr17	34862195	34864505	CL5	2.23686	1.35729	2.44942	-0.995777	1
chr17	36727395	36729605	CL6	-0.108912	2.4504	3.17716	-2.12044	1
chr17	36812295	36814105	CL6	0.00656523	1.35729	2.8895	-2.01361	1
chr17	36814396	36818105	CL6	1.39359	0.865435	1.35119	-2.12044	1
chr17	36873296	36876905	CL5	1.6519	0.772326	2.11673	-0.838803	1
chr17	38551696	38557305	CL6	1.42714	2.46832	1.40272	-2.19218	1
chr17	43231896	43241105	CL5	1.52852	1.6024	2.19432	-1.02866	1
chr17	43618396	43622404	CL5	1.4216	1.4504	2.27719	-1.88555	1
chr17	44264896	44281505	CL5	1.10741	0.340215	2.02733	-1.74927	1
chr17	44304495	44307905	CL6	3.53494	-0.549602	3.88272	-3.0209	1
chr17	44423995	44426105	CL6	0.579144	0.865435	2.35119	-2.31771	1
chr17	44426696	44437705	CL5	2.51558	2.35729	3.51235	-1.96172	1
chr17	44708096	44711004	CL5	1.69844	0.257752	2.08553	-1.29601	1
chr17	45135595	45136605	CL6	0.113481	1.15084	2.3932	-1.59557	1
chr17	45166496	45177005	CL6	1.81568	1.16312	2.27489	-1.02879	1
chr17	45356695	45376905	CL5	1.72759	1.0915	2.87622	-1.21599	1
chr17	45753695	45755605	CL5	2.87091	-0.134565	2.19188	-1.1891	1
chr17	45783895	45791005	CL5	2.28086	1.25775	1.76623	-1.33795	1
chr17	45797195	45799005	CL5	1.69844	0.324867	1.52403	-0.419999	1
chr17	45849495	45853705	CL5	2.27063	0.138454	1.86751	0.610881	1
chr17	45863795	45866905	CL5	2.52852	0.772326	3.22088	-0.183636	1
chr17	45875696	45877705	CL6	1.84218	0.376397	2.02269	0.128488	1
chr17	46004695	46010505	CL6	1.45587	1.30838	1.96537	-1.66466	1
chr17	47026895	47029805	CL5	2.00657	1.53786	2.27374	-2.09807	1
chr17	4774395	4782504	CL6	1.37461	1.50929	2.13462	-1.04075	1
chr17	48144895	48148505	CL6	1.62805	1.4504	2.637	-1.67628	1
chr17	48508195	48524704	CL5	1.70468	1.41723	2.49302	-0.814552	1
chr17	48565695	48568805	CL5	1.1806	1.18736	2.10899	-2.06719	1
chr17	48684296	48687704	CL5	1.00657	1.15084	1.3932	-0.872799	1
chr17	48732895	48751105	CL6	2.02494	1.41387	2.34988	-1.55863	1
chr17	48773895	48775205	CL6	1.30613	1.77233	2.73222	-1.78144	1
chr17	48855695	48857405	CL6	2.94998	-0.549602	2.61423	-2.03298	1
chr17	48992695	49005204	CL5	2.99463	2.01808	2.90203	-1.52298	1
chr17	49192896	49195804	CL5	1.47605	1.35729	2.67836	-3.92606	1
chr17	49585296	49587405	CL6	1.89109	1.35729	2.52112	-2.08028	1
chr17	49819196	49832005	CL5	1.48493	1.00839	2.78253	-1.64081	1
chr17	50051396	50055905	CL6	1.58411	1.21593	2.48033	-1.88097	1
chr17	50203796	50224805	CL5	1.31559	0.741629	2.08429	-2.06196	1
chr17	50299396	50305605	CL5	1.35052	1.6468	2.50647	-2.2289	1
chr17	50365495	50366505	CL6	1.18907	0.333338	2.14394	-1.99116	1
chr17	50436295	50439805	CL6	1.21302	1.389	2.67312	-2.92737	1
chr17	51425395	51426805	CL5	0.00656565	1.69833	2.36425	-4.32576	1
chr17	5359595	5365205	CL5	1.55405	0.450398	2.45335	-2.03298	1
chr17	57039496	57045305	CL5	1.1806	0.5284	2.10381	-0.358987	1
chr17	57128295	57131504	CL5	1.94998	2.25775	2.26332	-1.4518	1
chr17	5715695	5721405	CL5	1.52114	0.89097	2.37535	-1.64846	1
chr17	57182795	57185404	CL5	1.86071	2.4504	2.41218	-2.25854	1
chr17	5721496	5732504	CL5	1.14533	0.620323	1.62036	-1.58022	1
chr17	57347296	57356205	CL6	1.51991	1.56588	2.22327	-2.06238	1
chr17	62515695	62517005	CL5	1.21302	1.62032	2.34462	-1.15162	1
chr17	66552495	66553505	CL5	1.06101	2.25775	1.42158	-1.19647	1
chr17	66698596	66707605	CL5	3.04759	2.69833	3.736	-1.54258	1
chr17	66799395	66804505	CL5	1.83862	0.772326	2.17716	-0.821692	1
chr17	69560895	69565504	CL6	1.33587	1.18736	2.74476	-1.84407	1
chr17	7111695	7119504	CL5	1.44908	0.367936	1.7297	-1.64066	1
chr17	71267895	71269405	CL5	2.92084	2.15084	3.58942	-3.05682	1
chr17	71921496	71926405	CL6	1.47605	1.40459	2.69007	-2.88764	1
chr17	71964495	71965805	CL5	1.00657	1.4504	2.73976	-2.68833	1
chr17	72008395	72009605	CL6	1.76556	0.772326	2.85523	-1.58552	1
chr17	72527795	72531704	CL6	1.62805	0.842715	2.7695	-1.56768	1
chr17	72531695	72533305	CL5	0.930617	0.67279	2.13207	-1.82067	1
chr17	72608196	72610705	CL5	1.06101	2.25775	2.19919	-2.64965	1
chr17	72904395	72906505	CL5	0.628054	1.18736	2.32472	-1.36014	1
chr17	72952496	72958704	CL5	2.48935	2.25775	2.73474	-1.78905	1
chr17	72958695	72962005	CL6	1.00657	2.69833	2.83193	-2.79351	1
chr17	72977895	72981404	CL6	1.21302	1.69833	2.48571	-1.80165	1
chr17	72982596	72990405	CL6	2.56665	3.11336	3.36425	-3.13171	1
chr17	73062196	73071805	CL5	1.24024	0.343483	1.81505	-1.17244	1
chr17	7335396	7338705	CL5	3.35052	2.53786	3.54711	-0.711048	1
chr17	73521895	73526505	CL6	1.13902	2.47277	2.56842	-1.28552	1
chr17	73571696	73580605	CL5	1.36141	1.65985	2.5233	-1.59709	1
chr17	73628795	73630505	CL5	0.36502	2.07489	1.87361	-1.1096	1
chr17	7386995	7388505	CL6	2.53494	1.03536	2.77685	-2.12609	1
chr17	73918295	73926305	CL6	0.776446	1.05526	1.85523	-2.47079	1
chr17	74882795	74886504	CL6	1.96909	1.62032	1.91856	-1.45427	1
chr17	7679595	7681405	CL5	0.891088	1.03536	3.01278	-1.04289	1
chr17	7700695	7702205	CL6	0.984198	0.986451	1.4982	-1.14845	1
chr17	7786495	7793404	CL6	3.14743	2.48015	3.57826	-1.22386	1
chr17	78510995	78520804	CL5	1.39359	1.21978	1.75606	-1.76931	1
chr17	79694295	79695705	CL6	0.698443	1.03536	2.41218	-1.20137	1
chr17	79832095	79838705	CL6	2.19365	1.25775	1.89896	-1.5798	1
chr17	82810495	82812205	CL6	1.11748	1.89563	1.13054	-0.305791	1
chr17	83098495	83102605	CL5	1.21302	0.812968	1.79865	-1.61287	1
chr17	83184096	83192904	CL5	0.949982	1.12847	1.55738	-1.55403	1
chr17	8546195	8558005	CL5	0.925036	0.415632	2.22906	-1.76935	1
chr17	8558496	8578805	CL6	3.06101	2.92289	4.13093	-1.98958	1
chr17	8724695	8726105	CL5	0.891088	1.62032	2.42158	-1.53702	1
chr17	8759496	8766405	CL5	1.11348	0.89097	2.64436	-2.07623	1
chr17	8940496	8948004	CL6	2.08749	2.25775	3.19097	-2.2174	1
chr18	10920595	10921705	CL6	0.882938	1.11467	1.5645	-1.07362	1
chr18	10980995	10989705	CL6	1.57914	0.638025	1.90968	-1.9348	1
chr18	11849696	11851105	CL5	1.51558	1.53786	2.4402	-0.772448	1
chr18	13656596	13660805	CL6	0.891088	0.713432	2.04719	-3.3549	1
chr18	14307795	14309505	CL6	0.808626	1.25775	2.27719	-1.53208	1
chr18	24441495	24443005	CL5	1.60381	1.11336	1.24226	-0.711048	1
chr18	25514196	25522304	CL5	2.20094	2.12282	3.25019	-0.485705	1
chr18	31953695	31958605	CL5	1.47605	0.409756	2.50451	-1.55764	1
chr18	31958596	31966004	CL6	1.75394	0.684863	2.31051	-1.92279	1
chr18	32543695	32556404	CL5	1.17761	0.885784	1.59321	-1.32195	1
chr18	34706096	34717304	CL5	2.16411	1.25775	2.01986	-1.39944	1
chr18	34866496	34882904	CL5	1.62805	1.37931	1.82504	-0.627872	1
chr18	35734195	35738805	CL5	2.15162	1.62032	2.56842	0.171715	1
chr18	36210895	36213005	CL5	1.11348	1.53786	1.79865	-1.46107	1
chr18	37973495	37975405	CL6	2.03405	1.25775	2.91635	-1.23042	1
chr18	38030196	38037905	CL5	1.62148	0.897857	1.48327	-1.22422	1
chr18	38059295	38064505	CL5	1.6707	1.08267	2.29639	-1.78682	1
chr18	38553395	38554905	CL6	1.86072	1.35729	2.29435	-1.04665	1
chr18	38759295	38772805	CL6	4.42852	3.79617	3.86904	-1.27101	1
chr18	42705395	42706505	CL6	0.740918	1.41953	2.06252	-1.39555	1
chr18	43152395	43154105	CL6	1.26032	1.69833	2.12058	-0.200085	1
chr18	46695895	46697005	CL5	2.06101	1.4504	1.40272	-1.12609	1
chr18	4742295	4749305	CL6	2.47605	1.90983	3.76582	-1.37001	1
chr18	53137596	53143805	CL5	1.58411	1.4504	2.13665	-1.86684	1
chr18	53576796	53581505	CL5	1.11348	1.25775	2.13207	-3.71922	1
chr18	53633595	53635605	CL5	0.421603	1.11336	2.01278	-1.27933	1
chr18	55222395	55224405	CL6	1.19921	1.64304	1.83929	-1.88793	1
chr18	58033995	58037005	CL5	1.36502	0.324867	3.07763	-2.73853	1
chr18	58506395	58508305	CL5	1.00657	1.77233	2.94921	-2.41149	1
chr18	5909995	5912705	CL6	2.28341	1.90983	3.70169	-2.04665	1
chr18	5982896	5988305	CL5	1.58411	0.128469	3.19919	-1.16256	1
chr18	60639296	60642505	CL5	2.22499	0.150837	2.19371	-1.42071	1
chr18	60883996	60894804	CL5	2.62444	1.19456	1.94921	-0.336552	1
chr18	60904995	60909204	CL5	3.51558	1.25775	3.09731	-0.597091	1
chr18	61106895	61122105	CL6	1.21738	-0.031754	2.39754	-2.08544	1
chr18	64256795	64258104	CL6	1.00657	2.62032	1.32472	-2.78144	1
chr18	64689495	64691105	CL6	1.62805	2.4504	2.64665	-2.68833	1
chr18	65319895	65324505	CL6	1.21302	1.41387	2.53677	-2.21801	1
chr18	65911595	65912805	CL6	0.891088	0.909829	1.82722	-1.06154	1
chr18	66191996	66193505	CL5	1.30613	2.62032	1.4402	0	1
chr18	67093096	67098305	CL5	0.969091	2.32487	2.45248	-3.4726	1
chr18	67124496	67129304	CL5	0.96909	0.952898	2.4402	-1.27904	1
chr18	73164896	73170504	CL5	0.421603	1.62032	1.86904	-2.02556	1
chr18	73363995	73366505	CL6	2.03405	1.62032	3.16042	-2.418	1
chr18	73423995	73425705	CL6	0.232126	2.07098	1.61094	-4.22562	1
chr18	74680795	74682005	CL6	0.513378	1.65765	2.19962	-2.71105	1
chr18	74721395	74742105	CL5	1.52852	1.04677	2.67836	-1.69137	1
chr18	74883296	74885405	CL6	1.60991	0.0353603	1.72465	-1.47004	1
chr18	74940595	74946705	CL5	1.20229	0.280473	2.20404	-2.59513	1
chr18	75769095	75782205	CL5	1.39888	1.25775	2.22492	-2.11511	1
chr18	75782396	75787405	CL5	2.22499	1.09425	2.00654	-2.25794	1
chr18	75798595	75807104	CL5	1.43223	0.607939	1.48226	-1.99116	1
chr18	76000395	76008605	CL5	1.22173	0.482819	1.95746	-2.1661	1
chr18	76026095	76028005	CL5	1.43541	0.772326	2.46768	-1.40619	1
chr18	76452995	76455205	CL6	1.36502	0.772326	1.67836	-1.40619	1
chr18	76558995	76566905	CL6	1.76556	1.31829	1.76064	-0.87211	1
chr18	76589595	76591305	CL5	1.36502	0.952898	1.68877	-0.0818849	1
chr18	76633495	76635504	CL5	1.69844	1.62032	3.26332	-1.47658	1
chr18	76636795	76643805	CL5	1.1712	1.64304	2.31611	-2.20504	1
chr18	76643796	76654905	CL6	3.92084	3.60014	4.8587	-2.27898	1
chr18	76705396	76714704	CL5	3.16411	1.81963	3.68357	-2.2702	1
chr18	76714995	76739005	CL5	0.965089	0.431289	1.95672	-0.862309	1
chr18	76764996	76766505	CL6	1.89109	2.03536	3.16602	-3.23461	1
chr18	76766896	76771804	CL5	2.49595	2.69833	2.89626	-1.7004	1
chr18	76772295	76780105	CL5	0.778614	0.85639	2.40462	-1.01619	1
chr18	76799395	76811105	CL6	0.980726	0.749958	1.70938	-1.9088	1
chr18	77426195	77431105	CL5	0.429508	0.772326	2.43755	-2.30216	1
chr18	77446796	77457405	CL5	1.78921	1.18079	1.73976	-1.38388	1
chr18	78179095	78181105	CL6	2.30613	2.4504	4.20464	-2.63388	1
chr18	78222596	78226304	CL5	1.07872	2.07489	1.24226	-1.72162	1
chr18	78263496	78267705	CL5	0.860715	1.30838	2.34462	-2.03298	1
chr19	10683295	10685205	CL5	1.21302	0.450398	3.07366	-1.61437	1
chr19	10720695	10743705	CL5	1.6332	0.719858	2.49401	-1.03778	1
chr19	10743796	10748905	CL5	1.62805	1.2917	1.89176	-1.53637	1
chr19	10757995	10759704	CL6	1.26032	1.25775	2.07366	-0.987888	1
chr19	10810496	10816105	CL5	1.67536	1.2917	1.60875	-1.3404	1
chr19	10982095	10993405	CL5	3.36502	2.03536	4.39001	-1.90576	1
chr19	15862095	15863905	CL6	1.69844	2.53786	4.02516	-1.59857	1
chr19	17426195	17430004	CL5	1.11348	1.03536	1.43278	-1.06653	1
chr19	23341695	23346805	CL6	2.86071	3.77233	3.8413	-3.10698	1
chr19	23369395	23381505	CL5	2.26032	2.69833	3.27166	-1.73592	1
chr19	23450996	23452605	CL5	0.628054	1.35729	1.58106	-2.03298	1
chr19	23795195	23801405	CL6	2.04759	1.15084	1.93615	-1.72631	1
chr19	23872996	23885604	CL5	1.7721	0.486022	1.86629	-2.72485	1
chr19	23992396	24002004	CL5	1.80863	1.11336	2.10121	-1.59963	1
chr19	24609795	24615004	CL5	2.16411	1.4504	2.57686	-1.17634	1
chr19	24634796	24637505	CL5	0.949982	1.25775	1.84129	-1.58552	1
chr19	25051795	25061105	CL5	1.15857	0.980913	1.9933	-0.528933	1
chr19	25138795	25144705	CL5	1.32405	1.03536	2.23801	-1.19884	1
chr19	25161695	25164305	CL5	1.14743	1.50929	2.16229	-1.32576	1
chr19	26734295	26746005	CL5	0.235042	1.03536	2.35069	-1.43215	1
chr19	29857195	29860304	CL5	1.4216	0.865435	1.68877	-1.02655	1
chr19	3401695	3407704	CL6	2.10054	1.69833	3.43557	-1.20063	1
chr19	3438895	3444105	CL5	1.45993	0.215933	2.4982	-0.55235	1
chr19	34586595	34597804	CL6	1.34426	1.34348	2.07195	-1.69497	1
chr19	36629795	36631205	CL5	0.829688	0.772326	2.70169	-0.579803	1
chr19	36789095	36794704	CL5	1.81709	0.652031	2.08079	-1.00055	1
chr19	37712395	37735805	CL5	0.880117	0.921704	1.73245	-1.80663	1
chr19	37804696	37812904	CL5	3.55405	2.25775	3.3932	-1.20581	1
chr19	37827596	37833305	CL5	1.6519	1.11336	2.02516	-0.465935	1
chr19	3958396	3966205	CL5	2.14323	0.772326	2.00237	-0.661527	1
chr19	3991795	3993105	CL5	1.96586	-0.626836	1.99245	-0.889385	1
chr19	40728396	40729905	CL5	1.30613	1.4504	2.4402	-0.222548	1
chr19	40988395	40990005	CL5	1.25333	0.578171	1.59598	-0.585517	1
chr19	41017595	41022605	CL6	1.93062	0.772326	2.74974	-1.63996	1
chr19	41045495	41051304	CL5	2.40766	2.07489	3.18822	-2.33094	1
chr19	41178696	41184105	CL6	1.70985	0.324867	2.20646	-2.1096	1
chr19	41278995	41287804	CL5	2.02233	1.10247	2.51486	-1.40551	1
chr19	41343895	41348405	CL6	1.69844	2.15084	2.5182	-1.46237	1
chr19	42442695	42458104	CL5	2.11348	0.324867	2.04719	-1.30414	1
chr19	42599995	42601304	CL5	1.59153	1.03536	1.75471	-2.41149	1
chr19	42700596	42703905	CL5	2.22896	0.952898	2.94487	-0.469075	1
chr19	42719695	42733704	CL5	1.58328	0.756206	2.32583	-1.52126	1
chr19	42798196	42803005	CL5	1.35052	1.09425	2.52983	-2.77455	1
chr19	42803096	42812505	CL5	2.02859	2.35729	2.82155	-2.23068	1
chr19	44182895	44189404	CL6	2.32108	2.90983	2.71449	-1.29601	1
chr19	44190395	44194405	CL5	0.850447	0.772326	2.84596	-0.995929	1
chr19	45261195	45268605	CL5	1.81392	1.47277	1.42158	-0.528844	1
chr19	46751695	46753805	CL5	1.55405	0.450398	1.64665	-0.642335	1
chr19	47676495	47689904	CL5	1.38859	0.429024	2.0489	-1.4027	1
chr19	48004195	48009905	CL5	1.86071	1.20529	2.9427	-1.82652	1
chr19	48103895	48110504	CL6	1.26032	1.4504	2.55283	-2.88097	1
chr19	5341095	5346104	CL5	1.82969	1.97396	2.41218	-0.953249	1
chr19	5346195	5348204	CL6	1.6519	0.0353604	2.12442	-1.34708	1
chr19	54116296	54118705	CL5	1.73239	2.4504	2.38361	-0.0895588	1
chr19	54977795	54979405	CL5	1.62805	1.15084	3.27892	-2.64393	1
chr19	55137595	55138805	CL6	1.11604	0.710117	1.64058	-1.58552	1
chr19	55164395	55165705	CL6	1.74353	0.450398	1.68877	-2.03298	1
chr19	5542696	5549804	CL5	3.77645	2.32487	3.61696	0.734013	1
chr19	55606495	55613305	CL5	1.87294	0.172864	1.82722	-1.0035	1
chr19	56063796	56076005	CL6	2.07872	1.5284	2.79222	-1.91196	1
chr19	56106195	56107405	CL6	2.43541	0.450398	3.16602	-2.71105	1
chr19	56160496	56164105	CL6	1.62805	1.18736	2.24226	-1.28478	1
chr19	56618995	56633104	CL5	1.65864	1.1349	2.02692	-1.5983	1
chr19	56857395	56862904	CL5	2.11348	1.87666	2.31467	-1.20333	1
chr19	56954295	56955705	CL5	0.930617	0.952898	1.91856	-1.68505	1
chr19	57289395	57295505	CL5	1.07166	0.935825	1.71551	-1.74468	1
chr19	57427695	57429105	CL6	2.30613	0	3.07366	-3.59857	1
chr19	57429096	57434605	CL5	1.72116	1.86544	2.57546	-1.66963	1
chr19	58337195	58338805	CL5	1.00657	0.0353602	2.58664	-1.49532	1
chr19	6151695	6154105	CL5	2.32108	0.865435	2.42158	-0.16852	1
chr19	6154196	6157305	CL5	2.22499	-0.549602	2.19371	-0.477684	1
chr19	6161095	6165605	CL5	1.92084	0.723416	1.81301	0.305632	1
chr19	6580996	6593404	CL5	2.09462	0.745854	1.83747	-1.47143	1
chr19	7099396	7120304	CL5	1.83595	0.288341	1.57602	0.643415	1
chr19	8592895	8596404	CL6	1.55405	0.986451	2.67207	-1.14168	1
chr19	8618495	8627305	CL5	0.978551	0.537861	2.44635	-1.46594	1
chr19	8671396	8676704	CL5	1.41465	0.909829	1.81301	-1.42209	1
chr2	10114995	10126104	CL6	1.24473	1.30284	1.87057	-2.12494	1
chr2	10155696	10165504	CL5	0.906039	1.55892	2.12921	-1.93812	1
chr2	102265795	102269005	CL5	3.51558	3.77233	3.78415	-1.2313	1
chr2	10233296	10241605	CL5	1.77645	1.97396	2.4247	-1.97217	1
chr2	102532095	102533605	CL6	1.47605	0	2.92298	-2.58552	1
chr2	102792095	102794705	CL6	0.244725	1.4504	2.30454	-2.04665	1
chr2	102914095	102916405	CL6	1.93062	1.77233	2.46465	-3.13426	1
chr2	103945095	103956905	CL6	1.54059	0.854788	2.11173	-1.54429	1
chr2	103956896	103961504	CL5	2.00657	2.03536	2.43402	-1.29601	1
chr2	104154596	104157305	CL5	1.07872	0.565875	2.37719	-2.48866	1
chr2	104212195	104218004	CL5	2.91099	2.90983	3.04557	-1.40704	1
chr2	105068295	105070505	CL5	2.30613	1.25775	2.38361	-0.903693	1
chr2	105085895	105089105	CL6	1.35052	0.97396	1.31467	-1.58804	1
chr2	105302395	105314705	CL5	0.492827	1.00983	1.92646	-1.24615	1
chr2	105627595	105628905	CL6	1.51558	1.4504	2.02516	-2.25537	1
chr2	105635395	105637205	CL6	0.213016	1.25775	2.10899	-1.33908	1
chr2	11086496	11091005	CL5	1.24473	1.90983	1.9961	-1.71105	1
chr2	112833095	112834605	CL5	0.00656494	1.97396	2.97497	-3.11315	1
chr2	113790495	113791705	CL6	1.33587	1.9529	1.06169	-2.44801	1
chr2	113979995	113981705	CL6	0.36502	1.4504	2.19919	-2.22562	1
chr2	117062695	117064205	CL6	1.41465	0.772326	1.83428	-0.919156	1
chr2	11710096	11715005	CL5	0.73239	0.537861	2.3932	-2.59718	1
chr2	118330395	118337504	CL5	1.48935	1.74808	1.65198	-1.63244	1
chr2	119338796	119351605	CL5	1.79155	1.62032	1.94661	0.92932	1
chr2	120055495	120059304	CL6	1.35052	0.683059	1.64985	-2.44801	1
chr2	120268996	120270905	CL5	1.16411	1.09425	1.81301	-0.745813	1
chr2	120270896	120278605	CL6	1.52852	1.40976	1.96786	-1.99308	1
chr2	121052695	121058105	CL6	2.30613	2.42002	2.85523	-1.55395	1
chr2	121091195	121095905	CL6	1.1806	1.2917	2.35447	-2.04197	1
chr2	122472196	122477805	CL5	1.71212	1.21593	1.97242	-2.39641	1
chr2	124643395	124647105	CL5	1.28798	1.33792	2.92562	-3.38565	1
chr2	124647596	124651005	CL6	1.76556	2.53786	2.86904	-2.15851	1
chr2	125023995	125029304	CL6	0.891088	1.29839	1.89896	-2.3125	1
chr2	127379996	127385804	CL5	1.13394	1.4504	2.05687	-1.6888	1
chr2	127388796	127399804	CL5	1.75825	0.138454	1.39426	-1.49812	1
chr2	127895495	127896505	CL6	2.39418	3.53845	2.76868	0	1
chr2	127906896	127921604	CL6	0.8255	1.23001	1.6573	-2.02614	1
chr2	128908495	128911405	CL5	1.93062	0.67279	2.73976	-2.49532	1
[truncated: 15,709 more rows]
