# Supplementary material for: The length of the G1 phase is an essential determinant of H3K27me3 landscapes across diverse cell types
Source: PLoS Biol. 2025 Apr 17;23(4):e3003119. doi: 10.1371/journal.pbio.3003119 (PMC12052206; doi:10.1371/journal.pbio.3003119)
Supplement: S4 Data — (XLSX) [file pbio.3003119.s013.xlsx]

## Sheet: 4B
Chromosome	Start	End	log2(CUT&RUN Asynchronous)	log2(ChIP-seq SLIF)
chr1	100225795	100227405	2.64888	11.7563
chr1	10231195	10235805	5.22984	14.8632
chr1	102825295	102826505	2.80927	12.9139
chr1	104767695	104772105	6.02142	15.0559
chr1	104984095	104985405	3.56778	12.336
chr1	104991095	104993204	3.60825	12.8108
chr1	104993195	104995105	4.77761	13.8669
chr1	105178895	105180105	2.07135	10.2027
chr1	105350295	105353304	3.38049	11.7242
chr1	105354095	105361105	6.33574	14.8203
chr1	105436695	105437905	2.19216	10.8031
chr1	105776595	105782805	6.21675	15.4543
chr1	105782796	105785405	3.91235	12.8779
chr1	105826995	105828505	3.10484	11.5153
chr1	105839895	105843004	4.10979	12.5614
chr1	105842995	105845805	5.17924	14.0719
chr1	105857995	105859505	2.10437	10.7721
chr1	105874295	105877904	3.34704	12.7404
chr1	105879395	105888205	5.36122	14.0719
chr1	105888296	105890005	2.8894	11.8031
chr1	105899495	105901105	2.82857	12.2372
chr1	105961595	105962905	2.13649	11.0299
chr1	106064695	106069005	3.47266	12.4184
chr1	106172095	106174305	3.89536	12.9628
chr1	106399395	106400905	2.5579	11.1312
chr1	106546595	106548705	2.80775	11.7877
chr1	106584595	106587605	2.82515	11.935
chr1	106687295	106689005	3.19421	11.2485
chr1	106711595	106715905	5.63548	14.6537
chr1	106815295	106816705	2.47329	11.5523
chr1	106827695	106828905	2.37055	10.8924
chr1	106886995	106888805	3.06917	12.4869
chr1	10719795	10720805	1.72334	10.8335
chr1	107367195	107368505	1.85224	11.9628
chr1	107739495	107741305	2.83685	12.2597
chr1	10804395	10807305	5.45456	14.1189
chr1	10993095	10995105	3.82113	13.6017
chr1	109982295	109983605	4.27307	12.3881
chr1	112415995	112417705	4.51993	13.679
chr1	11326395	11328505	3.5782	12.7484
chr1	11413895	11415805	3.53202	12.8706
chr1	115684495	115685705	3.32675	13.0623
chr1	118269495	118270705	1.88811	11.4773
chr1	118358895	118360205	2.13632	10.6408
chr1	118750395	118752305	2.4551	11.1554
chr1	118774295	118789705	5.71484	14.2847
chr1	118790496	118796705	3.86182	12.6322
chr1	118825595	118827705	3.47357	12.7799
chr1	119131695	119135604	3.5821	12.7721
chr1	119135795	119136905	2.53302	10.9764
chr1	119181295	119183204	2.56482	11.0299
chr1	119183495	119193805	6.03585	14.5637
chr1	119193796	119196205	3.35803	11.3983
chr1	119196496	119202205	4.29541	12.7642
chr1	119213995	119221404	4.42024	13.0429
chr1	119222195	119223605	2.30746	11.336
chr1	119224696	119228705	3.43482	12.2143
chr1	119256395	119259205	2.85064	11.7079
chr1	119272195	119273505	2.58417	11.7242
chr1	119280895	119283605	3.13124	11.6748
chr1	119456295	119457605	2.8705	11.9209
chr1	119505995	119507204	2.81762	11.935
chr1	119508795	119510405	3.34292	12.5523
chr1	119945295	119946305	2.28647	10.7079
chr1	119959995	119961404	2.18777	10.949
chr1	119961395	119963104	2.42988	11.2709
chr1	119963695	119965405	3.15772	11.3983
chr1	119965396	119978405	5.36487	14.1733
chr1	119989595	119991305	2.54974	10.6748
chr1	119999095	120022905	7.34935	15.8824
chr1	120023296	120030804	4.24597	12.7079
chr1	120030895	120032105	2.33368	11.2709
chr1	120032396	120037105	3.37701	11.9628
chr1	120062895	120064205	2.72325	11.7721
chr1	120071695	120074005	3.86903	12.7721
chr1	120140495	120141904	2.34784	10.1554
chr1	120142095	120143305	2.73201	10.5704
chr1	120263995	120265205	3.13294	12.357
chr1	120319395	120320704	1.99139	10.0559
chr1	120321095	120323505	4.0035	12.3778
chr1	120323796	120331604	4.33755	13.3038
chr1	120331695	120350805	8.06873	16.8946
chr1	120363995	120366905	3.008	11.2709
chr1	120384395	120393005	4.77354	13.7603
chr1	120420695	120427605	4.50909	13.2929
chr1	120436995	120438505	2.53978	11.3778
chr1	120466595	120475705	4.68413	13.5659
chr1	120484495	120495805	5.06982	13.5928
chr1	120496696	120502504	3.70312	12.2372
chr1	120503495	120505005	2.40958	11.6579
chr1	120505096	120513605	4.23534	13.1494
chr1	120548295	120561005	5.64282	14.3881
chr1	120580995	120585705	4.93913	13.458
chr1	120586296	120589104	3.10657	11.4184
chr1	120589995	120626605	9.20375	18.0256
chr1	120626896	120634104	4.23866	13.2929
chr1	120635195	120639005	3.819	12.4383
chr1	120650495	120660805	4.93798	13.8521
chr1	120660996	120682604	5.56991	14.1998
chr1	120682995	120686104	3.3306	12.2143
chr1	120686095	120688405	3.78283	12.1433
chr1	120707195	120708305	2.12938	10.4184
chr1	120726095	120727405	2.39778	11.4773
chr1	120736295	120738405	3.21866	11.7242
chr1	120738396	120742505	4.14569	12.9559
chr1	120742696	120748104	3.47197	12.357
chr1	120748995	120754905	4.00932	12.8779
chr1	120796995	120804405	5.19012	13.9385
chr1	120813695	120816905	3.22024	12.3146
chr1	120843395	120846604	3.21465	12.2143
chr1	120846595	120850005	3.55724	11.8779
chr1	120850496	120856005	3.88256	12.8924
chr1	120894695	120896305	2.54322	11.8335
chr1	121056095	121061005	4.01791	13.1554
chr1	121125295	121126905	3.19093	12.1793
chr1	121176995	121179205	3.93596	13.8996
chr1	121357195	121358404	2.14499	10.4964
chr1	121358795	121361105	3.80245	12.0559
chr1	121415695	121417505	3.31885	13.0167
chr1	121431695	121432705	2.67841	12.4677
chr1	121519595	121533005	6.89315	15.5895
chr1	121533796	121534905	1.67482	11.1312
chr1	121607995	121613805	3.88993	13.4677
chr1	12198095	12199305	2.58058	11.4383
chr1	122742995	122744205	1.74636	11.949
chr1	123629495	123630805	2.75164	11.5339
chr1	123781695	123783305	2.56071	11.7404
chr1	124043295	124047005	5.97897	14.6664
chr1	124047996	124049805	3.39981	12.5794
chr1	125461495	125463905	2.43558	12.336
chr1	125610795	125612905	2.45943	11.6236
chr1	125676695	125679504	3.6945	12.6748
chr1	125787795	125794004	4.10147	12.8851
chr1	125794295	125796005	2.57024	11.7563
chr1	125872495	125873805	2.19039	11.7242
chr1	125902395	125906604	3.77874	12.7954
chr1	125907095	125917205	7.02606	16.0051
chr1	125966395	125967505	1.6801	10.6748
chr1	126025395	126027105	2.52907	12.2027
chr1	126121395	126127105	5.25214	13.6061
chr1	126482695	126486704	3.29914	12.3146
chr1	126486795	126489404	2.97218	12.336
chr1	126489395	126495605	5.79524	14.8203
chr1	126496096	126498505	2.76621	12.8558
chr1	12656595	12658805	4.39119	12.8558
chr1	126603195	126606505	3.33952	12.4284
chr1	126686995	126688305	1.97695	10.8335
chr1	126705595	126707205	3.20642	12.6579
chr1	126720395	126722405	2.82515	12.6236
chr1	126735895	126737705	3.71478	12.5794
chr1	126737896	126739105	2.89532	12.1312
chr1	126759695	126762305	3.44546	12.0429
chr1	126762596	126765005	2.79017	11.2929
chr1	126823395	126833905	6.29643	15.2386
chr1	126833896	126835205	2.39528	11.5523
chr1	126835596	126840605	3.70235	12.9696
chr1	126856195	126868705	5.38808	14.7642
chr1	126925395	126932004	4.00235	12.8484
chr1	126932495	126933605	2.47889	12.1433
chr1	127206095	127207205	2.62361	12.4964
chr1	127535795	127538905	4.20649	12.8184
chr1	127576695	127579204	3.09408	12.1674
chr1	127579195	127584005	3.74417	13.0034
chr1	127660295	127661705	2.17989	11.0299
chr1	127670495	127680905	7.08042	16.1494
chr1	127680896	127685105	3.92122	13.0034
chr1	128286895	128289405	3.50195	12.5794
chr1	128289896	128302804	5.07858	13.6408
chr1	128303095	128304905	3.60272	11.6061
chr1	128304996	128314005	4.51024	12.8335
chr1	128447495	128457205	5.41311	14.2201
chr1	128457196	128458305	3.09872	11.4964
chr1	128458596	128468104	4.45253	13.6322
chr1	128468395	128469605	2.77144	11.3983
chr1	128572295	128588004	5.08436	14.0591
chr1	128588395	128590805	4.68786	14.5316
chr1	128590796	128595805	5.45365	14.8372
chr1	128606095	128612304	4.012	12.7404
chr1	128612495	128615005	3.40069	12.0559
chr1	128668595	128680205	4.92031	14.3065
chr1	128798595	128804805	5.02727	13.8888
chr1	128804796	128811105	4.47186	13.1433
chr1	128811296	128818905	4.2448	13.4725
chr1	128826295	128828905	2.81061	12.0034
chr1	12905395	12906605	1.657	10.4964
chr1	129135395	129136705	2.77682	12.2143
chr1	129137096	129138805	2.283	11.5884
chr1	129270495	129271704	2.76602	11.8924
chr1	129271695	129277505	6.43588	15.3649
chr1	12984395	12985605	2.76715	11.8924
chr1	12985696	12991004	4.11104	12.8996
chr1	12991795	12998305	6.1707	14.9849
chr1	13008595	13009705	2.11706	8.05587
chr1	130370595	130374505	3.91145	13.0814
chr1	130422095	130423805	3.80391	12.8031
chr1	130486295	130487405	2.52324	11.6748
chr1	130734995	130742104	5.00575	13.4234
chr1	130743095	130744105	2.64591	10.3778
chr1	130763095	130764805	3.00393	11.6915
chr1	130764796	130769904	3.58295	12.5431
chr1	130769895	130771105	2.02885	11.458
chr1	130800995	130805005	4.28927	12.8259
chr1	130805696	130811004	3.70159	13.2372
chr1	130811695	130814805	4.13387	12.9832
chr1	130815096	130823305	4.19849	13.2709
chr1	130846395	130855605	5.6296	14.4917
chr1	130873995	130889905	7.09676	16.0979
chr1	130889896	130894705	3.98075	13.0814
chr1	130909595	130910904	1.74093	12.0429
chr1	130910895	130915105	3.57371	12.4869
chr1	130934695	130948005	4.86604	14.2681
chr1	130966795	130968605	2.70115	12.2485
chr1	130995495	130996805	2.61429	12.3983
chr1	130996896	131012205	5.30144	14.3038
chr1	131020795	131022205	2.79622	11.5339
chr1	131040295	131047205	4.19061	13.2709
chr1	131082795	131108805	7.47931	16.1127
chr1	131108796	131113004	3.42157	12.0687
chr1	131112995	131116605	4.46592	12.7323
chr1	131117996	131119805	3.06238	11.2709
chr1	131187895	131194004	3.95003	12.2709
chr1	131193995	131198404	3.48623	12.0299
chr1	131198595	131202905	5.06772	13.4234
chr1	131203596	131205105	2.14623	10.9209
chr1	131212695	131217104	4.08229	12.7877
chr1	131217095	131269505	8.75885	17.2953
chr1	13124195	13128005	5.316	15.3492
chr1	131269496	131274505	4.9922	13.5928
chr1	131274496	131277605	4.55655	12.5884
chr1	13129096	13131505	3.71663	13.2764
chr1	131579395	131585205	4.73164	13.5012
chr1	131586196	131592804	4.13664	12.928
chr1	131593095	131612205	6.91325	15.5682
chr1	131619795	131630705	5.25078	14.2929
chr1	131631096	131633905	3.40104	12.4284
chr1	131652695	131655205	3.77588	11.6915
chr1	131659395	131664405	4.96635	13.4334
chr1	131664596	131669704	3.54164	12.3146
chr1	131670395	131671705	2.70097	11.2027
chr1	131672196	131673905	2.42406	11.949
chr1	131697295	131698905	2.01375	11.1065
chr1	131720095	131727105	4.92719	13.9032
chr1	131738195	131743204	3.88171	12.8632
chr1	131744195	131748804	4.56311	12.8031
chr1	131748795	131764205	6.53296	14.9245
chr1	131780095	131789705	4.82316	14.3804
chr1	131952495	131978805	7.77288	16.5839
chr1	132052895	132054504	2.71697	10.9209
chr1	132054495	132071605	7.64184	16.2639
chr1	132072196	132074905	3.21838	12.6408
chr1	132103795	132104905	2.91332	10.8632
chr1	132105296	132106805	2.36765	11.5523
chr1	132130495	132132505	4.03152	13.5431
chr1	132137995	132141504	3.81337	12.942
chr1	132142195	132143305	2.50927	11.3778
chr1	132143296	132150405	4.53627	13.0751
chr1	132182495	132184605	3.77803	12.5972
chr1	132184596	132188904	4.23004	13.7161
chr1	132188895	132192505	5.38479	14.9403
chr1	132192896	132194405	3.04864	13.3092
chr1	132215595	132216905	2.53441	10.5704
chr1	132297495	132316005	7.41946	16.2294
chr1	132317796	132319205	2.82599	11.357
chr1	132327995	132332005	4.52968	12.9559
chr1	132353995	132357604	3.45933	12.2485
chr1	132358995	132362705	5.22554	13.7484
chr1	132378895	132381905	4.84599	13.1674
chr1	132382296	132391004	4.8812	13.5569
chr1	132390995	132392404	3.2539	11.8031
chr1	132392395	132394805	3.92942	13.2984
chr1	132532195	132534205	3.6054	12.0559
chr1	132543095	132578005	7.28078	15.9455
chr1	132593596	132600704	4.55843	13.0101
chr1	132638295	132640505	2.91743	12.2709
chr1	132738195	132739404	2.6787	10.8632
chr1	132740095	132798505	8.35737	17.0072
chr1	132798796	132802304	3.63237	11.5704
chr1	132803095	132821905	7.29006	15.1327
chr1	132831695	132835804	3.50749	11.7404
chr1	132836095	132838005	3.53409	12.1554
chr1	132838196	132840405	2.65734	11.357
chr1	132853895	132883105	7.12487	16.4046
chr1	132899795	132901205	2.65606	10.8924
chr1	132927595	132965205	7.59257	16.0535
chr1	132971095	132973105	3.11133	11.2485
chr1	133046095	133047505	3.5847	12.6148
chr1	133056795	133057805	2.01867	10.6061
chr1	133071495	133072605	2.37557	10.6061
chr1	133156595	133179605	7.85395	16.3399
chr1	133179696	133183305	4.43022	13.4482
chr1	133209595	133211205	3.3151	11.7563
chr1	133219495	133223505	3.9349	12.1674
chr1	133223496	133227205	3.75083	11.8184
chr1	133262995	133273004	5.20179	13.3829
chr1	133273195	133275505	4.54657	12.5884
chr1	133275496	133283405	4.82328	13.0299
chr1	133283696	133286705	3.61208	11.458
chr1	133295595	133301305	5.41563	13.6365
chr1	133310595	133312505	3.2177	11.336
chr1	133328295	133330505	4.67918	13.7079
chr1	133348095	133360205	6.7825	14.6873
chr1	133360296	133362904	2.85268	11.6408
chr1	133363095	133366705	6.06898	14.4284
chr1	133399195	133401205	3.50987	12.5059
chr1	133418395	133424105	4.85217	14.4159
chr1	133479495	133480505	2.06585	11.2258
chr1	133485195	133486505	2.54327	11.2929
chr1	133542795	133544105	2.74017	11.6061
chr1	133589295	133590805	2.2542	11.1065
chr1	133732395	133733504	2.64108	11.2258
chr1	133734195	133746305	6.271	15.2301
chr1	133746996	133754904	4.46398	13.2929
chr1	133755395	133757605	3.3818	12.6997
chr1	133758396	133761305	3.04306	12.0167
chr1	133771795	133773005	2.10323	10.7079
chr1	133777195	133778605	3.10029	11.1065
chr1	133778596	133782104	3.25282	12.0687
chr1	133782095	133787304	3.80274	12.4677
chr1	133787495	133789205	3.13452	11.8031
chr1	133796595	133829705	7.77386	16.2695
chr1	133830496	133833805	3.52388	11.7079
chr1	133843195	133845205	3.78924	12.2485
chr1	133852295	133854105	3.51634	12.4482
chr1	133878195	133880804	3.01806	12.1312
chr1	133881195	133892605	6.3951	14.9245
chr1	133893196	133897304	3.38549	11.357
chr1	133897495	133915805	7.11513	15.7414
chr1	133915796	133922305	4.80158	13.458
chr1	133930895	133934305	3.51273	12.0814
chr1	133934396	133937905	3.82347	11.8031
chr1	133950695	133958704	4.81362	13.3932
chr1	133958895	133970805	5.85936	14.1189
chr1	133970796	133979705	5.1314	13.5659
chr1	134005195	134006205	1.97115	11.1793
chr1	134006196	134043405	6.95685	15.6852
chr1	134043396	134051105	5.26906	13.9866
chr1	134054895	134071805	6.6353	15.3492
chr1	134077595	134085804	5.16799	13.8888
chr1	134086195	134087705	3.99549	12.7079
chr1	134087696	134092205	4.5445	13.4184
chr1	134092396	134095205	4.38679	12.5794
chr1	134104795	134105805	2.64425	10.5339
chr1	134113595	134115305	3.20162	11.6061
chr1	134133495	134141204	4.79105	13.5293
chr1	134141195	134146605	4.44936	13.0299
chr1	134146696	134147805	1.80265	10.6408
chr1	134147796	134153605	4.20402	12.6061
chr1	134159995	134161005	1.8127	10.2929
chr1	134164895	134176604	5.1498	14.0687
chr1	134177096	134178505	2.77364	12.5059
chr1	134192095	134200005	4.96541	13.4628
chr1	134200496	134206104	3.88278	12.5339
chr1	134206495	134214905	5.16316	13.6494
chr1	134214996	134218104	3.27737	11.8031
chr1	134218695	134246205	8.41303	16.6695
chr1	134246496	134249905	3.60513	12.3038
chr1	13426195	13428305	3.4357	12.8632
chr1	134275695	134277805	3.05292	11.2258
chr1	134289295	134291105	3.34738	10.4964
chr1	134298095	134300205	4.58492	12.942
chr1	134512595	134514505	3.32002	13.3623
chr1	134644795	134660705	7.1277	15.9559
chr1	134661396	134670004	4.33004	13.3623
chr1	134670395	134672505	3.56246	12.4773
chr1	134672496	134681805	4.92916	13.9315
chr1	134694595	134696304	2.58979	10.7404
chr1	134697395	134699505	3.45246	12.2597
chr1	134699996	134705004	4.30994	11.7242
chr1	134704995	134706504	3.02599	10.7721
chr1	134706795	134722305	7.38413	15.6301
chr1	134723296	134726304	2.82961	10.6408
chr1	134726495	134729105	3.76019	11.935
chr1	134735795	134737205	2.81738	11.6748
chr1	134979695	134982304	3.14765	12.2929
chr1	134982895	134988705	5.7128	14.4653
chr1	134988996	134993804	3.90149	12.935
chr1	134994795	134995905	2.45759	10.9764
chr1	134996696	135014405	5.53151	14.4383
chr1	135019395	135021605	3.48611	11.7404
chr1	135034895	135040405	4.79835	13.2984
chr1	135049595	135069905	6.40129	14.6408
chr1	135075695	135077905	3.61885	12.3465
chr1	135083195	135105205	7.598	15.825
chr1	135125595	135128105	3.72156	11.8031
chr1	135144196	135147005	4.27355	14.2201
chr1	135159995	135162405	4.66665	13.0814
chr1	135281195	135283605	4.05147	13.8222
chr1	135323295	135324404	2.57306	11.2709
chr1	135326196	135328405	3.10529	11.7242
chr1	135328396	135331405	3.27529	11.2485
chr1	135354895	135356505	3.1252	11.5339
chr1	135371895	135373704	3.41683	12.1793
chr1	135374595	135376105	3.99444	12.2258
chr1	135376296	135377805	2.78046	11.7079
chr1	135555395	135557005	3.12077	12.0429
chr1	135582095	135585705	5.84053	14.8614
chr1	135586196	135587305	2.65723	12.4084
chr1	135606995	135608305	3.12338	12.0814
chr1	135669095	135672104	3.74681	12.1554
chr1	135672595	135674105	3.77828	12.0034
chr1	135680195	135691505	6.80827	15.4021
chr1	135691896	135697604	4.47307	12.8851
chr1	135763695	135768105	5.27149	13.9593
chr1	135776295	135777705	3.00023	11.2709
chr1	135778496	135779805	2.69209	10.6061
chr1	135795395	135796405	2.69993	11.7404
chr1	135802195	135808204	4.92697	13.8335
chr1	135808195	135827505	7.44183	15.9472
chr1	135827796	135832404	3.96365	12.9138
chr1	135832395	135836004	4.17493	13.125
chr1	135835995	136007805	10.2704	18.6907
chr1	13590995	13592605	3.10415	12.6236
chr1	136008796	136014505	4.33533	13.2372
chr1	136039095	136045305	5.35741	13.3253
chr1	136045296	136048604	3.29411	12.5523
chr1	136048595	136117304	8.87125	17.1599
chr1	136117295	136123404	4.45012	12.5153
chr1	136123395	136134605	6.44156	15.0233
chr1	136134896	136136905	3.23986	12.0559
chr1	136136896	136142404	4.41288	13.2201
chr1	136142395	136147404	4.00833	12.5339
chr1	136152995	136160605	4.92447	12.949
chr1	136160596	136168405	4.57835	12.8996
chr1	136181495	136186405	3.90773	12.5153
chr1	136189995	136191805	2.40773	10.9764
chr1	136197695	136200205	3.65954	11.7079
chr1	136214995	136216705	3.44329	12.336
chr1	136235495	136236904	2.58621	12.3253
chr1	136237295	136247104	5.1898	14.1584
chr1	136247095	136263105	7.45945	15.9058
chr1	136348195	136352805	4.69857	13.52
chr1	136352996	136363204	4.84972	14.1034
chr1	136363795	136364905	2.56706	11.2027
chr1	136372195	136373805	2.96399	12.6494
chr1	136453795	136455905	2.91673	11.8031
chr1	136780295	136781604	3.21957	12.5704
chr1	136781795	136797905	6.99225	15.7343
chr1	136798796	136801005	3.28596	11.5339
chr1	136817595	136821604	3.56976	12.6664
chr1	136821895	136823805	2.96796	11.2709
chr1	136823996	136826905	3.05934	12.0687
chr1	137037895	137047205	4.69743	13.6017
chr1	137060795	137061905	1.8986	10.9764
chr1	137069595	137074505	4.31589	13.1614
chr1	137074496	137079905	4.17569	13.3092
chr1	137101295	137103104	2.89892	11.9209
chr1	137103795	137104905	2.35781	11.4773
chr1	137106096	137122704	5.43758	14.7202
chr1	137122995	137125405	3.76918	12.2258
chr1	137125596	137127205	2.26541	11.3146
chr1	137127496	137131405	3.69349	12.4284
chr1	137214095	137216105	2.88407	11.3146
chr1	137220795	137222104	2.66603	10.949
chr1	137222995	137224005	2.35902	10.949
chr1	137391995	137394805	4.03288	13.0233
chr1	13739395	13740505	2.16887	11.2709
chr1	137395896	137400205	3.30163	12.9067
chr1	137638795	137640205	3.30523	12.4383
chr1	13782295	13783605	2.59734	10.4184
chr1	137898095	137901005	4.00793	13.52
chr1	138191495	138192805	2.74724	11.5523
chr1	138777695	138782804	3.18133	13.0559
chr1	138782995	138786705	4.51163	13.8259
chr1	138832095	138850805	8.32546	16.9946
chr1	138850796	138852205	3.60741	11.5153
chr1	139203595	139204705	2.46994	11.7877
chr1	139928295	139929705	2.92054	11.6408
chr1	141474395	141476005	2.9106	12.8558
chr1	14308695	14310405	3.32056	13.1614
chr1	143262395	143263805	2.83643	11.3983
chr1	143550995	143552405	2.99742	11.2027
chr1	143982595	143987905	4.08579	13.8924
chr1	143994095	143998704	3.69776	13.5385
chr1	143998895	144000004	2.78869	11.8484
chr1	143999995	144004505	5.52137	14.4234
chr1	144004996	144008504	4.06587	13.9209
chr1	144953095	144954205	2.7576	11.5704
chr1	14503395	14508405	6.06723	15.4701
chr1	146494195	146495704	3.59716	12.7954
chr1	146496695	146498605	4.28366	14.122
chr1	14754295	14755605	4.06753	12.928
chr1	14756696	14757805	2.51304	10.9209
chr1	14917895	14920105	3.99177	13.2709
chr1	149811495	149813105	2.48903	11.6748
chr1	150098895	150101205	3.92323	13.6831
chr1	150987495	150989305	3.25604	12.5246
chr1	150989396	150993305	4.38743	14.1852
chr1	150993596	150994805	2.68298	12.7242
chr1	151011795	151013005	2.54841	11.4773
chr1	151035795	151036805	2.36762	11.8031
chr1	151167595	151168705	2.65405	11.7563
chr1	151198395	151199805	3.33109	12.1189
chr1	151204395	151205605	2.63383	11.4773
chr1	151250295	151252205	3.53952	13.0877
chr1	151742895	151745305	2.68055	11.8031
chr1	151849795	151851005	3.11942	11.4184
chr1	151860695	151863004	3.37384	12.4084
chr1	151862995	151864104	2.83364	11.5523
chr1	152087995	152094604	5.27732	15.1096
chr1	152094995	152096605	3.20239	12.3146
chr1	152174695	152176005	1.65919	11.6236
chr1	152251895	152254105	2.44895	11.3778
chr1	152285995	152287405	3.08197	11.949
chr1	152349195	152350905	2.64909	12.1433
chr1	152399295	152406905	6.09291	15.0735
chr1	152406896	152408205	3.46441	11.7079
chr1	152504895	152511704	4.16798	12.949
chr1	152512295	152515305	4.32144	13.3038
chr1	152530095	152531105	2.45657	11.5339
chr1	152532596	152538905	4.48105	13.1674
chr1	152538896	152548604	4.76082	13.7682
chr1	152548895	152554204	3.97504	13.1614
chr1	152554195	152557305	4.00089	12.7642
chr1	152557296	152561605	3.6181	12.5794
chr1	152570796	152574704	3.95985	12.8108
chr1	152575395	152579305	4.48145	13.0167
chr1	152580496	152582205	2.86673	11.3778
chr1	152606895	152614505	5.12022	13.7642
chr1	152614996	152617105	2.90568	11.5704
chr1	152621895	152627805	6.19909	15.4222
chr1	152627796	152635804	4.59714	13.5569
chr1	152635995	152642005	4.94181	13.6537
chr1	152650295	152651305	1.60668	9.94895
chr1	152703295	152705305	2.64991	11.6915
chr1	152711195	152712205	1.68612	11.2485
chr1	152729395	152733405	5.17338	14.0331
chr1	152755995	152762404	3.84513	12.9067
chr1	152763095	152764405	3.14643	12.0034
chr1	152764396	152765605	3.51003	13.6408
chr1	15283995	15290005	6.29192	15.6537
chr1	15290996	15294305	3.45524	13.0494
chr1	152936995	152938405	3.24306	11.1312
chr1	152945395	152957505	6.68169	15.3267
chr1	153184995	153186505	3.4886	12.4383
chr1	153425695	153426705	2.81687	12.9967
chr1	153547895	153549305	2.68255	12.6664
chr1	153567895	153572905	3.83479	12.7954
chr1	153623895	153625405	2.51412	11.1554
chr1	153650195	153675505	7.66072	16.2258
chr1	153675996	153682004	4.33738	13.4917
chr1	153682895	153686405	4.35816	13.0233
chr1	153686696	153692704	3.89592	12.5153
chr1	153692695	153696004	3.25437	11.8632
chr1	153696395	153704805	5.51213	13.7404
chr1	153722595	153725504	3.60889	12.3778
chr1	153725695	153750004	7.20203	15.9227
chr1	153750395	153756005	5.28012	14.3092
chr1	153769995	153784204	5.24208	14.4209
chr1	153784195	153785505	2.9024	12.3675
chr1	153785696	153792304	4.06839	13.0751
chr1	153792595	153804405	5.79262	14.8851
chr1	153804896	153809705	4.36156	13.7444
chr1	153815595	153824005	5.37196	14.3227
chr1	153823996	153825205	2.37125	11.2027
chr1	153826496	153828805	2.79487	11.949
chr1	153848195	153851105	3.13634	12.1433
chr1	153890295	153892105	3.2183	11.8924
chr1	153980295	153982305	3.35628	11.8335
chr1	153982996	153986405	3.3533	12.3983
chr1	154020995	154023105	4.11854	11.7079
chr1	154029095	154030305	1.9899	11.1554
chr1	154148195	154149705	2.745	11.9628
chr1	154168295	154169905	2.54191	11.7404
chr1	154174595	154187804	5.3616	14.2201
chr1	154187795	154209405	8.03665	16.5961
chr1	154209496	154210605	2.27917	11.5523
chr1	154211296	154224505	5.1263	14.4941
chr1	154227195	154228205	2.10424	11.1793
chr1	154282495	154283905	2.7845	11.7079
chr1	154283896	154286805	3.39831	13.0751
chr1	154287196	154289405	2.65095	12.191
chr1	154381795	154388005	5.16242	13.9696
chr1	154389296	154395104	3.70139	13.2201
chr1	154395695	154401105	5.06224	13.4964
chr1	154401096	154403105	3.08491	12.2819
chr1	154413995	154418005	4.45165	13.5059
chr1	154446195	154447605	2.6002	11.6748
chr1	154462195	154470704	4.40658	14.1674
chr1	154471295	154473105	3.27696	12.2027
chr1	154474396	154476005	2.31124	12.3146
chr1	154565195	154566305	2.16115	11.6236
chr1	154608495	154609905	2.30387	11.7242
chr1	154687295	154689205	2.2038	12.094
chr1	154701695	154718504	5.52107	15.0655
chr1	154719095	154734605	7.49177	16.5165
chr1	154734596	154738305	3.66789	13.0101
chr1	154759295	154760305	2.19399	12.0429
chr1	154781895	154785405	4.67218	13.6322
chr1	154786096	154788504	2.78927	10.2027
chr1	154789495	154801205	6.24098	14.8391
chr1	154820695	154824805	4.40826	13.2653
chr1	154826396	154836104	4.42328	13.9031
chr1	154836095	154837405	2.25054	10.8924
chr1	154855595	154856805	2.25314	11.6579
chr1	154877595	154887905	6.62879	14.7721
chr1	154955995	154958004	3.16224	11.4184
chr1	154958895	154960105	2.79236	12.0034
chr1	154960096	154970505	5.14839	14.0623
chr1	154970796	154981805	4.63919	13.6956
chr1	154994795	154997005	3.58798	12.6061
chr1	155003595	155025205	6.66904	15.3868
chr1	155025396	155028104	2.86809	11.9764
chr1	155028495	155030605	4.54539	13.0751
chr1	155050795	155052805	3.65588	12.7242
chr1	155059695	155103905	8.65119	17.2902
chr1	155103896	155107304	3.83123	12.0299
chr1	155107295	155116605	5.78023	14.1969
chr1	155121995	155123005	2.6545	11.0559
chr1	155125595	155132604	3.99193	12.7954
chr1	155132595	155133804	1.95338	11.5523
chr1	155134195	155137405	3.84879	12.5972
chr1	155144895	155146205	2.28084	11.1554
chr1	155210195	155211804	2.64406	11.2027
chr1	155212795	155226005	6.0919	13.9933
chr1	155226196	155228804	2.97168	11.6061
chr1	155229195	155246005	7.55955	16.0437
chr1	155247796	155256305	5.15086	13.5794
chr1	155453095	155455005	2.62476	11.5153
chr1	155538795	155540605	2.43494	10.949
chr1	155710195	155754805	9.07427	18.3498
chr1	155757595	155758805	2.83699	10.8335
chr1	155775695	155777405	2.85364	11.0034
chr1	155810195	155811805	3.58532	12.5523
chr1	156074095	156080404	4.80211	12.7799
chr1	156080395	156083504	3.91261	11.6748
chr1	156083595	156087905	4.00553	12.191
chr1	156112195	156116105	4.63698	13.4677
chr1	156169695	156171004	2.45486	11.2929
chr1	156172795	156174405	2.94066	11.7721
chr1	156174596	156196204	5.87108	14.5477
chr1	156196495	156209105	7.19887	16.0421
chr1	156209096	156222004	5.60829	14.2625
chr1	156221995	156232305	5.42645	14.1881
chr1	156233296	156237305	3.46052	12.2372
chr1	156295495	156298904	3.88652	12.8484
chr1	156299595	156314605	7.71242	16.3166
chr1	156322195	156326405	4.37838	13.3518
chr1	156326796	156330805	3.41837	12.0687
chr1	156352795	156354605	2.71515	11.3778
chr1	156379095	156380605	2.64987	12.1189
chr1	156530695	156532305	3.23248	12.7484
chr1	156720595	156722305	3.73857	12.458
chr1	156736295	156744704	4.44239	12.8851
chr1	156744795	156745905	2.53316	11.6579
chr1	156745896	156748205	3.42159	12.3983
chr1	156748596	156754504	4.12521	13.2085
chr1	156755195	156761305	4.45202	13.1373
chr1	156761596	156764105	3.31117	12.1065
chr1	156768595	156781205	5.86741	14.5928
chr1	156782496	156785405	3.46056	12.4284
chr1	156981895	156983405	3.87812	11.8779
chr1	156984396	156985905	2.57621	10.7721
chr1	157065595	157069104	3.39063	10.8335
chr1	157069395	157071305	3.24919	12.2372
chr1	157098495	157100405	2.93879	11.2485
chr1	157448495	157450605	3.55974	12.3253
chr1	157544095	157545905	2.46268	11.9067
chr1	157554295	157557105	4.48662	13.2874
chr1	157557696	157559105	2.38571	12.0299
chr1	157564395	157566605	3.43141	12.6148
chr1	157595595	157596605	2.07358	11.99
chr1	157684595	157685705	1.93546	11.458
chr1	157719195	157722704	3.08588	12.928
chr1	157722995	157726805	5.042	13.8372
chr1	157738295	157740505	3.23294	12.1065
chr1	157887995	157889605	3.13128	11.6579
chr1	158053895	158054905	2.49257	12.1793
chr1	158193695	158195105	2.78381	11.7242
chr1	158219995	158222205	2.90275	11.8484
chr1	158295995	158299005	4.22374	13.2874
chr1	158327295	158328905	2.86192	12.2258
chr1	158351295	158365405	6.93737	15.995
chr1	158552795	158554605	2.27005	11.935
chr1	158595895	158596905	2.65503	11.6408
chr1	158656095	158658105	2.7939	11.5523
chr1	15878595	15889104	4.73717	13.6873
chr1	158850995	158852805	2.58029	12.4869
chr1	15889795	15893705	5.61356	14.1494
chr1	158935595	158937205	3.2964	12.5704
chr1	158948895	158950704	2.98938	12.1433
chr1	158951296	158954404	3.52945	12.9209
chr1	158954395	158963505	5.66516	14.7543
chr1	159209895	159211505	3.07716	12.8484
chr1	159393195	159395204	2.5896	11.1312
chr1	159396395	159399605	4.0582	13.1065
chr1	159407895	159410505	3.66509	12.9559
chr1	159410496	159412105	2.70286	12.1793
chr1	159484595	159486605	2.25798	12.2597
chr1	159500995	159502605	2.34801	11.6579
chr1	159520695	159523904	3.36822	13.2929
chr1	159524195	159526505	3.98652	13.4725
chr1	159546495	159550204	3.36562	12.5431
chr1	159550195	159553805	4.30812	12.9967
chr1	159566995	159568305	2.61245	11.7563
chr1	159578995	159580005	1.91246	11.2485
chr1	159585395	159586905	3.04813	12.5972
chr1	159587896	159589005	1.90335	11.0814
chr1	159604995	159607305	3.10623	12.2485
chr1	159613495	159615105	2.61304	11.6061
chr1	159760295	159774305	4.98334	14.4893
chr1	159841395	159843605	3.08345	12.4773
chr1	159870495	159871605	1.63069	10.7079
chr1	159880095	159881105	1.66216	11.2709
chr1	159911895	159914905	2.74427	12.4084
chr1	159922995	159932905	4.22833	14.2143
chr1	160042095	160048605	5.43336	14.3752
chr1	160049496	160052405	3.3429	12.2372
chr1	160064295	160065905	2.71299	12.1674
chr1	160125195	160126205	2.14424	11.1065
chr1	160153095	160155205	3.63657	12.3675
chr1	16092395	16093805	4.27474	13.6061
chr1	16106095	16107405	2.96044	12.9764
chr1	161276995	161278105	2.78385	11.1312
chr1	161293695	161294905	2.74992	11.7563
chr1	161313495	161315405	4.50574	13.3881
chr1	161370695	161375004	3.73897	12.8031
chr1	161375095	161383105	5.42861	14.1065
chr1	161383096	161394704	5.10333	14.2429
chr1	161394695	161396705	3.52174	13.125
chr1	161664795	161666005	1.80153	11.357
chr1	161726095	161728605	4.81314	12.7954
chr1	161729896	161741004	4.95193	14.1704
chr1	161740995	161744404	3.35024	12.4084
chr1	161745095	161747105	4.30917	12.7242
chr1	161747296	161753005	4.84631	13.9103
chr1	161787595	161788705	2.69305	11.3983
chr1	161977995	161979105	2.43741	11.8184
chr1	161998795	162008505	4.84918	14.02
chr1	162216795	162218005	2.50812	10.7079
chr1	162285895	162287405	3.14444	12.6494
chr1	162356195	162357705	2.89631	11.5884
chr1	162422995	162425405	2.97876	12.3253
chr1	162474095	162475404	3.19393	13.2874
chr1	162475695	162482505	5.92771	14.9541
chr1	162482596	162484905	2.93819	12.99
chr1	162516095	162517905	2.64335	11.4964
chr1	162627795	162645504	5.31632	14.4482
chr1	162645495	162648004	3.10204	12.0814
chr1	162648295	162649905	3.20107	11.6408
chr1	162855995	162858205	3.70008	11.5153
chr1	162858296	162859805	2.89563	11.0299
chr1	163303195	163318705	7.62448	16.8765
chr1	164046695	164053905	4.25801	13.5385
chr1	164082395	164089405	3.97349	13.3146
chr1	164119595	164120605	1.89468	11.6408
chr1	164131595	164136705	3.79476	13.2315
chr1	164140295	164142205	2.90512	11.949
chr1	164217595	164221404	3.79194	12.7484
chr1	164221395	164223104	3.13307	11.5884
chr1	164223395	164230405	6.1914	13.5749
chr1	164239995	164241505	2.35719	10.8632
chr1	164721995	164723505	3.57297	11.5884
chr1	164860696	164867705	4.17757	13.094
chr1	164896195	164898204	3.02519	12.2143
chr1	164899395	164901105	3.56119	12.5972
chr1	164953096	164963605	5.24367	14.2541
chr1	165008895	165011504	3.09581	12.5246
chr1	165011495	165015605	3.86895	13.191
chr1	165015596	165016805	2.18113	10.949
chr1	165037295	165038405	1.95468	10.4184
chr1	165038396	165043405	3.73903	12.8484
chr1	165109295	165110805	2.33811	10.9764
chr1	165121195	165124205	4.16176	12.6061
chr1	165124196	165125605	2.5524	11.4773
chr1	165137095	165153305	6.03382	14.9403
chr1	165154196	165159604	3.76191	12.6748
chr1	165159895	165161305	3.09479	10.8632
chr1	16518995	16520104	2.86651	10.3778
chr1	16520895	16522805	3.8936	13.4334
chr1	165279695	165282104	4.1843	13.4677
chr1	165282895	165284205	3.97187	13.3983
chr1	165352595	165354505	3.60831	10.4964
chr1	165662595	165663805	3.11013	10.7721
chr1	165668795	165669904	2.60644	10.2485
chr1	165669995	165671105	2.59772	11.4184
chr1	165671796	165686004	5.2201	13.928
chr1	165686995	165738505	8.40138	17.1781
chr1	165739096	165748904	4.69797	14.0299
chr1	165748995	165752105	3.84104	12.8335
chr1	165761595	165763004	2.45941	11.6061
chr1	165762995	165764104	2.56835	10.7721
chr1	165764195	165766504	4.47794	13.4628
chr1	165766495	165768805	4.67902	14.1464
chr1	165780795	165782505	3.32622	12.0034
chr1	165788295	165791005	4.82452	12.9209
chr1	165791396	165796004	3.59859	12.841
chr1	165795995	165806404	4.83138	13.896
chr1	165806395	165810904	3.76348	12.5153
chr1	165811195	165857305	8.38557	17.1088
chr1	165857496	165858605	2.09646	10.4184
chr1	166042495	166054705	6.55081	15.9014
chr1	166054696	166058705	4.06892	13.0101
chr1	166184295	166185505	3.06736	11.7242
chr1	166237495	166239004	3.44404	12.6408
chr1	166238995	166241404	3.75093	13.0494
chr1	166241995	166273205	8.07727	17.1073
chr1	166273996	166284904	5.06797	14.2229
chr1	166285596	166287005	3.07084	11.9209
chr1	166286996	166296004	4.69025	13.7364
chr1	166295995	166298605	4.14541	13.6017
chr1	166303095	166304204	2.65519	12.0814
chr1	166304195	166313405	6.74523	15.776
chr1	166376795	166378304	2.82873	12.5431
chr1	166378895	166380504	4.13859	12.8632
chr1	166380495	166382505	4.20105	14.4408
chr1	166404295	166410205	6.20336	15.0413
chr1	166410396	166413304	3.62903	14.4008
chr1	166413295	166414505	3.01403	12.2143
chr1	166430395	166431905	2.53546	11.3983
chr1	166945395	166946805	2.04904	10.3778
chr1	166995895	167012805	6.68359	15.8174
chr1	167012796	167014205	2.59927	11.2709
chr1	167014796	167024104	4.78896	13.6105
chr1	167025196	167030804	4.08708	12.7954
chr1	167030895	167033005	3.73619	12.6579
chr1	167033296	167037104	3.40807	13.5012
chr1	167037095	167038705	3.12304	12.336
chr1	167044395	167047404	3.92955	12.6831
chr1	167048095	167050405	3.67129	12.3675
chr1	167050596	167057304	4.33051	13.1312
chr1	167057295	167067405	5.49962	13.9455
chr1	167191695	167194305	3.03508	12.8706
chr1	167209695	167211305	2.77429	12.0167
chr1	167339095	167342405	4.33227	13.5928
chr1	167403995	167410805	5.37338	14.5153
chr1	167410796	167412705	3.21383	12.3038
chr1	167423496	167426604	3.28363	11.4773
chr1	167426695	167468005	8.00523	16.3925
chr1	167468096	167469605	2.36309	10.7079
chr1	167486395	167492805	3.97031	12.6148
chr1	167499695	167501005	2.59189	10.5704
chr1	167519095	167520505	2.38968	11.6748
chr1	167546395	167550904	3.38419	12.3253
chr1	167550995	167552505	2.9253	10.8632
chr1	167552496	167571104	5.75488	14.6685
chr1	167571595	167638204	8.82629	17.1826
chr1	167638195	167645105	5.56731	13.8779
chr1	167653595	167707305	9.06141	17.9247
chr1	167713395	167716005	3.93954	12.8031
chr1	167728795	167761404	6.70594	15.7293
chr1	167761395	167809305	7.88605	16.6028
chr1	167809296	167818805	4.79824	14.0167
chr1	167819296	167820405	1.61136	10.2027
chr1	167866395	167872004	3.96488	13.1312
chr1	167871995	167891805	6.61448	15.4008
chr1	167891796	167900705	4.81995	13.4482
chr1	167907595	167910305	2.98366	11.8779
chr1	167923495	167938605	6.69891	15.2429
chr1	168079695	168090805	5.1164	14.4797
chr1	168215095	168216305	3.26311	11.8031
chr1	168437195	168438605	2.92452	11.6408
chr1	168455795	168458505	3.98251	12.5059
chr1	168458496	168462105	3.28598	12.5614
chr1	168474095	168475605	3.06008	12.0034
chr1	168662695	168663705	2.61753	11.3146
chr1	168675695	168677605	4.16768	13.3932
chr1	169328195	169330205	3.53877	12.1312
chr1	169355895	169357705	2.20098	11.458
chr1	169462595	169463905	2.19683	11.6236
chr1	169653995	169656105	3.5297	12.5523
chr1	169737895	169741305	3.41974	13.0623
chr1	169741296	169746504	3.78596	13.0814
chr1	169746495	169749105	3.95178	13.3675
chr1	169916295	169917705	2.41378	11.2709
chr1	169928795	169929805	2.39418	10.6748
chr1	170109295	170113005	4.82616	12.9696
chr1	170113296	170114805	2.38731	10.949
chr1	170233195	170236705	3.40548	12.2485
chr1	170299195	170301005	3.21649	11.6915
chr1	170301896	170303205	1.73353	9.89237
chr1	170312795	170316705	3.46195	12.1674
chr1	170327495	170335105	4.47638	13.1312
chr1	170342695	170343705	2.41221	10.4964
chr1	170358495	170360105	2.59667	11.0034
chr1	170429695	170431305	3.19295	12.094
chr1	170480995	170483005	3.67846	11.6748
chr1	170502895	170504105	2.25831	10.1554
chr1	170579895	170583804	3.50566	12.4383
chr1	170585695	170592005	5.9596	14.4869
chr1	170638595	170642904	3.7461	12.9138
chr1	170643695	170646905	5.15712	13.9696
chr1	170656095	170657305	2.31693	11.0034
chr1	170664295	170665504	1.85703	9.89237
chr1	170666595	170667905	2.7831	11.9209
chr1	170668696	170684005	5.40073	14.0719
chr1	170906395	170914505	6.27597	14.6537
chr1	17090695	17100005	6.79454	15.8779
chr1	170915196	170920704	3.51468	12.0429
chr1	170920795	170922605	3.44864	11.3983
chr1	170927595	170928605	1.35643	9.77208
chr1	170997995	170999305	3.36007	11.8184
chr1	17101296	17102905	2.38543	11.2929
chr1	171018795	171020105	2.68388	10.9209
chr1	17102896	17108105	3.85281	12.935
chr1	171029295	171032905	4.99593	13.3253
chr1	171155895	171160905	5.10502	13.7242
chr1	171177095	171185104	4.2453	12.5059
chr1	171185095	171191504	4.86111	13.3092
chr1	171192295	171199705	6.34374	15.2527
chr1	17120395	17121505	2.07403	11.0559
chr1	171205095	171215605	4.88757	13.6148
chr1	171381096	171382605	2.92351	12.6148
chr1	171506295	171507505	1.85443	10.1554
chr1	171514095	171518905	5.26341	13.32
chr1	171524495	171583305	8.80931	17.0188
chr1	171583296	171585105	2.60741	12.2143
chr1	171600795	171601805	2.62751	11.4964
chr1	171612095	171618405	4.27479	13.4433
chr1	171680395	171681405	2.64076	11.8924
chr1	171817895	171820005	2.87786	11.7563
chr1	172028595	172029905	3.4745	11.935
chr1	172034595	172036105	2.35966	11.7079
chr1	172045495	172046705	3.36258	11.8779
chr1	172046696	172052104	4.70871	13.2874
chr1	172052095	172057605	6.01813	14.7242
chr1	172219695	172221205	2.39237	10.8924
chr1	172231895	172233404	2.32346	10.458
chr1	172233595	172234705	2.62185	9.89237
chr1	172243895	172254405	5.90447	14.8012
chr1	172255096	172258505	3.25447	12.2485
chr1	172273595	172277504	3.6112	12.0034
chr1	172278095	172299505	6.93187	15.1614
chr1	172300896	172303405	2.96621	11.0814
chr1	172312995	172363905	9.18212	17.6143
chr1	172363896	172368104	4.14102	12.8632
chr1	172368495	172371305	4.74812	13.3038
chr1	172391495	172398405	5.23797	13.6279
chr1	172405295	172407005	3.80866	11.2929
chr1	172413895	172415105	2.13731	10.5704
chr1	172443695	172444805	2.63183	10.9764
chr1	172476396	172478405	3.13631	12.0687
chr1	172525795	172617105	9.89216	18.1625
chr1	172620595	172624805	4.57455	13.1554
chr1	172625196	172629404	3.36133	12.2597
chr1	172629995	172631205	2.79373	10.6061
chr1	172634295	172635605	2.59254	11.5704
chr1	172639195	172640505	2.14744	11.9067
chr1	173312695	173313905	2.15497	11.3778
chr1	173313896	173317504	3.79386	12.8335
chr1	173317495	173325404	5.39592	13.9138
chr1	173325395	173337605	6.25064	14.7464
chr1	173357895	173376705	7.55091	16.2222
chr1	173378196	173387204	4.71423	13.8447
chr1	173387195	173390904	3.71403	11.6915
chr1	173390895	173393005	3.45885	12.5246
chr1	174501895	174503905	3.78799	11.7563
chr1	174836095	174837805	3.99715	12.3038
chr1	174919395	174920604	2.64055	12.458
chr1	174920595	174922405	4.01566	13.2653
chr1	175488795	175497205	6.20025	15.3011
chr1	175498296	175505304	3.96532	13.6148
chr1	175505595	175506705	2.28945	12.0429
chr1	175726495	175728305	2.34767	12.0814
chr1	175920595	175922005	3.09719	11.8031
chr1	175922296	175933105	4.87019	14.094
chr1	175933096	175935905	3.18932	12.0034
chr1	175974995	175976705	2.74121	11.0559
chr1	175978295	175979605	3.15997	11.5339
chr1	176213395	176216005	3.84676	12.99
chr1	176268295	176278005	6.80912	16.0462
chr1	176438995	176440405	2.28916	11.6915
chr1	176682195	176683405	2.26379	11.5523
chr1	176834495	176835905	3.82347	12.935
chr1	176997195	176999105	3.25633	11.5339
chr1	177259695	177261605	3.95186	13.7079
chr1	177262296	177265604	3.50164	13.2258
chr1	177265595	177273105	4.33117	13.5884
chr1	17726895	17728305	2.99635	12.2372
chr1	177286495	177287805	2.18574	11.5153
chr1	177302795	177304905	3.64965	12.5972
chr1	177312695	177313804	2.45702	11.7721
chr1	177313795	177339905	7.04121	15.8915
chr1	177341396	177349105	4.65639	13.8924
chr1	177375695	177378905	3.30299	12.6997
chr1	177418395	177420105	3.61366	12.357
chr1	177420596	177426404	3.60334	12.7642
chr1	177447095	177448405	3.21703	10.3778
chr1	177455895	177468305	6.23349	15.1793
chr1	177468296	177472305	3.6411	12.2485
chr1	177478895	177484404	3.82148	12.5059
chr1	177484995	177486605	2.47179	11.7721
chr1	177486596	177496904	4.62157	13.9138
chr1	177497095	177500105	4.77541	12.8924
chr1	177511495	177516904	4.01789	13.1373
chr1	177516995	177519305	3.92747	12.3253
chr1	177555795	177559105	4.23919	12.8779
chr1	177559096	177564205	3.9187	12.7079
chr1	177564596	177584204	5.42112	14.7384
chr1	177585196	177593004	4.37069	13.3413
chr1	177593595	177594605	2.35727	11.0814
chr1	177607695	177609504	3.3168	12.1189
chr1	177609495	177645605	7.58452	16.2092
chr1	177680595	177681704	2.13822	10.0559
chr1	177681895	177701705	6.32257	15.1189
chr1	177884795	177886005	2.1723	11.7242
chr1	177937995	177939205	1.80995	11.0814
chr1	177945095	177950805	3.95255	13.3146
chr1	177958295	177959905	2.12035	10.1065
chr1	177983695	177985205	3.03185	12.2143
chr1	178275695	178277705	3.62033	12.7161
chr1	178401395	178402705	2.90229	11.8335
chr1	178407995	178409704	3.5561	12.8108
chr1	178409695	178411805	3.38966	12.3146
chr1	178488795	178494505	4.11638	12.357
chr1	178503995	178505005	2.61195	10.6061
chr1	178511595	178534805	7.4406	16.439
chr1	178548495	178553005	4.92247	13.5569
chr1	178558796	178562804	3.5608	11.9628
chr1	178562795	178564304	2.72936	10.458
chr1	178565195	178575805	5.90636	14.66
chr1	178575796	178584104	4.61327	13.125
chr1	178584095	178586105	3.13078	11.4184
chr1	178600595	178601705	2.64157	10.5339
chr1	178610995	178612305	3.05655	12.1433
chr1	178612796	178625804	4.9493	13.8996
chr1	178625795	178627005	2.15338	10.7079
chr1	178635395	178653805	5.65951	14.3386
chr1	178671995	178684705	4.92678	14.0877
chr1	178715295	178721005	3.86059	12.9628
chr1	178736095	178737105	2.04967	10.8335
chr1	178753495	178760905	4.97693	13.7161
chr1	178797395	178801005	4.26415	13.4725
chr1	178800996	178805505	4.17923	13.1969
chr1	178819395	178821105	2.51964	11.1554
chr1	178833195	178870805	8.45798	17.0727
chr1	178870796	178891805	6.0469	14.7642
chr1	178909895	178922005	7.27469	15.2709
chr1	178922496	178927704	3.66488	11.9209
chr1	178927895	178929805	3.48184	12.0559
chr1	178930496	178935805	4.03054	13.1003
chr1	179667195	179669905	3.9659	13.0751
chr1	179699195	179700205	1.90916	11.6061
chr1	179918195	179919505	2.96177	12.9967
chr1	180198195	180199905	3.38113	12.3146
chr1	180220095	180221705	2.6355	11.4184
chr1	180261095	180262305	3.05069	11.5704
chr1	180262296	180268205	4.81813	13.7038
chr1	180284195	180285404	3.32615	11.5523
chr1	180285395	180291305	4.74956	12.928
chr1	180302495	180305304	3.10744	11.8335
chr1	180317095	180327304	5.42912	13.6664
chr1	180327295	180357705	8.10206	16.7085
chr1	180357696	180370005	5.70039	14.1822
chr1	18036595	18044105	4.20068	13.5339
chr1	180369996	180375105	4.20044	12.8484
chr1	180375096	180376205	2.98523	10.7721
chr1	180376796	180383805	4.24825	12.8851
chr1	180399995	180494205	9.01215	17.5241
chr1	180502895	180507804	3.89963	12.5153
chr1	180507995	180517405	5.14917	13.4134
chr1	180517396	180520605	3.63932	12.4869
chr1	180520696	180525805	3.95425	12.7404
chr1	180538195	180542405	3.98381	12.9138
chr1	18056995	18059705	5.57286	15.0687
chr1	18059696	18062805	4.43877	14.1127
chr1	180695295	180700605	6.3014	15.0001
chr1	180700596	180703004	3.05773	12.0299
chr1	180702995	180704605	3.12613	11.8632
chr1	180704596	180709405	4.27051	12.8031
chr1	180709796	180714905	3.77838	12.6236
chr1	180762895	180765604	4.15121	12.9832
chr1	180765595	180771005	5.21724	13.4482
chr1	180780095	180781505	3.13578	10.8335
chr1	180824495	180826504	2.75465	12.1674
chr1	180826495	180829404	3.36247	12.0559
chr1	180829695	180831005	3.36232	11.9209
chr1	180831996	180841805	4.78524	13.6537
chr1	180893295	180894805	4.08261	13.3726
chr1	180911395	180914904	4.04443	12.8779
chr1	180914895	180922105	4.87778	13.9967
chr1	180922096	180934304	5.64719	14.7642
chr1	180934895	180937605	5.31983	13.9139
chr1	180938096	180940304	3.44387	13.0877
chr1	180940495	180944205	5.59886	14.7161
chr1	181015895	181020205	4.31346	13.5385
chr1	181075495	181079505	4.44711	13.8924
chr1	181297995	181299305	2.26915	11.357
chr1	181317095	181328605	4.91619	14.0034
chr1	181342195	181347604	4.64324	13.2372
chr1	181347595	181361505	7.17328	15.8879
chr1	181361496	181370404	4.85309	13.5385
chr1	181370395	181384405	6.47122	15.0266
chr1	181392695	181400004	4.19306	13.0299
chr1	181399995	181406205	3.97475	12.6236
chr1	181418695	181420604	2.41075	10.8335
chr1	181421695	181426304	3.78964	12.5523
chr1	181426295	181430405	4.39187	12.8632
chr1	181452495	181455204	2.83329	12.1554
chr1	181455395	181456505	1.98899	10.9764
chr1	181456496	181464804	4.43477	13.5614
chr1	181464795	181467505	3.60085	12.5246
chr1	181475795	181478305	2.83736	12.0299
chr1	181510695	181512205	3.46282	11.5523
chr1	181521095	181539604	5.43198	14.0397
chr1	181539795	181544004	3.75046	12.1065
chr1	181543995	181553505	5.73551	14.6365
chr1	181554296	181560404	3.81826	12.9696
chr1	181560895	181562104	2.13021	11.5153
chr1	181562795	181565605	4.30065	13.1127
chr1	181576295	181577305	2.43296	10.8335
chr1	181585295	181586905	2.5281	11.357
chr1	181655495	181656905	2.81752	11.6579
chr1	181762995	181764204	1.89119	11.4773
chr1	181764595	181765905	2.66546	10.9209
chr1	181804395	181805805	1.85826	10.8924
chr1	182256295	182259605	4.62953	10.4964
chr1	182259596	182265705	4.59261	11.4383
chr1	182348995	182350805	2.86076	12.0167
chr1	182360895	182366404	4.2455	13.0167
chr1	182366795	182375705	5.77537	14.5928
chr1	182376996	182388905	5.20464	14.2429
chr1	182402495	182404205	2.46673	11.9628
chr1	182516195	182527505	6.0197	14.4964
chr1	182545895	182550004	3.763	12.7161
chr1	182549995	182551905	3.01641	11.9628
chr1	182561095	182562504	3.19248	12.458
chr1	182562495	182567204	4.23803	13.3983
chr1	182568396	182571805	3.36115	12.3038
chr1	182580295	182592505	6.07539	14.4773
chr1	182593996	182596505	2.33294	11.0814
chr1	182603895	182612905	5.28461	13.8815
chr1	182622195	182624305	3.10831	12.3675
chr1	182633095	182640105	4.24202	12.9209
chr1	182648495	182651704	3.55703	12.336
chr1	182662995	182669005	4.70066	13.0299
chr1	182669096	182676105	4.44238	12.6915
chr1	182676196	182684005	4.20852	12.942
chr1	182727095	182729105	3.49986	12.4869
chr1	182729696	182734405	3.72626	13.0299
chr1	182745495	182751405	6.45528	14.8669
chr1	182752096	182754404	2.22429	11.6408
chr1	182754595	182759805	4.79195	12.8184
chr1	182759996	182764605	5.05883	14.5362
chr1	182764596	182767105	4.45912	13.4677
chr1	182767096	182768305	2.64794	11.6236
chr1	182800495	182802805	3.29247	11.9209
chr1	182868695	182869705	2.43293	9.49644
chr1	182908295	182909805	3.14639	11.6915
chr1	182920795	182930905	5.4901	14.2513
chr1	182934895	182940304	4.15084	12.8706
chr1	182940995	182947204	4.36979	13.0167
chr1	182947195	182958605	6.18531	14.6257
chr1	182959296	182969904	5.37183	13.6579
chr1	182969895	182971604	2.55014	11.8779
chr1	182972495	182976205	4.59504	12.6915
chr1	182976596	182980604	4.01121	12.0034
chr1	182980895	182989205	5.86096	14.8146
chr1	183058995	183071905	5.50939	14.3439
chr1	183085395	183086504	2.57763	10.1554
chr1	183086795	183090205	4.98846	11.7563
chr1	183240695	183241905	2.76466	11.6408
chr1	183251895	183253105	2.77737	12.6148
chr1	183418395	183420005	3.04383	11.2027
chr1	183425995	183430704	4.51341	13.3675
chr1	183430695	183438705	5.47913	14.0971
chr1	183617495	183619205	3.19227	12.3778
chr1	184031995	184033105	2.78344	13.094
chr1	184033096	184037105	4.22797	13.0751
chr1	184090695	184092405	2.11617	11.5523
chr1	184233395	184238505	4.99619	13.942
chr1	184261295	184272705	4.85934	14.1403
chr1	184302095	184303404	2.23903	11.8335
chr1	184303395	184307404	3.56216	13.1494
chr1	184337895	184345205	3.84947	13.2929
chr1	184444095	184450904	4.3622	13.4234
chr1	184451796	184465704	4.82898	14.0134
chr1	184465895	184467105	2.45964	11.935
chr1	184467496	184479104	4.80041	13.7993
chr1	184479095	184480204	1.76418	11.357
chr1	184480695	184483604	3.3609	12.094
chr1	184483595	184486905	4.49651	13.9174
chr1	184487396	184488505	2.18094	10.458
chr1	184505195	184510505	3.94538	13.4433
chr1	184547895	184549605	2.49733	11.6408
chr1	184561095	184562305	2.16511	10.9209
chr1	184564995	184566405	2.50881	12.0687
chr1	184573495	184580105	3.71949	13.125
chr1	184584295	184585505	2.13514	11.2709
chr1	184594795	184595905	2.75215	11.6236
chr1	184647495	184651004	3.16409	12.8558
chr1	184650995	184656505	4.28789	13.3465
chr1	184664395	184667705	4.21891	12.8924
chr1	184668196	184676205	4.56537	13.0559
chr1	184709395	184712604	3.41404	12.2597
chr1	184712695	184740405	9.06421	18.1552
chr1	184740396	184741505	2.57444	11.4773
chr1	184741496	184746105	4.06753	12.8335
chr1	184746096	184750304	3.51049	12.5884
chr1	184750995	184756705	4.89393	13.6365
chr1	184756696	184769004	5.28206	14.4653
chr1	184768995	184774305	4.86258	13.4917
chr1	184788695	184792604	4.03877	12.7721
chr1	184793895	184794905	2.54542	11.2929
chr1	184795096	184803204	4.31176	13.1969
chr1	184803895	184812605	6.6246	14.8815
chr1	184845795	184846904	2.80777	11.5153
chr1	184846895	184848004	2.61713	12.3038
chr1	184848895	184851805	3.90924	12.7642
chr1	184858295	184867204	4.99052	13.2485
chr1	184867195	184883805	6.96767	15.5614
chr1	184885496	184886905	2.14078	10.458
chr1	184897695	184899705	3.58101	12.3675
chr1	184998295	185002705	5.34593	14.3855
chr1	185002696	185005305	3.37579	12.0429
chr1	185027595	185029904	2.69762	11.4184
chr1	185029895	185032805	4.80736	13.4334
chr1	185091195	185092605	3.07267	11.357
chr1	185111095	185112505	2.78465	11.8031
chr1	185129095	185130105	2.55316	10.8632
chr1	185142795	185144105	2.61228	11.2027
chr1	185435795	185437305	2.40229	12.0687
chr1	185444695	185452804	4.30415	12.99
chr1	185453095	185457705	5.85014	15.194
chr1	185469495	185470505	2.03044	11.0814
chr1	185483295	185485005	3.22828	12.1065
chr1	185509295	185510805	2.26309	11.4964
chr1	185540195	185541205	2.03903	10.9209
chr1	185557495	185558705	1.73764	9.94895
chr1	185643195	185647005	3.20246	12.6915
chr1	185666795	185668005	1.64358	10.8632
chr1	185679295	185680405	1.4489	10.6408
chr1	185728895	185730605	2.82845	10.9764
chr1	185766495	185768405	2.6643	12.191
chr1	185949495	185951605	3.03072	10.6408
chr1	185958895	185960304	2.51458	11.0299
chr1	186016695	186018005	1.96307	11.4383
chr1	186311895	186313205	2.85973	12.2929
chr1	186407295	186408604	2.10104	10.6061
chr1	186409295	186415705	4.37329	13.4628
chr1	186432495	186439105	3.96577	13.3465
chr1	186446595	186449905	3.25887	12.4284
chr1	186460095	186462205	2.72526	11.2709
chr1	186491795	186493005	2.12974	11.357
chr1	186546595	186547905	2.61812	11.6408
chr1	186569295	186574405	4.806	13.3465
chr1	186575196	186582004	4.10508	12.935
chr1	186582395	186583505	2.74915	11.0559
chr1	186584196	186589305	3.75702	12.3465
chr1	186652195	186660804	4.4292	13.1969
chr1	186662095	186663205	2.4153	11.1312
chr1	186701595	186706905	6.07825	14.9559
chr1	186800595	186801605	2.57209	11.6579
chr1	186805795	186809305	4.80789	13.2653
chr1	186810396	186813005	3.16517	11.8924
chr1	186833495	186838704	4.72319	13.9103
chr1	186838695	186844605	4.76295	13.0364
chr1	186845496	186852105	4.35883	12.7079
chr1	186857995	186859205	2.36919	10.9764
chr1	186891195	186896505	4.18586	12.6494
chr1	186896496	186899105	3.23816	11.8779
chr1	186909895	186916004	4.55577	13.4677
chr1	186996195	186998005	3.47766	11.8184
chr1	186997996	187004404	3.89919	12.5614
chr1	187004695	187005905	2.56682	10.8031
chr1	187006196	187012205	3.72472	12.6236
chr1	187417695	187419105	3.0549	12.0299
chr1	187419296	187421505	2.87965	12.2709
chr1	187438695	187440505	3.22424	12.3146
chr1	187440496	187448604	4.7257	13.7915
chr1	187512395	187513505	2.08502	11.4184
chr1	187575395	187581004	4.27631	12.935
chr1	187581095	187591905	5.36322	14.2258
chr1	187592396	187597704	3.71501	12.4773
chr1	187597895	187599605	3.56412	10.9764
chr1	187599596	187604604	5.15697	14.3173
chr1	187604595	187620505	7.74016	16.3739
chr1	187621696	187634205	4.77989	13.942
chr1	187644495	187648004	3.39366	12.5794
chr1	187649095	187650905	3.73676	12.7563
chr1	187650896	187654405	4.66935	13.9103
chr1	187654796	187660604	3.68507	12.8335
chr1	187661095	187662805	3.51084	11.1554
chr1	187663096	187673304	4.45743	13.5059
chr1	187673295	187675305	2.56883	11.9209
chr1	187687395	187688405	1.95405	11.5704
chr1	187699395	187705205	4.15813	13.0233
chr1	187800195	187802205	2.9433	11.9067
chr1	187807795	187809505	2.60696	11.7242
chr1	187876695	187878705	2.96798	12.3465
chr1	187878696	187882205	3.23662	12.336
chr1	187882196	187888805	4.08737	13.1674
chr1	187958595	187960805	3.27413	12.4084
chr1	187975295	187977105	3.61861	12.0034
chr1	187977396	187986105	4.62002	13.4628
chr1	187986896	187991104	3.57451	11.9764
chr1	187991495	187998905	5.46966	14.7583
chr1	187998896	188009605	5.61021	14.7622
chr1	188009596	188019305	4.63628	13.9103
chr1	188019496	188031704	4.96464	14.2929
chr1	188031695	188032705	2.26418	10.1065
chr1	188032696	188036005	3.32625	12.2819
chr1	188072095	188074305	2.51132	12.2027
chr1	188078395	188080105	2.02676	11.6061
chr1	188182795	188184805	2.93861	12.6664
chr1	188333195	188334205	1.95475	10.8335
chr1	188724295	188725305	1.74252	11.3146
chr1	188878695	188880405	2.44575	11.4773
chr1	188896295	188897405	2.62466	10.7721
chr1	188906695	188910104	3.55022	12.4482
chr1	188910095	188912105	3.59935	11.935
chr1	188944195	188945405	3.37728	11.3983
chr1	189063895	189065705	2.86356	11.4964
chr1	189065996	189071605	3.97089	13.0559
chr1	189075995	189077205	2.52218	11.7877
chr1	189093495	189094705	2.18517	10.7404
chr1	189208795	189210505	3.14318	11.5884
chr1	189246795	189252205	5.0041	13.935
chr1	189289595	189291705	2.72589	12.2819
chr1	189339095	189347505	7.00108	15.5397
chr1	189425895	189435305	4.45164	13.8335
chr1	189442495	189443505	2.42344	11.4184
chr1	189501195	189502405	2.18748	11.357
chr1	189586695	189587705	2.31623	10.6061
chr1	189596995	189598005	2.31817	11.1065
chr1	189615995	189618605	3.08901	12.4383
chr1	189705595	189707705	3.23243	11.8184
chr1	189716995	189719405	4.94889	12.7484
chr1	189719996	189735005	6.99156	15.1158
chr1	189749395	189756404	4.75623	12.094
chr1	189757095	189787805	7.39956	14.6387
chr1	189839095	189843005	4.39434	12.1065
chr1	189849595	189858105	5.69231	13.1554
chr1	189919995	189926005	5.6538	14.0429
chr1	189945395	189947005	2.86223	11.8031
chr1	189947096	189963104	5.19929	14.4506
chr1	189963395	189964805	2.27673	11.7721
chr1	189964796	189968604	3.35819	12.336
chr1	189968695	189978305	5.04991	13.4917
chr1	189978496	189995705	5.44518	14.3544
chr1	190005895	190007004	2.10262	11.2027
chr1	190008495	190010605	3.61708	12.1189
chr1	190010596	190015704	3.90186	12.2597
chr1	190015695	190020605	5.36342	13.6148
chr1	190037895	190044105	3.83142	12.8108
chr1	190066195	190067304	2.23045	11.0559
chr1	190067295	190075104	4.52448	13.3881
chr1	190075095	190078805	4.62018	12.9764
chr1	190078796	190085304	4.24541	12.7161
chr1	190085995	190092005	4.31619	13.094
chr1	190091996	190093505	2.74013	10.8632
chr1	190142495	190148204	4.07225	13.0101
chr1	190148795	190150305	3.07953	11.99
chr1	190150896	190153404	2.59474	11.7079
chr1	190153395	190157104	3.67649	12.7642
chr1	190157195	190181905	8.27965	17.4328
chr1	190253995	190258904	4.09435	13.0364
chr1	190258895	190261405	3.8195	12.0687
chr1	190262196	190268904	3.96721	13.2027
chr1	190268995	190270805	3.07181	11.6236
chr1	190270796	190277404	3.86936	12.2819
chr1	190277795	190287105	4.87119	13.9138
chr1	190288096	190290605	2.95425	12.0299
chr1	190321495	190327304	4.11905	13.2929
chr1	190327295	190330204	3.33289	12.0299
chr1	190330195	190331605	2.89929	12.3881
chr1	190340195	190363804	5.95241	14.841
chr1	190364195	190376305	5.49031	14.2819
chr1	190376796	190383804	4.11879	13.336
chr1	190383895	190386004	3.07279	11.8031
chr1	190385995	190391304	4.10959	12.9696
chr1	190391295	190406105	5.73904	14.6061
chr1	190406896	190408105	2.00159	11.7242
chr1	190408096	190417604	4.73156	13.2485
chr1	190417895	190420905	4.00609	12.191
chr1	190420896	190422705	2.81678	10.949
chr1	190423096	190426905	3.6091	12.2258
chr1	190437095	190447105	5.5746	14.3439
chr1	190448296	190452104	3.40381	12.6664
chr1	190452295	190471605	6.15072	14.8447
chr1	190482795	190485405	4.22913	12.1554
chr1	190485396	190488005	2.95585	11.5153
chr1	190494895	190505304	4.48984	13.1373
chr1	190505495	190507505	2.69573	11.4964
chr1	190507896	190516104	4.17784	12.8259
chr1	190516395	190526405	4.75122	13.7563
chr1	190526396	190530205	3.44553	11.9628
chr1	190530196	190538305	4.28828	13.32
chr1	190549095	190560904	4.70586	13.4964
chr1	190561295	190564005	3.27651	11.9209
chr1	190573495	190574605	1.61023	9.89237
chr1	190582795	190584004	2.27542	10.7721
chr1	190584495	190592505	4.56663	12.8558
chr1	190606595	190610605	3.58656	12.357
chr1	190654095	190669105	6.68029	14.7464
chr1	190679595	190693605	6.48058	14.8428
chr1	190728095	190746304	5.4835	14.2792
chr1	190746495	190748305	3.7762	12.2929
chr1	190762795	190764705	3.61591	12.0034
chr1	19095895	19098704	4.48438	14.3881
chr1	190972695	190974204	2.71818	11.6408
chr1	190974195	190975404	3.15869	12.2485
chr1	190975995	190981605	6.55132	14.9849
chr1	19098695	19113305	7.55548	17.2042
chr1	190992495	190994305	3.50204	12.0814
chr1	191095695	191114905	7.28054	15.9245
chr1	191115796	191123104	4.36697	13.125
chr1	191123495	191126105	4.5233	13.5012
chr1	191131895	191133705	2.38855	10.9764
chr1	19114196	19117605	3.61267	13.7202
chr1	191174195	191176304	3.12932	10.7721
chr1	191177495	191200105	7.64031	16.7353
chr1	191204495	191221505	6.27898	15.1793
chr1	191222996	191224905	2.99792	11.357
chr1	191255795	191267004	5.05097	13.4869
chr1	191267195	191269705	3.72151	12.8484
chr1	191270696	191281305	5.12193	13.4334
chr1	191291495	191293404	2.828	11.0299
chr1	191293395	191297805	4.72924	13.1189
chr1	191318195	191325205	5.14169	14.2847
chr1	191325196	191327105	3.42221	11.8924
chr1	191490095	191491505	2.03383	11.5339
chr1	191650495	191652404	2.79573	12.0687
chr1	191652895	191654405	2.82967	11.9628
chr1	191715895	191720905	4.84898	14.5659
chr1	19183495	19185005	2.3366	12.2709
chr1	191849395	191850804	1.65017	11.2027
chr1	191851095	191852205	2.1721	11.0559
chr1	191867695	191879505	5.10923	13.7242
chr1	191890295	191893105	3.53843	12.2258
chr1	191893096	191894805	3.21987	11.2027
chr1	191934595	191935905	3.33425	7.24851
chr1	191974595	191986605	6.29723	14.928
chr1	191996995	191998105	2.97118	11.5523
chr1	19199995	19202804	3.44233	13.1312
chr1	19203795	19208204	5.03074	15.7789
chr1	192057695	192058805	2.39791	10.3778
chr1	19208195	19243305	8.83771	18.3821
chr1	192085995	192087404	2.32527	11.0814
chr1	192088495	192092505	5.5984	14.8888
chr1	192187395	192189404	2.93748	11.7721
chr1	192189395	192190504	2.6821	12.7161
chr1	192190795	192193805	5.2493	14.4482
chr1	192230195	192231705	2.80672	12.4482
chr1	192260595	192261705	1.60516	10.7079
chr1	192339995	192365104	5.80538	14.6039
chr1	192365095	192366105	1.64224	9.64083
chr1	192420795	192421805	1.97545	10.9764
chr1	19243696	19245005	3.1153	12.8031
chr1	192442295	192443705	2.96366	12.1312
chr1	192489395	192493004	2.98373	12.3253
chr1	192493695	192494905	2.2444	10.6061
chr1	192495196	192504804	4.10483	12.8335
chr1	192504796	192506105	2.65817	10.4184
chr1	192525095	192527705	3.1176	12.0559
chr1	19264895	19266105	2.59794	12.2143
chr1	192708595	192716304	4.06001	13.3675
chr1	192716395	192718205	2.9466	11.0299
chr1	192759195	192762605	3.60436	12.2819
chr1	192767595	192770104	4.08705	13.3465
chr1	192770095	192787005	6.52916	15.0575
chr1	192817695	192821005	4.13386	12.6915
chr1	192826495	192827804	2.77575	11.7242
chr1	192827795	192865905	8.47361	17.2089
chr1	193053395	193054605	2.04439	10.8031
chr1	193064895	193067505	3.31282	12.0559
chr1	193080795	193082105	2.19305	10.949
chr1	193085395	193086904	2.09586	10.6061
chr1	193086895	193090405	3.452	11.7404
chr1	193136195	193137304	1.96816	11.2709
chr1	193137695	193144004	4.3193	12.7877
chr1	193143995	193156705	6.7951	15.1689
chr1	193157296	193163005	4.4724	13.0429
chr1	193184995	193189504	3.57941	12.0034
chr1	193189495	193191205	3.09051	11.1554
chr1	193191196	193194704	3.18051	11.8484
chr1	193195095	193197004	2.86513	11.1793
chr1	193196995	193201405	4.58567	12.9764
chr1	193257895	193259504	2.4328	11.2929
chr1	193260295	193272805	5.94855	14.3649
chr1	193273596	193296004	5.74497	14.0719
chr1	193296195	193320705	6.45278	15.0348
chr1	19331295	19332605	2.42124	12.2597
chr1	193320696	193321805	2.11133	10.4184
chr1	193323096	193326804	3.18164	11.5523
chr1	193326995	193328504	2.61845	11.2258
chr1	193328495	193371605	7.87022	16.0307
chr1	193378495	193391105	5.75742	14.2513
chr1	193396895	193399605	3.49898	12.0034
chr1	193400296	193405804	3.56914	12.4964
chr1	193406095	193427205	6.55917	15.0893
chr1	193432795	193435504	2.86562	11.8632
chr1	193436195	193437704	2.39827	11.4383
chr1	193437695	193439205	2.60843	11.5153
chr1	193439296	193440405	1.98196	11.0299
chr1	193457795	193458904	2.14525	10.8924
chr1	193459195	193461105	2.87609	11.9764
chr1	193565195	193567404	2.86263	11.1312
chr1	193567695	193575205	4.6527	13.5928
chr1	193611795	193618104	3.79	12.8031
chr1	193618495	193620305	3.30961	12.3778
chr1	193620496	193624104	3.11025	12.0167
chr1	193624395	193629205	4.74118	13.7038
chr1	193629196	193633405	4.11549	13.3726
chr1	193634496	193636905	2.80692	11.0034
chr1	193654295	193655405	2.74308	12.1189
chr1	193662795	193665805	3.33657	12.4482
chr1	193675195	193692305	5.75376	14.4359
chr1	193692296	193699804	4.33789	13.1065
chr1	193699795	193701405	3.15987	11.4383
chr1	193702096	193705804	3.17109	11.949
chr1	193705895	193707805	3.02343	11.0559
chr1	193707796	193718404	4.79143	13.7993
chr1	193718895	193722205	4.12373	12.6148
chr1	193726895	193740605	6.88275	15.0639
chr1	193741296	193750105	4.90568	13.6997
chr1	193768195	193769805	1.87491	11.7079
chr1	193784995	193790205	3.70011	13.1433
chr1	193937896	193946805	4.52044	13.8924
chr1	194244095	194245905	2.42774	11.8924
chr1	194619995	194621705	4.26263	13.7444
chr1	194877595	194885104	4.73845	14.02
chr1	194885095	194886805	3.08497	11.935
chr1	194938095	194940505	5.05575	14.0782
chr1	194975095	194977705	3.9386	13.0751
chr1	195086795	195088805	2.68271	12.2027
chr1	195204995	195206105	1.87802	10.7404
chr1	195212295	195213505	3.69965	13.0877
chr1	20477095	20478304	3.28647	12.191
chr1	20478295	20480405	3.59102	12.6997
chr1	20481696	20486205	3.87963	13.094
chr1	20768695	20770205	3.55233	12.7877
chr1	20888895	20892705	4.49348	14.0167
chr1	20934695	20935905	3.88274	12.1312
chr1	20955395	20957005	3.06055	11.9067
chr1	21082495	21085204	3.4656	12.6061
chr1	21085595	21097304	5.1897	14.1704
chr1	21097295	21098305	2.53264	11.5523
chr1	21146995	21158105	5.15273	14.4209
chr1	21162795	21164705	3.58335	12.5884
chr1	21164996	21167405	3.38937	12.5972
chr1	21210795	21215305	3.92733	13.0167
chr1	21274495	21275705	1.98659	10.949
chr1	21384495	21388404	3.89294	13.32
chr1	21388595	21390705	3.57232	12.3675
chr1	21955495	21959604	4.08707	14.0397
chr1	21960195	21964605	6.30817	15.1357
chr1	21964596	21965705	2.91031	11.4184
chr1	22511695	22512905	2.98841	12.0034
chr1	22530495	22537705	6.01674	15.7523
chr1	22803095	22807505	6.26999	15.0893
chr1	22807796	22809205	3.24553	13.2258
chr1	23062895	23064105	3.20022	12.7642
chr1	23254495	23255605	2.79221	13.1614
chr1	23495695	23497005	2.51937	12.1433
chr1	23513695	23515405	2.36782	11.4964
chr1	23758595	23768605	7.1225	16.33
chr1	23769696	23771305	2.61967	11.8632
chr1	23794995	23797905	3.94373	13.2929
chr1	23923395	23924605	3.01821	12.3983
chr1	24088395	24090705	4.59211	13.9628
chr1	24091096	24097905	5.01397	13.5246
chr1	24097896	24102305	4.39151	13.9315
chr1	24132895	24134005	3.14981	12.1554
chr1	24147395	24149005	2.5475	11.7721
chr1	24176795	24178205	2.57141	11.99
chr1	24194895	24196805	3.5725	12.4284
chr1	24263795	24266005	3.8971	12.949
chr1	24265996	24268105	3.07999	12.8632
chr1	24288795	24289905	2.57604	10.8335
chr1	24304295	24305305	2.41997	11.458
chr1	24317295	24318405	2.53406	11.1793
chr1	24361095	24362305	2.28244	11.7721
chr1	24582395	24590505	6.84787	16.2042
chr1	24601095	24602305	2.78031	11.7404
chr1	24633396	24634505	2.24829	12.3881
chr1	24683295	24685105	3.50209	11.3778
chr1	25228995	25230805	3.56741	13.7202
chr1	25824895	25832005	5.33291	15.1142
chr1	26273795	26275105	2.73544	12.6061
chr1	26905995	26907205	2.97946	12.5972
chr1	28089395	28090805	2.66873	12.6997
chr1	28854995	28856405	3.14287	13.8184
chr1	29736295	29737505	3.06096	12.458
chr1	30587495	30589105	2.25357	11.8924
chr1	30769995	30771505	2.37231	10.6748
chr1	31203995	31205205	2.30065	11.7563
chr1	32172195	32173305	3.65135	11.8632
chr1	32173296	32174505	2.87965	14.0462
chr1	32174496	32175805	2.86451	12.9764
chr1	33695795	33704905	4.81075	14.0846
chr1	33754295	33758805	4.60046	13.7993
chr1	33832995	33836304	3.49294	12.5704
chr1	33836695	33838405	4.58437	12.7954
chr1	33905995	33909805	4.46338	13.712
chr1	34456195	34460805	5.57892	14.8484
chr1	34461396	34464405	3.82	12.4869
chr1	34470995	34480505	6.39451	14.9628
chr1	34480896	34485605	3.91564	12.942
chr1	34494095	34495504	2.1429	11.2709
chr1	34496295	34503405	6.03577	14.3649
chr1	34519195	34522305	4.2871	12.2143
chr1	34522296	34523705	2.3794	11.4964
chr1	34534095	34539705	5.69524	14.3333
chr1	34551195	34552205	2.04348	10.8031
chr1	34552196	34555904	3.47166	11.9067
chr1	34555895	34561405	5.67359	13.7915
chr1	34575195	34577604	3.64798	13.2819
chr1	34577895	34601305	7.2784	15.7799
chr1	34612096	34615605	3.37118	12.5972
chr1	34632795	34638405	5.90738	14.1003
chr1	34638396	34641205	3.42534	12.7563
chr1	34653895	34655004	1.96739	11.0814
chr1	34654995	34662904	4.48185	13.6322
chr1	34663895	34684705	7.45941	15.7474
chr1	34685196	34687905	2.98581	11.6748
chr1	34706796	34711105	3.80563	12.9967
chr1	34722095	34725805	5.55421	13.8742
chr1	34726096	34732105	4.25678	13.4531
chr1	34744195	34755705	7.38589	16.094
chr1	34755896	34757605	2.60307	10.7079
chr1	34802295	34807005	4.68613	13.1494
chr1	34849095	34851105	3.21327	12.5884
chr1	34926795	34930905	6.06332	14.617
chr1	35003795	35005205	1.97574	10.5704
chr1	3532195	3533205	2.77671	11.8184
chr1	35381495	35382605	2.13402	10.8031
chr1	35382596	35387905	4.11256	12.6148
chr1	35393395	35395505	2.91812	11.935
chr1	35402795	35404205	2.59201	11.336
chr1	35452495	35455105	4.45222	13.2027
chr1	35712695	35714005	2.54345	10.8632
chr1	35723795	35725205	2.56664	11.0814
chr1	35742795	35744104	2.31078	11.5339
chr1	35744195	35746805	3.85264	12.5431
chr1	35746796	35749405	3.91863	13.1614
chr1	35753695	35755305	3.36159	11.5153
chr1	35770395	35772505	2.64131	11.7563
chr1	35823695	35825005	2.809	11.1554
chr1	35889795	35891205	2.72735	12.2819
chr1	36030195	36031505	3.10879	12.0167
chr1	36110795	36112405	3.01228	12.1674
chr1	36249195	36255805	5.11311	13.7799
chr1	36255796	36257105	2.92117	11.1554
chr1	36265495	36275705	6.99156	15.275
chr1	36295695	36302905	5.55425	14.1584
chr1	36303496	36310005	4.75371	14.0655
chr1	36369695	36372304	3.65516	13.4134
chr1	36373395	36378805	4.6372	13.3778
chr1	36379796	36384504	3.21095	11.9209
chr1	36384495	36387204	3.04259	11.6236
chr1	36387995	36391305	3.87555	12.6579
chr1	36392396	36407804	5.1664	13.8996
chr1	36408395	36411005	3.70613	12.6915
chr1	36460995	36464004	3.06821	11.8924
chr1	36465396	36474805	5.95087	14.6301
chr1	36551895	36565305	6.91366	15.1763
chr1	3668895	3670004	3.30501	13.3465
chr1	3669995	3673605	5.42773	14.6664
chr1	3673596	3677005	4.55506	13.9798
chr1	36739895	36743105	4.50137	13.8888
chr1	36750895	36753004	2.68482	12.0034
chr1	36752995	36758504	4.23684	12.9764
chr1	36758495	36760504	3.26502	11.8924
chr1	36760895	36765205	4.47693	12.5884
chr1	3676996	3678505	3.3216	12.094
chr1	36778995	36780305	3.4023	11.3778
chr1	36780296	36782205	3.4125	12.458
chr1	37185995	37187905	3.83935	12.0687
chr1	37270495	37271605	2.29599	11.6236
chr1	37300495	37301805	2.85884	12.6915
chr1	37579595	37580704	2.20571	11.6408
chr1	37599395	37601405	2.68289	10.7721
chr1	37613395	37616305	4.41159	12.4482
chr1	37616296	37622804	4.08828	12.6322
chr1	37622795	37626805	4.89759	13.5385
chr1	37647695	37649804	2.95674	11.935
chr1	37650295	37651405	3.02944	11.336
chr1	37676395	37677605	3.00198	11.5884
chr1	37686895	37688505	3.34395	11.6748
chr1	37693895	37695004	2.75591	8.83348
chr1	37695395	37697405	3.33455	12.0687
chr1	37697996	37699405	2.41943	10.9209
chr1	37715195	37717504	3.4886	12.0299
chr1	37717495	37722105	5.65506	14.7583
chr1	37722096	37728705	4.94208	13.6537
chr1	37906995	37912804	4.36688	13.4433
chr1	37913395	37921405	5.74582	14.4677
chr1	37921396	37924005	4.08661	13.0167
chr1	37937195	37944805	4.73851	14.1433
chr1	37979595	37980705	2.42809	11.1065
chr1	38136896	38138705	2.67281	11.6061
chr1	38167295	38170004	3.26054	12.1554
chr1	38169995	38171404	2.20586	11.5884
chr1	38198295	38199404	2.64411	10.9209
chr1	38199395	38204904	4.2772	13.2597
chr1	38205595	38220505	7.07125	15.1235
chr1	38291396	38293905	3.21391	11.2929
chr1	38622795	38625204	3.73089	13.4383
chr1	38626095	38628704	5.02197	13.336
chr1	38628695	38636105	5.48967	14.2143
chr1	38668495	38670005	2.83469	11.0299
chr1	38692495	38693605	2.12244	11.2929
chr1	38697895	38699005	1.83281	11.6579
chr1	38724195	38736505	5.19355	14.2372
chr1	38759895	38764305	4.50642	12.9696
chr1	38781495	38784904	3.35372	12.1065
chr1	38785095	38790504	4.69701	13.2485
chr1	38835595	38847605	6.21759	14.8354
chr1	38847596	38852105	4.0219	12.8184
chr1	38896195	38899905	4.17163	14.1003
chr1	38908795	38910104	2.27551	11.7404
chr1	38910195	38922604	5.17901	14.2709
chr1	38922595	38923605	2.20104	10.8335
chr1	38942495	38946605	4.42635	13.1494
chr1	39013595	39030305	6.36244	14.9967
chr1	39065696	39069905	3.80308	12.6236
chr1	39159395	39162105	3.74835	12.2485
chr1	39162496	39176404	5.13118	13.8815
chr1	39176795	39195305	7.13141	16.0026
chr1	39195296	39198105	4.53372	14.9121
chr1	39198096	39201104	3.17704	12.4284
chr1	39201095	39202305	2.628	11.1554
chr1	39254695	39257005	2.99724	11.0559
chr1	39299795	39301805	3.49886	11.949
chr1	39301796	39327005	6.40059	15.2541
chr1	39334295	39345805	6.48986	15.0266
chr1	39356995	39358605	3.29294	12.2258
chr1	39360895	39362105	2.90973	11.458
chr1	39476895	39479105	4.09329	13.5477
chr1	39582195	39584105	2.79292	11.7079
chr1	39622695	39627904	3.97585	12.99
chr1	39627895	39636305	4.51223	13.7283
chr1	39647595	39649204	3.29129	12.2258
chr1	39649895	39653205	5.53529	14.1464
chr1	39667295	39668605	2.24458	10.6408
chr1	39677895	39681004	3.05417	12.0299
chr1	39681995	39683505	2.7619	11.2709
chr1	39691895	39695005	3.77392	13.2541
chr1	39695096	39697305	2.81574	12.2143
chr1	39708195	39712504	3.4454	12.3146
chr1	39713996	39718504	4.0673	12.8108
chr1	39718495	39720505	3.34869	12.8996
chr1	39720496	39721605	3.3655	11.6579
chr1	39728995	39735005	4.91108	13.7404
chr1	39816395	39819505	3.23065	12.3038
chr1	39832895	39834104	1.95297	11.5153
chr1	39834095	39840405	4.62505	13.7283
chr1	39856595	39858105	2.78914	11.5884
chr1	39896095	39899705	3.92249	13.8742
chr1	40054895	40057005	3.78368	11.935
chr1	40056996	40068204	5.01818	13.6915
chr1	40068195	40090305	6.6597	15.4122
chr1	40090896	40097804	4.13922	12.8259
chr1	40098395	40101305	3.96549	13.1312
chr1	40101396	40102505	2.60362	11.8031
chr1	40217795	40224305	4.91915	13.5839
chr1	40233495	40237004	3.02921	12.2143
chr1	40236995	40238405	2.47848	11.6915
chr1	40258695	40263004	3.51866	12.7799
chr1	40264195	40270905	5.69848	14.5523
chr1	40270896	40275505	3.83574	12.99
chr1	40314496	40319804	3.74661	12.8031
chr1	40320595	40328205	6.17941	15.1433
chr1	40356095	40365705	4.9452	14.0233
chr1	40380195	40381505	2.67627	11.949
chr1	40391595	40393605	3.27011	12.0559
chr1	40393696	40405705	5.10112	14.4482
chr1	40457195	40459105	3.46978	11.2258
chr1	40496395	40498005	2.97273	13.52
chr1	40579695	40581405	2.79098	12.4773
chr1	40650995	40663104	5.13636	14.32
chr1	40663095	40667105	3.94453	13.4433
chr1	40667496	40672804	4.12913	13.4033
chr1	40673695	40686505	7.63679	16.8526
chr1	40715695	40717205	2.72581	11.3146
chr1	40741695	40744705	3.71077	13.3778
chr1	40758795	40759805	1.60611	11.0034
chr1	40765295	40767004	2.74683	12.3253
chr1	40766995	40768105	2.68932	11.4773
chr1	40793895	40795005	2.56067	11.5339
chr1	40794996	40796105	2.15186	11.5153
chr1	40796096	40805305	4.6573	14.0233
chr1	40805296	40810005	4.05451	13.7682
chr1	40841695	40842805	1.81942	11.336
chr1	40867595	40871204	3.62	12.9764
chr1	40871195	40880005	5.72225	14.7018
chr1	40880096	40883004	3.20813	12.0687
chr1	40883195	40891204	4.96638	14.1189
chr1	40891896	40893105	2.27748	11.3146
chr1	41115895	41117105	2.48944	10.8031
chr1	41127195	41136905	6.65381	15.3413
chr1	41136896	41147205	5.53235	14.357
chr1	41147196	41159305	5.15412	14.7464
chr1	42179895	42183304	3.94055	12.7323
chr1	42183295	42184305	3.47025	12.3038
chr1	42184296	42192304	5.02468	14.3011
chr1	42193296	42195605	3.00486	11.9067
chr1	42209995	42211205	2.27929	11.6748
chr1	42240995	42242805	2.65161	12.3778
chr1	42362895	42364105	1.93941	11.4773
chr1	42387995	42389305	2.74537	12.1433
chr1	42414695	42418705	5.30991	14.3011
chr1	42427495	42431105	3.9088	12.7323
chr1	42490495	42493905	5.35394	14.3932
chr1	42504796	42509105	3.69634	12.8851
chr1	42558495	42559605	2.18012	11.4383
chr1	42597095	42610705	5.08517	14.3413
chr1	42627795	42629405	3.12943	11.8184
chr1	42657095	42661805	3.92727	13.1373
chr1	42672495	42678105	4.6993	13.9832
chr1	42678096	42683204	4.78093	14.3227
chr1	42683195	42730805	9.44472	18.5825
chr1	42730796	42736805	4.3981	12.8851
chr1	42736796	42740505	3.64081	12.8924
chr1	42740696	42748005	4.49228	13.6017
chr1	42767195	42768504	2.21503	10.8632
chr1	42769695	42783205	6.10615	14.9227
chr1	42843595	42848205	3.87448	13.4184
chr1	42915995	42921904	4.46594	13.8184
chr1	42921995	42924005	3.42151	12.5246
chr1	42934595	42936405	2.85392	11.935
chr1	42951695	42960605	6.31521	15.464
chr1	42960696	42961905	2.33214	11.6748
chr1	43031795	43034405	4.26167	12.3465
chr1	43034696	43039804	3.73289	12.8779
chr1	43040195	43041505	2.28727	11.4184
chr1	43090695	43092505	3.19821	12.0814
chr1	43123195	43124605	3.59684	12.8779
chr1	43129795	43131405	2.40133	11.0034
chr1	43151795	43160104	4.46821	13.7484
chr1	43160595	43165705	6.20037	15.1418
chr1	43165996	43168704	3.16202	12.4869
chr1	43169496	43172905	3.5344	12.5704
chr1	43197695	43199705	3.09278	12.357
chr1	43199796	43202305	3.1166	12.7484
chr1	43296295	43302205	4.01469	12.7877
chr1	43657895	43659805	2.71627	11.6061
chr1	43717695	43719405	2.47516	11.3983
chr1	43729695	43731505	3.39727	11.5153
chr1	43871995	43873005	2.00791	10.9209
chr1	43887695	43889405	3.21014	11.8335
chr1	44019895	44022805	2.67075	12.6322
chr1	44035996	44045905	4.55997	14.0526
chr1	44059995	44066805	4.37884	14.6621
chr1	44198095	44199705	4.21337	13.0299
chr1	44551295	44552805	4.09277	11.8779
chr1	4478795	4487104	4.96246	14.1342
chr1	4487095	4507605	8.06769	17.7204
chr1	4508096	4513505	3.85389	13.7523
chr1	4513496	4515005	2.04614	11.9067
chr1	4520895	4523504	3.53133	12.1674
chr1	4523495	4526705	3.96036	12.942
chr1	4570895	4572905	4.59159	14.2143
chr1	45767995	45769805	3.48581	11.4773
chr1	45778895	45780005	1.46921	11.3778
chr1	4591095	4594605	4.77329	14.1494
chr1	45925695	45926905	3.65595	12.4084
chr1	4595096	4596205	1.95962	10.8632
chr1	46024595	46029305	3.57207	13.0623
chr1	46085395	46090405	5.90741	15.2287
chr1	4687395	4690705	5.39188	14.458
chr1	4691696	4693305	2.40907	12.3881
chr1	5017995	5023305	6.30913	15.397
chr1	50923395	50924704	2.96521	13.5059
chr1	50925395	50930105	6.16448	15.3267
chr1	50930196	50931405	2.86659	12.8924
chr1	51288895	51290605	3.4929	12.4383
chr1	51299595	51301505	3.23324	12.336
chr1	51316495	51317705	1.78806	10.4964
chr1	51325795	51330604	3.57674	13.5153
chr1	51330895	51332905	3.48143	12.8108
chr1	51499195	51500805	2.4971	11.5884
chr1	51517895	51519205	2.22039	11.5523
chr1	51519196	51524105	3.64957	12.8706
chr1	51696695	51697705	2.6161	11.2258
chr1	51916595	51917605	2.69971	12.2258
chr1	51940795	51942405	3.31399	12.3778
chr1	51974995	51977204	2.49646	12.094
chr1	51977395	51978705	2.49649	10.8632
chr1	51991495	51992905	2.41822	11.2709
chr1	52287895	52289505	3.34859	11.8484
chr1	52337695	52341404	3.47904	12.6322
chr1	52341495	52342605	2.46835	11.0034
chr1	52498895	52500005	2.71627	13.5106
chr1	52722895	52726604	4.42486	14.1554
chr1	52726595	52730805	5.6817	14.8241
chr1	52782095	52783805	3.267	12.3253
chr1	52816395	52819005	4.33208	13.5293
chr1	53005895	53007405	1.85921	11.7404
chr1	53925095	53927305	4.37649	12.9209
chr1	54186595	54190904	4.06108	13.2201
chr1	54190895	54192104	3.19158	12.4284
chr1	54192095	54196005	5.51046	15.1524
chr1	54197596	54200305	3.17294	11.6236
chr1	54200296	54201605	2.29619	10.7079
chr1	54923495	54925505	3.98535	14.1881
chr1	54926196	54927705	2.97942	12.8108
chr1	55043995	55045705	2.52344	11.4773
chr1	55220195	55224504	3.85005	13.0814
chr1	55224495	55227605	4.40641	13.9764
chr1	55358695	55361504	3.89502	13.9245
chr1	55361495	55372805	6.38318	15.7857
chr1	55380995	55382205	3.86805	12.4869
chr1	55382696	55386205	3.54212	12.2372
chr1	55397295	55400304	3.22384	13.1554
chr1	55400295	55401904	2.50253	11.2258
chr1	55402195	55404904	4.06901	13.7404
chr1	55404895	55411805	6.44846	15.7323
chr1	55434895	55436404	2.46681	11.3983
chr1	55436395	55437804	2.56243	12.5972
chr1	55438095	55445304	4.84408	14.02
chr1	55445295	55446705	2.91261	11.7563
chr1	55453895	55455305	2.28072	10.7721
chr1	55485895	55487105	2.84183	11.7079
chr1	55496995	55498205	3.31848	10.7721
chr1	55561295	55565005	4.19635	13.2541
chr1	55619095	55620105	2.03178	11.7242
chr1	55658895	55660605	2.39014	12.336
chr1	55663795	55664905	2.2627	11.5884
chr1	55734595	55736204	2.5691	11.0814
chr1	55736395	55740105	4.77245	13.8779
chr1	55740496	55749804	4.32262	13.8069
chr1	55749795	55751005	2.84455	12.191
chr1	56240595	56242205	2.78258	13.5012
chr1	56958395	56963804	4.05959	12.4773
chr1	56963795	56965004	2.58564	10.2929
chr1	56964995	56968504	4.71338	14.3752
chr1	56968695	56971905	5.73578	15.297
chr1	56971996	56975304	4.73741	14.876
chr1	56975795	56988705	7.98139	17.2045
chr1	56988696	56991805	3.74362	12.7799
chr1	56992096	56993705	2.36519	12.0814
chr1	57035195	57036805	2.45983	12.2258
chr1	57043995	57046105	3.47572	12.1189
chr1	57169895	57171105	2.2485	11.8484
chr1	57202295	57203305	1.81242	10.7404
chr1	57220895	57222205	2.05818	12.0299
chr1	57430895	57439405	4.57829	13.9138
chr1	57749095	57750405	2.09119	11.3146
chr1	57766395	57770804	3.50386	12.5153
chr1	57771195	57783805	6.54912	15.8428
chr1	57869595	57871505	3.06786	12.2709
chr1	57940795	57943705	4.00884	12.5431
chr1	58089795	58090905	1.79069	11.3778
chr1	58141695	58148305	5.18901	13.7323
chr1	58148496	58154005	3.85388	12.8924
chr1	58166795	58175405	4.65685	13.3983
chr1	58197495	58198805	2.66864	10.949
chr1	58207295	58208404	2.02176	10.5704
chr1	58209495	58211405	3.35221	12.6997
chr1	58224195	58230605	4.04978	13.3413
chr1	58277295	58293305	6.25438	14.9455
chr1	58652795	58654005	3.46866	12.9067
chr1	58736595	58737905	2.97933	12.2597
chr1	59006095	59007105	2.55841	12.4284
chr1	59094495	59095505	3.06903	11.9764
chr1	5911995	5918505	6.20452	15.3399
chr1	59129395	59130905	2.57655	11.5704
chr1	5918696	5919805	3.03042	12.2819
chr1	59333095	59334505	2.96399	11.6748
chr1	59464695	59466305	2.76933	11.6748
chr1	59482995	59484305	2.94909	11.7721
chr1	59498195	59513405	7.04561	15.4084
chr1	59513696	59517405	4.00698	12.6322
chr1	59527395	59548604	5.87457	14.7161
chr1	59548895	59551805	4.22786	12.6148
chr1	59552096	59566004	5.06144	13.6956
chr1	59566295	59567905	3.11081	11.458
chr1	59568196	59574404	4.23543	12.6579
chr1	59574595	59576405	3.49581	12.7563
chr1	59587895	59590504	3.41316	12.2819
chr1	59590795	59599605	5.96277	14.513
chr1	59599896	59602505	3.05205	12.3038
chr1	60042395	60045005	3.78456	13.9559
chr1	60862495	60863705	2.40488	11.0559
chr1	60873195	60875505	2.87121	12.1189
chr1	60892995	60894205	2.23714	11.7404
chr1	60936295	60940305	3.2829	12.7161
chr1	61002895	61004005	1.45775	11.0299
chr1	61076595	61078105	1.90312	11.7877
chr1	61145695	61147605	2.64051	11.6748
chr1	61158895	61165205	4.23853	13.8184
chr1	61180895	61187105	4.16318	13.6706
chr1	61232995	61234005	1.83823	11.4184
chr1	61300795	61301805	2.58801	10.8335
chr1	61302396	61306705	3.47019	12.458
chr1	61378595	61380505	3.61666	12.357
chr1	61589895	61590905	2.04156	11.4184
chr1	61629695	61632904	3.41723	13.1373
chr1	61633795	61644905	6.69219	15.4665
chr1	61645796	61651505	3.88028	13.2201
chr1	61669995	61671005	2.46098	10.4184
chr1	62394395	62399304	4.44193	13.1969
chr1	62399295	62404004	4.22909	12.9138
chr1	62404095	62406005	3.44575	12.4482
chr1	62406896	62412705	3.96403	13.3726
chr1	62433995	62438705	3.97493	13.2984
chr1	62459795	62461705	2.96759	11.6408
chr1	62591995	62593005	1.88264	11.0814
chr1	62628895	62634705	4.3659	12.9209
chr1	62634696	62640305	3.52492	12.9209
chr1	62647895	62649105	2.81348	12.0167
chr1	62654795	62661705	5.11837	13.9385
chr1	62682195	62690405	4.83543	13.9103
chr1	62702095	62711405	6.89829	16.4749
chr1	62719295	62721205	2.93098	12.1554
chr1	62823396	62826304	2.81842	11.6579
chr1	62826695	62827905	2.70478	11.4964
chr1	62849495	62851005	2.88002	11.7721
[truncated: 35,455 more rows]

## Sheet: 4D
Log2(2I/SLIF)	Normalized Frequency		Log2(2I/SLIF)	First Normal Distribution Fit		Log2(2I/SLIF)	Second Normal Distribution Fit				Log2(2I/SLIF)	Combined Normal Distribution Fit
-5.3	0.00121163		-4.5	1.12056e-08		-4.5	5.01051e-44				-4.5	1.12056e-08
-5.1	0.000807754		-4.45	1.69902e-08		-4.45	2.9995e-43				-4.45	1.69902e-08
-4.9	0.00242326		-4.4	2.56324e-08		-4.4	1.76622e-42				-4.4	2.56324e-08
-4.7	0.00121163		-4.35	3.84775e-08		-4.35	1.02299e-41				-4.35	3.84775e-08
-4.5	0.00403877		-4.3	5.74714e-08		-4.3	5.82803e-41				-4.3	5.74714e-08
-4.3	0.00242326		-4.25	8.54129e-08		-4.25	3.26589e-40				-4.25	8.54129e-08
-4.1	0.00242326		-4.2	1.26305e-07		-4.2	1.80016e-39				-4.2	1.26305e-07
-3.9	0.00242326		-4.15	1.85844e-07		-4.15	9.75994e-39				-4.15	1.85844e-07
-3.7	0.00484653		-4.1	2.72082e-07		-4.1	5.2049e-38				-4.1	2.72082e-07
-3.5	0.00444265		-4.05	3.96351e-07		-4.05	2.73027e-37				-4.05	3.96351e-07
-3.3	0.00686591		-4	5.74495e-07		-4	1.40873e-36				-4	5.74495e-07
-3.1	0.00928918		-3.95	8.28552e-07		-3.95	7.1495e-36				-3.95	8.28552e-07
-2.9	0.00928918		-3.9	1.189e-06		-3.9	3.56905e-35				-3.9	1.189e-06
-2.7	0.0117124		-3.85	1.69773e-06		-3.85	1.7525e-34				-3.85	1.69773e-06
-2.5	0.0153473		-3.8	2.41203e-06		-3.8	8.46433e-34				-3.8	2.41203e-06
-2.3	0.0210016		-3.75	3.40976e-06		-3.75	4.02119e-33				-3.75	3.40976e-06
-2.1	0.0327141		-3.7	4.79614e-06		-3.7	1.87908e-32				-3.7	4.79614e-06
-1.9	0.0589661		-3.65	6.71255e-06		-3.65	8.637e-32				-3.65	6.71255e-06
-1.7	0.0864297		-3.6	9.34781e-06		-3.6	3.90489e-31				-3.6	9.34781e-06
-1.5	0.11874		-3.55	1.29527e-05		-3.55	1.73654e-30				-3.55	1.29527e-05
-1.3	0.166397		-3.5	1.78581e-05		-3.5	7.59603e-30				-3.5	1.78581e-05
-1.1	0.225363		-3.45	2.44985e-05		-3.45	3.26827e-29				-3.45	2.44985e-05
-0.9	0.296042		-3.4	3.34403e-05		-3.4	1.38317e-28				-3.4	3.34403e-05
-0.7	0.398627		-3.35	4.54179e-05		-3.35	5.75789e-28				-3.35	4.54179e-05
-0.5	0.462843		-3.3	6.13778e-05		-3.3	2.35765e-27				-3.3	6.13778e-05
-0.3	0.47294		-3.25	8.25321e-05		-3.25	9.4956e-27				-3.25	8.25321e-05
-0.1	0.439418		-3.2	0.000110423		-3.2	3.76178e-26				-3.2	0.000110423
0.1	0.382472		-3.15	0.000147003		-3.15	1.46586e-25				-3.15	0.000147003
0.3	0.345719		-3.1	0.000194724		-3.1	5.61852e-25				-3.1	0.000194724
0.5	0.305331		-3.05	0.000256648		-3.05	2.11825e-24				-3.05	0.000256648
0.7	0.308158		-3	0.000336577		-3	7.85528e-24				-3	0.000336577
0.9	0.273829		-2.95	0.000439195		-2.95	2.86533e-23				-2.95	0.000439195
1.1	0.187399		-2.9	0.000570241		-2.9	1.02805e-22				-2.9	0.000570241
1.3	0.132068		-2.85	0.000736691		-2.85	3.62814e-22				-2.85	0.000736691
1.5	0.0682553		-2.8	0.000946978		-2.8	1.25945e-21				-2.8	0.000946978
1.7	0.0605816		-2.75	0.00121121		-2.75	4.30037e-21				-2.75	0.00121121
1.9	0.0218094		-2.7	0.00154145		-2.7	1.4443e-20				-2.7	0.00154145
2.1	0.0193861		-2.65	0.00195193		-2.65	4.77133e-20				-2.65	0.00195193
2.3	0.00848142		-2.6	0.00245939		-2.6	1.55042e-19				-2.6	0.00245939
2.5	0.00726979		-2.55	0.0030833		-2.55	4.95549e-19				-2.55	0.0030833
2.7	0.00403877		-2.5	0.0038462		-2.5	1.55795e-18				-2.5	0.0038462
2.9	0.00242326		-2.45	0.00477392		-2.45	4.81777e-18				-2.45	0.00477392
3.1	0.00242326		-2.4	0.00589584		-2.4	1.46544e-17				-2.4	0.00589584
3.3	0.000807754		-2.35	0.00724507		-2.35	4.38449e-17				-2.35	0.00724507
3.5	0.00161551		-2.3	0.00885864		-2.3	1.29032e-16				-2.3	0.00885864
3.7	0.00161551		-2.25	0.0107775		-2.25	3.73511e-16				-2.25	0.0107775
3.9	0.000403877		-2.2	0.0130466		-2.2	1.0635e-15				-2.2	0.0130466
4.1	0.000403877		-2.15	0.0157145		-2.15	2.97852e-15				-2.15	0.0157145
4.3	0.000807754		-2.1	0.0188336		-2.1	8.20525e-15				-2.1	0.0188336
4.5	0.000403877		-2.05	0.0224591		-2.05	2.22337e-14				-2.05	0.0224591
4.7	0.00121163		-2	0.0266489		-2	5.92596e-14				-2	0.0266489
4.9	0.000403877		-1.95	0.0314624		-1.95	1.55358e-13				-1.95	0.0314624
			-1.9	0.03696		-1.9	4.00624e-13				-1.9	0.03696
			-1.85	0.0432015		-1.85	1.01618e-12				-1.85	0.0432015
			-1.8	0.050245		-1.8	2.5353e-12				-1.8	0.050245
			-1.75	0.0581452		-1.75	6.22181e-12				-1.75	0.0581452
			-1.7	0.0669518		-1.7	1.50187e-11				-1.7	0.0669518
			-1.65	0.0767074		-1.65	3.56597e-11				-1.65	0.0767074
			-1.6	0.0874458		-1.6	8.32818e-11				-1.6	0.0874458
			-1.55	0.0991901		-1.55	1.91316e-10				-1.55	0.0991901
			-1.5	0.11195		-1.5	4.32294e-10				-1.5	0.11195
			-1.45	0.125721		-1.45	9.60808e-10				-1.45	0.125721
			-1.4	0.140481		-1.4	2.10049e-09				-1.4	0.140481
			-1.35	0.15619		-1.35	4.51684e-09				-1.35	0.15619
			-1.3	0.17279		-1.3	9.5538e-09				-1.3	0.17279
			-1.25	0.190199		-1.25	1.98768e-08				-1.25	0.190199
			-1.2	0.208318		-1.2	4.06765e-08				-1.2	0.208318
			-1.15	0.227024		-1.15	8.18784e-08				-1.15	0.227024
			-1.1	0.246175		-1.1	1.62115e-07				-1.1	0.246175
			-1.05	0.265609		-1.05	3.15722e-07				-1.05	0.265609
			-1	0.285147		-1	6.04806e-07				-1	0.285148
			-0.95	0.304594		-0.95	1.1396e-06				-0.95	0.304595
			-0.9	0.323744		-0.9	2.11213e-06				-0.9	0.323746
			-0.85	0.34238		-0.85	3.85049e-06				-0.85	0.342384
			-0.8	0.360282		-0.8	6.9046e-06				-0.8	0.360289
			-0.75	0.377227		-0.75	1.21784e-05				-0.75	0.377239
			-0.7	0.392998		-0.7	2.11285e-05				-0.7	0.393019
			-0.65	0.407386		-0.65	3.60559e-05				-0.65	0.407422
			-0.6	0.420192		-0.6	6.05218e-05				-0.6	0.420253
			-0.55	0.431237		-0.55	9.99253e-05				-0.55	0.431337
			-0.5	0.440364		-0.5	0.000162281				-0.5	0.440526
			-0.45	0.44744		-0.45	0.000259231				-0.45	0.447699
			-0.4	0.45236		-0.4	0.00040732				-0.4	0.452767
			-0.35	0.455052		-0.35	0.000629523				-0.35	0.455682
			-0.3	0.455475		-0.3	0.000957009				-0.3	0.456432
			-0.25	0.453624		-0.25	0.00143103				-0.25	0.455055
			-0.2	0.449525		-0.2	0.00210479				-0.2	0.45163
			-0.15	0.443239		-0.15	0.00304508				-0.15	0.446284
			-0.1	0.43486		-0.1	0.00433327				-0.1	0.439193
			-0.05	0.424511		-0.05	0.00606542				-0.05	0.430576
			-7.61891e-15	0.412339		-7.61891e-15	0.00835092				-7.61891e-15	0.42069
			0.05	0.398517		0.05	0.0113093				0.05	0.409826
			0.1	0.383236		0.1	0.0150649				0.1	0.398301
			0.15	0.366702		0.15	0.0197389				0.15	0.386441
			0.2	0.34913		0.2	0.0254395				0.2	0.374569
			0.25	0.330741		0.25	0.0322495				0.25	0.36299
			0.3	0.311756		0.3	0.0402129				0.3	0.351969
			0.35	0.292395		0.35	0.0493215				0.35	0.341717
			0.4	0.272867		0.4	0.0595024				0.4	0.332369
			0.45	0.253373		0.45	0.0706092				0.45	0.323982
			0.5	0.234097		0.5	0.0824169				0.5	0.316514
			0.55	0.215208		0.55	0.0946235				0.55	0.309832
			0.6	0.196856		0.6	0.106859				0.6	0.303715
			0.65	0.17917		0.65	0.1187				0.65	0.29787
			0.7	0.162259		0.7	0.129693				0.7	0.291952
			0.75	0.14621		0.75	0.139384				0.75	0.285594
			0.8	0.131092		0.8	0.147345				0.8	0.278437
			0.85	0.11695		0.85	0.153211				0.85	0.270161
			0.9	0.103813		0.9	0.1567				0.9	0.260513
			0.95	0.0916917		0.95	0.157644				0.95	0.249336
			1	0.0805816		1	0.155996				1	0.236578
			1.05	0.0704641		1.05	0.151837				1.05	0.222301
			1.1	0.0613095		1.1	0.145369				1.1	0.206678
			1.15	0.0530779		1.15	0.136896				1.15	0.189974
			1.2	0.0457222		1.2	0.126806				1.2	0.172528
			1.25	0.0391893		1.25	0.115536				1.25	0.154725
			1.3	0.0334222		1.3	0.103544				1.3	0.136966
			1.35	0.0283615		1.35	0.091276				1.35	0.119637
			1.4	0.023947		1.4	0.079144				1.4	0.103091
			1.45	0.0201187		1.45	0.0675006				1.45	0.0876193
			1.5	0.016818		1.5	0.0566273				1.5	0.0734453
			1.55	0.0139887		1.55	0.0467274				1.55	0.0607161
			1.6	0.0115773		1.6	0.0379268				1.6	0.0495041
			1.65	0.00953373		1.65	0.0302795				1.65	0.0398132
			1.7	0.00781171		1.7	0.0237782				1.7	0.0315899
			1.75	0.00636878		1.75	0.018367				1.75	0.0247358
			1.8	0.00516647		1.8	0.0139548				1.8	0.0191213
			1.85	0.00417021		1.85	0.0104289				1.85	0.0145991
			1.9	0.00334926		1.9	0.00766625				1.9	0.0110155
			1.95	0.0026765		1.95	0.00554312				1.95	0.00821962
			2	0.0021282		2	0.00394233				2	0.00607053
			2.05	0.00168378		2.05	0.00275792				2.05	0.0044417
			2.1	0.00132551		2.1	0.00189774				2.1	0.00322325
			2.15	0.00103827		2.15	0.00128446				2.15	0.00232273
			2.2	0.000809215		2.2	0.000855131				2.2	0.00166435
			2.25	0.000627544		2.25	0.000559981				2.25	0.00118753
			2.3	0.000484229		2.3	0.000360696				2.3	0.000844925
			2.35	0.000371779		2.35	0.000228527				2.35	0.000600306
			2.4	0.000284018		2.4	0.000142417				2.4	0.000426435
			2.45	0.000215891		2.45	8.73002e-05				2.45	0.000303191
			2.5	0.000163286		2.5	5.26376e-05				2.5	0.000215924
			2.55	0.000122883		2.55	3.1218e-05				2.55	0.000154101
			2.6	9.20155e-05		2.6	1.82114e-05				2.6	0.000110227
			2.65	6.85578e-05		2.65	1.04498e-05				2.65	7.90076e-05
			2.7	5.08253e-05		2.7	5.89796e-06				2.7	5.67233e-05
			2.75	3.74913e-05		2.75	3.27434e-06				2.75	4.07656e-05
			2.8	2.75174e-05		2.8	1.78802e-06				2.8	2.93054e-05
			2.85	2.00961e-05		2.85	9.60399e-07				2.85	2.10565e-05
			2.9	1.4603e-05		2.9	5.07409e-07				2.9	1.51104e-05
			2.95	1.05585e-05		2.95	2.63689e-07				2.95	1.08222e-05
			3	7.59601e-06		3	1.34789e-07				3	7.7308e-06
			3.05	5.43748e-06		3.05	6.77712e-08				3.05	5.50525e-06
			3.1	3.8729e-06		3.1	3.35169e-08				3.1	3.90642e-06
			3.15	2.74475e-06		3.15	1.63046e-08				3.15	2.76105e-06
			3.2	1.93551e-06		3.2	7.80164e-09				3.2	1.94331e-06
			3.25	1.35805e-06		3.25	3.67189e-09				3.25	1.36172e-06
			3.3	9.48119e-07		3.3	1.69989e-09				3.3	9.49819e-07
			3.35	6.58623e-07		3.35	7.7407e-10				3.35	6.59397e-07
			3.4	4.55237e-07		3.4	3.46711e-10				3.4	4.55584e-07
			3.45	3.13087e-07		3.45	1.52751e-10				3.45	3.1324e-07
			3.5	2.1425e-07		3.5	6.61954e-11				3.5	2.14316e-07
			3.55	1.45882e-07		3.55	2.82163e-11				3.55	1.4591e-07
			3.6	9.88351e-08		3.6	1.18304e-11				3.6	9.88469e-08
			3.65	6.66265e-08		3.65	4.87898e-12				3.65	6.66314e-08
			3.7	4.469e-08		3.7	1.97918e-12				3.7	4.4692e-08
			3.75	2.98263e-08		3.75	7.89715e-13				3.75	2.98271e-08
			3.8	1.98069e-08		3.8	3.09944e-13				3.8	1.98072e-08
			3.85	1.30876e-08		3.85	1.19653e-13				3.85	1.30877e-08
			3.9	8.60462e-09		3.9	4.54353e-14				3.9	8.60467e-09
			3.95	5.62898e-09		3.95	1.69704e-14				3.95	5.629e-09
			4	3.66399e-09		4	6.23472e-15				4	3.664e-09
			4.05	2.37305e-09		4.05	2.25305e-15				4.05	2.37305e-09
			4.1	1.52927e-09		4.1	8.00852e-16				4.1	1.52927e-09
			4.15	9.80598e-10		4.15	2.80003e-16				4.15	9.80598e-10
			4.2	6.25639e-10		4.2	9.62943e-17				4.2	6.25639e-10
			4.25	3.97176e-10		4.25	3.25737e-17				4.25	3.97176e-10
			4.3	2.50882e-10		4.3	1.08383e-17				4.3	2.50882e-10
			4.35	1.57683e-10		4.35	3.54718e-18				4.35	1.57683e-10
			4.4	9.86108e-11		4.4	1.14192e-18				4.4	9.86108e-11
			4.45	6.1361e-11		4.45	3.61588e-19				4.45	6.1361e-11
			4.5	3.79916e-11		4.5	1.12621e-19				4.5	3.79916e-11

## Sheet: 4E
Enrichment
Thymidine Clusters	CL1	0.48	-0.29	-1
	CL2	-0.01	-0.01	0.08
	CL3	-0.24	0.14	0.1
	CL4	-0.29	0.16	0.14
	CL5	-0.42	0.11	0.59
	CL6	-0.41	0.16	0.4
		CL1	CL2	CL3
		2I/SLIF Clusters
p-values
Thymidine Clusters	CL1	2.1264e-53	1.67358e-18	9.67576e-23
	CL2	1	1	0.625057
	CL3	1.09306e-14	1.843e-10	0.780868
	CL4	8.85285e-09	8.7551e-06	0.899419
	CL5	7.23879e-09	0.218142	5.9671e-07
	CL6	0.0457438	0.82602	0.653822
		CL1	CL2	CL3
		2I/SLIF Clusters

## Sheet: 4F
Chromosome	Start	End	Thymidine Cluster	Log2(2I/SLIF)
chr1	3669995	3673605	CL1	-0.201826
chr1	4487095	4507605	CL1	-0.776158
chr1	5017995	5023305	CL1	-0.763048
chr1	6440195	6442205	CL1	-0.781321
chr1	9544695	9547205	CL1	-0.863617
chr1	9966195	9969105	CL1	-0.455594
chr1	10231195	10235805	CL1	-0.58752
chr1	10993095	10995105	CL1	-0.578554
chr1	14308695	14310405	CL1	-6.23888
chr1	14503395	14508405	CL1	-0.642871
chr1	14754295	14755605	CL1	-1.58917
chr1	16518995	16520104	CL1	-0.493909
chr1	17090695	17100005	CL1	-0.229489
chr1	18056995	18059705	CL1	-0.568811
chr1	19098695	19113305	CL1	-0.964413
chr1	19208195	19243305	CL1	-1.02251
chr1	21960195	21964605	CL1	-0.263532
chr1	22511695	22512905	CL1	0.444881
chr1	22530495	22537705	CL1	-0.542835
chr1	22803095	22807505	CL1	-0.713535
chr1	23254495	23255605	CL1	-2.0774
chr1	23758595	23768605	CL1	-0.806203
chr1	24097896	24102305	CL1	0.000350936
chr1	24582395	24590505	CL1	-1.01107
chr1	32173296	32174505	CL1	-0.274112
chr1	33754295	33758805	CL1	0.122792
chr1	33836695	33838405	CL1	-0.387264
chr1	33905995	33909805	CL1	-0.22033
chr1	34744195	34755705	CL1	-0.586881
chr1	34802295	34807005	CL1	0.511618
chr1	36255796	36257105	CL1	0.756309
chr1	36778995	36780305	CL1	0.593356
chr1	37717495	37722105	CL1	0.0636847
chr1	38626095	38628704	CL1	0.942037
chr1	38896195	38899905	CL1	-0.544547
chr1	39195296	39198105	CL1	-0.987939
chr1	39476895	39479105	CL1	-2.11204
chr1	39649895	39653205	CL1	0.0302689
chr1	40673695	40686505	CL1	-1.45179
chr1	42683195	42730805	CL1	-0.914137
chr1	45925695	45926905	CL1	0.0500204
chr1	46085395	46090405	CL1	-1.10644
chr1	50925395	50930105	CL1	-0.748524
chr1	52498895	52500005	CL1	-0.760359
chr1	52726595	52730805	CL1	-0.458871
chr1	52816395	52819005	CL1	-0.210379
chr1	54192095	54196005	CL1	-0.725096
chr1	54926196	54927705	CL1	-1.28362
chr1	55404895	55411805	CL1	-0.534461
chr1	56968695	56971905	CL1	-1.29475
chr1	56971996	56975304	CL1	-1.12224
chr1	56975795	56988705	CL1	-0.873649
chr1	60042395	60045005	CL1	-1.65341
chr1	62702095	62711405	CL1	-0.668293
chr1	66817995	66819604	CL1	-0.473215
chr1	66861995	66864205	CL1	-0.0583214
chr1	69104195	69108705	CL1	-0.973412
chr1	69376695	69379305	CL1	-0.291562
chr1	74066995	74070405	CL1	-0.5809
chr1	74761095	74814205	CL1	-0.499028
chr1	74854695	74857405	CL1	-1.45102
chr1	75141096	75142205	CL1	0.88225
chr1	75262595	75265704	CL1	1.32273
chr1	75479795	75493605	CL1	0.101814
chr1	75502695	75504404	CL1	0.0539076
chr1	75504495	75507405	CL1	0.238781
chr1	78175195	78228705	CL1	-0.717639
chr1	79855195	79858304	CL1	-0.150102
chr1	79858795	79860205	CL1	-0.90614
chr1	80757495	80761305	CL1	-0.948302
chr1	82282495	82285904	CL1	-1.20792
chr1	82286095	82291205	CL1	-0.927007
chr1	82291296	82295704	CL1	-0.128717
chr1	84283695	84285605	CL1	-0.740843
chr1	84694195	84695705	CL1	-0.279349
chr1	84934795	84936404	CL1	-0.991143
chr1	86015995	86020705	CL1	-0.417183
chr1	86042795	86049705	CL1	0.173148
chr1	89580695	89582605	CL1	0.541544
chr1	89754195	89756105	CL1	-0.587401
chr1	90996495	91003205	CL1	0.0289935
chr1	92909395	92921705	CL1	-0.513156
chr1	93094895	93106705	CL1	-0.0478721
chr1	93684695	93687805	CL1	0.0862844
chr1	95664495	95668505	CL1	-0.0344706
chr1	97659395	97663704	CL1	-0.0900645
chr1	97976695	97977905	CL1	-0.799077
chr1	98094395	98095504	CL1	-0.970875
chr1	98095595	98097605	CL1	-0.25843
chr1	104993195	104995105	CL1	-0.698001
chr1	105776595	105782805	CL1	-0.176198
chr1	106172095	106174305	CL1	-1.44572
chr1	106711595	106715905	CL1	0.248006
chr1	109982295	109983605	CL1	-1.02517
chr1	112415995	112417705	CL1	-0.621281
chr1	120589995	120626605	CL1	-0.518213
chr1	124043295	124047005	CL1	-0.256729
chr1	127670495	127680905	CL1	-0.480305
chr1	128590796	128595805	CL1	-0.896692
chr1	130422095	130423805	CL1	-0.900637
chr1	131274496	131277605	CL1	0.327354
chr1	132188895	132192505	CL1	-0.696788
chr1	132192896	132194405	CL1	-1.24097
chr1	132317796	132319205	CL1	-0.412103
chr1	133179696	133183305	CL1	0.166911
chr1	133209595	133211205	CL1	-1.46546
chr1	133363095	133366705	CL1	0.0990997
chr1	133418395	133424105	CL1	-1.13113
chr1	134054895	134071805	CL1	-0.264117
chr1	134077595	134085804	CL1	-1.06429
chr1	134086195	134087705	CL1	-0.338996
chr1	134092396	134095205	CL1	0.991301
chr1	135144196	135147005	CL1	-0.421363
chr1	135281195	135283605	CL1	-1.72799
chr1	135374595	135376105	CL1	0.909659
chr1	135582095	135585705	CL1	-1.44404
chr1	135763695	135768105	CL1	-2.10912
chr1	138832095	138850805	CL1	-0.141666
chr1	146496695	146498605	CL1	-1.86415
chr1	150993596	150994805	CL1	-1.37267
chr1	152621895	152627805	CL1	-0.393341
chr1	163303195	163318705	CL1	-0.586577
chr1	164223395	164230405	CL1	0.151951
chr1	165279695	165282104	CL1	-0.244451
chr1	165282895	165284205	CL1	-0.62833
chr1	166237495	166239004	CL1	0.109419
chr1	166378895	166380504	CL1	-0.698929
chr1	170585695	170592005	CL1	-0.179589
chr1	172052095	172057605	CL1	-0.502578
chr1	174501895	174503905	CL1	-0.253682
chr1	176834495	176835905	CL1	-0.341589
chr1	178275695	178277705	CL1	-0.877324
chr1	180695295	180700605	CL1	-0.663908
chr1	180893295	180894805	CL1	-0.378823
chr1	180934895	180937605	CL1	-0.263238
chr1	180938096	180940304	CL1	0.35098
chr1	180940495	180944205	CL1	0.0283184
chr1	182256295	182259605	CL1	1.48594
chr1	182764596	182767105	CL1	0.292552
chr1	183086795	183090205	CL1	0.68767
chr1	184712695	184740405	CL1	-0.617205
chr1	184803895	184812605	CL1	-0.206708
chr1	184845795	184846904	CL1	-1.82855
chr1	184998295	185002705	CL1	0.0783306
chr1	186701595	186706905	CL1	-0.577362
chr1	187604595	187620505	CL1	-0.772372
chr1	189719996	189735005	CL1	0.763463
chr1	189749395	189756404	CL1	1.96037
chr1	189757095	189787805	CL1	2.17984
chr1	189839095	189843005	CL1	1.84204
chr1	189849595	189858105	CL1	1.61367
chr1	189919995	189926005	CL1	-0.762503
chr1	190157195	190181905	CL1	-0.518199
chr1	190975995	190981605	CL1	-0.5563
chr1	191715895	191720905	CL1	-0.646014
chr1	191934595	191935905	CL1	2.85856
chr1	192189395	192190504	CL1	-0.49664
chr1	194938095	194940505	CL1	-0.45693
chr2	3118396	3120205	CL1	-0.329079
chr2	4714395	4719604	CL1	-0.207986
chr2	6869796	6874204	CL1	-0.450676
chr2	9869195	9900805	CL1	-0.98531
chr2	10367795	10370805	CL1	-1.313
chr2	10370996	10374204	CL1	-0.364174
chr2	11702995	11710105	CL1	-0.44648
chr2	12300895	12302505	CL1	0.658016
chr2	13007095	13008404	CL1	-0.348188
chr2	13009295	13014405	CL1	-0.584016
chr2	13792095	13797605	CL1	-1.43515
chr2	17728295	17731805	CL1	-0.423113
chr2	18029695	18031904	CL1	-2.35942
chr2	18032795	18047705	CL1	-2.6385
chr2	18047796	18051005	CL1	-5.26862
chr2	18586495	18588604	CL1	-0.775823
chr2	18670796	18705805	CL1	-1.03482
chr2	25241795	25243405	CL1	-1.05307
chr2	25576195	25580705	CL1	-0.460896
chr2	25706696	25708105	CL1	-0.0797253
chr2	26119995	26122605	CL1	-0.872327
chr2	26187295	26208505	CL1	0.0213417
chr2	28446095	28450004	CL1	-0.396121
chr2	28908295	28926005	CL1	-0.486414
chr2	31452295	31457804	CL1	-0.430655
chr2	31457995	31464405	CL1	0.461467
chr2	32347695	32353005	CL1	1.02789
chr2	32845695	32846905	CL1	-1.26286
chr2	33885895	33888905	CL1	-0.371171
chr2	34369395	34374304	CL1	-0.808618
chr2	34649095	34651205	CL1	-0.393151
chr2	34667095	34669305	CL1	-1.10033
chr2	34910595	34915705	CL1	0.0965711
chr2	35621895	35623205	CL1	-1.78005
chr2	36086695	36112605	CL1	-0.424661
chr2	42651595	42653905	CL1	-0.278115
chr2	44555895	44560805	CL1	-0.876091
chr2	45104495	45115805	CL1	-0.282619
chr2	49619195	49621205	CL1	0.115053
chr2	51934095	51936005	CL1	-1.31885
chr2	52671195	52678905	CL1	-0.324108
chr2	54084795	54086005	CL1	-0.756422
chr2	54434395	54436004	CL1	-0.66105
chr2	54436695	54438305	CL1	-0.573
chr2	55434795	55438505	CL1	-0.743592
chr2	57095295	57116405	CL1	-0.590243
chr2	57220995	57222205	CL1	0.265034
chr2	58356595	58359105	CL1	-1.31836
chr2	60961995	60965505	CL1	-0.731208
chr2	61804095	61820705	CL1	-0.635566
chr2	63182695	63185105	CL1	0.173152
chr2	64095295	64099404	CL1	0.415692
chr2	65236095	65239704	CL1	-0.552149
chr2	66121695	66122904	CL1	-0.811419
chr2	66123395	66127305	CL1	-0.270798
chr2	67565295	67568205	CL1	0.0518583
chr2	69584395	69585605	CL1	1.09684
chr2	70561395	70574805	CL1	-0.672749
chr2	71117395	71120505	CL1	0.458618
chr2	71522595	71555405	CL1	-0.483964
chr2	72285196	72287505	CL1	0.754108
chr2	73261895	73281805	CL1	-0.722449
chr2	74642595	74778905	CL1	-0.720786
chr2	75607495	75609605	CL1	-1.0342
chr2	76402295	76411205	CL1	-0.258078
chr2	77812195	77821905	CL1	-0.857952
chr2	79454795	79458704	CL1	-0.194921
chr2	79458795	79460105	CL1	0.898944
chr2	82051595	82055405	CL1	-1.04281
chr2	83812396	83813805	CL1	-0.290512
chr2	84834495	84842405	CL1	-0.00410717
chr2	90578195	90583204	CL1	-0.784598
chr2	91457295	91462005	CL1	-0.261429
chr2	91921595	91924405	CL1	-0.100987
chr2	92972095	92974804	CL1	1.98591
chr2	93648496	93649604	CL1	-0.622677
chr2	101797496	101800605	CL1	0.43226
chr2	102656895	102661105	CL1	-0.581746
chr2	103562095	103569505	CL1	-0.979405
chr2	104494095	104497905	CL1	0.202306
chr2	105119295	105140905	CL1	0.18776
chr2	105645995	105687505	CL1	-0.194323
chr2	105688596	105690405	CL1	-0.66543
chr2	106695595	106696805	CL1	-1.22627
chr2	113756295	113762405	CL1	-0.512555
chr2	115849595	115861705	CL1	-0.413423
chr2	116061195	116080605	CL1	-1.3102
chr2	118672095	118675704	CL1	-0.185458
chr2	119753795	119760405	CL1	-0.604369
chr2	121637795	121645304	CL1	2.81511
chr2	122144696	122149605	CL1	-1.09997
chr2	124087995	124092505	CL1	-1.06909
chr2	125503995	125511205	CL1	-0.567807
chr2	128122995	128125405	CL1	-0.955297
chr2	129586496	129589904	CL1	-2.2061
chr2	130396595	130399605	CL1	0.165497
chr2	130448195	130452405	CL1	0.179767
chr2	130634695	130636905	CL1	0.861946
chr2	131035495	131043705	CL1	-0.307188
chr2	131171295	131173105	CL1	0.27215
chr2	131492395	131493505	CL1	-1.08709
chr2	132877495	132878805	CL1	-0.382062
chr2	134785195	134788705	CL1	0.0922
chr2	136676995	136679005	CL1	-0.662731
chr2	139678496	139683205	CL1	-0.586111
chr2	143546895	143550105	CL1	-0.745243
chr2	144331095	144336105	CL1	0.0787308
chr2	146212095	146229205	CL1	-0.0951103
chr2	146823295	146839805	CL1	-0.120756
chr2	147083795	147087005	CL1	-1.0108
chr2	147172795	147202105	CL1	-0.479007
chr2	149829695	149832605	CL1	-0.903465
chr2	150499495	150501705	CL1	-1.42016
chr2	151007595	151008705	CL1	-0.730693
chr2	151969395	151974105	CL1	-1.23484
chr2	153441995	153445604	CL1	-2.19287
chr2	154550596	154552105	CL1	0.0733964
chr2	155626595	155634405	CL1	-0.0570437
chr2	156391695	156392905	CL1	0.521289
chr2	156475195	156477605	CL1	-0.608361
chr2	157039795	157041305	CL1	1.15455
chr2	157942496	157944405	CL1	-1.67899
chr2	158227496	158230805	CL1	0.475479
chr2	158664695	158671905	CL1	-0.22045
chr2	160871396	160873205	CL1	0.302524
chr2	163481095	163482805	CL1	1.16718
chr2	164427195	164445005	CL1	-0.604648
chr2	164484095	164489505	CL1	-0.037149
chr2	165380295	165382105	CL1	1.60572
chr2	167104595	167105805	CL1	1.34335
chr2	167185195	167191305	CL1	0.0649665
chr2	170405595	170407004	CL1	0.944789
chr2	172514796	172518004	CL1	-2.85513
chr2	172540696	172545804	CL1	-2.14677
chr2	172546195	172549005	CL1	-2.22981
chr2	172549096	172559404	CL1	-2.53444
chr2	172661296	172663305	CL1	-0.674799
chr2	173018395	173021605	CL1	0.313373
chr2	173584495	173587905	CL1	-0.848266
chr2	174298095	174301405	CL1	0.0668291
chr2	174326495	174328805	CL1	-0.206296
chr2	178406695	178421405	CL1	-0.252056
chr2	180893896	180897705	CL1	-0.774197
chr2	181456395	181460004	CL1	0.0858706
chr2	181669095	181674505	CL1	0.042703
chr2	181675196	181676305	CL1	-0.711767
chr3	5210395	5220805	CL1	-1.00664
chr3	6135695	6137305	CL1	-0.507885
chr3	7612395	7614005	CL1	-0.754958
chr3	8665396	8668904	CL1	-0.869107
chr3	9243496	9245904	CL1	-1.88206
chr3	9246095	9254505	CL1	-1.53961
chr3	9831995	9836305	CL1	-1.08808
chr3	13469895	13472104	CL1	-1.0553
chr3	13472195	13474205	CL1	-1.31932
chr3	17785095	17796905	CL1	-0.92074
chr3	18049795	18060405	CL1	-0.847947
chr3	20154095	20155905	CL1	-0.219989
chr3	26151895	26153605	CL1	-0.349865
chr3	27183295	27184605	CL1	-2.33753
chr3	27938295	27939805	CL1	-1.74901
chr3	28781396	28782505	CL1	-1.57839
chr3	29078995	29087705	CL1	-0.879431
chr3	30010395	30013005	CL1	-0.250708
chr3	30499795	30516205	CL1	-0.570647
chr3	36520295	36523105	CL1	-0.314563
chr3	37062695	37064705	CL1	-1.39066
chr3	38882296	38884704	CL1	-0.118287
chr3	38884995	38892605	CL1	-0.254633
chr3	40682395	40683805	CL1	0.111831
chr3	40708095	40712105	CL1	-0.402175
chr3	40743096	40749105	CL1	-0.158599
chr3	40949096	40952205	CL1	-0.36682
chr3	45374295	45378904	CL1	-0.48788
chr3	45379395	45382105	CL1	-0.28734
chr3	45382296	45385205	CL1	-0.728409
chr3	51338895	51342404	CL1	-1.5007
chr3	52099696	52107604	CL1	-0.478062
chr3	53648396	53651704	CL1	-0.648148
chr3	53870095	53872605	CL1	-1.87425
chr3	54154995	54157905	CL1	-0.224267
chr3	54632595	54634205	CL1	-0.448375
chr3	54754195	54756705	CL1	-0.325886
chr3	54797195	54799105	CL1	-0.359344
chr3	54806295	54812005	CL1	-0.684301
chr3	54912695	54918605	CL1	-0.842685
chr3	55181295	55183005	CL1	-0.177854
chr3	55779195	55790305	CL1	-0.360437
chr3	56181795	56184504	CL1	0.142778
chr3	58689995	58693104	CL1	-0.798263
chr3	58998596	59007904	CL1	-0.698562
chr3	61001695	61004805	CL1	-0.556327
chr3	62338795	62340305	CL1	-1.58063
chr3	62341396	62344605	CL1	-4.29696
chr3	62602695	62605505	CL1	-1.71622
chr3	66217895	66222105	CL1	-0.275712
chr3	66969695	66983505	CL1	-0.794733
chr3	66983896	66985205	CL1	-0.114831
chr3	67582696	67584105	CL1	-1.9284
chr3	68865595	68875605	CL1	-0.483812
chr3	69317595	69320905	CL1	-0.270197
chr3	69597395	69600205	CL1	-0.35546
chr3	73048195	73059405	CL1	-1.16772
chr3	75955295	75959505	CL1	-0.432228
chr3	80799595	80803605	CL1	-1.14884
chr3	80912995	80914305	CL1	-1.0076
chr3	84258295	84260305	CL1	-0.56633
chr3	86546795	86548105	CL1	-0.660578
chr3	86548396	86551605	CL1	-0.124391
chr3	87946595	87947704	CL1	-0.00536686
chr3	88139095	88140505	CL1	1.16052
chr3	89088295	89092605	CL1	-0.562976
chr3	89269495	89271805	CL1	0.705372
chr3	89276995	89279205	CL1	0.464353
chr3	89279396	89280505	CL1	0.458527
chr3	89316395	89322205	CL1	-0.591516
chr3	89323596	89333505	CL1	-3.13634
chr3	89349495	89350604	CL1	-2.03971
chr3	89379495	89381305	CL1	-4.57875
chr3	89390195	89396205	CL1	-3.66713
chr3	89764096	89765705	CL1	-0.43873
chr3	89829795	89834305	CL1	-1.14361
chr3	89911595	89914205	CL1	-2.26073
chr3	90463795	90466205	CL1	-0.131199
chr3	90514095	90515405	CL1	-4.07473
chr3	92078495	92084205	CL1	-0.502918
chr3	93439795	93454905	CL1	-0.208101
chr3	94657295	94658605	CL1	-1.56887
chr3	97887895	97891005	CL1	0.535751
chr3	99231995	99268405	CL1	-0.838067
chr3	102936095	102938105	CL1	-0.357879
chr3	104218095	104219105	CL1	-3.31651
chr3	104958295	104967905	CL1	-0.421957
chr3	105702996	105707205	CL1	-0.645324
chr3	105707396	105711205	CL1	0.466021
chr3	107030495	107039005	CL1	-0.613565
chr3	108284295	108286205	CL1	1.14696
chr3	109337195	109343705	CL1	-0.478857
chr3	110140395	110141804	CL1	-1.50237
chr3	110142595	110146105	CL1	-1.30553
chr3	115713095	115714204	CL1	-1.59957
chr3	116247495	116256805	CL1	-0.376022
chr3	117359095	117361405	CL1	-0.931933
chr3	117571795	117578905	CL1	-0.888948
chr3	117867195	117870005	CL1	-0.971985
chr3	118429695	118436305	CL1	-1.68359
chr3	122727795	122729404	CL1	0.0273948
chr3	122729695	122733005	CL1	-0.528255
chr3	123111895	123114105	CL1	0.737579
chr3	123442095	123450405	CL1	-0.368305
chr3	124320895	124322005	CL1	-0.616916
chr3	125936895	125938805	CL1	-1.41601
chr3	126597095	126599105	CL1	-0.516846
chr3	127623295	127647905	CL1	-0.493683
chr3	127779495	127780805	CL1	-0.716883
chr3	127785995	127791905	CL1	-0.712181
chr3	129181195	129236805	CL1	-0.712139
chr3	131103995	131111705	CL1	-0.274038
chr3	131489096	131493305	CL1	-0.667361
chr3	132084095	132088305	CL1	-0.0317243
chr3	132928395	132930005	CL1	-0.95835
chr3	132945995	132952004	CL1	-0.912114
chr3	134828095	134830505	CL1	-1.65777
chr3	137621595	137627205	CL1	-1.02743
chr3	138740095	138741505	CL1	-0.300076
chr3	139075895	139077105	CL1	-0.0308103
chr3	141461695	141468605	CL1	-0.598674
chr3	144197795	144202705	CL1	0.637078
chr3	145644196	145654305	CL1	-0.122594
chr3	145755195	145761405	CL1	-1.39947
chr3	145985995	145989605	CL1	0.205708
chr3	148984195	148991804	CL1	1.06122
chr3	152164995	152168605	CL1	-0.97677
chr3	152262195	152266905	CL1	0.692917
chr3	152977395	152984205	CL1	-0.0929437
chr3	154320195	154340105	CL1	-0.468189
chr3	156557995	156561704	CL1	-0.532808
chr3	157566395	157571405	CL1	-0.58889
chr3	158559495	158564605	CL1	-0.897918
chr3	159837295	159842005	CL1	-1.53024
chr4	3677495	3679705	CL1	-1.62213
chr4	4136995	4139905	CL1	-1.56576
chr4	6452595	6455505	CL1	-2.25315
chr4	6987196	6992205	CL1	-0.720072
chr4	8647595	8650404	CL1	-1.113
chr4	8692295	8695105	CL1	0.541506
chr4	11382395	11383504	CL1	-0.289492
chr4	11384995	11391304	CL1	1.0462
chr4	13744395	13746005	CL1	-1.26128
chr4	14926595	14932505	CL1	0.0701058
chr4	15880595	15882505	CL1	-0.657879
chr4	17853395	17855205	CL1	-0.74328
chr4	21929195	21932505	CL1	0.22299
chr4	22473995	22505505	CL1	-1.16987
chr4	24964695	24966605	CL1	-0.297475
chr4	24966796	24970405	CL1	-0.157754
chr4	28812895	28814204	CL1	-2.0789
chr4	28814395	28816105	CL1	-1.27176
chr4	28816596	28817905	CL1	0.131115
chr4	31822596	31825305	CL1	-0.57137
chr4	32236996	32242905	CL1	-0.89164
chr4	32795395	32797505	CL1	0.554933
chr4	32863695	32865005	CL1	1.59722
chr4	32980995	32984905	CL1	-0.443607
chr4	33029596	33034605	CL1	-0.121103
chr4	33187496	33190405	CL1	0.143404
chr4	36949795	36954105	CL1	-0.340168
chr4	41095595	41098105	CL1	-3.36949
chr4	41494095	41501305	CL1	-1.23628
chr4	41567195	41568504	CL1	1.24649
chr4	41625996	41634404	CL1	1.14125
chr4	41724795	41735205	CL1	0.279993
chr4	42169496	42173705	CL1	0.819997
chr4	42666496	42668105	CL1	0.883569
chr4	42669796	42670905	CL1	1.73339
chr4	43058595	43061205	CL1	-1.28518
chr4	45528095	45530505	CL1	0.998295
chr4	45588796	45590005	CL1	-2.80943
chr4	46182995	46184805	CL1	0.674641
chr4	46185196	46188104	CL1	-0.0939038
chr4	46505295	46507705	CL1	-0.00814579
chr4	46533495	46540505	CL1	-0.182143
chr4	47088295	47095005	CL1	-0.478484
chr4	48040196	48044504	CL1	-0.662126
chr4	48045495	48055405	CL1	-0.598733
chr4	49596595	49600205	CL1	0.0256334
chr4	49841695	49849805	CL1	-0.524669
chr4	56986795	56994305	CL1	-0.556161
chr4	57140395	57146505	CL1	-1.01768
chr4	58203795	58210605	CL1	-0.36702
chr4	58910195	58913504	CL1	-0.482209
chr4	59034595	59036405	CL1	0.0516618
chr4	59437395	59439105	CL1	-1.42979
chr4	59578395	59580305	CL1	-2.28378
chr4	63493495	63495605	CL1	-0.511499
chr4	68952195	68954405	CL1	-0.440327
chr4	73789795	73793105	CL1	-0.566112
chr4	74011195	74015205	CL1	-0.57597
chr4	76447395	76450404	CL1	-0.699311
chr4	78211395	78214305	CL1	-1.75562
chr4	81440095	81443004	CL1	-0.0819181
chr4	82531495	82540405	CL1	-0.489552
chr4	85515496	85517205	CL1	-1.60012
chr4	86872395	86875704	CL1	-0.389821
chr4	88030095	88035305	CL1	-0.801268
chr4	88755095	88763605	CL1	-0.387868
chr4	88770995	88812005	CL1	-0.513628
chr4	88935295	88941204	CL1	-0.450964
chr4	89270095	89308205	CL1	-1.64756
chr4	89309196	89313405	CL1	-2.13553
chr4	89686995	89689605	CL1	-1.08695
chr4	91372095	91375405	CL1	-0.535876
chr4	95046395	95051505	CL1	0.00907258
chr4	95105295	95107205	CL1	0.11071
chr4	97744095	97759405	CL1	-0.877127
chr4	97769496	97779905	CL1	-1.04584
chr4	97867895	97869204	CL1	-1.00245
chr4	98393195	98396705	CL1	0.198723
chr4	100778096	100780904	CL1	-2.25181
chr4	101067596	101071805	CL1	0.258144
chr4	101288595	101295205	CL1	-0.369883
chr4	101495795	101497905	CL1	-3.06741
chr4	102757995	102759104	CL1	-0.911203
chr4	102759195	102760605	CL1	-0.23523
chr4	102979796	102981205	CL1	0.858334
chr4	105108295	105110505	CL1	-3.40618
chr4	106622195	106624905	CL1	0.508934
chr4	107684996	107686605	CL1	-0.805085
chr4	107686896	107689005	CL1	1.25148
chr4	107800296	107804105	CL1	0.00620173
chr4	107804296	107805705	CL1	0.204258
chr4	108152595	108153805	CL1	2.11497
chr4	108382395	108384505	CL1	-0.350579
chr4	109656095	109666305	CL1	-1.17842
chr4	109970295	109996405	CL1	-0.466544
chr4	117303596	117304705	CL1	-0.0496397
chr4	117304796	117307305	CL1	-0.894516
chr4	117927996	117930005	CL1	1.40581
chr4	118296395	118297705	CL1	0.499929
chr4	119733395	119734604	CL1	0.238376
chr4	121038595	121040505	CL1	-0.276471
chr4	122996295	123000405	CL1	-1.13717
chr4	123321695	123325905	CL1	0.37862
chr4	123340795	123343305	CL1	-0.0715018
chr4	123684895	123687005	CL1	0.271355
chr4	126530695	126533905	CL1	-0.182337
chr4	126728995	126738305	CL1	-0.115902
chr4	128726996	128729805	CL1	-0.691873
chr4	128804796	128807304	CL1	-0.901754
chr4	129246895	129252505	CL1	-5.27798
chr4	129285595	129288005	CL1	-0.697395
chr4	129292595	129294905	CL1	-1.842
chr4	129490995	129492005	CL1	0.245871
chr4	130307995	130310305	CL1	-1.51949
chr4	131818895	131822805	CL1	1.11765
chr4	131834595	131841405	CL1	-0.286704
chr4	131913395	131926605	CL1	-0.183921
chr4	133257396	133259805	CL1	1.15149
chr4	134160195	134161205	CL1	1.80009
chr4	134370095	134372205	CL1	-0.67035
chr4	134550695	134552005	CL1	1.32962
chr4	134633195	134635704	CL1	1.6584
chr4	134660896	134662105	CL1	0.959304
chr4	134702495	134704005	CL1	-0.563258
chr4	134765395	134772305	CL1	1.04496
chr4	135397095	135399205	CL1	-0.808362
chr4	136088196	136089505	CL1	0.807884
chr4	136144796	136145905	CL1	-1.06179
chr4	136289595	136290705	CL1	-0.879049
chr4	136636995	136638305	CL1	-0.133488
chr4	136833195	136838305	CL1	0.148083
chr4	137798495	137799905	CL1	-21.6977
chr4	137991195	137993305	CL1	-0.156023
chr4	137993696	137996205	CL1	-1.16492
chr4	138452895	138455004	CL1	-4.09831
chr4	138455495	138456705	CL1	-2.36644
chr4	139641895	139643105	CL1	-1.53761
chr4	139949296	139952005	CL1	-0.954496
chr4	140243395	140250004	CL1	-0.700866
chr4	141662395	141663604	CL1	-2.3748
chr4	141663895	141665405	CL1	-0.705461
chr4	143347695	143353505	CL1	-0.409058
chr4	144892995	144894905	CL1	-1.44764
chr4	145744396	145747105	CL1	-1.30137
chr4	146579796	146582805	CL1	-0.477282
chr4	148807596	148809904	CL1	-0.111844
chr4	148950495	148953105	CL1	0.217833
chr4	149674395	149675405	CL1	-0.180658
chr4	149952195	149956705	CL1	-0.653362
chr4	150046895	150048305	CL1	-1.19093
chr4	150048696	150051005	CL1	-1.61516
chr4	151042595	151044105	CL1	0.330852
chr4	151106295	151109704	CL1	0.407968
chr4	151882195	151885204	CL1	0.484853
chr4	151994195	151998805	CL1	-0.66178
chr4	152006995	152009005	CL1	-1.11831
chr4	152031395	152034105	CL1	2.07053
chr4	152116295	152162605	CL1	-0.0672661
chr4	152272895	152276305	CL1	0.71493
chr4	152337395	152340505	CL1	0.261697
chr4	154854695	154856005	CL1	-0.186685
chr4	155652395	155654105	CL1	-0.451792
chr4	155791095	155792705	CL1	0.165984
chr4	156202695	156206205	CL1	0.197163
chr5	3340195	3345305	CL1	-2.71714
chr5	4754195	4760805	CL1	-0.662741
chr5	5377295	5381304	CL1	-0.570038
chr5	8891795	8894905	CL1	-0.685666
chr5	9101495	9103605	CL1	-2.2403
chr5	9260195	9267105	CL1	-0.557289
chr5	9723695	9726405	CL1	-1.12881
chr5	12381995	12386205	CL1	-1.07353
chr5	15930195	15936605	CL1	0.3224
chr5	17573395	17575204	CL1	-0.514172
chr5	18358895	18362704	CL1	-0.130241
chr5	19226595	19228605	CL1	0.0165493
chr5	20970395	20972605	CL1	-0.521759
chr5	21185495	21186605	CL1	0.0363006
chr5	22339795	22350405	CL1	-0.179682
chr5	24425895	24428605	CL1	-1.582
chr5	24473895	24476605	CL1	0.105395
chr5	24729695	24730905	CL1	-0.444631
chr5	29465695	29498105	CL1	-0.383459
chr5	30712996	30715805	CL1	-1.01451
chr5	32133396	32138205	CL1	-1.05412
chr5	33823196	33825205	CL1	-2.43157
chr5	34286695	34288605	CL1	0.944232
chr5	36862195	36874905	CL1	-0.488863
chr5	37243896	37245505	CL1	1.6159
chr5	37336695	37338505	CL1	0.967465
chr5	39640895	39645405	CL1	-0.131087
chr5	41745895	41772605	CL1	-0.609138
chr5	43230696	43236805	CL1	-1.07775
chr5	44135595	44136605	CL1	3.70175
chr5	45636195	45640405	CL1	-0.510577
chr5	47983595	47986505	CL1	-2.27956
chr5	53993696	53995805	CL1	-0.249906
chr5	57709195	57740905	CL1	-1.04601
chr5	63647295	63652905	CL1	-1.22444
chr5	64969595	64971305	CL1	-1.0641
chr5	66022395	66027305	CL1	-0.120066
chr5	66148995	66154805	CL1	-1.71233
chr5	66259195	66261205	CL1	-0.17355
chr5	67210895	67237005	CL1	-0.290624
chr5	69338695	69344805	CL1	-1.06089
chr5	71095095	71097105	CL1	-1.13129
chr5	71655595	71661105	CL1	-0.837466
chr5	71699695	71701705	CL1	0.393521
chr5	73002495	73017305	CL1	-0.195092
chr5	73405595	73408205	CL1	-0.631278
chr5	75067095	75095305	CL1	-1.19328
chr5	76855495	76861105	CL1	-0.614834
chr5	76931695	76932705	CL1	1.51803
chr5	81015095	81025105	CL1	-0.552838
chr5	84414295	84418605	CL1	-1.34856
chr5	88885795	88892005	CL1	-0.338255
chr5	92274395	92278805	CL1	0.848999
chr5	92388995	92396105	CL1	-0.19129
chr5	92940995	92943205	CL1	-0.773159
chr5	93041895	93050505	CL1	-0.544552
chr5	98164595	98192105	CL1	-0.999851
chr5	100843995	100849105	CL1	-0.484587
chr5	101761295	101769105	CL1	-0.0591971
chr5	102481495	102482605	CL1	0.00480845
chr5	103416495	103426905	CL1	0.676947
chr5	105518096	105520405	CL1	0.24009
chr5	106439895	106481705	CL1	-0.393799
chr5	107713495	107731605	CL1	-0.184658
chr5	110341895	110343105	CL1	0.453612
chr5	110977596	110980504	CL1	-1.20399
chr5	110980995	110982005	CL1	-0.109089
chr5	112223995	112231805	CL1	0.348816
chr5	112390095	112396405	CL1	0.414911
chr5	113137095	113138305	CL1	1.08583
chr5	114272595	114277205	CL1	-0.0598836
chr5	114536795	114539005	CL1	0.0639864
chr5	114567595	114574905	CL1	-0.363245
chr5	114610395	114611605	CL1	0.306213
chr5	114612196	114614405	CL1	1.38149
chr5	115191395	115193605	CL1	-0.835291
chr5	119663895	119668705	CL1	-3.25127
chr5	119668796	119690205	CL1	-5.01607
chr5	120831795	120833404	CL1	-0.224377
chr5	121850395	121853605	CL1	0.743621
chr5	121868295	121869805	CL1	1.59192
chr5	121925796	121927705	CL1	1.14777
chr5	122777595	122778705	CL1	-3.76028
chr5	123505896	123508605	CL1	-0.407216
chr5	123509196	123510305	CL1	1.41591
chr5	123612595	123615605	CL1	0.293674
chr5	123681695	123686005	CL1	-0.519026
chr5	123972495	123975905	CL1	0.543532
chr5	124185595	124188905	CL1	1.93054
chr5	124247795	124249905	CL1	1.09123
chr5	125244795	125246605	CL1	-1.56301
chr5	125475595	125477305	CL1	-3.45646
chr5	125528695	125541005	CL1	-0.0638837
chr5	126753296	126758204	CL1	1.0132
chr5	128595196	128602805	CL1	-6.33187
chr5	129622395	129624805	CL1	1.09074
chr5	131538495	131539905	CL1	-2.61355
chr5	132542396	132544604	CL1	-0.0358999
chr5	134550495	134552005	CL1	0.702034
chr5	135108096	135110705	CL1	0.368898
chr5	135120495	135123405	CL1	1.06417
chr5	135349295	135350904	CL1	-0.715636
chr5	135487195	135488805	CL1	-1.65178
chr5	136564795	136568204	CL1	0.112273
chr5	137026095	137032605	CL1	0.612698
chr5	137286795	137291805	CL1	0.291404
chr5	138750295	138758505	CL1	0.118656
chr5	138996095	138997404	CL1	-22.5965
chr5	138998095	138999505	CL1	-4.70153
chr5	141238595	141247205	CL1	-0.160926
chr5	142812295	142813404	CL1	-5.81482
chr5	142813595	142815405	CL1	-5.57808
chr5	142816396	142824005	CL1	-5.78152
chr5	143463495	143466905	CL1	0.13393
chr5	144545595	144548005	CL1	-0.272281
chr5	144670695	144672305	CL1	1.96471
chr5	146230795	146232305	CL1	1.52539
chr5	146844995	146846805	CL1	0.286033
chr5	147259195	147326305	CL1	-0.461234
chr5	147748495	147754205	CL1	-0.142175
chr5	150592895	150596405	CL1	-0.386448
chr5	151189395	151191204	CL1	0.258817
chr5	151232495	151234705	CL1	0.862447
chr6	3763195	3766605	CL1	-0.413494
chr6	4740695	4742805	CL1	0.088004
chr6	6844395	6888205	CL1	-0.892966
chr6	7553195	7557305	CL1	-0.908726
chr6	8776695	8778704	CL1	-1.2703
chr6	8946995	8956205	CL1	-0.709834
chr6	12747995	12750005	CL1	0.21373
chr6	13837396	13839405	CL1	-1.34372
chr6	14898195	14904405	CL1	-1.02307
chr6	17063295	17066905	CL1	-2.08544
chr6	17280295	17282505	CL1	-0.911006
chr6	17305895	17309905	CL1	-0.269021
chr6	17691195	17695905	CL1	-0.66144
chr6	17839995	17842105	CL1	-1.98222
chr6	18027195	18033605	CL1	-0.637533
chr6	18169595	18171405	CL1	-1.09377
chr6	18513595	18518505	CL1	-1.15167
chr6	21215295	21217605	CL1	-0.353182
chr6	21850695	21853504	CL1	0.0337104
chr6	21984695	21987704	CL1	0.138966
chr6	22285095	22290305	CL1	-0.598652
chr6	23236595	23262705	CL1	-0.768017
chr6	23836395	23841405	CL1	-1.31618
chr6	24954095	24955805	CL1	-0.34881
chr6	25687395	25690805	CL1	-1.15927
chr6	28213795	28214905	CL1	-1.11851
chr6	28258895	28263504	CL1	-0.552443
chr6	28830495	28832804	CL1	0.580893
chr6	28833695	28835005	CL1	-0.526514
chr6	29213195	29214905	CL1	-0.295792
chr6	29430995	29434705	CL1	0.0153449
chr6	29915895	29917204	CL1	-1.69343
chr6	30734296	30736205	CL1	-0.434735
chr6	31213495	31225905	CL1	0.243724
chr6	34778695	34781305	CL1	-0.714672
chr6	37296695	37305105	CL1	-0.617797
chr6	38251495	38256404	CL1	0.342791
chr6	38291295	38299305	CL1	-2.23772
chr6	38352895	38354205	CL1	-5.41291
chr6	38355596	38357205	CL1	-4.01164
chr6	38874695	38877304	CL1	-0.65876
chr6	39116595	39118805	CL1	-0.360086
chr6	39870395	39875405	CL1	-0.351061
chr6	42348095	42350504	CL1	0.106252
chr6	42691095	42693205	CL1	-0.413959
chr6	43265896	43268205	CL1	-0.378165
chr6	47648795	47687805	CL1	-0.694014
chr6	47736195	47779205	CL1	-0.712382
chr6	47902395	47909605	CL1	-0.690688
chr6	47942695	47944305	CL1	0.207615
chr6	47952896	47954305	CL1	-0.270299
chr6	48591496	48597805	CL1	-0.488106
chr6	48619395	48621805	CL1	-1.74357
chr6	48626195	48627504	CL1	-0.743406
chr6	50454095	50456805	CL1	0.110188
chr6	51167595	51169705	CL1	-0.31072
chr6	51169896	51183004	CL1	-0.233851
chr6	51610695	51613905	CL1	-0.557546
chr6	52146295	52329105	CL1	-0.756635
chr6	54483995	54485104	CL1	0.550583
chr6	54485995	54488005	CL1	1.23029
chr6	54565295	54567705	CL1	-1.17527
chr6	54969595	54973405	CL1	-0.0354216
chr6	57824195	57826005	CL1	-1.03889
chr6	58905995	58907905	CL1	-1.07632
chr6	60828195	60829705	CL1	-0.420777
chr6	61178895	61182505	CL1	-0.527781
chr6	63252895	63260005	CL1	-1.03633
chr6	65668295	65676405	CL1	-0.440116
chr6	67532195	67537105	CL1	-0.651314
chr6	71706795	71709205	CL1	-2.12416
chr6	72378695	72381505	CL1	0.197828
chr6	77238195	77247305	CL1	-0.695052
chr6	83026595	83038405	CL1	-2.08125
chr6	83060995	83074205	CL1	-1.21939
chr6	83134295	83142705	CL1	0.0511257
chr6	83160195	83162605	CL1	-0.070073
chr6	84007895	84009905	CL1	0.647888
chr6	88186595	88209405	CL1	-0.58507
chr6	90231895	90233505	CL1	-0.714543
chr6	90734395	90736405	CL1	-1.05843
chr6	90986295	90987505	CL1	0.103035
chr6	92939495	92945505	CL1	-1.55903
chr6	97310895	97313205	CL1	-5.8194
chr6	97393995	97398104	CL1	-2.2176
chr6	97615795	97618005	CL1	-1.3239
chr6	99515896	99521905	CL1	-0.702371
chr6	100701595	100708105	CL1	-0.181436
chr6	101151395	101152705	CL1	0.494938
chr6	101198195	101199405	CL1	-0.396528
chr6	101373395	101380605	CL1	-0.764638
chr6	102562095	102565705	CL1	0.305709
chr6	103506895	103512805	CL1	-0.757923
chr6	103806996	103812805	CL1	-0.276367
chr6	105674395	105680005	CL1	-0.884859
chr6	107526695	107532505	CL1	-0.559586
chr6	110642695	110650405	CL1	-1.09392
chr6	114966595	114970505	CL1	-1.83491
chr6	115358695	115363005	CL1	-0.997902
chr6	116241295	116243205	CL1	0.487644
chr6	116626995	116629705	CL1	-0.0248821
chr6	118453695	118456204	CL1	0.287303
chr6	121128195	121133505	CL1	-0.149966
chr6	122819295	122821805	CL1	0.0202455
chr6	124994795	124997605	CL1	0.67994
chr6	125362596	125364305	CL1	-1.67068
chr6	127127896	127132904	CL1	-0.524075
chr6	127145195	127157404	CL1	-0.678548
chr6	127765495	127773905	CL1	-0.973131
chr6	128033395	128036605	CL1	-0.0868938
chr6	128298795	128301805	CL1	-3.53721
chr6	136388295	136390605	CL1	0.21703
chr6	137647695	137649505	CL1	-1.08347
chr6	141246095	141253905	CL1	-0.109016
chr6	142962595	142965105	CL1	-1.04022
chr6	146499395	146504605	CL1	-0.838338
chr6	146794695	146797105	CL1	-0.297237
chr6	149100295	149102905	CL1	-0.239555
chr7	5029195	5030504	CL1	-0.326708
chr7	5030595	5032905	CL1	0.458543
chr7	7076795	7078205	CL1	1.61213
chr7	7295695	7299504	CL1	-0.293484
chr7	7299795	7301405	CL1	-0.0274382
chr7	16311195	16312705	CL1	1.48584
chr7	16810295	16812905	CL1	0.685362
chr7	16842795	16848605	CL1	1.00729
chr7	16944595	16950605	CL1	0.346516
chr7	16994395	16996305	CL1	-0.808507
chr7	18992095	18993405	CL1	0.534033
chr7	19011195	19013404	CL1	1.88097
chr7	19064295	19067605	CL1	0.229233
chr7	19426396	19429905	CL1	-0.090513
chr7	24480295	24483605	CL1	-1.39111
chr7	24498495	24499705	CL1	-0.867154
chr7	24608995	24610104	CL1	-1.44359
chr7	24611695	24613505	CL1	-0.157877
chr7	25686395	25689205	CL1	-1.23533
chr7	25689296	25691105	CL1	-1.28064
chr7	27363495	27371304	CL1	2.07803
chr7	28466295	28469005	CL1	0.811931
chr7	29019095	29021005	CL1	0.234949
chr7	29231295	29233305	CL1	-0.413425
chr7	29616195	29617705	CL1	0.827639
chr7	29792695	29794005	CL1	-1.45936
chr7	31124495	31128705	CL1	-0.91931
chr7	34652195	34653205	CL1	-0.22395
chr7	35583495	35585205	CL1	0.393184
chr7	36680695	36703505	CL1	-0.495461
chr7	43796596	43797905	CL1	0.724762
chr7	44350995	44357705	CL1	-0.507614
chr7	45792895	45798105	CL1	1.19589
chr7	49557995	49559305	CL1	2.20084
chr7	49899195	49918305	CL1	0.0595114
chr7	51509395	51512305	CL1	-0.647954
chr7	51621695	51626705	CL1	-0.706516
chr7	51627496	51628605	CL1	-0.524859
chr7	56519795	56520904	CL1	-0.0858009
chr7	57384595	57389305	CL1	-0.668952
chr7	57503595	57513705	CL1	-0.9812
chr7	62376395	62381205	CL1	-0.135538
chr7	63754595	63764705	CL1	-0.51975
chr7	64265295	64269405	CL1	0.437833
chr7	64500395	64508205	CL1	-0.211863
chr7	67846095	67849604	CL1	-0.884905
chr7	67950296	67952704	CL1	0.623935
chr7	67953395	67954905	CL1	-1.07437
chr7	70276995	70294905	CL1	-1.12338
chr7	70320195	70372305	CL1	-1.18157
chr7	73595895	73602105	CL1	-2.35174
chr7	73739195	73742405	CL1	-0.326841
chr7	74550995	74554405	CL1	-0.236719
chr7	78884296	78889605	CL1	0.857577
chr7	79809395	79812105	CL1	-0.0513327
chr7	79934895	79936105	CL1	-0.556155
chr7	80689296	80691505	CL1	-0.0196831
chr7	80874595	80877005	CL1	-0.0257344
chr7	81213295	81215005	CL1	-1.82847
chr7	81856695	81863705	CL1	-0.587985
chr7	81933195	81939705	CL1	-0.42744
chr7	82865296	82867904	CL1	-0.617208
chr7	82868395	82870705	CL1	-1.39054
chr7	84085395	84087905	CL1	-0.466165
chr7	88429495	88430604	CL1	-21.3769
chr7	97079595	97081604	CL1	-0.719072
chr7	97081795	97083805	CL1	-0.366754
chr7	98192395	98196705	CL1	-0.659836
chr7	98358195	98360805	CL1	-0.128075
chr7	99267795	99269405	CL1	-0.885034
chr7	99402196	99405705	CL1	-0.0275261
chr7	99426496	99432304	CL1	0.276746
chr7	99465495	99470105	CL1	0.740443
chr7	100285896	100289604	CL1	0.716954
chr7	100929295	100931005	CL1	-0.525503
chr7	101299295	101301105	CL1	-0.010169
chr7	101816195	101820705	CL1	-0.121936
chr7	105480895	105482505	CL1	-1.4007
chr7	107951295	107952605	CL1	0.139203
chr7	108950795	108953305	CL1	0.139532
chr7	109750895	109754105	CL1	0.957873
chr7	110624695	110632405	CL1	0.0735973
chr7	112158896	112160105	CL1	-0.0418533
chr7	112425595	112429005	CL1	-0.456794
chr7	112953595	112956505	CL1	0.0931358
chr7	113763795	113770905	CL1	-0.770181
chr7	114413595	114414704	CL1	-0.135871
chr7	114415495	114417405	CL1	0.379983
chr7	116024895	116041905	CL1	-0.718949
chr7	116432795	116435105	CL1	1.89912
chr7	116443495	116445405	CL1	-1.99704
chr7	118487795	118496005	CL1	0.152766
chr7	118993695	118994904	CL1	-0.864515
chr7	120102095	120104305	CL1	0.454966
chr7	120596395	120598405	CL1	0.0156516
chr7	120830095	120837404	CL1	-1.14074
chr7	123978295	123987705	CL1	0.0901136
chr7	126291695	126293905	CL1	-0.26647
chr7	127610795	127612805	CL1	0.692745
chr7	127635895	127638305	CL1	0.671706
chr7	127716295	127718305	CL1	0.240213
chr7	127814595	127816105	CL1	1.3147
chr7	130932495	130937505	CL1	-0.568884
chr7	131530695	131556405	CL1	-0.759946
chr7	131556596	131557805	CL1	-1.63992
chr7	132591795	132609105	CL1	-2.39346
chr7	132811495	132815905	CL1	-3.99643
chr7	134936095	134938305	CL1	-0.608835
chr7	139248196	139250205	CL1	0.559824
chr7	139576395	139580104	CL1	-2.87766
chr7	139580895	139588605	CL1	-0.989848
chr7	140043095	140073905	CL1	-0.33842
chr7	140080595	140083405	CL1	-0.143217
chr7	141278996	141280505	CL1	0.104382
chr7	141290595	141296305	CL1	-0.0795694
chr7	141461095	141465805	CL1	0.245638
chr7	144894995	144897705	CL1	-0.231367
chr8	4248595	4250605	CL1	0.994182
chr8	8659495	8660705	CL1	0.385409
chr8	9769695	9777605	CL1	-0.839188
chr8	10922696	10926204	CL1	-0.553363
chr8	12374795	12418505	CL1	-0.511455
chr8	13492895	13494805	CL1	-0.605537
chr8	14092595	14101805	CL1	-0.636161
chr8	14909895	14912305	CL1	-0.0675622
chr8	17529795	17540505	CL1	-0.755932
chr8	19534495	19538305	CL1	-0.597054
chr8	25034495	25039405	CL1	-0.945187
chr8	25101495	25103905	CL1	-2.04737
chr8	25239995	25242605	CL1	-0.58806
chr8	25518896	25521305	CL1	-1.83207
chr8	25973395	25977805	CL1	0.793714
chr8	27226995	27229005	CL1	-0.918714
chr8	29214995	29220105	CL1	-0.722707
chr8	31917595	31918805	CL1	0.962869
chr8	32007395	32008405	CL1	-0.860302
chr8	32008896	32011105	CL1	-1.23889
chr8	33517195	33521305	CL1	-0.920588
chr8	34729695	34730904	CL1	-0.393636
chr8	34805796	34808104	CL1	-0.282526
chr8	34808295	34810105	CL1	-0.216839
chr8	34810196	34812905	CL1	0.192155
chr8	35375795	35377405	CL1	-1.03217
chr8	35582995	35593505	CL1	-0.692503
chr8	36141796	36147605	CL1	0.356195
chr8	36455795	36458905	CL1	-1.3721
chr8	38659095	38661105	CL1	-1.58354
chr8	40284795	40287405	CL1	0.150135
chr8	40287596	40288805	CL1	-0.639918
chr8	40860395	40861504	CL1	-1.28371
chr8	40862395	40865605	CL1	-0.654637
chr8	44931095	44934805	CL1	-0.961624
chr8	44972895	44982405	CL1	-0.839759
chr8	46150295	46153304	CL1	-1.45944
chr8	46208195	46216004	CL1	-1.62525
chr8	46284295	46304505	CL1	-0.567777
chr8	47284795	47288905	CL1	-0.164033
chr8	47409695	47417305	CL1	-0.258992
chr8	47763196	47765005	CL1	-5.90162
chr8	48228295	48230105	CL1	-1.83809
chr8	48839895	48843804	CL1	-1.41315
chr8	50915495	50919605	CL1	-1.1759
chr8	56293595	56295505	CL1	-1.14502
chr8	57311395	57356705	CL1	-0.878663
chr8	57646695	57657205	CL1	-0.196669
chr8	58911295	58913605	CL1	0.421008
chr8	60631196	60634105	CL1	0.575344
chr8	62950795	62952705	CL1	-0.963161
chr8	64200995	64206005	CL1	-1.35719
chr8	64206996	64208105	CL1	-0.745344
chr8	69875795	69890305	CL1	0.111002
chr8	70080695	70089305	CL1	0.247498
chr8	70315195	70317805	CL1	1.67214
chr8	70481495	70501705	CL1	-0.0426604
chr8	70502296	70503405	CL1	1.54056
chr8	71678795	71688904	CL1	-1.65095
chr8	71689195	71694905	CL1	-0.842381
chr8	76896495	76898004	CL1	-0.514353
chr8	76899195	76901605	CL1	-0.71627
chr8	77513695	77515804	CL1	1.7717
chr8	78419295	78433904	CL1	-1.50847
chr8	80875795	80876904	CL1	0.602192
chr8	80877095	80879705	CL1	-1.02891
chr8	81341795	81344705	CL1	-0.690473
chr8	83164695	83168405	CL1	0.0141806
chr8	83289095	83291705	CL1	0.34678
chr8	83667695	83668705	CL1	0.769691
chr8	83747495	83748805	CL1	0.510635
chr8	85701895	85704305	CL1	-0.365494
chr8	87037295	87039405	CL1	0.0789526
chr8	87659195	87660705	CL1	-0.429186
chr8	87661396	87663605	CL1	1.15357
chr8	90345795	90347405	CL1	-1.199
chr8	90347696	90351505	CL1	-2.58264
chr8	92353395	92357104	CL1	-0.128873
chr8	94010195	94012805	CL1	0.620359
chr8	94691795	94695004	CL1	-0.26566
chr8	94695295	94697805	CL1	0.475466
chr8	94912395	94915105	CL1	-0.270673
chr8	95348995	95356605	CL1	-0.757685
chr8	99413695	99422105	CL1	-0.681455
chr8	102776595	102789605	CL1	-0.582256
chr8	104339895	104342405	CL1	-1.72702
chr8	105254495	105258104	CL1	-1.75046
chr8	105259095	105281705	CL1	-0.427365
chr8	105346795	105348804	CL1	0.525762
chr8	105515695	105520105	CL1	0.0061804
chr8	105605195	105606505	CL1	-1.04488
chr8	105612095	105614305	CL1	0.382696
chr8	105687995	105691005	CL1	1.73328
chr8	106134795	106137605	CL1	-1.27736
chr8	106506895	106512505	CL1	0.147808
chr8	106867996	106869305	CL1	-1.01077
chr8	106869996	106872405	CL1	-1.3277
chr8	108693695	108699905	CL1	0.457517
chr8	108700496	108707305	CL1	0.430987
chr8	108789495	108790904	CL1	1.33787
chr8	108791495	108793605	CL1	1.10151
chr8	108793996	108795205	CL1	1.44265
chr8	113844195	113851205	CL1	-0.848975
chr8	117495395	117498205	CL1	1.51556
chr8	118286296	118288505	CL1	-0.481329
chr8	119572795	119575004	CL1	-0.670435
chr8	119837095	119839904	CL1	0.459376
chr8	119890595	119899205	CL1	0.635468
chr8	120486596	120491105	CL1	-0.0233671
chr8	122459795	122462605	CL1	2.09652
chr8	123234495	123236305	CL1	-0.817469
chr8	124946495	124948105	CL1	0.366499
chr8	125053195	125059005	CL1	-0.0277717
chr8	128356095	128362405	CL1	-0.55661
chr9	4793695	4796705	CL1	-0.35147
chr9	14379195	14382805	CL1	-0.492827
chr9	14613095	14616905	CL1	-0.230948
chr9	14632495	14633904	CL1	0.308099
chr9	15045795	15046805	CL1	-0.260638
chr9	16497195	16506805	CL1	-0.499058
chr9	20721895	20730205	CL1	-0.396026
chr9	21311595	21312705	CL1	1.80473
chr9	21959495	21964305	CL1	0.255077
chr9	24769495	24783305	CL1	-1.25198
chr9	29410495	29412604	CL1	-0.588543
chr9	31129195	31134105	CL1	-0.5864
chr9	35115195	35116705	CL1	-4.06218
chr9	36833095	36834905	CL1	-0.332495
chr9	37254595	37257305	CL1	-1.04937
chr9	37381496	37385505	CL1	-0.777358
chr9	40268795	40270705	CL1	0.299902
chr9	40453895	40460905	CL1	-1.57684
chr9	44081395	44087205	CL1	-0.225008
chr9	44088296	44089705	CL1	1.82665
chr9	44133095	44136605	CL1	-0.642843
chr9	44732295	44737005	CL1	-0.27536
chr9	45040396	45043505	CL1	-4.57872
chr9	45426295	45450805	CL1	0.365083
chr9	45941795	45943005	CL1	0.932574
chr9	50558795	50559904	CL1	-1.31748
chr9	50699095	50700705	CL1	-1.07475
chr9	50751295	50752505	CL1	0.0169557
chr9	50752796	50754005	CL1	-0.247931
chr9	51100995	51104505	CL1	-0.923206
chr9	52167295	52169404	CL1	-2.1498
chr9	52169495	52171404	CL1	-0.0782446
chr9	52677195	52679905	CL1	-0.420169
chr9	53972995	53976205	CL1	-0.727633
chr9	54799595	54800805	CL1	-1.06793
chr9	54981096	54983105	CL1	-0.453838
chr9	55526295	55550005	CL1	-0.366089
chr9	56923095	56930505	CL1	-0.000381592
chr9	58193495	58203605	CL1	-0.761533
chr9	59538895	59541005	CL1	-2.81468
chr9	60711995	60715605	CL1	-0.417798
chr9	61373395	61374705	CL1	-3.35577
chr9	62439695	62441105	CL1	0.706207
chr9	63124195	63160805	CL1	-0.266097
chr9	63755095	63756505	CL1	-1.49357
chr9	63757196	63760505	CL1	-2.10364
chr9	64019595	64021205	CL1	-2.02672
chr9	64383895	64385204	CL1	-0.388368
chr9	64385995	64388005	CL1	-0.377622
chr9	65098195	65113604	CL1	1.05333
chr9	65122795	65126605	CL1	0.610319
chr9	66068395	66069705	CL1	0.103435
chr9	66590695	66594204	CL1	-1.58134
chr9	67047495	67052805	CL1	-0.355514
chr9	67830195	67831705	CL1	0.14901
chr9	68652995	68654804	CL1	0.279184
chr9	69288395	69289604	CL1	-1.0016
chr9	69290295	69291805	CL1	-0.87257
chr9	71769895	71771305	CL1	-0.411969
chr9	72109395	72111604	CL1	-0.982092
chr9	72922095	72928605	CL1	-0.367615
chr9	75610496	75612005	CL1	-0.674689
chr9	75625196	75626405	CL1	1.22139
chr9	76014295	76016405	CL1	-0.0607556
chr9	77654495	77656505	CL1	-0.900091
chr9	78615496	78618505	CL1	-0.243209
chr9	79714495	79724005	CL1	-0.612767
chr9	81630795	81633405	CL1	-0.685111
chr9	81633696	81634805	CL1	0.291223
chr9	83144695	83146205	CL1	-0.510746
chr9	83802995	83808405	CL1	-0.48755
chr9	85324095	85328105	CL1	-0.307812
chr9	85838695	85845505	CL1	-0.978047
chr9	86876995	86881505	CL1	-0.983001
chr9	87728795	87752305	CL1	-1.29215
chr9	88324095	88330405	CL1	-0.337436
chr9	90160995	90163104	CL1	-0.757633
chr9	90164095	90165105	CL1	-0.64243
chr9	91350095	91419705	CL1	-0.781252
chr9	97017495	97020905	CL1	0.187438
chr9	98941895	98974305	CL1	-0.199637
chr9	99356295	99358305	CL1	0.215168
chr9	99435895	99439205	CL1	-3.68051
chr9	103110695	103115805	CL1	-0.145516
chr9	103426195	103428205	CL1	0.130933
chr9	106646395	106656505	CL1	-0.343474
chr9	107192595	107193805	CL1	0.66954
chr9	107229095	107230204	CL1	0.148132
chr9	107631395	107633805	CL1	-4.41166
chr9	108691695	108692705	CL1	-0.46039
chr9	114055495	114058805	CL1	-0.162256
chr9	114841595	114846105	CL1	0.0759941
chr9	118388896	118390005	CL1	-0.417036
chr9	119091395	119095605	CL1	0.898933
chr9	120300895	120309005	CL1	-0.38597
chr9	121296896	121299605	CL1	-1.44997
chr9	121757995	121760904	CL1	1.42335
chr9	122166195	122168005	CL1	0.94912
chr9	122352196	122354305	CL1	0.362394
chr9	122746595	122747905	CL1	0.313584
chr10	3366195	3367705	CL1	-0.453785
chr10	3738796	3740405	CL1	-0.676515
chr10	4708295	4713805	CL1	-0.236122
chr10	5080595	5083605	CL1	-0.187153
chr10	5549295	5551105	CL1	-2.23821
chr10	5919995	5922205	CL1	0.0168404
chr10	7389695	7394005	CL1	-1.03651
chr10	7866295	7869305	CL1	0.151628
chr10	8516595	8520905	CL1	-0.022101
chr10	8548595	8550505	CL1	0.590494
chr10	9898795	9901305	CL1	0.385538
chr10	10556895	10558705	CL1	-0.407347
chr10	11079195	11082805	CL1	-0.715323
chr10	12866395	12868005	CL1	-0.721245
chr10	13059595	13062905	CL1	0.145406
chr10	13322395	13324205	CL1	-2.3324
chr10	13867995	13869405	CL1	-0.996774
chr10	13961595	13962905	CL1	-1.33434
chr10	13963296	13968505	CL1	-1.58547
chr10	14544195	14546105	CL1	-0.871964
chr10	14759495	14760505	CL1	-1.14636
chr10	18318195	18320105	CL1	-1.04587
chr10	18843895	18847705	CL1	-0.433088
chr10	19351995	19367505	CL1	-0.750415
chr10	19840995	19856205	CL1	-0.0346027
chr10	19932895	19934205	CL1	-0.644498
chr10	19934496	19938605	CL1	-0.163339
chr10	22148795	22162405	CL1	-0.706208
chr10	22645195	22646505	CL1	0.183915
chr10	23345495	23350405	CL1	-0.692836
chr10	24222695	24225405	CL1	-0.643984
chr10	24708095	24713405	CL1	0.097589
chr10	26375495	26377004	CL1	-1.44623
chr10	29196295	29197705	CL1	0.692587
chr10	29532395	29533504	CL1	-0.356504
chr10	30841095	30847305	CL1	-0.695758
chr10	31605795	31610805	CL1	-0.319919
chr10	36506595	36509505	CL1	-0.339276
chr10	39368196	39369305	CL1	0.999018
chr10	40807296	40810504	CL1	1.42261
chr10	41437695	41438905	CL1	0.894378
chr10	42273995	42276105	CL1	-2.04297
chr10	42563395	42602005	CL1	-0.518815
chr10	42863295	42865405	CL1	0.921321
chr10	43168195	43181605	CL1	-0.297813
chr10	43576595	43579605	CL1	-1.18262
chr10	44524495	44526304	CL1	0.0335969
chr10	44526895	44528105	CL1	-0.79616
chr10	45287296	45290205	CL1	-1.7823
chr10	45290896	45292005	CL1	-0.0972531
chr10	45335696	45338205	CL1	-0.907803
chr10	49782095	49787604	CL1	-0.971978
chr10	50425395	50427205	CL1	0.156481
chr10	50888595	50911405	CL1	-0.498938
chr10	51676195	51678605	CL1	-0.660593
chr10	52018295	52033305	CL1	-0.810675
chr10	52690995	52692005	CL1	-0.350794
chr10	53748995	53756005	CL1	-0.298325
chr10	54073195	54075105	CL1	0.228041
chr10	54075396	54077605	CL1	-0.225317
chr10	57631495	57633305	CL1	-1.82021
chr10	59222395	59223605	CL1	-0.49612
chr10	59920695	59921905	CL1	0.918601
chr10	59941795	59955804	CL1	-0.207907
chr10	59956295	59958104	CL1	-0.226746
chr10	60822295	60840205	CL1	-0.878832
chr10	67527195	67542005	CL1	-0.359813
chr10	67909295	67914005	CL1	-0.0835315
chr10	68279495	68281205	CL1	-4.66924
chr10	70242995	70251305	CL1	-1.71918
chr10	73096195	73103405	CL1	-0.251571
chr10	75061295	75062805	CL1	-0.169674
chr10	79917495	79923205	CL1	-0.0724989
chr10	80929995	80936104	CL1	-5.30071
chr10	81339196	81342004	CL1	-0.48224
chr10	81523295	81524705	CL1	1.2542
chr10	83333495	83337605	CL1	-0.759289
chr10	85387195	85388905	CL1	-0.696734
chr10	86300296	86301705	CL1	-0.0342424
chr10	88353995	88358305	CL1	-0.599366
chr10	88882795	88889205	CL1	-0.448284
chr10	89343695	89347405	CL1	0.225603
chr10	89870995	89876305	CL1	-0.493478
chr10	90132695	90134105	CL1	-0.121134
chr10	93830895	93833805	CL1	0.50511
chr10	94514595	94516805	CL1	-0.230631
chr10	100013395	100020804	CL1	-0.493755
chr10	103024395	103029004	CL1	-0.629133
chr10	103029095	103034305	CL1	-0.69808
chr10	105572796	105575605	CL1	-1.2291
chr10	106468195	106471205	CL1	-0.600381
chr10	107270395	107273505	CL1	-0.806382
chr10	112268395	112275005	CL1	-0.623465
chr10	114798695	114804105	CL1	-1.02085
chr10	116469795	116475205	CL1	-0.320907
chr10	116985895	116987905	CL1	1.01078
chr10	117626895	117632705	CL1	-0.705347
chr10	117681696	117684605	CL1	-0.641828
chr10	118046795	118047904	CL1	-1.40407
chr10	118048395	118055004	CL1	-0.008217
chr10	119447596	119460605	CL1	-0.15901
chr10	119691596	119694205	CL1	0.847228
chr10	120200695	120202105	CL1	-1.15571
chr10	120468995	120478005	CL1	-1.28219
chr10	120478196	120479305	CL1	-0.422236
chr10	120894095	120901405	CL1	-0.17936
chr10	121364096	121365705	CL1	0.878565
chr10	121641795	121643405	CL1	-0.600968
chr10	122447895	122450705	CL1	-0.821928
chr10	123259895	123268605	CL1	-0.594742
chr10	125388595	125389705	CL1	-0.619723
chr10	127163395	127165304	CL1	0.141946
chr10	127166095	127167705	CL1	-0.29318
chr10	127178395	127181305	CL1	-0.301208
chr10	127325695	127327705	CL1	-0.296436
chr10	127524295	127536605	CL1	-0.230453
chr10	130469495	130471005	CL1	-1.11709
chr11	4264295	4269505	CL1	-0.434612
chr11	4946195	4953705	CL1	-0.199887
chr11	5055295	5056504	CL1	0.170276
chr11	5056995	5059205	CL1	0.382368
chr11	5060096	5064505	CL1	0.0403314
chr11	6062795	6066305	CL1	-0.701109
chr11	6756195	6757705	CL1	1.0258
chr11	7211995	7214405	CL1	0.440486
chr11	8921395	8922405	CL1	1.87102
chr11	11112995	11120505	CL1	-0.171948
chr11	16257195	16261005	CL1	-0.957339
chr11	16751195	16755305	CL1	-0.78245
chr11	18869395	18871705	CL1	-1.36024
chr11	18871996	18881805	CL1	-0.630348
chr11	19005495	19006704	CL1	-0.0600459
chr11	19006995	19028705	CL1	-1.03616
chr11	21989195	21991904	CL1	-0.234501
chr11	21992395	22005505	CL1	-0.961005
chr11	22006496	22010404	CL1	-0.44676
chr11	23768795	23773304	CL1	-1.42129
chr11	28852395	28854205	CL1	-1.4278
chr11	29822595	29827005	CL1	-0.72739
chr11	30023495	30024905	CL1	-0.133438
chr11	32345895	32349705	CL1	-0.05144
chr11	32530895	32534105	CL1	-0.173882
chr11	33189595	33207505	CL1	-0.28658
chr11	35121695	35124505	CL1	-0.33136
chr11	35794595	35801605	CL1	-0.119592
chr11	42180695	42183905	CL1	-1.2119
chr11	42420196	42422705	CL1	-1.65535
chr11	44608995	44621705	CL1	-1.20009
chr11	46163495	46165004	CL1	0.283193
chr11	46165495	46167005	CL1	0.12598
chr11	47985395	47990305	CL1	-0.676816
chr11	48836995	48838205	CL1	-2.98752
chr11	48848795	48855605	CL1	-1.04012
chr11	50023996	50027705	CL1	-1.04228
chr11	50222895	50229905	CL1	-1.14067
chr11	50230196	50239405	CL1	-0.572239
chr11	52283595	52285605	CL1	0.454161
chr11	53518195	53519905	CL1	0.607446
chr11	53857895	53859805	CL1	-0.27925
chr11	57826495	57842205	CL1	-0.125944
chr11	58315995	58317905	CL1	1.83721
chr11	59283395	59294005	CL1	-0.621486
chr11	59303595	59312005	CL1	0.803488
chr11	61853395	61855605	CL1	-0.43097
chr11	62249195	62251805	CL1	-0.160971
chr11	63918595	63926505	CL1	-0.795447
chr11	64431295	64441405	CL1	-0.211994
chr11	65269295	65270905	CL1	0.818976
chr11	68382695	68384304	CL1	-1.12368
chr11	68384495	68386005	CL1	-2.20194
chr11	68386496	68396904	CL1	-2.83503
chr11	68398596	68402405	CL1	-2.57117
chr11	69369096	69371204	CL1	-0.628446
chr11	69557795	69560405	CL1	-1.00719
chr11	69878795	69881905	CL1	-0.335776
chr11	69933795	69937304	CL1	0.236799
chr11	69964095	69966605	CL1	0.730234
chr11	70213195	70217005	CL1	0.354489
chr11	70226395	70229505	CL1	1.20027
chr11	70458995	70466705	CL1	0.198544
chr11	70519095	70521005	CL1	0.172066
chr11	70539195	70540404	CL1	0.301611
chr11	73328295	73330405	CL1	-1.00157
chr11	74516995	74524105	CL1	-0.882961
chr11	74588395	74591705	CL1	-0.00493304
chr11	74619295	74621105	CL1	0.134923
chr11	74636595	74639604	CL1	-1.12137
chr11	75165095	75172405	CL1	-0.00555464
chr11	75191195	75194505	CL1	-0.77469
chr11	75212395	75216905	CL1	0.190565
chr11	76201495	76202605	CL1	-0.763109
chr11	76349296	76358405	CL1	-1.58315
chr11	76395595	76397504	CL1	-0.790436
chr11	76397695	76401405	CL1	-0.732985
chr11	76569795	76572405	CL1	-1.00489
chr11	76663895	76675205	CL1	-0.127128
chr11	76844295	76849705	CL1	-0.219772
chr11	77346595	77351405	CL1	-0.133169
chr11	77461295	77477805	CL1	0.293457
chr11	77490296	77491505	CL1	0.534305
chr11	79709495	79714305	CL1	-0.539297
chr11	82927895	82943705	CL1	0.0180949
chr11	84066395	84068905	CL1	-2.60365
chr11	85824495	85849605	CL1	-0.906845
chr11	87357995	87359005	CL1	-0.800639
chr11	87616995	87618005	CL1	0.343097
chr11	88069495	88071405	CL1	-1.0174
chr11	88188795	88201705	CL1	-0.427912
chr11	90389696	90392604	CL1	-1.11357
chr11	93096595	93104105	CL1	-0.434788
chr11	94991495	94993305	CL1	-0.618352
chr11	95076095	95078905	CL1	-1.05615
chr11	95512495	95514105	CL1	-0.546733
chr11	96227495	96386205	CL1	-0.788742
chr11	97020796	97022305	CL1	-0.462125
chr11	97022396	97023505	CL1	-1.33551
chr11	97499295	97501105	CL1	0.627179
chr11	98541195	98550905	CL1	-0.673044
chr11	98739395	98740505	CL1	-1.27078
chr11	98792695	98797105	CL1	-3.04364
chr11	98980795	98983005	CL1	-1.52346
chr11	98983196	98984605	CL1	1.15528
chr11	99138395	99144204	CL1	-0.692766
chr11	100420495	100422605	CL1	1.55415
chr11	100968195	100971705	CL1	-0.355309
chr11	101155295	101179905	CL1	-0.469571
chr11	102144795	102149405	CL1	-0.178333
chr11	102439095	102440105	CL1	0.697083
chr11	102440196	102449504	CL1	0.13856
chr11	102600695	102604504	CL1	2.30416
chr11	102988195	102991605	CL1	0.653912
chr11	103079295	103080805	CL1	0.427003
chr11	103099195	103102505	CL1	0.482636
chr11	105165095	105166405	CL1	0.961601
chr11	105291495	105293004	CL1	1.34448
chr11	105293495	105295105	CL1	-0.00849902
chr11	105588096	105591605	CL1	-0.70723
chr11	109439195	109441105	CL1	-0.0300682
chr11	109720395	109723105	CL1	0.0860059
chr11	110335895	110337905	CL1	-0.109086
chr11	110379895	110381105	CL1	-2.91233
chr11	110447696	110450205	CL1	-1.21731
chr11	113199295	113201105	CL1	-1.79134
chr11	113618395	113621605	CL1	-0.531914
chr11	114848795	114854305	CL1	-1.72673
chr11	115088296	115092505	CL1	-0.185075
chr11	115811695	115812705	CL1	1.02371
chr11	115973695	115977005	CL1	-0.785554
chr11	116106595	116111805	CL1	-0.828307
chr11	116281095	116286305	CL1	-0.0778603
chr11	116411195	116413305	CL1	-0.617907
chr11	117265595	117266905	CL1	-0.299705
chr11	119208395	119210905	CL1	2.58644
chr11	119211396	119215604	CL1	1.64847
chr11	119239195	119241504	CL1	0.97892
chr11	119252096	119253605	CL1	1.24499
chr11	119387695	119394605	CL1	-1.44098
chr11	119942695	119945405	CL1	-0.118498
chr11	120184995	120190705	CL1	-4.96061
chr11	120223995	120226005	CL1	0.476709
chr11	120720795	120729004	CL1	0.0856282
chr11	121829295	121831305	CL1	-0.650893
chr12	8291395	8306505	CL1	-0.45209
chr12	8309795	8312205	CL1	0.213727
chr12	8498695	8500705	CL1	-1.61972
chr12	9424596	9427404	CL1	-0.622859
chr12	9566195	9587305	CL1	-1.03795
chr12	11148595	11150204	CL1	-2.20126
chr12	15812295	15818805	CL1	-0.284838
chr12	16011995	16014105	CL1	-1.29506
chr12	16808896	16810205	CL1	-1.37884
chr12	16811096	16812505	CL1	-0.476831
chr12	17172795	17177605	CL1	-1.02291
chr12	17691695	17692705	CL1	0.564229
chr12	22029095	22031105	CL1	-0.181094
chr12	23188595	23189605	CL1	-0.665133
chr12	25092595	25102904	CL1	0.481954
chr12	27338195	27340804	CL1	1.24248
chr12	29936095	29939105	CL1	0.597879
chr12	30882395	30888205	CL1	-0.39248
chr12	31262295	31267105	CL1	1.10141
chr12	33301396	33304705	CL1	1.14757
chr12	33954395	33974205	CL1	-0.491795
chr12	34903895	34908205	CL1	-0.738583
chr12	37107295	37110505	CL1	-1.22267
chr12	44221095	44222305	CL1	-0.628769
chr12	44222796	44224105	CL1	-0.0156902
chr12	44328795	44333205	CL1	-0.464785
chr12	45072195	45073405	CL1	0.0574171
chr12	45075296	45076705	CL1	-0.560851
chr12	49370595	49404605	CL1	-1.0273
chr12	50647395	50651705	CL1	-0.25175
chr12	51592395	51596305	CL1	-0.35061
chr12	53242695	53255404	CL1	-0.304192
chr12	54566195	54568005	CL1	0.137153
chr12	54774795	54776405	CL1	1.65287
chr12	54982495	54988505	CL1	-0.399992
chr12	56662095	56703505	CL1	-0.640725
chr12	57196995	57198105	CL1	-1.19088
chr12	57531295	57577805	CL1	-0.762341
chr12	58209995	58217805	CL1	-0.350451
chr12	61520695	61527205	CL1	-0.708879
chr12	67218795	67227905	CL1	-0.725662
chr12	69241095	69243105	CL1	-0.360512
chr12	69679495	69684705	CL1	-0.601869
chr12	69987195	69988804	CL1	-0.569804
chr12	71110795	71112405	CL1	1.37476
chr12	71307596	71309505	CL1	-0.0627223
chr12	71310196	71316404	CL1	0.501462
chr12	71317395	71319205	CL1	-0.144136
chr12	72408095	72409705	CL1	0.232935
chr12	72938195	72958305	CL1	-0.595105
chr12	73034395	73053305	CL1	-0.251682
chr12	73542095	73546305	CL1	-0.535553
chr12	73617195	73618304	CL1	0.138381
chr12	75732895	75738804	CL1	-0.698445
chr12	75814595	75822305	CL1	-0.690203
chr12	76401995	76403704	CL1	-1.09722
chr12	76404295	76406905	CL1	-0.617117
chr12	76529195	76533704	CL1	-5.27735
chr12	76545995	76547305	CL1	-4.11425
chr12	76820595	76826405	CL1	0.209188
chr12	79129695	79134505	CL1	-0.45363
chr12	81996696	81999404	CL1	0.242264
chr12	83483395	83487305	CL1	-1.00426
chr12	83487996	83490205	CL1	-1.88551
chr12	84008795	84011305	CL1	-0.274599
chr12	84099195	84102005	CL1	-0.67064
chr12	84207995	84211005	CL1	0.825295
chr12	84567795	84578505	CL1	-0.23664
chr12	85468796	85476105	CL1	-0.398111
chr12	86676995	86679005	CL1	-0.591591
chr12	87298895	87300005	CL1	-2.15318
chr12	89259295	89262005	CL1	-0.793357
chr12	95691395	95698305	CL1	-1.82748
chr12	98737095	98738804	CL1	1.10207
chr12	99561395	99565304	CL1	-0.106609
chr12	99960895	99970705	CL1	-0.296757
chr12	102281395	102282904	CL1	-0.675825
chr12	102946995	102950005	CL1	0.234771
chr12	105007895	105014105	CL1	-0.352573
chr12	105022795	105024305	CL1	0.277563
chr12	105337395	105339705	CL1	-1.26619
chr12	105563496	105565405	CL1	-0.971109
chr12	108001796	108005104	CL1	0.372009
chr12	108555995	108557705	CL1	0.267781
chr12	110318895	110322005	CL1	-0.430002
chr12	110976195	110978405	CL1	-0.198852
chr12	111269595	111280205	CL1	0.222326
chr12	111670595	111674805	CL1	-4.45462
chr12	111908895	111910005	CL1	-0.484421
chr12	112672595	112675604	CL1	0.697467
chr12	112721895	112723705	CL1	0.497152
chr12	112772795	112785505	CL1	0.8603
chr12	112865695	112881505	CL1	-0.313961
chr12	112919695	112927105	CL1	1.62236
chr12	112927396	112932105	CL1	1.24699
chr12	112948695	112952105	CL1	0.65941
chr12	113095095	113097205	CL1	1.70291
chr12	113140495	113142705	CL1	0.222904
chr12	113150595	113153405	CL1	-0.0605289
chr12	118198396	118199505	CL1	-0.0255337
chr12	118346295	118347405	CL1	0.445985
chr12	118836295	118850205	CL1	-1.32662
chr12	118850596	118857205	CL1	-0.596348
chr13	3358695	3361905	CL1	-0.6306
chr13	3633095	3635105	CL1	-1.32172
chr13	8202295	8204305	CL1	-0.968307
chr13	10357795	10363705	CL1	-0.907773
chr13	12105095	12106605	CL1	-1.11849
chr13	12702395	12704105	CL1	-1.16975
chr13	14521795	14525205	CL1	-0.407266
chr13	15460595	15466005	CL1	-0.259431
chr13	20088696	20094405	CL1	-0.066468
chr13	24279095	24280205	CL1	0.254945
chr13	25055195	25058005	CL1	-0.573827
chr13	28951095	28954405	CL1	1.27009
chr13	30133895	30137505	CL1	-0.227256
chr13	34340995	34347205	CL1	-0.576755
chr13	34743295	34748505	CL1	-0.628072
chr13	35966795	35973005	CL1	-0.615159
chr13	36719195	36741405	CL1	-0.538388
chr13	38148895	38153005	CL1	-1.58211
chr13	38344895	38349805	CL1	-0.953574
chr13	40692695	40712305	CL1	-1.04042
chr13	40724995	40727304	CL1	-1.95775
chr13	40727495	40745805	CL1	-0.810759
chr13	42914895	42918705	CL1	-0.371574
chr13	43302195	43305604	CL1	0.47043
chr13	43558796	43560305	CL1	-1.26863
chr13	45077595	45080505	CL1	-1.07282
chr13	45507395	45508705	CL1	-0.534068
chr13	45953796	45966705	CL1	-0.60138
chr13	46413795	46419305	CL1	-0.887978
chr13	46501795	46503305	CL1	0.147871
chr13	46930795	46933905	CL1	-0.541504
chr13	46965495	46967305	CL1	0.517784
chr13	47010395	47014705	CL1	-0.822635
chr13	47119895	47121904	CL1	-0.781169
chr13	47121995	47123005	CL1	-2.81973
chr13	47123196	47124305	CL1	-3.5938
chr13	47194996	47196505	CL1	0.550808
chr13	47271596	47272705	CL1	-1.21031
chr13	48261895	48267104	CL1	-1.71517
chr13	48624895	48626104	CL1	-0.294628
chr13	51168695	51170004	CL1	-0.351936
chr13	51562895	51568605	CL1	0.202035
chr13	51568696	51569805	CL1	0.283863
chr13	51844696	51847304	CL1	2.58246
chr13	54503095	54504705	CL1	0.76578
chr13	55165995	55167605	CL1	1.21989
chr13	56131495	56139705	CL1	-3.61478
chr13	56144895	56146504	CL1	-2.4591
chr13	58271395	58275304	CL1	-1.29815
chr13	58804995	58814805	CL1	-0.125378
chr13	64162595	64163605	CL1	-2.0911
chr13	64273695	64275005	CL1	-0.650381
chr13	65257195	65259305	CL1	0.460313
chr13	68997295	69001305	CL1	-0.590863
chr13	69597595	69599605	CL1	0.51335
chr13	71960696	71963704	CL1	-0.788557
chr13	72344996	72348204	CL1	-0.749297
chr13	72620295	72650805	CL1	-0.871984
chr13	74406095	74407405	CL1	-0.873111
chr13	76051795	76059105	CL1	-0.396217
chr13	76382995	76387905	CL1	-1.09164
chr13	78161295	78164804	CL1	-0.373892
chr13	78165695	78213905	CL1	-1.02827
chr13	83517795	83525705	CL1	-0.594169
chr13	83713295	83746005	CL1	-0.373982
chr13	88820495	88822705	CL1	-0.920482
chr13	89740695	89743705	CL1	-1.66904
chr13	91462395	91463405	CL1	-0.161679
chr13	92130195	92133105	CL1	0.105481
chr13	94054695	94070004	CL1	-3.01197
chr13	94865395	94880304	CL1	-0.688099
chr13	95603495	95605705	CL1	-0.593202
chr13	95890195	95891305	CL1	-2.20469
chr13	96130495	96134405	CL1	-0.754212
chr13	96747795	96749205	CL1	0.133184
chr13	98201095	98204604	CL1	-0.0189262
chr13	98992795	98994905	CL1	0.790476
chr13	100549395	100552905	CL1	-0.12116
chr13	100553796	100554905	CL1	0.12849
chr13	103328195	103338605	CL1	-0.182954
chr13	103922695	103924405	CL1	-1.08004
chr13	105443395	105450905	CL1	-0.672375
chr13	107886495	107891304	CL1	-0.778555
chr13	107891595	107894805	CL1	-0.711179
chr13	108214995	108217005	CL1	-3.39098
chr13	109902495	109904605	CL1	-1.18663
chr13	110393995	110396905	CL1	-0.979126
chr13	111491495	111493105	CL1	-0.936828
chr13	112649296	112651604	CL1	-0.259574
chr13	112987395	113001805	CL1	-0.536605
chr14	3207396	3210904	CL1	0.196287
chr14	3410295	3412704	CL1	-0.592027
chr14	3947195	3948404	CL1	-1.13133
chr14	4648295	4650005	CL1	-0.0610223
chr14	5878996	5882804	CL1	-0.46582
chr14	6286295	6289705	CL1	-0.962776
chr14	7026395	7031105	CL1	-0.936472
chr14	7173995	7175905	CL1	0.334515
chr14	7998895	8004805	CL1	-0.598023
chr14	12326395	12351905	CL1	-0.190784
chr14	15438796	15440205	CL1	0.321972
chr14	17659995	17663905	CL1	-0.972131
chr14	24243895	24248105	CL1	-1.01021
chr14	25604096	25612305	CL1	0.277865
chr14	28499195	28523605	CL1	-0.860872
chr14	30712396	30719605	CL1	-0.476778
chr14	33319296	33320705	CL1	1.24262
chr14	39469295	39477005	CL1	-0.548055
chr14	42204295	42205705	CL1	0.623975
chr14	43121395	43123005	CL1	-0.353215
chr14	44987795	44990405	CL1	-0.640888
chr14	45756996	45760905	CL1	-2.40288
chr14	48118495	48123904	CL1	-1.55351
chr14	48659495	48665504	CL1	-1.23401
chr14	51357095	51359805	CL1	-1.66981
chr14	51737995	51743205	CL1	-1.31953
chr14	52311995	52315605	CL1	0.347185
chr14	52324696	52331405	CL1	0.611183
chr14	54779295	54783205	CL1	-0.634854
chr14	54875596	54879405	CL1	-0.453503
chr14	54910195	54913205	CL1	-0.471732
chr14	54913296	54914505	CL1	-0.152987
chr14	54924495	54929705	CL1	1.30822
chr14	55490395	55492204	CL1	0.729716
chr14	55617995	55620005	CL1	-0.100178
chr14	55711795	55713505	CL1	-0.910929
chr14	57053595	57058505	CL1	-0.588678
chr14	57698295	57701105	CL1	0.468424
chr14	58068795	58080605	CL1	-0.709532
chr14	59625495	59627505	CL1	0.239453
chr14	60483696	60485605	CL1	-0.383853
chr14	61678795	61693005	CL1	-3.84023
chr14	63939095	63949805	CL1	-0.350453
chr14	65259395	65264705	CL1	-0.108309
chr14	66865595	66868305	CL1	-0.842124
chr14	66908395	66911605	CL1	0.759997
chr14	68123795	68125205	CL1	-0.994265
chr14	69168195	69177805	CL1	-0.438442
chr14	70190995	70193305	CL1	0.739179
chr14	70287995	70290405	CL1	-0.389576
chr14	70551095	70560805	CL1	0.120379
chr14	70577596	70580005	CL1	-0.128984
chr14	73143295	73144805	CL1	0.121516
chr14	76236295	76238205	CL1	0.604856
chr14	76264596	76269404	CL1	-0.410592
chr14	76556795	76558305	CL1	0.33529
chr14	77035695	77037205	CL1	1.00066
chr14	77155295	77159705	CL1	0.444092
chr14	84441595	84445004	CL1	-1.07133
chr14	84445195	84449405	CL1	-0.501397
chr14	89896095	89898405	CL1	-0.0046234
chr14	96517195	96519705	CL1	-0.930063
chr14	98166995	98169305	CL1	-0.844657
chr14	98169696	98173205	CL1	-0.588414
chr14	101607395	101616005	CL1	-0.230009
chr14	101728295	101731405	CL1	-2.35468
chr14	102978795	102980204	CL1	-0.0663307
chr14	102980595	102986005	CL1	-0.276149
chr14	103082095	103083105	CL1	0.120412
chr14	103349295	103350605	CL1	0.0578884
chr14	103842495	103843505	CL1	0.0698147
chr14	104452796	104468504	CL1	-0.960516
chr14	104468895	104475705	CL1	-0.914573
chr14	104519995	104522904	CL1	-0.954801
chr15	5239995	5249105	CL1	-0.14552
chr15	6384395	6387804	CL1	0.55005
chr15	7802395	7825205	CL1	-0.491362
chr15	11898695	11908305	CL1	-1.64776
chr15	18423695	18424805	CL1	-2.2547
chr15	26894095	26897005	CL1	-0.474595
chr15	27465295	27468705	CL1	-1.11696
chr15	27990595	27996704	CL1	1.91173
chr15	30167295	30175205	CL1	-0.248392
chr15	30381296	30384304	CL1	-2.87679
chr15	30647295	30648305	CL1	-1.18652
chr15	31297095	31298105	CL1	0.00642166
chr15	31451795	31453205	CL1	-0.353656
chr15	32243195	32247405	CL1	-0.532907
chr15	32778695	32780505	CL1	-0.687813
chr15	34676395	34679905	CL1	-0.35588
chr15	35278595	35310305	CL1	-0.620886
chr15	36209895	36211705	CL1	1.08028
chr15	37232696	37235405	CL1	1.73198
chr15	38471295	38472305	CL1	-2.74664
chr15	38987595	38993105	CL1	-0.294159
chr15	39003995	39007505	CL1	-0.869607
chr15	39436895	39438105	CL1	-0.712244
chr15	40653095	40657005	CL1	-1.17025
chr15	43167995	43173505	CL1	-0.922321
chr15	44746895	44750205	CL1	-0.5749
chr15	44786495	44790505	CL1	-0.618233
chr15	48791596	48792805	CL1	-1.73905
chr15	54745995	54747905	CL1	-0.795396
chr15	56694196	56695605	CL1	-0.180567
chr15	58073195	58078605	CL1	-0.11741
chr15	58212995	58215805	CL1	0.578913
chr15	60140695	60142905	CL1	0.265991
chr15	64919195	64929105	CL1	-0.637753
chr15	65746495	65751004	CL1	-4.26447
chr15	66284995	66288005	CL1	0.10652
chr15	68927396	68930105	CL1	-0.167299
chr15	73747796	73751805	CL1	1.77768
chr15	75643795	75647805	CL1	-0.171963
chr15	75980595	75985105	CL1	0.320114
chr15	75995295	76001505	CL1	0.55116
chr15	76002096	76011505	CL1	2.74888
chr15	76178095	76182405	CL1	0.743132
chr15	76226995	76234805	CL1	-0.19362
chr15	78797195	78803305	CL1	0.136049
chr15	78803696	78805405	CL1	-0.455446
chr15	78820095	78822005	CL1	0.771436
chr15	78840495	78844905	CL1	-0.820322
chr15	79110095	79111205	CL1	1.16966
chr15	80013395	80014405	CL1	-0.924887
chr15	82298795	82300205	CL1	-1.05254
chr15	84281196	84284105	CL1	0.703355
chr15	84854095	84857004	CL1	0.96185
chr15	85572895	85590305	CL1	-0.480111
chr15	86030395	86031504	CL1	0.717838
chr15	89172895	89174805	CL1	-4.11571
chr15	89840195	89844805	CL1	-0.615028
chr15	90676695	90679705	CL1	-0.173246
chr15	91047395	91052304	CL1	0.279157
chr15	91077496	91079105	CL1	0.684254
chr15	92395995	92399005	CL1	-0.751913
chr15	93334995	93337304	CL1	-0.982901
chr15	93396196	93397905	CL1	0.926073
chr15	95526295	95528705	CL1	-0.901617
chr15	97766095	97768804	CL1	-1.03735
chr15	97782196	97783805	CL1	0.409905
chr15	97996995	98013805	CL1	-0.263915
chr15	98629896	98634205	CL1	-0.209739
chr15	98635196	98636905	CL1	0.94105
chr15	98767795	98810105	CL1	-0.653682
chr15	98893295	98899805	CL1	-0.280566
chr15	99085495	99099505	CL1	-0.600682
chr15	100468495	100471005	CL1	-1.30601
chr15	100492995	100495405	CL1	-0.905253
chr15	100872596	100873905	CL1	0.234477
chr15	101225096	101226305	CL1	-0.68786
chr16	6345795	6351005	CL1	-1.1515
chr16	14703395	14705904	CL1	0.00740233
chr16	15885296	15889105	CL1	0.30756
chr16	16197395	16198605	CL1	-0.334304
chr16	17277495	17278905	CL1	-1.97088
chr16	18777595	18778805	CL1	-0.0543208
chr16	20618595	20622505	CL1	0.448789
chr16	21691095	21696305	CL1	-4.00405
chr16	23224696	23227505	CL1	0.601447
chr16	23985796	23987105	CL1	-4.91023
chr16	26102095	26107205	CL1	-0.37901
chr16	28439295	28449805	CL1	-0.606964
chr16	28564495	28567705	CL1	-0.775894
chr16	30310096	30311205	CL1	-0.509918
chr16	31427596	31429705	CL1	-2.71682
chr16	31933095	31935905	CL1	-0.451621
chr16	33681895	33687805	CL1	-0.564288
chr16	34091995	34095305	CL1	-0.997153
chr16	35489095	35492004	CL1	-0.79514
chr16	37913995	37918005	CL1	-0.519065
chr16	38483095	38484605	CL1	-0.304042
chr16	38742396	38744905	CL1	0.149908
chr16	43601696	43608604	CL1	-1.1398
chr16	43608695	43611605	CL1	-0.268857
chr16	44331195	44335605	CL1	-0.679578
chr16	45841495	45844204	CL1	-0.703925
chr16	50428695	50430505	CL1	-0.035278
chr16	52449795	52455205	CL1	-0.606788
chr16	55904995	55906305	CL1	-0.044101
chr16	58519495	58523905	CL1	-0.0993042
chr16	60604095	60607105	CL1	-0.836258
chr16	65103795	65106805	CL1	-0.841954
chr16	67616895	67618505	CL1	-1.1787
chr16	72027895	72030505	CL1	-0.203744
chr16	74409395	74412805	CL1	-0.799068
chr16	76141795	76143005	CL1	1.47796
chr16	76291195	76294405	CL1	-1.40079
chr16	76370695	76375505	CL1	-1.47496
chr16	77013495	77015305	CL1	-0.113562
chr16	78236796	78240004	CL1	-1.39137
chr16	81199296	81200705	CL1	-0.409018
chr16	85170195	85172604	CL1	-0.330887
chr16	85172895	85175705	CL1	-0.0394466
chr16	85801995	85803005	CL1	-1.02292
chr16	85804196	85805405	CL1	0.606725
chr16	85898195	85902905	CL1	-0.355403
chr16	88288295	88293805	CL1	-0.792332
chr16	89817395	89819305	CL1	1.44489
chr16	89866195	89868205	CL1	1.17773
chr16	89896695	89899305	CL1	-0.0241414
chr16	89918095	89922205	CL1	1.24623
chr16	90141695	90143605	CL1	-0.735238
chr17	3312895	3314904	CL1	0.230158
chr17	5937295	5939104	CL1	0.858551
chr17	5939895	5942505	CL1	-0.39158
chr17	6105996	6109405	CL1	-0.148114
chr17	6121095	6122205	CL1	-0.658621
chr17	6131995	6133205	CL1	-0.0479527
chr17	6270996	6273205	CL1	-4.85158
chr17	12741195	12744005	CL1	0.0543595
chr17	15824195	15828604	CL1	-1.40586
chr17	15829095	15831505	CL1	-0.980864
chr17	17843095	17844304	CL1	1.40629
chr17	21366395	21371904	CL1	-0.461548
chr17	22080195	22082205	CL1	-0.482106
chr17	23643595	23645605	CL1	0.842865
chr17	23678895	23684105	CL1	1.17886
chr17	23736695	23747405	CL1	-0.305158
chr17	24207095	24209105	CL1	-0.133164
chr17	24210196	24213005	CL1	0.988618
chr17	24350695	24354305	CL1	0.324173
chr17	24687195	24688304	CL1	0.609345
chr17	24689195	24690205	CL1	0.0808492
chr17	26067595	26068805	CL1	-0.653887
chr17	26199895	26204305	CL1	0.311658
chr17	26833895	26862205	CL1	-0.516245
chr17	28074895	28076705	CL1	-2.19565
chr17	28138395	28143704	CL1	-1.16556
chr17	29883795	29895605	CL1	-0.280475
chr17	31057695	31061205	CL1	0.138554
chr17	32158795	32168505	CL1	0.0686541
chr17	32187895	32189205	CL1	-1.39838
chr17	34182795	34213005	CL1	0.115677
chr17	34626695	34629404	CL1	-0.0213811
chr17	34630095	34631905	CL1	0.264038
chr17	34956395	34959605	CL1	-0.272577
chr17	35699895	35704905	CL1	0.299711
chr17	35720995	35725005	CL1	1.03945
chr17	36141695	36147305	CL1	-1.36686
chr17	44720895	44741505	CL1	-0.68098
chr17	46254495	46255705	CL1	-0.193261
chr17	46292595	46300105	CL1	-0.663072
chr17	46544496	46546305	CL1	-0.0438488
chr17	47436895	47439005	CL1	-0.945718
chr17	47972495	47975105	CL1	-2.93324
chr17	50509196	50510805	CL1	-1.69346
chr17	50697396	50699905	CL1	-0.876175
chr17	51812695	51814805	CL1	0.202985
chr17	51830795	51834305	CL1	0.385875
chr17	54297895	54299905	CL1	-0.622293
chr17	55444395	55449905	CL1	-0.0554106
chr17	56425895	56427104	CL1	2.58868
chr17	56427795	56428905	CL1	2.33159
chr17	56469895	56472204	CL1	1.94316
chr17	56473095	56474505	CL1	-0.0261175
chr17	57275695	57278304	CL1	-0.304816
chr17	62879195	62887105	CL1	-0.69069
chr17	64601295	64602605	CL1	-0.632192
chr17	65772496	65773705	CL1	1.07922
chr17	67350895	67355905	CL1	0.0492542
chr17	68829595	68846405	CL1	-0.437112
chr17	69437896	69443805	CL1	-0.0857165
chr17	71182396	71186005	CL1	-1.57358
chr17	71782496	71784005	CL1	-1.09669
chr17	72882096	72883805	CL1	-1.68816
chr17	73107595	73108705	CL1	-0.842856
chr17	74042895	74050005	CL1	-0.751127
chr17	78197396	78202505	CL1	-0.884894
chr17	78748795	78752105	CL1	-0.463526
chr17	79052395	79053905	CL1	-1.10816
chr17	79352495	79357804	CL1	-0.162517
chr17	79710295	79712504	CL1	-0.391557
chr17	81668395	81674805	CL1	-0.712301
chr18	4352895	4353905	CL1	-0.210299
chr18	6999995	7006605	CL1	-0.781436
chr18	7007096	7008505	CL1	-0.658503
chr18	9209395	9215305	CL1	-0.539222
chr18	9707895	9708905	CL1	-0.643693
chr18	10322595	10326405	CL1	-0.526897
chr18	10460096	10463204	CL1	-1.7633
chr18	10705495	10707105	CL1	-0.721374
chr18	11044295	11067705	CL1	-0.735071
chr18	12643395	12645605	CL1	-0.966585
chr18	13967995	13970705	CL1	-0.632907
chr18	13971096	13973904	CL1	-1.08033
chr18	15758595	15761105	CL1	-0.319287
chr18	16806295	16807805	CL1	-1.2064
chr18	16808196	16811704	CL1	-0.745447
chr18	21649595	21658005	CL1	-0.77451
chr18	22342695	22346905	CL1	-1.12214
chr18	23035895	23041005	CL1	-0.761719
chr18	23309195	23312205	CL1	-0.723659
chr18	23750595	23755805	CL1	-0.269932
chr18	24653095	24654605	CL1	-1.76223
chr18	30268395	30270305	CL1	1.52052
chr18	32937495	32940205	CL1	-0.522417
chr18	34408096	34410505	CL1	0.219816
chr18	34885696	34888505	CL1	0.182981
chr18	36514695	36516205	CL1	-1.25346
chr18	36993595	37023305	CL1	-0.826422
chr18	37806995	37817905	CL1	-0.904867
chr18	42896395	42902205	CL1	-0.233583
chr18	43391495	43393305	CL1	-0.940991
chr18	44659395	44662705	CL1	-4.08604
chr18	45266295	45268004	CL1	-0.672775
chr18	46196695	46198504	CL1	-0.428491
chr18	46209895	46212005	CL1	-0.670706
chr18	46212996	46215205	CL1	0.405645
chr18	46355295	46356305	CL1	-0.0162017
chr18	46726895	46728405	CL1	-4.94391
chr18	47362895	47373405	CL1	-0.0826378
chr18	50050995	50056005	CL1	-0.614072
chr18	51115595	51119705	CL1	-0.633909
chr18	52527795	52530505	CL1	-0.0659013
chr18	53464896	53476305	CL1	-0.921384
chr18	54986495	54988605	CL1	0.414022
chr18	54988796	54993805	CL1	0.400393
chr18	56431395	56434205	CL1	1.49646
chr18	56464196	56468604	CL1	2.54101
chr18	56468995	56471805	CL1	1.0054
chr18	56924195	56928105	CL1	-0.807652
chr18	58207695	58211005	CL1	-0.342089
chr18	58835795	58839005	CL1	-0.0301183
chr18	59174795	59179805	CL1	-0.541163
chr18	60500095	60501105	CL1	-0.976511
chr18	61396795	61400704	CL1	-1.82462
chr18	61534095	61537205	CL1	-0.137301
chr18	62178095	62180105	CL1	-0.739581
chr18	64325195	64349605	CL1	-0.605769
chr18	66450495	66467704	CL1	0.575176
chr18	66467795	66473905	CL1	-0.136187
chr18	66858495	66860905	CL1	0.519679
chr18	67086595	67093105	CL1	-0.629514
chr18	67130195	67141805	CL1	-0.561983
chr18	67495796	67501705	CL1	0.184268
chr18	74440295	74447605	CL1	-0.353519
chr18	75694895	75701104	CL1	-0.454885
chr18	77794195	77795705	CL1	0.332708
chr18	78042095	78054605	CL1	-0.116369
chr18	78754795	78756205	CL1	1.19448
chr18	79106695	79110604	CL1	0.0740955
chr18	80048095	80049105	CL1	-0.846197
chr19	4437695	4440305	CL1	0.0693061
chr19	5066795	5071205	CL1	-1.31194
chr19	5079895	5086105	CL1	0.244837
chr19	5095995	5098205	CL1	1.48944
chr19	5306495	5308305	CL1	0.108004
chr19	5444595	5449905	CL1	0.0246349
chr19	6829295	6831705	CL1	0.213271
chr19	6932795	6934905	CL1	0.767657
chr19	7667795	7669805	CL1	0.497707
chr19	11090195	11093005	CL1	-0.62996
chr19	11816995	11819105	CL1	-4.36544
chr19	12498095	12500104	CL1	0.306628
chr19	12500495	12501605	CL1	1.32619
chr19	16862495	16879805	CL1	-0.897485
chr19	17833695	17839205	CL1	-0.264068
chr19	18749295	18750905	CL1	-1.79242
chr19	19107095	19111505	CL1	-0.557662
chr19	24028595	24031105	CL1	-0.125394
chr19	24031196	24032505	CL1	0.0900965
chr19	24555595	24558405	CL1	-2.83692
chr19	25235595	25237505	CL1	-1.97323
chr19	25406095	25409004	CL1	-0.117578
chr19	25600795	25604104	CL1	-0.0598015
chr19	25663695	25681005	CL1	-0.758404
chr19	26599095	26607405	CL1	-0.706717
chr19	28677095	28678204	CL1	-3.30099
chr19	28835195	28836305	CL1	-0.472934
chr19	28974095	28975605	CL1	-1.19449
[truncated: 35,592 more rows]
