# Supplementary material for: The length of the G1 phase is an essential determinant of H3K27me3 landscapes across diverse cell types
Source: PLoS Biol. 2025 Apr 17;23(4):e3003119. doi: 10.1371/journal.pbio.3003119 (PMC12052206; doi:10.1371/journal.pbio.3003119)
Supplement: S5 Data — (XLSX) [file pbio.3003119.s014.xlsx]

## Sheet: 5D
		H3	H3K27me3	H3K27me3/H3	Normalized to DMSO
Rep1	DMSO	31195.6	9414.09	0.301776	1
	Chiron-124	23277.3	3241.76	0.139267	0.461491
Rep2	DMSO	38369	4402.75	0.114748	1
	Chiron-124	34248.8	2593.59	0.075728	0.659953
Rep3	DMSO	20271.6	13961.7	0.688732	1
	Chiron-124	23149.1	9009.08	0.389176	0.565062
	DMSO	H3K27me3/H3
Rep1	1	0.461491
Rep2	1	0.659953
Rep3	1	0.565062
	Average	0.562169
	SD	0.0992623
	t.test	0.00157679

## Sheet: 5E
Original Distribution			Fitted Normal Distribution (First)			Fitted Normal Distribution (Second)			Fitted Normal Distribution (Combined)
Log2(Chiron-124/DMSO)	Normalized Frequency		Log2(Chiron-124/DMSO)	Normalized Frequency		Log2(Chiron-124/DMSO)	Normalized Frequency		Log2(Chiron-124/DMSO)	Normalized Frequency
-1.1	0.0107428		-4.5	1.30505e-72		-4.5	3.36316e-129		-4.5	1.30505e-72
-0.9	0.0352977		-4.45	6.5089e-71		-4.45	1.60147e-126		-4.45	6.5089e-71
-0.7	0.225599		-4.4	3.0982e-69		-4.4	7.14588e-124		-4.4	3.0982e-69
-0.5	0.741252		-4.35	1.40745e-67		-4.35	2.98785e-121		-4.35	1.40745e-67
-0.3	1.12492		-4.3	6.10212e-66		-4.3	1.17065e-118		-4.3	6.10212e-66
-0.1	0.928484		-4.25	2.52493e-64		-4.25	4.29795e-116		-4.25	2.52493e-64
0.1	0.764273		-4.2	9.97101e-63		-4.2	1.47864e-113		-4.2	9.97101e-63
0.3	0.745856		-4.15	3.75795e-61		-4.15	4.76681e-111		-4.15	3.75795e-61
0.5	0.349908		-4.1	1.35171e-59		-4.1	1.43999e-108		-4.1	1.35171e-59
0.7	0.0675261		-4.05	4.64024e-58		-4.05	4.07621e-106		-4.05	4.64024e-58
0.9	0.00613874		-4	1.52026e-56		-4	1.08123e-103		-4	1.52026e-56
			-3.95	4.75355e-55		-3.95	2.6875e-101		-3.95	4.75355e-55
			-3.9	1.41853e-53		-3.9	6.25955e-99		-3.9	1.41853e-53
			-3.85	4.04002e-52		-3.85	1.36617e-96		-3.85	4.04002e-52
			-3.8	1.09812e-50		-3.8	2.79402e-94		-3.8	1.09812e-50
			-3.75	2.84863e-49		-3.75	5.35453e-92		-3.75	2.84863e-49
			-3.7	7.05254e-48		-3.7	9.61566e-90		-3.7	7.05254e-48
			-3.65	1.66639e-46		-3.65	1.61809e-87		-3.65	1.66639e-46
			-3.6	3.75776e-45		-3.6	2.55148e-85		-3.6	3.75776e-45
			-3.55	8.08732e-44		-3.55	3.77004e-83		-3.55	8.08732e-44
			-3.5	1.66112e-42		-3.5	5.21996e-81		-3.5	1.66112e-42
			-3.45	3.25627e-41		-3.45	6.77257e-79		-3.45	3.25627e-41
			-3.4	6.09202e-40		-3.4	8.2339e-77		-3.4	6.09202e-40
			-3.35	1.08774e-38		-3.35	9.38044e-75		-3.35	1.08774e-38
			-3.3	1.85357e-37		-3.3	1.0014e-72		-3.3	1.85357e-37
			-3.25	3.0145e-36		-3.25	1.00174e-70		-3.25	3.0145e-36
			-3.2	4.6789e-35		-3.2	9.39013e-69		-3.2	4.6789e-35
			-3.15	6.93097e-34		-3.15	8.24807e-67		-3.15	6.93097e-34
			-3.1	9.79865e-33		-3.1	6.78889e-65		-3.1	9.79865e-33
			-3.05	1.32209e-31		-3.05	5.23614e-63		-3.05	1.32209e-31
			-3	1.70246e-30		-3	3.78433e-61		-3	1.70246e-30
			-2.95	2.09226e-29		-2.95	2.56291e-59		-2.95	2.09226e-29
			-2.9	2.454e-28		-2.9	1.62646e-57		-2.9	2.454e-28
			-2.85	2.74699e-27		-2.85	9.67204e-56		-2.85	2.74699e-27
			-2.8	2.93468e-26		-2.8	5.38963e-54		-2.8	2.93468e-26
			-2.75	2.99217e-25		-2.75	2.81427e-52		-2.75	2.99217e-25
			-2.7	2.91161e-24		-2.7	1.37701e-50		-2.7	2.91161e-24
			-2.65	2.70398e-23		-2.65	6.3136e-49		-2.65	2.70398e-23
			-2.6	2.3966e-22		-2.6	2.71257e-47		-2.6	2.3966e-22
			-2.55	2.02725e-21		-2.55	1.09207e-45		-2.55	2.02725e-21
			-2.5	1.6366e-20		-2.5	4.1199e-44		-2.5	1.6366e-20
			-2.45	1.26096e-19		-2.45	1.45642e-42		-2.45	1.26096e-19
			-2.4	9.27214e-19		-2.4	4.82453e-41		-2.4	9.27214e-19
			-2.35	6.507e-18		-2.35	1.49757e-39		-2.35	6.507e-18
			-2.3	4.35817e-17		-2.3	4.35598e-38		-2.3	4.35817e-17
			-2.25	2.78579e-16		-2.25	1.18727e-36		-2.25	2.78579e-16
			-2.2	1.69948e-15		-2.2	3.03236e-35		-2.2	1.69948e-15
			-2.15	9.89474e-15		-2.15	7.25733e-34		-2.15	9.89474e-15
			-2.1	5.49813e-14		-2.1	1.62756e-32		-2.1	5.49813e-14
			-2.05	2.91573e-13		-2.05	3.42031e-31		-2.05	2.91573e-13
			-2	1.47571e-12		-2	6.73533e-30		-2	1.47571e-12
			-1.95	7.12818e-12		-1.95	1.24285e-28		-1.95	7.12818e-12
			-1.9	3.28607e-11		-1.9	2.14903e-27		-1.9	3.28607e-11
			-1.85	1.44576e-10		-1.85	3.48203e-26		-1.85	1.44576e-10
			-1.8	6.07071e-10		-1.8	5.28675e-25		-1.8	6.07071e-10
			-1.75	2.43278e-09		-1.75	7.5216e-24		-1.75	2.43278e-09
			-1.7	9.30443e-09		-1.7	1.00276e-22		-1.7	9.30443e-09
			-1.65	3.39623e-08		-1.65	1.25271e-21		-1.65	3.39623e-08
			-1.6	1.18312e-07		-1.6	1.46646e-20		-1.6	1.18312e-07
			-1.55	3.9335e-07		-1.55	1.60863e-19		-1.55	3.9335e-07
			-1.5	1.24811e-06		-1.5	1.65351e-18		-1.5	1.24811e-06
			-1.45	3.77962e-06		-1.45	1.59266e-17		-1.45	3.77962e-06
			-1.4	1.09236e-05		-1.4	1.43749e-16		-1.4	1.09236e-05
			-1.35	3.01304e-05		-1.35	1.21577e-15		-1.35	3.01304e-05
			-1.3	7.93171e-05		-1.3	9.6353e-15		-1.3	7.93171e-05
			-1.25	0.000199274		-1.25	7.15558e-14		-1.25	0.000199274
			-1.2	0.00047781		-1.2	4.97955e-13		-1.2	0.00047781
			-1.15	0.00109341		-1.15	3.24714e-12		-1.15	0.00109341
			-1.1	0.00238799		-1.1	1.98416e-11		-1.1	0.00238799
			-1.05	0.0049774		-1.05	1.13611e-10		-1.05	0.0049774
			-1	0.00990137		-1	6.09575e-10		-1	0.00990137
			-0.95	0.0187979		-0.95	3.06479e-09		-0.95	0.0187979
			-0.9	0.0340602		-0.9	1.44391e-08		-0.9	0.0340602
			-0.85	0.0588987		-0.85	6.3745e-08		-0.85	0.0588988
			-0.8	0.0972045		-0.8	2.63704e-07		-0.8	0.0972048
			-0.75	0.153105		-0.75	1.02224e-06		-0.75	0.153106
			-0.7	0.230151		-0.7	3.71327e-06		-0.7	0.230155
			-0.65	0.330187		-0.65	1.26394e-05		-0.65	0.3302
			-0.6	0.452093		-0.6	4.03143e-05		-0.6	0.452133
			-0.55	0.590769		-0.55	0.000120492		-0.55	0.590889
			-0.5	0.736767		-0.5	0.000337461		-0.5	0.737104
			-0.45	0.876928		-0.45	0.000885637		-0.45	0.877814
			-0.4	0.996139		-0.4	0.00217797		-0.4	0.998317
			-0.35	1.07994		-0.35	0.00501898		-0.35	1.08496
			-0.3	1.11737		-0.3	0.0108379		-0.3	1.12821
			-0.25	1.10336		-0.25	0.02193		-0.25	1.12529
			-0.2	1.03983		-0.2	0.0415813		-0.2	1.08141
			-0.15	0.935251		-0.15	0.0738795		-0.15	1.00913
			-0.1	0.802815		-0.1	0.123003		-0.1	0.925818
			-0.05	0.657696		-0.05	0.191899		-0.05	0.849595
			0	0.514229		0	0.280541		0	0.79477
			0.05	0.383716		0.05	0.384313		0.05	0.768029
			0.1	0.273265		0.1	0.493332		0.1	0.766597
			0.15	0.18573		0.15	0.593416		0.15	0.779146
			0.2	0.120476		0.2	0.668876		0.2	0.789352
			0.25	0.0745833		0.25	0.706476		0.25	0.781059
			0.3	0.0440661		0.3	0.699222		0.3	0.743288
			0.35	0.0248479		0.35	0.648482		0.35	0.67333
			0.4	0.013372		0.4	0.563569		0.4	0.576941
			0.45	0.0068679		0.45	0.458946		0.45	0.465814
			0.5	0.00336647		0.5	0.350221		0.5	0.353587
			0.55	0.00157488		0.55	0.250431		0.55	0.252006
			0.6	0.000703139		0.6	0.167803		0.6	0.168506
			0.65	0.000299611		0.65	0.105361		0.65	0.105661
			0.7	0.000121842		0.7	0.0619901		0.7	0.0621119
			0.75	4.72885e-05		0.75	0.0341768		0.75	0.0342241
			0.8	1.75161e-05		0.8	0.0176566		0.8	0.0176741
			0.85	6.19215e-06		0.85	0.00854766		0.85	0.00855385
			0.9	2.08914e-06		0.9	0.00387752		0.9	0.00387961
			0.95	6.7269e-07		0.95	0.00164826		0.95	0.00164893
			1	2.06721e-07		1	0.000656544		1	0.000656751
			1.05	6.06284e-08		1.05	0.000245057		1.05	0.000245118
			1.1	1.69703e-08		1.1	8.57111e-05		1.1	8.57281e-05
			1.15	4.53341e-09		1.15	2.80913e-05		1.15	2.80958e-05
			1.2	1.1558e-09		1.2	8.62727e-06		1.2	8.62843e-06
			1.25	2.8123e-10		1.25	2.48279e-06		1.25	2.48307e-06
			1.3	6.53075e-11		1.3	6.69534e-07		1.3	6.69599e-07
			1.35	1.44739e-11		1.35	1.69189e-07		1.35	1.69203e-07
			1.4	3.06148e-12		1.4	4.00622e-08		1.4	4.00653e-08
			1.45	6.18013e-13		1.45	8.88924e-09		1.45	8.88986e-09
			1.5	1.19066e-13		1.5	1.84825e-09		1.5	1.84837e-09
			1.55	2.18926e-14		1.55	3.60099e-10		1.55	3.60121e-10
			1.6	3.84176e-15		1.6	6.57428e-11		1.6	6.57466e-11
			1.65	6.43405e-16		1.65	1.12471e-11		1.65	1.12477e-11
			1.7	1.0284e-16		1.7	1.80302e-12		1.7	1.80312e-12
			1.75	1.56877e-17		1.75	2.70847e-13		1.75	2.70863e-13
			1.8	2.28391e-18		1.8	3.81254e-14		1.8	3.81277e-14
			1.85	3.17338e-19		1.85	5.02886e-15		1.85	5.02918e-15
			1.9	4.2081e-20		1.9	6.21572e-16		1.9	6.21614e-16
			1.95	5.32565e-21		1.95	7.1991e-17		1.95	7.19963e-17
			2	6.43251e-22		2	7.81325e-18		2	7.81389e-18
			2.05	7.41499e-23		2.05	7.94603e-19		2.05	7.94677e-19
			2.1	8.1576e-24		2.1	7.57242e-20		2.1	7.57324e-20
			2.15	8.56517e-25		2.15	6.76215e-21		2.15	6.76301e-21
			2.2	8.58285e-26		2.2	5.6585e-22		2.2	5.65936e-22
			2.25	8.20823e-27		2.25	4.43693e-23		2.25	4.43775e-23
			2.3	7.49185e-28		2.3	3.26009e-24		2.3	3.26084e-24
			2.35	6.52605e-29		2.35	2.24462e-25		2.35	2.24527e-25
			2.4	5.42542e-30		2.4	1.44818e-26		2.4	1.44872e-26
			2.45	4.30466e-31		2.45	8.75522e-28		2.45	8.75952e-28
			2.5	3.25961e-32		2.5	4.95995e-29		2.5	4.96321e-29
			2.55	2.35567e-33		2.55	2.63302e-30		2.55	2.63538e-30
			2.6	1.62475e-34		2.6	1.30977e-31		2.6	1.31139e-31
			2.65	1.0695e-35		2.65	6.10525e-33		2.65	6.11594e-33
			2.7	6.71884e-37		2.7	2.66672e-34		2.7	2.67344e-34
			2.75	4.02839e-38		2.75	1.09148e-35		2.75	1.09551e-35
			2.8	2.3051e-39		2.8	4.18621e-37		2.8	4.20926e-37
			2.85	1.25884e-40		2.85	1.5045e-38		2.85	1.51709e-38
			2.9	6.56104e-42		2.9	5.06674e-40		2.9	5.13235e-40
			2.95	3.2636e-43		2.95	1.59893e-41		2.95	1.63157e-41
			3	1.54933e-44		3	4.72823e-43		3	4.88316e-43
			3.05	7.0196e-46		3.05	1.31018e-44		3.05	1.38038e-44
			3.1	3.03531e-47		3.1	3.40198e-46		3.1	3.70551e-46
			3.15	1.25261e-48		3.15	8.27746e-48		3.15	9.53007e-48
			3.2	4.93343e-50		3.2	1.88724e-49		3.2	2.38058e-49
			3.25	1.85441e-51		3.25	4.03204e-51		3.25	5.88645e-51
			3.3	6.65246e-53		3.3	8.07211e-53		3.3	1.47246e-52
			3.35	2.27763e-54		3.35	1.51431e-54		3.35	3.79194e-54
			3.4	7.44225e-56		3.4	2.66201e-56		3.4	1.01043e-55
			3.45	2.32085e-57		3.45	4.38499e-58		3.45	2.75935e-57
			3.5	6.90738e-59		3.5	6.76853e-60		3.5	7.58423e-59
			3.55	1.96201e-60		3.55	9.79007e-62		3.55	2.05991e-60
			3.6	5.31876e-62		3.6	1.32691e-63		3.6	5.45145e-62
			3.65	1.37607e-63		3.65	1.68525e-65		3.65	1.39292e-63
			3.7	3.39778e-65		3.7	2.00564e-67		3.7	3.41784e-65
			3.75	8.00701e-67		3.75	2.2367e-69		3.75	8.02938e-67
			3.8	1.80081e-68		3.8	2.33737e-71		3.8	1.80315e-68
			3.85	3.86533e-70		3.85	2.28883e-73		3.85	3.86762e-70
			3.9	7.91821e-72		3.9	2.10022e-75		3.9	7.92031e-72
			3.95	1.54807e-73		3.95	1.80585e-77		3.95	1.54825e-73
			4	2.88852e-75		4	1.45501e-79		4	2.88867e-75
			4.05	5.14377e-77		4.05	1.09854e-81		4.05	5.14388e-77
			4.1	8.74199e-79		4.1	7.77192e-84		4.1	8.74207e-79
			4.15	1.41795e-80		4.15	5.15239e-86		4.15	1.41796e-80
			4.2	2.19499e-82		4.2	3.20077e-88		4.2	2.19499e-82
			4.25	3.24285e-84		4.25	1.86323e-90		4.25	3.24285e-84
			4.3	4.5724e-86		4.3	1.01635e-92		4.3	4.5724e-86
			4.35	6.15293e-88		4.35	5.19502e-95		4.35	6.15293e-88
			4.4	7.90209e-90		4.4	2.48826e-97		4.4	7.90209e-90
			4.45	9.68555e-92		4.45	1.11679e-99		4.45	9.68555e-92
			4.5	1.133e-93		4.5	4.6969e-102		4.5	1.133e-93

## Sheet: 5F_DMSO
3428.25	3184	2932.53	2761.4	2592.68	2454.49	2293	2130.7	1993.32	1879.23	1753.09	1681.58	1659.89	1643.02	1620.52	1620.52	1627.75	1643.02	1668.73	1713.72	1765.94	1870.39	1983.67	2072.05	2155.61	2230.33	2289.78	2379.77	2504.3	2626.42	2782.29	2980.73	3150.26	3292.47	3455.56	3625.89	3837.19	4047.69	4222.04	4336.93	4423.7	4496.81	4541.8	4551.44	4585.99	4554.66	4531.36	4477.53	4389.15	4258.99
4162.58	4242.12	4276.67	4324.88	4390.76	4477.53	4570.73	4655.09	4749.09	4791.67	4778.82	4736.23	4633.39	4539.39	4396.38	4282.29	4181.86	4079.03	3976.99	3889.42	3887.01	3888.61	3892.63	3958.51	4021.18	4116.79	4250.96	4451.82	4757.12	4996.55	5312.29	5570.2	5814.44	5979.95	6104.48	6189.64	6233.03	6235.44	6261.95	6261.95	6318.99	6357.56	6433.89	6452.36	6460.4	6421.83	6322.21	6130.19	5803.19	5370.14
2386.19	2328.35	2263.27	2193.37	2137.93	2055.98	1970.02	1888.87	1823.79	1782.82	1753.89	1732.2	1701.67	1664.71	1626.15	1583.56	1545.8	1494.38	1429.31	1385.12	1351.37	1359.41	1373.87	1381.1	1389.13	1381.9	1373.07	1355.39	1353.78	1334.5	1329.68	1304.77	1299.15	1294.33	1286.3	1263.8	1242.11	1191.49	1161.76	1139.27	1113.56	1078.21	1057.32	1059.73	1092.67	1133.64	1168.99	1212.38	1252.55	1273.44
1958.77	1910.56	1870.39	1818.97	1805.31	1790.05	1805.31	1842.27	1890.48	1908.15	1959.57	1950.73	1969.21	1962.79	1957.16	1933.86	1939.49	1938.68	1960.37	1989.3	2031.88	2038.31	2062.41	2060.8	2064.02	2023.85	2011.79	1954.75	1890.48	1822.99	1756.3	1651.05	1597.22	1540.18	1527.32	1526.52	1545.8	1524.91	1499.2	1448.59	1383.51	1291.12	1222.82	1151.32	1096.68	1019.56	993.846	947.247	918.323	887.793
3770.51	3758.46	3745.6	3707.04	3714.27	3693.38	3694.99	3737.57	3758.46	3767.29	3780.15	3752.83	3726.32	3749.62	3746.4	3747.21	3741.58	3654.81	3538.32	3405.75	3260.33	3106.87	2987.96	2820.85	2695.52	2510.73	2364.5	2164.45	1966	1716.13	1550.62	1384.31	1261.39	1158.55	1110.34	1054.1	1010.72	982.598	1058.12	1118.38	1233.27	1357.8	1496.79	1649.45	1780.41	1941.09	2049.56	2232.74	2378.16	2591.07
1774.78	1757.11	1757.11	1813.35	1878.42	1937.08	1991.71	2019.83	2051.97	2127.49	2178.91	2269.7	2338.79	2427.97	2489.84	2550.9	2681.86	2885.93	3102.86	3321.39	3523.05	3699.81	3838	3911.91	3880.58	3837.19	3748.01	3625.89	3504.57	3410.57	3298.89	3280.41	3227.39	3220.16	3227.39	3262.74	3283.63	3262.74	3134.99	2975.11	2814.42	2700.34	2560.54	2448.06	2394.23	2379.77	2364.5	2400.66	2448.06	2493.85
2684.27	2673.82	2656.15	2631.24	2590.27	2550.9	2511.53	2488.23	2436.81	2436.01	2444.04	2436.01	2386.19	2334.77	2325.94	2326.74	2343.61	2347.63	2333.97	2312.28	2324.33	2395.03	2435.2	2572.59	2681.86	2799.96	2857.81	2888.34	2870.66	2869.06	2831.3	2787.91	2727.65	2718.01	2698.73	2669	2644.9	2616.78	2615.98	2666.59	2681.86	2705.96	2678.64	2651.33	2519.56	2423.15	2314.69	2205.42	2127.49	2023.04
1779.6	1836.65	1842.27	1851.91	1851.91	1822.99	1786.03	1743.45	1705.69	1663.1	1621.33	1575.53	1569.91	1559.46	1586.78	1578.74	1595.62	1577.94	1572.32	1543.39	1523.31	1517.68	1501.61	1483.94	1457.43	1382.71	1324.06	1299.15	1290.31	1284.69	1314.42	1352.98	1375.48	1395.56	1398.78	1379.49	1385.12	1410.02	1456.62	1471.08	1511.26	1467.07	1422.88	1364.23	1318.43	1291.92	1306.38	1316.02	1303.97	1282.28
614.626	661.225	702.2	754.423	801.022	858.066	874.134	888.596	897.434	895.024	899.041	911.092	919.126	926.357	936.802	931.178	924.75	911.092	890.203	880.562	899.844	914.306	944.033	959.298	980.991	973.76	963.315	941.622	912.699	875.741	879.758	882.169	901.451	928.768	958.495	983.401	1013.13	1075.8	1124	1189.08	1223.63	1238.09	1234.07	1189.88	1171.4	1132.04	1136.05	1112.75	1120.79	1139.27
2692.3	2759.79	2929.31	3115.71	3306.93	3494.93	3723.91	3899.86	4061.35	4142.5	4245.34	4292.74	4367.46	4384.33	4388.35	4353.8	4360.23	4338.53	4362.64	4443.78	4476.72	4489.58	4483.96	4467.08	4414.06	4417.27	4430.13	4393.17	4369.06	4328.09	4340.14	4267.83	4239.71	4128.03	4046.89	3927.18	3788.18	3634.73	3467.61	3252.29	3056.26	2879.5	2718.01	2552.5	2370.13	2219.88	2064.82	1946.72	1888.07	1869.59
2188.55	2132.31	2062.41	2008.58	1930.65	1883.25	1810.13	1743.45	1683.19	1610.08	1563.48	1474.3	1398.78	1297.54	1174.62	1083.03	968.939	899.041	806.646	763.261	735.944	733.534	726.303	725.499	723.892	735.14	722.285	712.644	691.755	665.242	635.515	583.292	555.975	530.265	510.179	495.718	484.47	477.239	462.777	455.546	457.153	461.974	465.187	477.239	477.239	478.042	465.991	470.008	476.435	499.735
2385.39	2425.56	2505.1	2589.46	2655.34	2719.62	2791.93	2813.62	2871.47	2857.81	2858.61	2926.1	3027.33	3180.79	3341.47	3510.2	3775.33	3985.02	4154.55	4258.99	4379.51	4445.39	4490.38	4500.02	4529.75	4555.46	4596.44	4614.91	4631.79	4659.1	4718.56	4727.4	4696.87	4618.13	4518.5	4386.74	4230.87	3982.61	3746.4	3526.26	3388.07	3246.67	3169.54	3118.12	3116.51	3081.16	3080.36	3072.32	3103.66	3156.69
917.52	891.81	882.169	874.938	864.493	854.852	850.031	846.014	854.048	867.707	873.331	870.117	840.39	827.535	811.466	808.253	830.749	853.245	895.827	935.195	997.863	1099.1	1206.76	1348.16	1455.82	1561.87	1628.56	1677.57	1696.05	1681.58	1664.71	1620.52	1567.5	1510.45	1433.32	1367.44	1303.97	1244.52	1215.59	1189.88	1197.11	1186.67	1174.62	1145.69	1091.86	1049.28	1013.93	1004.29	1001.88	1013.13
1610.08	1622.93	1624.54	1673.55	1697.65	1780.41	1826.2	1888.87	1930.65	2004.56	2087.32	2158.82	2260.05	2341.2	2428.78	2468.14	2510.73	2547.68	2586.25	2611.96	2603.92	2607.94	2610.35	2611.96	2568.57	2544.47	2449.66	2416.72	2354.86	2342.01	2272.11	2208.64	2145.16	2088.92	2058.39	1991.71	1962.79	1936.27	1958.77	1973.23	1982.87	2010.99	2028.67	2060.8	2091.33	2167.66	2217.47	2288.98	2341.2	2410.3
3384.86	3323.8	3190.43	3008.85	2799.96	2554.11	2326.74	2129.1	1969.21	1869.59	1781.21	1718.54	1671.94	1641.41	1642.22	1633.38	1644.63	1610.88	1555.44	1507.24	1475.9	1478.32	1513.67	1559.46	1623.74	1679.17	1739.43	1798.08	1864.77	1915.38	1923.42	1941.9	1940.29	1968.41	1957.16	1973.23	2004.56	2081.69	2194.98	2304.24	2424.76	2515.55	2617.58	2640.88	2669	2679.45	2680.25	2673.82	2650.52	2591.07
2345.22	2409.49	2493.85	2617.58	2719.62	2786.3	2848.97	2872.27	2885.13	2955.83	3065.9	3190.43	3385.66	3550.37	3679.72	3744.8	3763.28	3770.51	3771.31	3763.28	3715.87	3682.13	3660.44	3624.28	3572.06	3519.03	3482.88	3421.82	3363.97	3363.97	3331.83	3306.93	3279.61	3267.56	3282.82	3309.34	3374.42	3440.3	3482.08	3547.15	3694.18	3858.08	4030.82	4181.86	4297.56	4393.17	4477.53	4585.19	4790.87	5042.34
3012.07	2912.44	2794.34	2660.97	2579.82	2546.08	2515.55	2485.02	2466.54	2436.01	2411.1	2387.8	2325.13	2290.59	2235.15	2166.05	2069.64	1988.49	1885.66	1823.79	1788.44	1760.32	1735.41	1716.13	1715.33	1718.54	1711.31	1696.85	1670.34	1653.46	1613.29	1556.25	1524.91	1516.88	1495.99	1459.84	1417.25	1371.46	1343.34	1309.59	1275.05	1255.76	1242.11	1229.25	1251.75	1245.32	1228.45	1204.34	1175.42	1120.79
1006.7	979.384	952.067	918.323	873.331	821.108	780.133	746.389	715.858	683.721	654.797	626.677	606.591	608.198	616.232	630.694	655.601	646.763	617.839	572.847	545.53	510.983	503.752	500.538	499.735	506.966	501.342	493.307	482.863	470.811	469.204	473.221	487.683	497.325	512.59	544.727	567.223	579.275	584.899	601.771	607.395	606.591	609.002	621.856	638.729	658.011	674.08	702.2	738.354	781.74
5342.02	5577.43	5745.34	5922.1	6137.42	6277.22	6367.2	6345.51	6471.65	6399.34	6468.43	6419.42	6515.03	6524.67	6617.07	6687.77	6769.72	6789	6737.58	6588.95	6494.95	6384.88	6227.4	6177.59	6047.43	5869.07	5651.34	5387.01	5161.25	4840.68	4662.32	4402.01	4212.4	3954.49	3759.26	3516.62	3265.95	2999.21	2781.48	2575	2431.19	2235.95	2060	1916.19	1733.81	1598.03	1492.78	1407.61	1357	1328.07
589.719	601.771	623.463	637.925	662.832	671.669	700.593	736.747	774.509	827.535	893.417	957.691	1022.77	1095.88	1149.71	1234.07	1316.83	1399.58	1494.38	1617.31	1722.56	1855.13	1943.5	2027.86	2084.91	2121.06	2138.74	2137.13	2134.72	2148.38	2206.22	2303.44	2394.23	2468.14	2537.24	2591.07	2603.12	2603.92	2623.21	2612.76	2591.07	2571.79	2525.99	2508.32	2488.23	2488.23	2472.96	2476.18	2470.55	2463.32
2348.43	2442.43	2478.59	2496.26	2489.03	2472.16	2453.68	2431.99	2431.19	2434.4	2442.43	2472.96	2505.1	2513.94	2509.12	2500.28	2436.81	2360.48	2246.4	2138.74	1998.94	1886.46	1803.71	1770.76	1751.48	1731.4	1704.88	1671.14	1612.49	1546.61	1488.76	1454.21	1396.37	1362.62	1338.52	1315.22	1287.1	1282.28	1271.83	1267.01	1263.8	1267.82	1279.06	1282.28	1289.51	1297.54	1271.03	1249.34	1213.99	1203.54
1454.21	1429.31	1411.63	1390.74	1346.55	1283.88	1195.51	1115.16	1031.61	955.281	873.331	789.774	715.858	639.532	587.309	547.941	513.393	509.376	512.59	550.351	586.505	619.446	688.541	734.337	796.201	831.552	872.527	873.331	887.793	898.237	934.392	979.384	1034.82	1101.51	1197.11	1262.19	1312.81	1352.98	1381.9	1395.56	1369.05	1381.9	1397.97	1397.97	1415.65	1443.77	1481.53	1500.01	1550.62	1570.71
968.136	904.665	858.066	817.091	817.894	817.091	854.048	917.52	979.384	1022.77	1063.74	1128.02	1209.97	1276.65	1332.89	1411.63	1466.26	1524.91	1574.73	1606.86	1633.38	1641.41	1662.3	1668.73	1692.03	1702.47	1701.67	1674.35	1600.44	1540.18	1487.15	1442.96	1374.67	1294.33	1221.22	1176.22	1127.22	1103.11	1109.54	1150.51	1196.31	1238.89	1278.26	1309.59	1338.52	1336.11	1345.75	1350.57	1354.59	1370.66
1070.98	1067.76	1053.3	1036.43	1029.2	1079.01	1139.27	1250.14	1304.77	1343.34	1354.59	1372.26	1347.36	1336.91	1324.86	1319.24	1290.31	1275.05	1241.3	1226.84	1185.06	1147.3	1103.11	1068.56	1055.71	1034.02	977.777	918.323	809.86	752.013	709.431	683.721	649.977	630.694	611.412	597.754	587.309	605.788	641.942	679.704	756.03	853.245	935.999	1030	1117.57	1222.82	1332.09	1458.23	1574.73	1720.15
1153.73	1117.57	1078.21	1047.68	1013.93	987.418	962.512	978.58	1021.97	1060.53	1107.13	1149.71	1195.51	1206.76	1202.74	1183.46	1189.08	1186.67	1216.4	1258.17	1317.63	1362.62	1398.78	1435.73	1482.33	1542.59	1607.67	1660.69	1681.58	1676.76	1664.71	1626.95	1586.78	1534.56	1531.34	1559.46	1623.74	1647.04	1693.64	1708.9	1745.05	1728.99	1724.17	1696.85	1693.64	1683.99	1675.16	1670.34	1703.28	1720.15
885.382	843.604	777.722	728.713	692.558	662.832	653.994	662.028	642.746	633.105	641.942	646.763	653.994	661.225	653.19	645.96	671.669	682.917	717.465	735.14	775.312	812.27	850.031	893.417	909.485	919.126	921.537	897.434	866.903	856.459	841.997	815.484	797.808	776.115	760.85	752.013	782.543	776.919	778.526	738.354	707.824	662.028	617.036	574.454	529.462	498.128	464.384	441.888	433.05	441.888
3588.93	3835.59	4054.92	4242.12	4399.6	4487.97	4579.56	4569.92	4594.03	4551.44	4581.97	4566.71	4594.83	4578.76	4562.69	4544.21	4416.47	4325.68	4154.55	3997.08	3821.93	3646.78	3405.75	3162.31	2904.41	2652.93	2419.13	2166.86	1934.66	1711.31	1548.21	1397.97	1283.08	1147.3	1041.25	954.477	891.81	849.228	811.466	797.808	772.098	757.637	732.73	743.175	759.243	804.236	841.193	895.024	937.605	993.042
4112.77	4412.45	4682.4	4881.65	5004.58	5073.67	5113.04	5090.55	5051.18	5027.08	4952.36	4884.87	4790.06	4685.62	4578.76	4463.87	4369.87	4263.01	4256.58	4177.85	4060.55	3959.31	3841.21	3801.04	3741.58	3734.35	3738.37	3766.49	3780.15	3802.64	3732.75	3703.82	3668.47	3617.05	3553.58	3460.38	3396.11	3274.79	3151.06	2971.09	2797.55	2591.87	2362.89	2153.2	1874.41	1683.19	1516.08	1371.46	1224.43	1116.77
1339.32	1343.34	1358.6	1367.44	1369.05	1359.41	1352.98	1375.48	1419.66	1429.31	1417.25	1367.44	1339.32	1323.25	1315.22	1323.25	1340.12	1345.75	1392.35	1424.49	1469.48	1491.97	1529.73	1531.34	1562.68	1590.8	1656.68	1712.11	1810.94	1885.66	2023.85	2117.85	2267.29	2373.34	2513.14	2628.03	2759.79	2921.28	3055.45	3163.92	3253.9	3339.06	3429.85	3510.2	3584.11	3705.43	3841.21	3997.88	4123.21	4284.7
1320.04	1341.73	1374.67	1404.4	1419.66	1455.82	1494.38	1577.94	1624.54	1678.37	1673.55	1697.65	1694.44	1713.72	1781.21	1920.2	2074.46	2249.61	2476.98	2685.87	2921.28	3097.23	3278	3448.33	3620.27	3793	3944.05	4049.3	4054.12	4051.71	4068.58	4144.1	4264.62	4373.89	4504.84	4546.62	4520.91	4465.48	4365.05	4251.76	4143.3	4029.21	3972.17	3896.65	3858.08	3820.32	3843.62	3882.18	4014.75	4102.33
1214.79	1220.41	1236.48	1252.55	1279.87	1289.51	1303.17	1317.63	1336.91	1332.09	1331.29	1314.42	1303.97	1278.26	1242.91	1158.55	1068.56	1039.64	1018.75	979.384	992.239	990.632	1078.21	1163.37	1400.38	1615.7	1916.19	2117.04	2251.22	2288.18	2317.9	2329.95	2342.01	2356.47	2406.28	2470.55	2550.9	2599.1	2603.12	2605.53	2620.8	2650.52	2658.56	2622.4	2570.18	2362.09	2178.1	1916.99	1789.24	1731.4
681.311	787.364	882.972	962.512	1028.39	1071.78	1128.02	1171.4	1210.77	1230.05	1246.93	1254.96	1273.44	1302.36	1352.98	1440.55	1525.72	1629.36	1692.83	1732.2	1726.58	1728.99	1701.67	1662.3	1629.36	1598.03	1599.63	1575.53	1573.12	1574.73	1602.04	1626.15	1657.48	1684.8	1693.64	1683.19	1637.39	1594.01	1504.03	1416.45	1362.62	1330.48	1299.95	1266.21	1244.52	1230.86	1227.64	1198.72	1185.06	1154.53
682.917	743.978	805.842	849.228	870.92	883.775	927.161	971.35	1014.73	1082.22	1120.79	1161.76	1191.49	1225.23	1246.93	1274.24	1282.28	1273.44	1254.96	1227.64	1214.79	1189.08	1167.39	1146.5	1130.43	1126.41	1110.34	1063.74	1018.75	995.452	957.691	966.529	955.281	959.298	952.871	953.674	953.674	954.477	944.836	924.75	905.468	885.382	863.69	850.835	861.279	879.758	908.682	962.512	1027.59	1078.21
309.321	355.92	412.161	497.325	564.009	672.473	817.091	1023.57	1218	1392.35	1531.34	1664.71	1811.74	2000.55	2205.42	2429.58	2672.22	2927.71	3155.88	3400.13	3572.06	3723.11	3838	3937.62	3964.13	4023.59	4038.85	4001.9	3911.11	3808.27	3756.05	3722.3	3726.32	3715.07	3666.06	3613.03	3480.47	3334.24	3120.53	2916.46	2691.5	2534.03	2388.6	2295.41	2226.31	2252.02	2276.12	2360.48	2446.45	2558.93
399.306	453.939	518.214	582.488	642.746	675.686	705.413	736.747	786.56	825.125	883.775	932.785	982.598	1016.34	1046.07	1046.87	1050.09	1036.43	1007.5	1009.11	1035.62	1070.98	1116.77	1137.66	1156.14	1153.73	1174.62	1181.05	1200.33	1201.13	1200.33	1160.16	1131.23	1095.08	1095.08	1091.86	1121.59	1133.64	1158.55	1152.93	1124.81	1078.21	1022.77	964.119	927.964	909.485	940.819	974.563	1032.41	1079.01
416.981	386.451	355.92	333.424	330.211	349.493	419.392	525.445	666.849	795.398	933.588	1059.73	1156.14	1241.3	1298.35	1341.73	1364.23	1389.13	1442.16	1485.55	1557.86	1622.93	1720.15	1840.66	1982.07	2100.17	2208.64	2272.11	2337.99	2385.39	2468.95	2599.91	2836.92	3097.23	3524.66	3944.05	4357.82	4688.03	4990.12	5158.04	5316.31	5440.04	5566.18	5637.68	5695.53	5746.15	5805.6	5955.84	6142.24	6343.1
458.76	444.298	437.87	439.477	448.315	469.204	522.231	588.916	668.456	726.303	777.722	814.68	862.886	921.537	984.204	1050.89	1094.27	1131.23	1178.64	1259.78	1347.36	1506.44	1702.47	1936.27	2160.43	2418.33	2636.86	2789.52	2914.05	3036.97	3105.27	3154.28	3151.86	3136.6	3118.92	3090	3075.54	3074.74	3095.62	3132.58	3108.48	3100.45	3042.6	2964.67	2844.95	2712.39	2519.56	2346.83	2194.17	2047.95
241.03	292.449	343.869	390.468	435.46	471.615	511.786	572.847	654.797	728.713	774.509	790.577	797.808	802.629	802.629	800.218	810.663	813.877	825.125	821.108	828.339	828.339	803.432	774.509	748.799	712.644	696.576	681.311	653.19	612.215	588.112	596.147	642.746	686.131	721.482	736.747	747.192	735.944	733.534	715.055	731.927	759.243	828.339	906.271	997.059	1087.04	1167.39	1236.48	1298.35	1314.42
297.27	321.373	360.741	405.733	456.349	499.735	547.137	579.275	613.822	656.404	719.072	792.184	866.903	930.375	986.615	1022.77	1074.99	1103.11	1148.1	1189.08	1230.86	1276.65	1325.66	1365.03	1397.97	1442.96	1485.55	1532.15	1593.21	1658.28	1706.49	1745.86	1759.52	1766.75	1782.82	1807.72	1861.55	1905.74	1966.8	2047.95	2129.1	2202.21	2256.04	2277.73	2288.18	2274.52	2248.81	2225.51	2220.69	2211.85
279.594	290.039	312.535	344.672	389.665	452.332	524.641	570.437	603.378	643.549	692.558	732.73	797.005	869.314	963.315	1074.19	1201.13	1320.84	1397.17	1469.48	1532.95	1580.35	1610.88	1633.38	1649.45	1653.46	1646.23	1649.45	1689.62	1773.17	1865.57	1939.49	2014.2	2059.2	2075.27	2032.68	1988.49	1927.43	1880.83	1858.34	1865.57	1880.03	1911.37	1942.7	1994.92	2062.41	2131.51	2175.69	2217.47	2202.21
597.754	629.891	658.011	668.456	672.473	664.438	656.404	653.994	652.387	657.207	678.097	707.824	739.961	777.722	797.808	803.432	795.398	777.722	756.03	738.354	721.482	704.61	691.755	669.259	664.438	665.242	674.883	686.131	693.362	695.772	694.969	679.704	665.242	641.942	615.429	590.523	584.095	574.454	588.916	595.343	622.66	649.977	705.413	741.568	780.133	817.091	830.749	869.314	892.613	918.323
291.646	298.877	306.108	313.339	328.604	361.544	400.913	451.529	507.769	575.257	622.66	664.438	711.038	734.337	751.209	784.953	819.501	916.716	1000.27	1107.93	1194.7	1302.36	1397.97	1489.56	1605.26	1679.17	1749.07	1797.28	1826.2	1844.68	1852.71	1871.19	1888.87	1932.25	1985.28	2070.44	2115.44	2147.57	2086.51	2039.11	1953.95	1887.26	1811.74	1738.63	1677.57	1589.19	1524.91	1475.9	1435.73	1429.31
266.739	274.774	284.415	294.056	297.27	315.749	343.065	385.647	426.622	485.273	551.154	624.267	675.686	732.73	776.115	815.484	822.715	825.125	820.304	817.091	816.287	816.287	833.963	854.852	880.562	948.853	993.846	1049.28	1071.78	1163.37	1202.74	1248.53	1250.14	1272.64	1268.62	1264.6	1260.59	1270.23	1272.64	1281.47	1307.18	1320.84	1336.91	1341.73	1342.54	1321.65	1263.8	1222.02	1183.46	1198.72
409.75	373.596	333.424	299.68	265.133	240.226	232.192	246.654	273.167	316.552	363.151	437.87	493.307	571.24	640.335	741.568	800.218	870.92	925.554	956.888	971.35	991.435	1029.2	1055.71	1084.63	1115.16	1156.14	1165.78	1172.21	1176.22	1189.08	1218	1242.11	1275.05	1288.71	1311.2	1287.1	1312	1336.91	1377.08	1417.25	1476.71	1553.03	1572.32	1577.94	1587.58	1608.47	1626.95	1702.47	1765.14
204.875	192.02	186.396	194.43	212.91	231.388	257.098	283.611	315.749	372.793	421.802	462.777	475.632	510.983	563.206	652.387	724.696	796.201	844.407	887.793	916.716	954.477	1009.91	1079.81	1140.07	1191.49	1241.3	1298.35	1324.06	1355.39	1358.6	1366.64	1367.44	1422.08	1445.37	1497.6	1482.33	1487.96	1490.37	1542.59	1595.62	1660.69	1720.15	1753.09	1763.53	1765.94	1774.78	1818.97	1870.39	1949.93
371.989	394.485	420.998	448.315	466.794	470.811	470.811	458.76	449.119	422.605	408.947	416.178	437.067	486.077	551.154	671.669	772.098	900.648	1016.34	1159.35	1283.08	1363.42	1442.16	1519.29	1571.51	1634.18	1680.78	1721.76	1744.25	1755.5	1773.17	1781.21	1802.1	1814.15	1817.36	1804.51	1749.07	1692.83	1622.13	1557.05	1461.44	1389.13	1352.18	1312.81	1307.99	1325.66	1340.12	1359.41	1390.74	1418.06
346.279	366.365	388.058	415.374	451.529	520.624	584.095	667.652	715.055	757.637	781.74	788.167	776.115	759.243	742.371	739.961	739.158	753.619	773.705	799.415	828.339	868.51	901.451	926.357	927.161	902.254	844.407	790.577	726.303	719.875	736.747	798.612	896.63	1011.52	1111.95	1224.43	1306.38	1365.83	1409.22	1442.96	1474.3	1483.94	1471.89	1475.1	1486.35	1532.95	1605.26	1719.35	1823.79	1924.22
376.006	382.434	384.844	385.647	374.399	374.399	368.775	369.579	354.314	340.655	322.176	317.356	338.245	365.562	426.623	477.239	527.052	555.975	596.95	637.122	677.293	725.499	770.491	827.535	874.134	935.999	997.863	1046.07	1083.03	1130.43	1148.91	1163.37	1179.44	1190.69	1193.1	1160.96	1131.23	1097.49	1078.21	1049.28	1009.91	973.76	928.768	890.203	841.193	803.432	762.457	725.499	701.396	685.328
23.2995	26.5132	28.9235	28.9235	26.5132	27.3166	32.9407	40.1715	50.6162	67.4882	85.9672	106.053	129.352	168.721	197.644	226.568	255.491	292.449	331.817	389.665	450.725	533.479	596.147	656.404	685.328	712.644	743.175	795.398	854.048	932.785	1001.08	1063.74	1124.81	1177.03	1204.34	1234.07	1275.85	1315.22	1350.57	1396.37	1406.81	1418.06	1393.95	1382.71	1370.66	1389.94	1393.15	1393.15	1365.83	1338.52
212.106	200.054	189.61	181.576	178.362	176.755	167.114	163.097	167.114	180.772	196.037	206.482	212.106	219.337	227.371	246.654	269.953	318.962	367.972	416.178	459.563	503.752	553.565	589.719	645.156	680.507	707.824	742.371	809.86	864.493	932.785	975.367	1021.16	1050.09	1066.96	1071.78	1079.01	1083.03	1078.21	1055.71	1046.07	1065.35	1096.68	1136.05	1166.58	1191.49	1230.05	1279.87	1312	1294.33
298.073	340.655	371.989	390.468	413.767	460.367	498.931	540.71	567.223	590.523	608.198	626.677	641.942	655.601	666.849	676.49	672.473	658.814	639.532	618.643	604.181	592.933	576.864	579.275	603.378	666.849	704.61	744.782	795.398	844.407	874.938	919.93	955.281	1005.09	1077.4	1153.73	1222.82	1316.02	1417.25	1506.44	1601.24	1729.79	1813.35	1900.12	2004.56	2097.76	2163.64	2234.35	2318.71	2363.7
519.821	523.838	524.641	523.034	514.197	495.718	471.615	435.46	405.733	371.186	364.758	361.544	379.22	398.502	416.178	416.981	423.409	428.229	433.853	459.563	490.094	516.607	529.462	536.693	551.958	576.061	597.754	632.301	678.9	723.089	784.953	839.587	909.485	980.187	1037.23	1087.04	1132.84	1177.03	1213.99	1239.7	1265.41	1284.69	1293.53	1340.12	1374.67	1438.14	1478.32	1528.13	1588.39	1623.74
1215.59	1206.76	1205.15	1213.18	1208.36	1201.93	1166.58	1128.02	1075.8	1018.75	924.75	840.39	749.602	645.156	558.385	497.325	438.674	399.306	359.938	329.407	314.945	296.466	287.629	281.201	288.432	299.68	310.125	324.587	334.228	372.793	430.64	555.975	662.028	809.86	927.161	1076.6	1170.6	1258.98	1353.78	1438.14	1512.86	1602.04	1695.24	1784.42	1875.21	1990.1	2089.73	2192.57	2236.76	2270.5
438.674	480.452	529.462	568.83	602.574	632.301	658.814	662.832	670.866	665.242	658.011	638.729	625.874	609.002	592.13	579.275	578.471	575.257	576.061	595.343	614.626	633.105	618.643	629.087	627.481	645.156	644.353	658.011	679.704	699.789	717.465	739.158	770.491	805.842	847.621	889.399	932.785	980.991	1037.23	1083.03	1105.52	1143.28	1186.67	1276.65	1336.11	1460.64	1573.12	1731.4	1851.11	2003.76
122.122	115.694	110.07	102.036	96.4118	93.1981	89.1809	86.7706	89.1809	97.2152	106.856	118.105	129.352	136.583	138.994	138.19	136.583	138.19	134.173	132.566	135.78	146.225	159.883	176.755	202.465	238.619	272.363	318.962	380.023	448.315	531.069	621.053	751.209	866.1	1000.27	1099.1	1185.87	1231.66	1271.03	1286.3	1306.38	1320.04	1329.68	1324.86	1314.42	1293.53	1258.17	1225.23	1177.83	1110.34
169.524	178.362	182.379	186.396	184.789	182.379	186.396	192.824	207.285	220.14	230.585	246.654	256.295	266.739	274.774	277.184	279.594	280.398	277.184	276.381	277.184	286.022	299.68	318.159	343.065	384.844	426.623	479.649	522.231	576.061	617.839	662.832	701.396	752.013	791.381	847.621	891.006	931.178	975.367	1035.62	1109.54	1167.39	1226.04	1272.64	1342.54	1391.54	1427.7	1441.36	1436.54	1428.5
157.473	155.866	155.866	158.276	163.097	170.327	172.738	179.969	181.576	183.183	183.183	182.379	179.165	187.2	189.61	198.448	212.91	233.799	257.098	282.005	318.962	357.527	392.075	424.212	452.332	474.025	491.7	514.197	535.086	564.009	591.326	629.087	661.225	713.448	755.226	824.321	881.365	944.033	984.204	1015.54	1042.86	1038.03	1030.8	1024.38	1038.03	1053.3	1103.92	1148.91	1201.93	1245.32
1414.04	1344.14	1257.37	1160.96	1058.12	951.264	854.048	773.705	711.038	643.549	562.403	498.128	420.195	363.955	288.432	247.457	209.696	181.576	166.31	151.849	133.37	127.746	126.942	125.335	126.139	124.532	126.139	126.942	164.703	213.713	288.432	370.382	493.307	600.164	741.568	883.775	1012.32	1174.62	1369.85	1521.7	1644.63	1766.75	1855.93	1929.84	1998.14	2027.06	2065.62	2103.39	2146.77	2181.32
960.905	923.144	874.134	827.535	792.184	747.192	707.824	663.635	621.053	581.685	547.137	521.428	496.521	465.187	448.315	432.247	417.785	408.947	396.092	378.416	358.331	323.783	305.304	291.646	300.484	310.928	335.031	347.083	378.416	421.802	484.47	548.744	624.267	698.986	753.619	801.825	832.356	859.672	870.92	886.989	896.63	904.665	923.947	928.768	933.588	915.109	903.861	891.006	889.399	883.775
244.243	237.816	232.192	225.764	220.14	210.499	203.268	194.43	188.806	183.183	179.165	175.148	176.755	178.362	180.772	194.43	208.089	254.688	302.09	355.92	400.109	442.691	476.435	510.179	540.71	577.668	617.036	647.566	670.062	698.183	713.448	732.73	743.978	764.064	776.919	797.005	811.466	829.142	817.091	803.432	785.757	788.167	800.218	820.304	828.339	837.98	832.356	834.766	834.766	841.193
74.7191	74.7191	75.5225	81.1466	89.1809	94.0015	93.1981	92.3946	96.4118	106.053	124.532	144.618	169.524	188.806	214.516	233.799	256.295	278.791	306.911	328.604	343.869	353.51	357.527	361.544	359.938	366.365	376.006	408.947	435.46	469.204	498.931	568.027	629.087	696.576	735.14	772.098	801.825	830.749	857.262	891.81	932.785	993.042	1046.07	1115.97	1165.78	1235.68	1312	1374.67	1433.32	1488.76
970.546	862.083	784.953	713.448	664.438	605.788	568.83	523.838	498.931	455.546	420.998	375.203	344.672	321.373	310.125	297.27	291.646	285.218	277.184	269.953	259.509	253.081	251.474	263.526	284.415	310.125	331.014	347.886	381.63	416.981	469.204	515	568.027	617.839	686.131	728.713	763.261	785.757	805.842	841.193	899.041	970.546	1050.09	1152.12	1254.16	1414.04	1552.23	1773.17	1927.43	2102.58
420.998	376.81	342.262	319.766	317.356	322.98	321.373	317.356	315.749	323.783	326.193	334.228	341.459	354.313	356.724	355.117	347.083	333.424	315.749	297.27	284.415	268.346	255.491	245.85	231.388	217.73	208.089	213.713	221.747	252.278	291.646	350.296	398.502	482.863	574.454	678.9	769.688	862.886	933.588	1006.7	1070.17	1119.18	1165.78	1211.58	1245.32	1279.87	1352.98	1427.7	1502.42	1540.98
191.217	212.106	226.568	241.03	246.654	249.064	249.064	257.098	270.757	286.022	294.056	302.894	307.714	320.569	330.211	342.262	352.707	363.955	371.186	375.203	369.579	369.579	379.22	397.699	407.34	419.392	442.691	475.632	510.983	552.761	595.343	628.284	653.19	677.293	713.448	737.551	771.295	801.022	839.587	867.707	903.861	947.247	973.76	993.846	1001.08	1015.54	1024.38	1030	1021.16	1004.29
680.507	698.183	710.234	727.91	719.072	697.379	678.097	667.652	653.19	638.729	619.446	606.591	587.309	568.027	537.496	507.769	484.47	461.17	431.443	414.571	386.451	355.117	317.356	283.611	255.491	245.047	247.457	244.243	249.064	253.885	264.329	270.757	290.039	316.552	355.117	400.109	453.136	505.359	555.172	675.687	801.825	985.811	1140.07	1321.65	1487.96	1679.98	1875.21	2068.03	2260.86	2455.29
268.346	269.15	282.005	302.091	318.159	327.8	330.211	326.193	337.442	344.672	367.168	384.844	403.323	420.998	441.888	450.725	457.153	464.384	482.863	502.145	510.179	510.983	502.949	488.487	469.204	454.743	448.315	458.76	490.897	523.034	562.403	581.685	612.215	641.139	676.49	694.165	704.61	718.268	731.927	750.406	772.902	820.304	876.544	939.212	1005.09	1097.49	1148.1	1196.31	1205.15	1193.1
295.663	299.68	299.68	297.27	295.663	295.663	294.86	298.877	304.501	301.287	293.253	279.594	272.363	262.722	248.261	233.799	216.927	198.448	200.858	205.679	227.371	245.047	264.329	282.005	290.842	302.894	322.176	338.245	345.476	343.869	337.442	327.8	340.655	359.134	411.357	464.384	515	562.403	604.984	665.242	715.858	779.329	830.749	886.989	921.537	952.067	962.512	956.084	955.281	947.247
665.242	666.045	665.242	661.225	639.532	618.643	576.061	533.479	472.418	416.981	396.092	366.365	350.296	356.724	370.382	380.827	388.861	400.913	416.178	428.229	452.332	470.008	485.273	497.325	505.359	509.376	510.983	516.607	526.248	535.889	558.385	572.847	575.257	606.591	616.232	610.608	614.626	642.746	670.866	701.396	734.337	764.064	787.364	791.381	786.56	787.364	801.022	810.663	814.68	819.501
572.847	527.855	479.649	433.853	384.041	340.655	289.236	258.705	228.978	210.499	201.661	192.824	195.234	200.858	210.499	227.371	241.03	257.098	270.757	284.415	290.039	290.039	292.449	294.056	290.039	287.629	299.68	312.535	327.8	346.279	356.724	357.527	360.741	356.724	364.758	381.63	398.502	420.195	444.298	498.931	557.582	660.421	751.209	878.151	981.794	1133.64	1238.09	1309.59	1346.55	1374.67
565.616	509.376	454.743	398.502	331.014	273.167	232.995	219.337	209.696	205.679	207.285	208.892	211.303	214.516	208.892	219.337	225.764	227.371	224.157	228.978	233.799	241.833	254.688	268.346	277.988	293.253	311.732	347.083	376.81	414.571	454.743	498.931	525.445	539.103	541.513	547.941	552.761	579.275	603.378	649.173	687.738	727.91	762.457	780.936	796.201	810.663	821.911	814.68	795.398	777.722
1169.8	1180.24	1183.46	1181.05	1148.1	1114.36	1087.04	1066.15	1035.62	1008.31	981.794	943.229	907.075	871.724	809.86	753.619	688.541	625.874	559.189	496.521	438.674	391.271	344.672	300.484	266.739	256.295	257.902	269.15	265.936	278.791	283.611	293.253	310.125	317.356	321.373	324.587	331.817	349.493	387.254	443.495	521.428	613.822	692.558	756.833	809.86	854.048	882.972	927.161	980.187	1046.07
75.5225	69.0951	62.6676	55.4367	52.223	50.6161	50.6161	51.4196	52.223	49.8127	48.2058	44.1887	42.5818	42.5818	45.7955	47.4024	47.4024	45.7955	45.7955	44.9921	44.9921	46.599	53.8299	65.8814	81.1466	100.429	138.994	180.772	235.406	311.732	396.092	475.632	538.299	584.899	595.343	600.164	603.378	604.181	613.019	625.874	642.746	662.832	698.183	724.696	756.03	798.612	862.886	924.75	994.649	1060.53
631.498	624.267	604.984	584.899	557.582	533.479	519.017	503.752	488.487	461.974	443.495	423.409	409.75	384.041	360.741	331.817	302.894	277.184	248.261	232.192	209.696	201.661	194.43	192.02	190.413	192.02	191.217	192.02	194.43	198.448	208.892	224.961	242.637	268.346	301.287	337.442	367.168	396.896	408.947	430.64	448.315	477.239	523.838	572.044	637.925	718.268	833.159	957.691	1110.34	1241.3
110.07	129.352	151.045	168.721	184.789	196.037	210.499	226.568	243.44	258.705	271.56	290.039	310.928	329.407	355.92	389.665	429.033	474.828	519.017	547.941	572.847	597.754	613.019	633.908	643.549	663.635	673.276	677.293	670.866	664.438	654.797	650.78	644.353	646.763	660.421	667.652	662.028	653.19	643.549	650.78	666.045	678.9	695.772	725.499	732.73	760.85	784.953	819.501	847.621	891.006
595.343	576.864	559.992	543.12	524.641	489.29	465.187	437.87	409.75	394.485	380.023	360.741	350.296	341.459	324.587	310.125	310.125	306.108	310.125	303.697	302.894	297.27	297.27	298.877	298.073	300.484	290.842	280.398	272.363	265.936	257.098	254.688	253.885	252.278	252.278	255.491	256.295	248.261	251.474	260.312	284.415	336.638	392.075	471.615	551.958	650.78	735.944	834.766	890.203	930.375
339.048	347.886	359.134	373.596	389.665	400.109	402.519	411.357	403.323	397.699	389.665	382.434	380.827	379.22	379.22	383.237	381.63	384.041	376.81	369.579	358.331	341.459	319.766	299.68	277.988	260.312	246.654	246.654	237.816	239.423	240.226	242.637	247.457	268.346	302.091	332.621	355.92	379.22	408.144	453.939	496.521	545.53	568.027	587.309	597.754	611.412	617.839	626.677	633.908	678.9
171.934	176.755	180.772	182.379	180.772	180.772	180.772	175.952	159.079	139.797	123.728	112.48	103.643	102.839	102.839	101.232	95.6083	86.7706	78.7363	70.7019	57.0436	49.8127	44.1887	47.4024	57.847	81.95	105.249	123.728	134.976	142.207	150.242	152.652	153.456	155.866	156.669	167.114	183.183	213.713	250.671	298.877	339.852	379.22	429.033	465.187	493.307	517.41	539.103	559.189	584.095	622.66
325.39	306.911	298.877	297.27	290.842	290.842	291.646	294.056	305.304	318.159	327.8	331.817	337.442	340.655	342.262	339.852	343.065	343.869	347.083	349.493	349.493	343.869	336.638	322.176	302.894	281.201	258.705	238.619	225.764	208.892	202.465	198.448	200.858	204.875	214.516	232.192	259.509	299.68	359.938	422.605	481.256	515.803	557.582	595.343	624.267	642.746	662.832	687.738	703.807	720.679
1679.17	1673.55	1678.37	1653.46	1594.81	1481.53	1376.28	1290.31	1238.89	1217.2	1215.59	1217.2	1216.4	1209.97	1194.7	1178.64	1138.46	1107.93	1045.27	997.863	948.05	902.254	817.894	724.696	621.856	549.548	485.273	441.084	393.682	371.989	359.938	356.724	349.493	329.407	310.125	286.022	286.022	298.877	306.108	316.552	321.373	321.373	331.817	367.168	408.144	453.939	496.521	539.906	588.112	636.318
138.19	133.37	131.763	130.959	130.959	130.959	130.959	130.959	129.352	121.318	113.284	104.446	94.8049	87.574	75.5225	66.6848	58.6505	54.6333	56.2402	58.6505	62.6676	65.8813	65.8813	67.4882	69.8985	73.9157	78.7363	85.1637	89.1809	91.5912	94.8049	97.2152	98.0186	98.0186	98.0186	102.036	106.053	116.498	135.78	159.883	203.268	245.85	303.697	352.707	396.895	441.084	478.042	515.803	555.975	584.095
354.313	393.682	447.512	519.821	603.378	675.687	757.637	826.732	883.775	925.554	956.888	968.136	942.426	921.537	930.375	947.247	983.401	1039.64	1091.86	1147.3	1190.69	1217.2	1232.46	1223.63	1160.16	1079.81	1012.32	931.981	861.279	805.842	758.44	726.303	694.165	689.345	674.08	653.994	631.498	619.446	580.881	567.223	517.41	476.435	430.64	394.485	369.579	393.682	423.409	456.349	499.735	545.53
1524.91	1557.86	1600.44	1632.57	1657.48	1665.52	1650.25	1637.39	1589.99	1540.98	1471.08	1407.61	1299.15	1211.58	1103.11	1015.54	911.896	820.304	743.978	672.473	608.198	528.658	474.828	408.144	360.741	319.766	292.449	286.022	284.415	300.484	326.193	346.279	364.758	376.81	383.237	388.058	390.468	393.682	393.682	386.451	369.579	339.852	312.535	285.218	267.543	252.278	241.833	230.585	235.406	242.637
612.215	609.002	599.36	595.343	592.13	575.257	557.582	529.462	506.966	490.897	519.017	545.53	566.42	561.599	555.172	539.103	523.034	523.034	527.052	519.821	506.966	493.307	482.059	477.239	461.974	446.708	428.229	407.34	384.844	353.51	326.193	282.005	263.526	239.423	241.03	232.995	232.192	224.157	220.14	241.03	263.526	309.321	337.442	366.365	392.878	437.067	479.649	531.069	569.633	588.916
269.15	212.91	177.558	137.387	120.515	100.429	84.3603	71.5054	61.8642	49.8127	42.5818	32.1372	24.9063	24.9063	25.7097	26.5132	30.5303	35.3509	36.9578	38.5647	40.975	40.975	40.975	44.1887	48.2058	50.6161	52.223	53.8299	56.2402	61.0607	71.5054	81.95	94.8049	107.66	110.874	118.104	124.532	129.352	134.976	153.456	166.31	182.379	195.234	205.679	228.175	268.346	313.339	371.989	419.392	486.076
530.265	524.641	514.197	494.111	472.418	444.298	431.443	408.144	409.75	413.767	422.605	433.853	433.853	449.922	465.991	494.111	507.769	515	520.624	522.231	509.376	498.931	494.914	490.897	503.752	525.445	535.086	532.676	528.658	512.59	498.128	486.076	470.008	454.743	424.212	392.075	351.1	323.783	310.125	304.501	308.518	334.228	374.399	411.357	453.136	486.88	512.59	532.676	548.744	567.223
439.477	431.443	428.229	428.229	429.033	426.623	413.767	395.289	386.451	389.665	402.519	419.392	438.674	465.187	490.897	518.214	545.53	568.027	593.736	605.788	609.002	620.25	629.087	643.549	662.028	678.9	691.755	707.824	719.072	714.251	707.824	692.558	678.9	669.259	665.242	655.601	648.37	639.532	641.942	625.07	621.053	623.463	613.019	596.147	564.009	521.428	490.897	471.615	478.042	481.256
956.888	997.863	1066.96	1128.02	1200.33	1247.73	1324.86	1397.97	1469.48	1540.18	1614.1	1700.87	1805.31	1864.77	1947.52	1982.87	1985.28	1974.03	1966	1965.2	1938.68	1907.35	1858.34	1773.98	1675.96	1572.32	1499.2	1405.2	1319.24	1230.86	1141.68	1050.89	955.281	844.407	759.243	658.011	564.009	505.359	448.315	418.588	381.63	361.544	347.886	344.672	351.903	363.151	378.416	396.896	416.981	427.426
613.822	630.694	641.139	670.866	681.311	698.986	699.789	707.02	697.379	686.131	678.097	674.883	692.558	698.986	712.644	719.072	723.892	712.644	683.721	661.225	636.318	619.446	603.378	590.523	564.813	546.334	525.445	510.983	486.88	474.828	454.743	433.853	408.947	371.989	339.048	302.894	273.167	243.44	228.175	219.337	214.516	209.696	204.875	200.858	204.875	221.747	251.474	282.005	326.193	388.861
1053.3	1038.03	1025.98	991.435	949.657	885.382	823.518	759.243	698.183	642.746	597.754	575.257	568.83	563.206	554.368	549.548	523.838	490.897	439.477	397.699	355.117	331.817	318.962	312.535	321.373	332.621	341.459	345.476	347.083	342.262	343.869	343.065	338.245	333.424	332.621	335.835	336.638	343.869	342.262	337.442	347.083	359.938	383.237	425.819	463.58	495.718	519.017	548.744	568.83	580.881
141.404	132.566	119.711	109.267	103.643	94.0015	89.9843	81.95	73.1123	60.2573	49.0093	40.1715	33.7441	30.5303	28.9235	28.9235	28.9235	29.7269	30.5303	32.1372	37.7612	48.2058	61.0608	72.3088	85.9672	92.3946	96.4118	94.0015	94.0015	95.6083	100.429	107.66	112.48	115.694	122.925	127.746	134.976	144.618	153.456	162.293	169.524	173.541	172.738	169.524	167.917	162.293	168.721	178.362	199.251	220.14
360.741	376.81	395.289	417.785	444.298	474.025	515.803	566.42	595.343	613.822	619.446	614.626	597.754	577.668	564.813	554.368	546.334	525.445	507.769	482.863	466.794	441.888	417.785	393.682	372.793	351.903	325.39	286.825	236.209	205.679	183.986	170.327	155.866	145.421	138.994	132.566	130.156	126.139	121.318	122.925	122.925	121.318	136.583	151.849	167.917	179.165	195.234	225.764	260.312	293.253
717.465	709.431	712.644	707.02	703.003	698.183	692.558	680.507	662.832	639.532	591.326	537.496	474.025	436.264	403.323	380.827	368.775	344.672	318.159	294.86	268.346	240.226	230.585	225.764	230.585	237.816	245.85	255.491	257.902	254.688	251.474	257.098	265.936	280.398	286.825	294.056	300.484	304.501	306.911	303.697	306.108	307.714	307.714	300.484	295.663	297.27	294.86	296.466	300.484	306.108
255.491	249.064	252.278	265.936	273.97	274.774	261.115	241.833	218.534	199.251	180.772	168.721	170.328	174.345	181.576	185.593	186.396	182.379	173.541	169.524	168.721	170.328	167.917	163.097	147.028	131.763	117.301	111.677	106.856	107.66	107.66	110.07	107.66	98.0186	84.3603	76.326	77.1294	83.5569	97.2152	109.267	118.908	127.746	137.387	152.652	170.327	202.465	227.371	265.133	300.484	345.476
200.054	200.858	195.234	196.841	194.43	193.627	184.789	178.362	175.148	179.165	199.251	218.534	253.885	294.056	365.562	418.588	470.008	506.966	526.248	539.906	548.744	559.992	559.189	564.813	566.42	577.668	584.899	596.95	612.215	625.07	636.318	637.122	633.105	608.198	569.633	498.931	453.939	416.178	392.878	377.613	372.793	367.972	359.938	350.296	337.442	326.997	310.928	295.663	282.005	279.594
523.034	475.632	433.05	408.144	384.041	363.151	344.672	323.783	296.466	277.988	253.885	237.816	223.354	209.696	196.841	183.986	173.541	168.721	163.097	167.114	168.721	168.721	164.703	159.883	160.686	166.31	175.952	193.627	228.978	259.509	293.253	331.014	373.596	407.34	441.084	474.828	503.752	530.265	542.317	553.565	549.548	549.548	546.334	560.796	579.275	595.343	604.181	609.002	593.736	565.616
130.959	130.959	133.37	136.583	140.601	146.225	152.652	159.883	166.31	166.31	163.9	159.883	155.062	157.473	160.686	168.721	171.131	171.934	175.952	195.234	217.73	249.867	274.774	298.877	317.356	336.638	351.903	367.168	386.451	414.571	441.084	465.187	482.059	493.307	495.718	486.88	482.059	484.47	491.7	498.931	499.735	519.017	514.197	527.855	559.189	584.899	598.557	616.232	633.908	651.583
580.078	568.027	552.761	527.052	494.111	474.025	457.956	443.495	424.212	412.964	396.092	383.237	365.562	344.672	335.031	324.587	322.176	316.552	331.014	344.672	351.1	354.313	358.331	357.527	359.134	372.793	385.647	398.502	407.34	418.588	435.46	445.101	457.956	472.418	488.487	485.273	479.649	467.598	465.187	449.118	448.315	459.563	478.846	486.88	498.931	503.752	503.752	488.487	470.811	457.153
30.5303	29.7269	28.12	26.5132	25.7097	27.3166	27.3166	26.5132	25.7097	25.7097	24.9063	24.9063	24.9063	24.9063	24.1029	23.2994	23.2994	23.2994	22.496	27.3166	33.7441	41.7784	48.2058	55.4367	59.4539	61.0608	60.2573	60.2573	61.0608	61.0608	61.0608	61.0608	62.6676	65.8813	69.0951	73.1122	77.1294	79.5397	80.3431	83.5569	81.1466	77.1294	72.3088	69.8985	69.0951	72.3088	78.7363	88.3774	106.856	130.156
86.7706	79.5397	73.9157	69.8985	68.2916	62.6676	55.4367	45.7955	40.1715	40.1715	43.3852	49.0093	57.0436	73.1122	88.3775	98.8221	107.66	111.677	115.694	117.301	119.711	124.532	129.352	131.763	130.156	126.942	123.728	122.925	122.925	120.515	116.498	117.301	117.301	115.694	104.446	94.0015	85.9672	81.1466	79.5397	77.9329	77.9329	81.95	86.7706	94.8049	105.249	120.515	143.814	160.686	179.969	200.858
293.253	286.022	279.594	262.722	253.081	241.833	240.226	238.619	243.44	244.243	247.457	257.902	266.739	268.346	269.15	265.133	267.543	266.739	271.56	277.988	279.594	277.184	273.167	271.56	270.757	258.705	244.243	219.337	196.841	170.328	154.259	142.207	129.352	116.498	110.874	107.66	107.66	102.839	103.643	103.643	106.053	110.874	121.318	137.387	163.9	184.789	209.696	220.944	231.388	243.44
310.928	332.621	351.1	363.151	384.844	409.75	438.674	480.452	524.641	551.958	576.061	585.702	591.326	604.181	617.839	645.156	669.259	678.097	669.259	647.566	622.66	588.112	569.633	548.744	541.513	515	484.47	449.119	396.092	344.672	303.697	269.15	248.261	230.585	210.499	187.2	151.849	126.942	117.301	120.515	131.763	138.994	147.831	142.207	136.583	128.549	132.566	136.583	138.994	145.421
118.105	101.232	85.9672	71.5054	60.2573	51.4196	45.7955	38.5646	36.1544	36.9578	40.1715	46.599	52.223	58.6505	65.0779	69.8985	72.3088	72.3088	71.5054	71.5054	72.3088	73.1122	73.9157	74.7191	77.1294	80.3431	82.7534	85.9672	89.1809	90.7877	90.7877	85.1637	80.3431	75.5225	77.1294	81.1466	89.1809	89.9843	92.3946	94.0015	99.6255	106.053	123.728	143.814	168.721	177.558	188.003	197.644	208.089	216.123
2782.29	2681.86	2596.69	2462.52	2376.55	2289.78	2247.2	2242.38	2205.42	2198.19	2141.95	2076.07	1932.25	1810.13	1647.04	1534.56	1397.17	1301.56	1195.51	1107.93	1023.57	957.691	916.716	881.365	853.245	829.142	790.577	741.568	680.507	626.677	563.206	508.572	466.794	439.477	433.05	422.605	417.785	417.785	413.767	412.964	408.144	412.964	408.144	402.519	396.092	388.861	384.844	378.416	380.023	380.023
486.076	528.658	565.616	603.378	632.301	657.207	682.917	714.251	744.782	764.867	784.953	807.449	830.749	840.39	843.604	835.569	821.911	794.594	759.243	710.234	666.045	629.087	589.719	556.779	527.855	523.838	519.017	515.803	490.897	468.401	442.691	426.622	388.058	355.117	336.638	348.69	376.81	410.554	442.691	452.332	457.956	457.153	457.956	458.76	473.221	474.828	462.777	439.477	416.981	401.716
760.85	748.799	745.585	743.175	746.389	742.371	739.158	735.944	735.944	742.371	759.243	783.346	797.808	814.68	817.091	807.449	779.329	762.457	744.782	728.713	703.807	694.969	674.08	652.387	648.37	636.318	641.139	640.335	645.96	638.729	625.07	590.523	554.368	521.428	502.949	486.076	483.666	476.435	460.367	449.119	445.101	436.264	431.443	416.981	412.964	399.306	395.289	384.041	380.023	376.006
453.939	468.401	483.666	500.538	507.769	519.017	518.214	497.325	461.974	431.443	413.767	408.947	414.571	423.409	425.819	409.75	384.844	358.331	342.262	327.8	318.962	307.714	289.236	268.346	238.619	213.713	188.003	169.524	155.062	142.207	134.173	122.925	118.908	110.874	118.105	125.335	147.028	159.079	166.31	171.131	179.969	203.268	227.371	251.474	272.363	298.073	308.518	323.783	342.262	376.81
1451.8	1542.59	1618.11	1692.03	1768.35	1827.81	1872.8	1888.07	1910.56	1890.48	1897.71	1884.85	1877.62	1885.66	1892.89	1892.08	1866.37	1842.27	1780.41	1714.52	1651.05	1588.39	1511.26	1446.98	1372.26	1292.72	1201.93	1104.72	1024.38	941.622	915.913	905.468	935.195	960.101	1002.68	1037.23	1070.17	1088.65	1113.56	1140.07	1161.76	1173.81	1177.83	1156.94	1129.63	1091.86	1058.12	1015.54	981.794	925.554
1985.28	1888.87	1838.25	1775.59	1758.71	1737.02	1748.27	1734.61	1737.02	1736.22	1737.82	1741.04	1723.36	1589.19	1356.19	1103.92	907.878	731.123	604.984	555.172	515	474.828	453.136	427.426	404.126	367.972	342.262	306.108	297.27	294.056	302.09	325.39	338.245	354.313	355.117	352.707	341.459	347.083	350.296	349.493	349.493	355.117	363.151	371.186	387.254	398.502	407.34	404.126	401.716	395.289
162.293	158.276	165.507	177.558	194.43	212.91	234.602	259.509	302.09	338.245	385.647	421.802	465.991	509.376	547.137	579.275	606.591	638.729	667.652	711.841	754.423	789.774	817.091	835.569	854.048	866.903	881.365	895.024	895.024	871.724	840.39	801.825	764.064	727.106	684.524	653.19	628.284	613.822	588.916	568.027	523.838	479.649	433.853	399.306	366.365	334.228	314.142	297.27	277.988	269.953
1234.88	1155.34	1107.93	1081.42	1066.15	1057.32	1042.05	1031.61	1021.16	987.418	952.871	917.52	870.92	803.432	756.833	721.482	718.268	723.892	733.534	743.175	749.602	746.389	738.354	722.285	712.644	691.755	683.721	677.293	662.832	637.122	619.446	590.523	564.009	536.693	506.966	479.649	449.118	425.016	396.092	380.827	360.741	355.117	348.69	343.869	331.817	316.552	302.09	282.808	268.346	256.295
106.856	107.66	108.463	110.07	114.087	115.694	111.677	106.856	101.232	95.6083	88.3775	80.3431	75.5225	74.7191	73.9157	76.326	81.95	91.5912	105.249	119.711	126.942	133.37	134.976	134.976	133.37	130.156	126.942	125.335	122.925	122.122	119.711	113.284	109.267	102.839	96.4118	93.198	91.5912	85.9672	77.1294	65.0779	52.223	44.1887	39.3681	38.5647	42.5818	44.9921	57.847	72.3088	86.7706	108.463
1516.88	1487.15	1446.98	1405.2	1340.93	1312	1270.23	1235.68	1181.05	1133.64	1068.56	976.17	895.827	822.715	753.619	691.755	650.78	609.002	576.864	547.941	515	486.076	452.332	420.998	386.451	374.399	364.758	354.313	340.655	348.69	353.51	365.562	361.544	364.758	359.134	367.972	369.579	380.023	391.271	410.554	423.409	437.87	453.939	466.794	475.632	494.914	504.555	509.376	508.572	507.769
1473.49	1401.19	1353.78	1329.68	1295.13	1288.71	1250.94	1216.4	1182.65	1148.91	1106.33	1111.95	1117.57	1142.48	1165.78	1172.21	1161.76	1177.03	1179.44	1181.85	1173.81	1177.03	1161.76	1128.02	1093.47	1062.94	1012.32	975.367	935.195	886.989	846.817	808.253	759.243	714.251	662.028	623.463	601.771	590.523	570.437	555.172	532.676	509.376	480.452	445.101	421.802	400.913	390.468	392.075	396.092	405.733
186.396	205.679	216.123	236.209	248.261	259.509	254.688	249.867	243.44	245.85	253.081	264.329	273.167	282.005	285.218	290.039	289.236	286.825	277.988	274.774	265.133	262.722	245.85	234.602	210.499	197.644	188.003	198.448	220.14	241.03	257.098	267.543	270.757	275.577	278.791	287.629	297.27	313.339	343.869	375.203	406.537	426.623	433.05	441.084	448.315	456.349	457.956	453.136	435.46	414.571
1813.35	1796.47	1773.98	1743.45	1736.22	1756.3	1781.21	1803.71	1781.21	1757.91	1696.05	1641.41	1553.84	1464.66	1363.42	1279.06	1179.44	1074.19	967.332	874.134	805.039	764.867	727.106	718.268	716.662	719.072	698.183	688.541	654.797	649.977	625.874	614.626	598.557	592.933	587.309	580.078	565.616	551.154	533.479	539.906	541.513	539.906	521.428	510.983	482.863	438.674	393.682	363.151	339.048	333.424
636.318	602.574	545.53	482.863	416.178	379.22	351.1	325.39	306.108	296.466	289.236	277.988	259.509	245.85	232.995	224.961	217.73	205.679	198.448	186.396	172.738	154.259	139.797	131.763	129.352	129.352	133.37	132.566	136.583	143.814	148.635	150.242	155.866	163.9	167.114	166.31	165.507	162.293	159.079	152.652	145.421	141.404	141.404	141.404	142.207	141.404	154.259	165.507	188.806	212.106
2355.66	2064.82	1790.05	1512.86	1255.76	1046.87	874.134	748.799	631.498	535.086	469.204	414.571	357.527	312.535	265.936	239.423	201.661	171.934	134.976	112.48	92.3946	77.9328	66.6848	57.847	52.223	46.599	44.1887	40.1715	38.5647	36.9578	35.3509	35.3509	33.7441	36.1544	38.5647	42.5818	51.4196	58.6505	67.4882	77.9328	89.9843	110.874	130.959	158.276	185.593	225.764	258.705	294.86	334.228	367.168
1538.57	1488.76	1421.27	1354.59	1234.07	1126.41	1010.72	912.699	837.176	777.722	706.217	639.532	571.24	530.265	485.273	445.101	411.357	383.237	355.117	320.569	284.415	247.457	213.713	185.593	159.079	143.814	131.763	122.122	114.087	103.643	93.1981	84.3603	75.5225	73.1122	75.5225	81.95	86.7706	89.9843	92.3946	103.643	125.335	146.225	163.9	177.558	197.644	206.482	216.123	218.534	225.764	232.995
22.496	24.1029	24.9063	30.5303	37.7612	43.3853	51.4196	58.6505	64.2745	68.2917	72.3088	77.1294	81.95	85.9672	94.8049	102.036	112.48	124.532	140.601	153.456	174.345	192.824	214.516	232.995	237.012	235.406	233.799	236.209	238.619	249.064	259.509	279.594	290.039	302.09	312.535	321.373	330.211	334.228	329.407	317.356	304.501	286.825	269.15	251.474	236.209	232.192	236.209	242.637	236.209	231.388
1515.27	1549.82	1569.1	1647.84	1718.54	1859.95	1990.91	2127.49	2253.63	2367.71	2496.26	2617.58	2725.24	2794.34	2851.38	2843.35	2828.08	2785.5	2787.11	2767.02	2761.4	2755.77	2758.99	2757.38	2681.86	2613.57	2497.07	2400.66	2277.73	2164.45	2044.74	1911.37	1764.34	1613.29	1480.73	1371.46	1282.28	1219.61	1162.57	1103.11	1042.05	982.598	917.52	842.8	770.491	723.892	672.473	621.053	566.42	530.265
475.632	467.598	464.384	457.153	449.922	447.512	449.119	479.649	494.111	539.906	564.009	584.095	605.788	642.746	670.062	702.2	719.072	734.337	742.371	749.602	742.371	732.73	734.337	766.474	805.039	849.228	876.544	899.041	888.596	875.741	828.339	801.825	767.278	732.73	688.541	653.19	609.805	577.668	547.137	517.41	486.076	468.401	449.119	421.802	371.989	322.98	272.363	235.406	204.875	176.755
1103.92	1094.27	1060.53	1026.79	984.205	957.691	908.682	895.827	874.134	879.758	878.955	896.63	899.041	960.905	1017.95	1087.85	1153.73	1251.75	1296.74	1317.63	1307.18	1287.1	1291.12	1303.17	1309.59	1315.22	1293.53	1271.83	1222.82	1195.51	1169.8	1151.32	1100.7	1066.15	1007.5	959.298	887.793	802.629	669.259	566.42	485.273	447.512	447.512	447.512	449.119	449.119	446.708	451.529	460.367	473.221
645.156	634.711	629.087	608.198	592.933	568.027	545.53	521.428	512.59	501.342	494.111	489.29	498.128	506.162	515.803	523.034	515	497.325	477.239	457.956	440.281	431.443	423.409	411.357	400.109	393.682	387.254	385.647	382.434	377.613	363.955	351.903	336.638	317.356	291.646	265.936	239.423	218.534	205.679	200.858	194.43	193.627	197.644	211.303	223.354	238.619	258.705	277.184	295.663	312.535
156.669	145.421	141.404	140.601	138.19	141.404	141.404	141.404	137.387	134.976	130.156	123.728	113.284	106.856	103.643	102.839	106.856	112.48	114.891	111.677	107.66	103.643	96.4118	87.574	79.5397	73.1122	65.8814	60.2573	57.847	57.0436	55.4367	55.4367	53.8299	54.6333	52.223	49.0093	46.599	41.7784	36.9578	32.9406	32.9406	34.5475	35.3509	36.9578	38.5647	43.3853	49.8127	61.0608	67.4882	79.5397
155.866	159.883	163.097	165.507	169.524	176.755	184.789	192.02	197.644	204.072	207.285	213.713	215.32	208.089	208.089	206.482	216.927	231.388	245.047	263.526	277.988	302.09	315.749	332.621	340.655	344.672	343.065	348.69	362.348	383.237	404.126	427.426	452.332	477.239	497.325	513.393	531.069	537.496	537.496	534.282	517.41	503.752	480.452	469.204	456.349	451.529	448.315	460.367	468.401	482.059
2673.82	2517.96	2389.41	2293.8	2235.15	2162.04	2062.41	1881.64	1746.66	1574.73	1442.16	1316.02	1234.07	1162.57	1137.66	1129.63	1138.46	1140.07	1128.02	1108.74	1089.45	1058.12	1020.36	966.529	907.075	836.373	771.295	703.807	642.746	568.027	501.342	441.084	398.502	355.117	323.783	292.449	254.688	215.32	179.969	158.276	133.37	118.908	107.66	94.0015	81.1466	71.5054	69.8985	67.4882	68.2917	67.4882
3461.99	3395.3	3350.31	3347.9	3392.89	3433.87	3506.98	3571.26	3656.42	3743.19	3873.35	3835.59	3825.94	3775.33	3747.21	3680.52	3617.05	3538.32	3482.08	3437.08	3399.32	3384.06	3371.2	3323.8	3259.52	3134.19	2994.39	2845.76	2732.47	2566.97	2401.46	2143.56	2039.91	1890.48	1805.31	1732.2	1713.72	1750.68	1810.94	1863.96	1929.84	1996.53	2007.78	1969.21	1908.15	1840.66	1773.17	1713.72	1647.04	1576.33
2080.09	2084.91	2084.91	2093.74	2112.22	2122.67	2128.29	2148.38	2149.18	2190.96	2205.42	2235.95	2259.25	2248	2227.11	2191.76	2152.39	2119.45	2125.88	2131.51	2101.78	2061.61	2014.2	1936.27	1851.91	1787.64	1689.62	1594.01	1475.9	1382.71	1265.41	1185.87	1112.75	1048.48	1013.13	979.384	958.495	931.981	885.382	819.501	772.902	715.055	681.311	633.105	609.002	582.488	555.172	525.445	520.624	518.214
228.978	253.885	274.774	297.27	326.997	355.117	380.827	406.537	436.264	477.239	523.838	580.881	662.832	759.243	851.638	991.435	1101.51	1215.59	1301.56	1368.25	1406.01	1414.04	1414.04	1418.06	1419.66	1414.04	1408.42	1395.56	1377.89	1353.78	1320.04	1279.06	1233.27	1164.98	1083.83	1001.08	875.741	772.902	656.404	562.403	473.221	416.178	380.023	355.117	326.997	302.894	285.218	279.594	283.611	293.253
643.549	666.849	668.456	669.259	658.011	642.746	629.891	613.019	590.523	568.83	551.958	531.069	507.769	481.256	452.332	417.785	382.434	336.638	288.432	239.423	192.02	150.242	118.908	106.053	94.0015	90.7878	85.9672	81.1466	77.1294	73.9157	70.7019	69.8985	75.5225	81.1466	86.7706	95.6083	105.249	109.267	110.874	110.07	107.66	103.643	99.6255	103.643	106.856	113.284	124.532	137.387	151.045	165.507
422.605	407.34	396.896	396.092	412.964	447.512	496.521	568.027	613.019	658.011	686.934	710.234	700.593	706.217	698.986	703.003	709.431	715.055	717.465	710.234	697.379	683.721	671.669	658.011	636.318	603.378	557.582	502.145	438.674	397.699	359.938	323.783	289.236	282.005	264.329	258.705	243.44	233.799	228.978	239.423	253.081	270.757	292.449	314.945	334.228	348.69	360.741	369.579	383.237	383.237
212.106	181.576	153.456	135.78	118.104	110.874	103.643	99.6255	94.8049	89.1809	82.7534	77.9328	72.3088	67.4882	61.0608	56.2402	51.4196	43.3853	37.7612	30.5303	23.2994	19.2823	16.872	12.8548	8.8377	4.8205	3.2137	3.2137	4.0171	4.8205	4.8205	4.8205	4.0171	4.0171	4.8205	6.4274	7.2308	8.0342	9.6411	12.0514	13.6583	15.2651	16.0686	16.872	16.872	16.872	16.872	19.2823	22.496	26.5132
324.587	343.065	362.348	393.682	431.443	466.794	502.949	531.069	551.154	564.813	596.147	627.481	670.062	715.055	756.03	783.346	789.774	787.364	788.97	791.381	803.432	813.073	821.911	827.535	832.356	826.732	837.176	839.587	853.245	845.211	853.245	836.373	822.715	797.808	766.474	739.158	709.431	695.772	674.883	653.19	626.677	604.181	572.044	548.744	533.479	509.376	484.47	449.922	420.195	388.861
2961.45	2934.94	2873.07	2786.3	2702.75	2625.62	2614.37	2644.9	2727.65	2795.14	2869.86	2841.74	2821.65	2743.72	2639.28	2511.53	2463.32	2415.92	2386.19	2355.66	2329.95	2290.59	2305.85	2326.74	2364.5	2390.21	2399.05	2322.72	2227.92	2066.43	1912.17	1716.13	1565.89	1413.24	1307.99	1198.72	1138.46	1054.1	982.598	902.254	835.569	768.885	743.978	687.738	642.746	588.916	547.137	502.145	487.683	456.349
1275.85	1240.5	1211.58	1170.6	1144.89	1124	1086.24	1045.27	1005.09	947.247	872.527	813.073	740.764	663.635	598.557	569.633	547.941	550.351	536.693	532.676	515.803	495.718	472.418	444.298	411.357	387.254	357.527	347.083	351.1	357.527	367.972	377.613	379.22	372.793	362.348	346.279	327.8	309.321	298.877	286.022	257.098	245.047	238.619	243.44	250.671	277.184	303.697	349.493	388.058	423.409
1680.78	1834.24	1987.69	2125.08	2235.95	2279.34	2333.97	2396.64	2445.65	2505.91	2527.6	2573.39	2586.25	2618.39	2656.95	2655.34	2606.33	2465.73	2344.42	2200.6	2050.36	1882.44	1737.02	1589.19	1459.03	1353.78	1310.4	1245.32	1164.17	1083.03	987.418	905.468	813.877	726.303	633.908	539.906	440.281	335.031	291.646	260.312	247.457	232.995	241.03	243.44	248.261	250.671	257.902	265.133	280.398	302.09
31.3338	27.3166	24.9063	22.496	19.2823	16.872	14.4617	11.248	10.4445	10.4445	10.4445	14.4617	19.2823	24.1029	26.5132	28.9235	31.3338	31.3338	30.5303	29.7269	29.7269	29.7269	29.7269	30.5303	31.3338	32.9406	35.3509	40.1715	44.1887	53.0264	62.6676	75.5225	82.7534	94.8049	103.643	115.694	126.139	141.404	174.345	201.661	233.799	274.774	317.356	352.707	391.271	429.033	455.546	484.47	517.41	551.958
457.153	453.939	461.974	468.401	480.452	482.059	483.666	473.221	461.974	441.084	429.033	422.605	418.588	416.981	412.161	416.981	424.212	436.264	450.725	467.598	488.487	504.555	517.41	530.265	540.71	548.744	547.137	540.71	547.941	568.027	596.147	626.677	660.421	696.576	742.371	780.133	820.304	846.014	877.348	888.596	893.417	886.989	870.92	837.98	805.039	775.312	735.944	706.217	682.114	663.635
290.842	292.449	293.253	291.646	287.629	279.594	277.184	273.97	273.97	267.543	260.312	257.098	249.064	246.654	243.44	249.064	254.688	256.295	262.722	277.184	284.415	289.236	305.304	325.39	356.724	388.058	457.956	543.924	653.19	773.705	895.024	1023.57	1127.22	1227.64	1297.54	1360.21	1446.18	1505.63	1578.74	1633.38	1675.96	1699.26	1704.88	1698.46	1687.21	1665.52	1642.22	1577.94	1504.03	1410.02
1342.54	1298.35	1318.43	1346.55	1400.38	1443.77	1479.12	1500.01	1515.27	1477.51	1410.02	1283.08	1159.35	1024.38	945.64	901.451	879.758	862.083	866.1	879.758	892.613	905.468	903.058	859.672	811.466	743.175	661.225	600.164	547.137	516.607	491.7	478.846	485.273	506.162	525.445	531.872	531.872	529.462	523.034	508.572	483.666	463.58	438.674	406.537	379.22	354.313	341.459	334.228	332.621	327.8
461.974	454.743	441.888	431.443	410.554	392.878	369.579	347.083	317.356	291.646	268.346	253.081	235.406	213.713	195.234	175.952	159.883	143.814	132.566	123.728	123.728	127.746	133.37	139.797	139.797	140.601	139.797	134.173	125.335	122.925	126.942	130.959	131.763	134.976	135.78	136.583	137.387	138.994	139.797	140.601	137.387	132.566	124.532	118.105	113.284	113.284	112.48	113.284	114.087	115.694
406.537	414.571	429.033	437.87	450.725	464.384	478.042	488.487	511.786	542.317	584.899	623.463	684.524	734.337	780.936	795.398	797.808	785.757	776.919	792.988	805.039	810.663	809.86	806.646	817.091	835.569	874.938	919.126	953.674	976.974	988.222	984.205	975.367	938.409	903.058	837.98	796.201	745.585	713.448	678.097	649.977	640.335	641.942	649.173	646.763	643.549	623.463	597.754	552.761	513.393
689.345	677.293	666.045	658.814	630.694	605.788	570.437	543.12	514.197	486.88	484.47	488.487	486.88	461.974	430.64	380.827	343.869	310.928	296.466	282.005	273.97	263.526	255.491	249.064	239.423	230.585	224.157	216.927	204.875	189.61	175.952	163.097	148.635	134.976	125.335	125.335	136.583	151.849	159.079	171.934	198.448	231.388	281.201	365.562	446.708	539.103	629.891	727.91	795.398	848.424
1682.39	1651.86	1598.03	1624.54	1654.27	1697.65	1701.67	1764.34	1792.46	1837.45	1897.71	1959.57	2031.08	2085.71	2174.09	2262.47	2363.7	2452.88	2562.15	2632.04	2669	2718.01	2758.99	2779.88	2803.18	2803.98	2820.85	2845.76	2824.06	2836.92	2822.46	2777.47	2736.49	2687.48	2652.93	2587.86	2505.1	2377.36	2255.23	2086.51	1937.08	1784.42	1639	1492.78	1390.74	1282.28	1189.08	1082.22	985.811	899.844
653.994	611.412	598.557	582.488	570.437	572.044	587.309	597.754	614.626	629.087	645.96	650.78	651.583	646.763	635.515	620.25	596.95	566.42	527.855	484.47	449.922	411.357	393.682	365.562	343.869	324.587	296.466	267.543	246.654	224.961	225.764	221.747	237.012	242.636	252.278	252.278	253.081	254.688	253.885	254.688	263.526	268.346	284.415	319.766	381.63	451.529	525.445	600.967	637.925	663.635
5083.32	5221.51	5299.44	5334.79	5272.93	5195.8	5006.19	4806.94	4502.43	4261.4	4001.9	3739.98	3372.01	3205.69	3060.27	3116.51	3202.48	3294.07	3355.13	3383.25	3370.4	3314.96	3187.22	3063.49	2950.2	2841.74	2754.97	2705.96	2684.27	2714.8	2756.58	2816.83	2923.69	3001.62	3032.96	3032.15	2939.76	2827.28	2717.21	2651.33	2635.26	2644.1	2682.66	2706.76	2729.26	2742.11	2757.38	2770.23	2781.48	2790.32
3392.89	3290.06	3249.88	3245.87	3260.33	3290.86	3331.03	3377.63	3405.75	3360.76	3298.09	3206.5	3110.89	2982.34	2832.1	2682.66	2559.74	2473.77	2483.41	2510.73	2519.56	2493.05	2424.76	2367.71	2259.25	2137.93	1999.74	1859.14	1757.11	1685.6	1668.73	1669.53	1646.23	1610.88	1543.39	1491.97	1414.84	1352.18	1244.52	1136.05	1009.11	887.793	786.56	712.644	633.908	556.779	525.445	504.555	492.504	469.204
1108.74	1038.84	972.153	902.254	851.638	802.629	750.406	713.448	674.883	625.07	576.864	531.872	506.966	494.914	482.863	484.47	491.7	506.162	508.572	492.504	477.239	464.384	459.563	453.136	458.76	481.256	518.214	574.454	622.66	681.311	753.619	830.749	909.485	960.905	988.222	1016.34	1009.91	1025.98	1031.61	1050.89	1081.42	1106.33	1109.54	1099.1	1085.44	1068.56	1037.23	1002.68	954.477	922.34
3180.79	3289.25	3369.59	3471.63	3556.79	3597.77	3631.51	3609.02	3578.49	3537.51	3493.32	3494.13	3482.88	3482.88	3496.54	3486.09	3494.93	3506.18	3478.06	3414.59	3331.03	3226.58	3113.3	3032.96	2922.89	2784.7	2700.34	2605.53	2543.67	2458.5	2385.39	2310.67	2213.46	2151.59	2064.82	1993.32	1916.99	1815.76	1716.93	1690.42	1630.97	1635.79	1674.35	1741.84	1778	1841.47	1885.66	1916.19	1934.66	1947.52
772.098	812.27	854.048	901.451	956.888	1009.11	1056.51	1090.26	1099.9	1095.88	1048.48	993.846	950.46	923.947	901.451	899.844	910.289	921.537	934.392	926.357	888.596	848.424	792.184	737.551	692.558	647.566	610.608	568.027	535.889	511.786	477.239	447.512	424.212	391.271	360.741	341.459	322.176	300.484	277.184	248.261	217.73	202.465	193.627	190.413	191.217	184.789	181.576	167.917	159.079	151.849
83.5569	86.7706	88.3775	94.0015	104.446	121.318	143.814	162.293	179.165	201.661	221.747	245.85	266.739	284.415	299.68	318.962	347.083	374.399	407.34	448.315	476.435	495.718	512.59	534.282	543.924	547.137	542.317	532.676	529.462	535.086	527.052	529.462	523.838	544.727	563.206	602.574	629.087	662.832	675.687	682.917	676.49	665.242	667.652	668.456	664.438	668.456	678.097	694.165	702.2	706.217
1418.86	1506.44	1561.87	1605.26	1649.45	1692.83	1743.45	1773.98	1798.08	1805.31	1794.87	1756.3	1708.1	1619.72	1530.54	1439.75	1344.95	1243.71	1153.73	1082.22	997.059	925.554	863.69	820.304	783.346	756.833	747.192	736.747	733.534	726.303	731.927	748.799	776.115	805.039	843.604	868.51	866.1	869.314	869.314	862.886	840.39	803.432	770.491	729.516	690.952	659.618	623.463	571.24	519.821	470.811
643.549	650.78	642.746	634.711	630.694	630.694	639.532	649.173	662.832	686.131	715.858	741.568	759.243	757.636	744.782	730.32	710.234	695.772	679.704	673.276	666.849	676.49	682.114	690.952	693.362	687.738	670.062	648.37	636.318	621.856	600.967	576.864	549.548	526.248	507.769	502.145	500.538	501.342	484.47	462.777	425.016	388.861	357.527	331.817	322.176	323.783	335.835	348.69	367.972	375.203
8.0343	9.6411	11.248	12.8548	13.6583	15.2651	16.0686	17.6754	20.8892	25.7097	28.9235	32.9406	34.5475	36.9578	36.9578	36.9578	36.9578	36.9578	36.9578	36.1544	33.7441	31.3338	30.5303	29.7269	30.5303	32.1372	33.7441	34.5475	33.7441	32.1372	28.9235	26.5132	23.2994	24.9063	26.5132	28.12	29.7269	32.9406	36.1544	39.3681	40.1715	40.1715	40.1715	39.3681	39.3681	37.7612	36.1544	33.7441	33.7441	36.1544
744.782	781.74	804.236	825.125	837.98	860.476	868.51	870.92	868.51	843.604	815.484	787.364	760.85	724.696	700.593	670.866	651.583	646.763	649.977	635.515	630.694	617.839	588.112	578.471	573.651	572.044	559.189	562.403	568.027	581.685	612.215	642.746	671.669	700.593	724.696	739.158	750.406	747.192	724.696	698.183	676.49	657.207	647.566	630.694	607.395	575.257	546.334	519.821	489.29	463.58
903.861	938.409	1001.08	1079.01	1148.91	1205.15	1272.64	1316.83	1366.64	1405.2	1430.11	1429.31	1430.11	1445.37	1442.16	1445.37	1434.93	1435.73	1425.29	1421.27	1386.72	1343.34	1278.26	1187.47	1072.58	979.384	886.989	781.74	687.738	583.292	489.29	411.357	359.134	314.945	268.346	243.44	223.354	208.892	196.037	190.413	183.986	175.952	167.917	166.31	164.703	163.097	160.686	158.276	155.866	149.438
864.493	805.842	760.047	724.696	701.396	702.2	704.61	704.61	700.593	707.824	711.038	704.61	694.969	672.473	653.994	625.07	581.685	530.265	483.666	449.119	415.374	386.451	349.493	316.552	283.611	251.474	215.32	194.43	180.772	175.952	169.524	173.541	182.379	200.054	208.089	214.516	219.337	226.568	230.585	240.226	255.491	266.739	272.363	273.97	268.346	265.133	265.936	270.757	272.363	276.381
1328.88	1347.36	1358.6	1376.28	1386.72	1391.54	1384.31	1348.16	1287.1	1207.56	1121.59	1011.52	894.22	805.842	746.389	682.917	613.822	530.265	469.204	393.682	338.245	281.201	232.995	201.661	175.148	155.062	146.225	142.207	154.259	164.703	176.755	195.234	220.14	241.03	251.474	261.115	266.739	269.953	270.757	282.808	301.287	331.014	358.331	389.665	433.853	485.273	519.821	547.941	574.454	594.54
902.254	870.117	830.749	797.808	765.671	744.782	708.627	675.686	617.036	575.257	528.658	523.838	512.59	510.983	515	516.607	520.624	528.658	534.282	528.658	539.103	547.137	561.599	566.42	573.651	575.257	580.881	586.505	592.13	604.181	624.267	647.566	661.225	697.379	708.627	715.858	719.875	721.482	720.679	712.644	704.61	686.131	669.259	646.763	641.139	634.711	637.122	644.353	641.139	636.318
2044.74	2016.61	2017.42	1995.73	2008.58	2015.01	1990.91	1958.77	1873.6	1765.94	1640.61	1504.03	1365.83	1270.23	1163.37	1093.47	1056.51	1036.43	1018.75	982.598	963.315	928.768	898.237	851.638	814.68	776.115	754.423	755.226	774.509	834.766	928.768	1031.61	1176.22	1286.3	1361.82	1407.61	1438.95	1464.66	1477.51	1495.19	1500.81	1493.58	1472.69	1456.62	1439.75	1427.7	1406.01	1385.92	1354.59	1324.86
625.874	580.881	557.582	531.872	510.179	497.325	473.221	453.136	428.229	407.34	380.827	347.886	311.732	277.988	253.081	224.157	199.251	193.627	204.875	236.209	259.509	290.039	302.894	328.604	350.296	374.399	401.716	422.605	436.264	441.888	445.905	448.315	454.743	461.17	475.632	490.897	509.376	521.428	519.017	511.786	488.487	470.811	441.888	432.247	418.588	407.34	397.699	381.63	374.399	371.989
725.499	693.362	671.669	645.156	624.267	598.557	578.471	560.796	558.385	557.582	564.009	576.864	596.95	608.198	619.446	609.002	608.198	592.13	595.343	608.198	625.07	641.942	662.028	678.9	695.772	710.234	715.055	710.234	700.593	682.114	686.131	693.362	701.396	690.952	702.2	688.541	685.328	678.9	688.541	691.755	716.662	744.782	770.491	792.988	817.091	817.894	817.091	812.27	798.612	792.184
453.136	446.708	437.87	420.998	384.041	343.065	302.09	268.346	244.243	235.406	231.388	233.799	235.406	231.388	223.354	214.516	204.072	191.217	179.969	172.738	167.917	164.703	166.31	165.507	170.327	175.952	181.576	185.593	187.2	187.2	184.789	181.576	176.755	171.934	177.558	184.789	197.644	212.91	224.961	232.192	242.636	258.705	273.97	289.236	310.125	333.424	355.117	371.989	380.827	390.468
1005.9	978.58	949.657	919.93	896.63	854.048	820.304	779.329	731.123	680.507	649.173	629.891	613.822	606.591	596.95	599.36	584.899	602.574	616.232	622.66	619.446	604.181	592.13	583.292	596.95	616.232	659.618	708.627	766.474	808.253	858.066	869.314	865.297	855.655	843.604	831.552	802.629	776.919	726.303	682.114	633.105	597.754	555.172	526.248	488.487	455.546	412.964	368.775	314.945	257.098
1966.8	2023.04	2105.8	2231.13	2399.85	2583.84	2761.4	2954.22	3122.14	3245.06	3384.86	3444.31	3495.73	3536.71	3545.55	3516.62	3449.13	3360.76	3311.75	3265.15	3238.64	3175.97	3047.42	2905.21	2738.9	2560.54	2361.29	2196.58	2012.6	1881.64	1786.83	1671.94	1606.06	1544.2	1434.13	1347.36	1252.55	1220.41	1204.34	1185.06	1177.83	1152.12	1107.13	1062.94	997.059	931.178	865.297	817.091	767.278	732.73
181.576	163.097	148.635	131.763	126.139	122.122	124.532	127.746	130.959	136.583	148.635	167.114	176.755	192.02	208.892	220.14	231.388	247.457	260.312	270.757	281.201	287.629	290.842	288.432	285.218	277.988	271.56	261.919	251.474	241.03	224.961	204.072	179.165	168.721	159.883	156.669	160.686	162.293	167.114	171.934	180.772	179.165	178.362	175.148	174.345	174.345	176.755	177.558	179.165	179.969
1888.07	1806.92	1694.44	1576.33	1430.91	1279.87	1111.15	940.016	797.005	698.986	658.814	659.618	670.866	703.003	742.371	801.825	847.621	890.203	899.041	900.648	852.442	815.484	780.133	763.261	754.423	722.285	710.234	706.217	710.234	714.251	732.73	743.175	747.995	749.602	717.465	685.328	640.335	597.754	553.565	526.248	499.735	502.145	507.769	498.128	486.076	461.974	457.956	456.349	454.743	449.119
63.4711	63.4711	61.0608	57.0436	55.4367	51.4196	48.2058	44.9921	42.5818	41.7784	42.5818	46.599	47.4024	47.4024	47.4024	49.0093	60.2573	77.9328	98.0186	114.087	130.959	152.652	168.721	192.824	216.927	252.278	306.911	356.724	402.519	437.87	481.256	516.607	568.83	618.643	686.934	744.782	806.646	846.817	874.938	907.075	947.247	1007.5	1050.09	1097.49	1140.07	1178.64	1173.81	1140.87	1115.16	1086.24
516.607	555.975	597.754	644.353	690.148	732.73	762.457	784.953	791.381	786.56	774.509	768.081	747.995	734.337	725.499	722.285	715.858	716.662	729.516	757.637	770.491	804.236	833.963	870.92	888.596	945.64	988.222	1047.68	1102.31	1173.01	1215.59	1258.98	1300.76	1340.93	1392.35	1433.32	1485.55	1537.77	1555.44	1544.2	1508.85	1471.89	1404.4	1333.7	1256.57	1191.49	1091.06	1005.09	911.896	824.321
267.543	266.739	263.526	261.919	253.885	243.44	232.995	225.764	219.337	214.516	208.089	200.054	189.61	184.789	175.952	170.328	170.328	165.507	155.062	147.831	136.583	125.335	119.711	119.711	122.925	135.78	151.849	167.917	186.396	199.251	215.32	233.799	256.295	273.97	287.629	300.484	325.39	342.262	381.63	406.537	436.264	459.563	479.649	494.914	499.735	500.538	500.538	497.325	495.718	487.683
102.839	108.463	118.105	132.566	147.028	165.507	176.755	188.003	196.841	200.858	204.072	204.875	204.875	204.875	205.679	206.482	206.482	204.875	201.661	196.037	193.627	192.02	194.43	192.02	186.396	178.362	165.507	155.062	144.618	138.19	138.19	143.814	148.635	159.883	166.31	175.952	183.986	196.037	212.106	229.781	237.816	245.85	250.671	253.885	253.885	255.491	257.902	264.329	276.381	289.236
0	0	0	0	0	0.8034	1.6068	2.4102	2.4102	2.4102	2.4102	2.4102	2.4102	2.4102	2.4102	2.4102	2.4102	2.4102	2.4102	2.4102	7.2308	12.0514	23.2995	37.7612	51.4196	69.0951	81.95	90.7878	102.839	112.481	118.908	124.532	132.566	145.421	160.686	183.986	212.106	239.423	269.953	292.449	306.911	314.945	324.587	324.587	319.766	314.945	309.321	308.518	312.535	315.749
449.922	445.101	465.187	491.7	510.983	522.231	531.872	534.282	526.248	515	505.359	494.111	478.042	470.008	484.47	494.914	516.607	527.052	531.069	531.069	529.462	504.555	478.042	435.46	410.554	397.699	391.271	389.664	400.109	410.554	449.118	495.718	541.513	593.736	649.977	691.755	729.516	765.671	800.218	851.638	895.024	956.888	1002.68	1058.92	1102.31	1136.86	1184.26	1209.17	1234.07	1238.89
156.669	177.558	182.379	187.2	194.43	208.892	218.534	227.371	239.423	248.261	256.295	260.312	264.329	268.346	271.56	275.577	277.988	277.184	276.381	269.15	259.509	250.671	235.406	224.961	216.123	200.858	183.986	170.328	158.276	143.814	133.37	122.925	118.105	112.48	107.66	102.036	94.8049	85.9672	77.1294	63.4711	53.8299	40.1716	26.5132	13.6583	8.0343	2.4102	0.8034	0	0	0
321.373	312.535	310.928	310.125	314.945	319.766	325.39	329.407	332.621	332.621	330.211	324.587	326.193	319.766	314.945	307.714	303.697	310.125	322.176	343.065	369.579	400.109	436.264	466.794	489.29	511.786	528.658	553.565	564.813	574.454	575.257	581.685	584.899	584.899	591.326	599.36	621.856	636.318	663.635	682.114	699.789	698.183	684.524	660.421	630.694	604.181	580.881	559.189	527.855	517.41
460.367	511.786	551.958	580.881	600.967	617.036	638.729	662.028	681.311	683.721	682.917	671.669	650.78	631.498	616.232	631.498	667.652	711.841	749.602	786.56	799.415	798.612	768.081	738.354	707.02	686.131	673.276	646.763	630.694	605.788	592.13	563.206	543.924	526.248	503.752	488.487	454.743	413.767	363.955	323.783	274.774	233.799	194.43	167.917	155.062	160.686	163.9	168.721	172.738	167.917
4793.28	4612.5	4426.91	4238.11	4053.32	3875.76	3657.22	3353.53	3082.77	2803.98	2525.99	2283.35	2079.28	1899.31	1756.3	1552.23	1378.69	1160.96	1012.32	923.947	933.588	968.939	1064.55	1128.82	1242.91	1344.14	1452.61	1557.05	1683.99	1806.12	1942.7	2102.58	2201.4	2276.12	2332.36	2380.57	2390.21	2393.42	2386.19	2341.2	2282.55	2211.05	2147.57	2060.8	2011.79	1929.84	1855.93	1768.35	1667.93	1531.34
668.456	660.421	652.387	640.335	598.557	559.992	522.231	494.914	469.204	473.221	474.828	486.88	501.342	516.607	522.231	526.248	527.855	539.103	547.941	564.813	584.095	609.002	625.07	640.335	658.814	678.9	701.396	733.534	760.85	786.56	768.885	753.619	739.961	733.534	742.371	772.098	811.466	830.749	861.279	878.151	894.22	905.468	907.878	921.537	930.375	944.033	957.691	976.17	1005.09	1022.77
3300.5	3023.32	2786.3	2548.49	2338.79	2115.44	1938.68	1754.7	1607.67	1456.62	1323.25	1191.49	1087.04	1009.91	956.084	912.699	873.331	840.39	809.86	764.064	731.123	689.345	650.78	595.343	542.317	501.342	480.452	458.76	446.708	433.05	420.998	405.733	393.682	377.613	364.758	352.707	337.442	319.766	308.518	298.073	289.236	272.363	255.491	244.243	240.226	237.012	241.833	249.867	252.278	250.671
637.122	544.727	465.187	411.357	384.041	370.382	361.544	353.51	343.065	335.031	309.321	284.415	253.885	231.388	206.482	198.448	192.02	192.824	200.054	206.482	210.499	213.713	216.927	220.14	217.73	215.32	212.106	209.696	202.465	196.841	187.2	181.576	176.755	171.934	165.507	164.703	163.097	166.31	171.934	172.738	172.738	170.328	174.345	180.772	186.396	189.61	196.841	203.268	209.696	215.32
788.167	778.526	764.867	770.491	774.509	791.381	801.022	815.484	816.287	802.629	774.509	749.602	716.662	691.755	667.652	649.173	630.694	609.002	572.847	539.103	509.376	498.931	480.452	460.367	437.067	415.374	381.63	348.69	321.373	301.287	294.86	289.236	290.039	294.86	295.663	293.253	291.646	294.056	291.646	290.842	285.218	284.415	275.577	269.15	258.705	247.457	234.602	225.764	218.534	207.285
553.565	548.744	535.086	521.428	497.325	477.239	452.332	418.588	386.451	349.493	310.125	290.039	275.577	264.329	253.885	253.081	258.705	265.936	266.739	267.543	261.919	260.312	261.115	272.363	273.97	282.808	275.577	272.363	249.867	228.978	210.499	207.285	208.089	209.696	208.089	200.858	188.806	176.755	164.703	159.079	153.456	147.028	135.78	129.352	110.874	97.2152	77.1294	66.6848	52.223	42.5818
165.507	163.9	160.686	158.276	163.097	171.131	179.165	185.593	193.627	202.465	205.679	211.303	212.91	217.73	220.14	220.14	211.303	205.679	201.661	196.037	188.806	189.61	191.217	193.627	192.824	190.413	188.806	189.61	192.02	194.43	191.217	196.037	195.234	201.661	203.268	209.696	217.73	228.175	237.816	242.637	245.047	261.919	275.577	292.449	302.894	319.766	321.373	322.98	320.569	317.356
655.601	629.891	604.181	596.95	572.847	557.582	518.214	495.718	464.384	445.101	433.853	425.819	430.64	434.657	440.281	429.033	417.785	409.75	392.878	381.63	367.168	347.083	330.211	315.749	299.68	294.056	295.663	309.321	326.193	337.442	352.707	371.989	387.254	416.981	454.743	492.504	548.744	624.267	690.952	773.705	821.911	858.066	895.024	939.212	957.691	988.222	1007.5	1018.75	1018.75	1016.34
1758.71	1794.06	1833.43	1874.41	1907.35	1954.75	1957.96	1937.08	1892.89	1839.06	1773.98	1748.27	1696.05	1677.57	1626.95	1633.38	1616.51	1606.86	1561.07	1497.6	1423.68	1332.89	1261.39	1205.95	1181.05	1175.42	1188.28	1235.68	1292.72	1326.47	1349.77	1362.62	1368.25	1379.49	1389.13	1432.52	1454.21	1479.92	1484.74	1500.01	1520.09	1534.56	1545	1549.02	1550.62	1530.54	1504.83	1447.78	1372.26	1291.12
80.3431	100.429	126.942	163.9	191.217	222.551	262.722	307.714	380.023	457.956	545.53	642.746	739.961	807.449	880.562	962.512	1042.86	1124.81	1209.17	1268.62	1309.59	1334.5	1340.12	1351.37	1369.85	1406.01	1430.91	1460.64	1484.74	1470.28	1440.55	1418.86	1378.69	1341.73	1320.04	1302.36	1271.83	1246.93	1215.59	1170.6	1133.64	1109.54	1096.68	1093.47	1071.78	1032.41	982.598	936.802	879.758	823.518
528.658	539.103	548.744	553.565	559.992	557.582	552.761	541.513	523.838	512.59	502.949	499.735	479.649	471.615	452.332	435.46	427.426	419.392	416.178	413.767	408.144	396.895	380.827	360.741	342.262	319.766	302.09	282.808	268.346	257.098	245.85	231.388	212.91	208.892	197.644	207.285	208.089	212.106	208.892	209.696	208.892	208.892	208.089	222.551	239.423	256.295	262.722	267.543	269.15	277.988
442.691	492.504	527.855	562.403	574.454	585.702	593.736	609.002	615.429	616.232	606.591	596.147	578.471	567.223	556.779	546.334	541.513	528.658	510.983	495.718	467.598	441.084	404.93	386.451	360.741	358.331	349.493	348.69	322.176	307.714	292.449	286.022	273.97	268.346	257.098	253.081	258.705	269.15	286.825	300.484	302.894	298.877	291.646	286.022	278.791	282.005	289.236	297.27	305.304	309.321
1829.42	1791.65	1730.59	1690.42	1627.75	1580.35	1500.81	1418.06	1309.59	1219.61	1128.02	1036.43	953.674	884.579	811.466	744.782	686.131	659.618	635.515	595.343	555.172	498.128	436.264	379.22	331.817	277.988	224.157	188.003	163.097	140.601	117.301	100.429	89.9843	80.3431	79.5397	75.5225	85.1637	89.9843	96.4118	96.4118	97.2152	96.4118	98.0186	101.232	104.446	106.856	108.463	109.267	113.284	114.891
489.29	494.111	482.059	477.239	467.598	464.384	461.17	470.008	482.059	503.752	539.103	580.078	623.463	640.335	651.583	656.404	663.635	667.652	662.832	666.849	678.9	707.02	735.14	772.098	804.236	842.8	882.169	924.75	971.35	1025.98	1083.03	1156.14	1230.86	1303.97	1397.97	1476.71	1529.73	1545.8	1553.03	1553.84	1549.02	1544.2	1512.86	1477.51	1438.14	1406.01	1371.46	1355.39	1339.32	1328.07
1081.42	1234.88	1364.23	1524.11	1679.17	1809.33	1930.65	2033.49	2192.57	2299.42	2413.51	2485.82	2558.93	2644.1	2689.09	2726.85	2732.47	2733.28	2702.75	2650.52	2578.21	2464.93	2301.83	2147.57	1980.46	1818.97	1695.24	1585.17	1494.38	1342.54	1242.91	1115.97	1028.39	937.605	821.108	721.482	619.446	565.616	531.872	533.479	559.992	610.608	680.507	719.072	751.209	763.261	775.312	760.047	724.696	679.704
173.541	163.9	158.276	145.421	130.156	113.284	102.839	92.3946	86.7706	81.95	78.7363	75.5225	73.1122	69.8985	65.0779	58.6505	53.8299	49.8127	44.1887	39.3681	36.1544	32.9406	29.7269	24.9063	21.6926	20.0857	20.0857	22.496	25.7097	32.9406	38.5647	48.2058	54.6333	62.6676	71.5054	77.1294	82.7534	85.9672	90.7878	98.8221	106.053	117.301	136.583	155.062	179.969	195.234	216.123	230.585	250.671	278.791
645.156	694.165	737.551	793.791	852.442	910.289	960.905	995.452	1032.41	1052.5	1069.37	1077.4	1111.95	1155.34	1206.76	1261.39	1302.36	1321.65	1320.04	1303.97	1254.96	1205.95	1142.48	1076.6	998.666	918.323	844.407	776.919	730.32	680.507	645.96	610.608	579.275	514.197	439.477	356.724	277.184	215.32	172.738	144.618	114.087	98.8221	86.7706	80.3431	79.5397	81.95	82.7534	85.1637	85.9672	84.3603
652.387	646.763	645.156	640.335	625.874	617.036	617.839	638.729	653.19	674.08	676.49	703.003	715.055	791.381	863.69	957.691	1047.68	1151.32	1255.76	1389.94	1553.03	1714.52	1857.54	1953.14	2019.03	2055.18	2065.62	2068.03	2038.31	2002.15	1953.14	1929.84	1885.66	1854.32	1764.34	1687.21	1585.17	1490.37	1373.87	1255.76	1087.04	895.024	699.789	533.479	412.964	321.373	274.774	251.474	241.03	241.03
27.3166	28.12	29.7269	31.3338	32.9406	34.5475	33.7441	36.1544	36.9578	39.3681	40.1715	40.9749	41.7784	43.3852	45.7955	48.2058	52.223	54.6333	58.6505	61.8642	64.2745	65.8814	68.2917	69.0951	69.8985	71.5054	73.1122	78.7363	81.95	85.9672	92.3946	98.0186	109.267	116.498	122.925	127.746	133.37	133.37	136.583	138.19	140.601	140.601	138.994	135.78	135.78	135.78	133.37	130.156	123.728	117.301
72.3088	75.5225	78.7363	82.7534	85.9672	89.1809	94.0015	98.8221	102.839	100.429	98.0186	93.198	90.7877	89.1809	89.9843	89.9843	91.5912	94.0015	97.2152	95.6083	94.0015	93.198	91.5912	89.1809	84.3603	80.3431	76.326	69.8985	62.6676	57.847	57.0436	57.0436	56.2402	57.0436	55.4367	53.8299	53.8299	52.223	49.8127	46.599	44.1887	41.7784	37.7612	36.1544	35.3509	36.1544	36.9578	38.5647	40.1715	41.7784
2.4102	2.4102	2.4102	2.4102	2.4102	2.4102	2.4102	2.4102	2.4102	2.4102	2.4102	2.4102	2.4102	3.2137	4.0171	5.624	6.4274	7.2308	8.0342	8.8377	9.6411	9.6411	9.6411	10.4445	11.248	12.8548	13.6583	14.4617	14.4617	14.4617	15.2651	16.0685	16.872	17.6754	17.6754	16.872	15.2651	15.2651	15.2651	15.2651	14.4617	13.6583	13.6583	13.6583	13.6583	13.6583	12.8548	12.8548	12.0514	12.0514
273.97	289.236	318.962	347.886	380.827	421.802	467.598	507.769	546.334	582.488	617.839	647.566	676.49	704.61	727.91	755.226	787.364	833.159	871.724	937.605	989.828	1026.79	1046.87	1062.14	1074.99	1092.67	1099.1	1140.07	1193.9	1226.04	1272.64	1316.02	1340.12	1361.82	1352.18	1344.14	1355.39	1381.1	1420.47	1455.82	1459.84	1454.21	1448.59	1431.72	1407.61	1386.72	1364.23	1331.29	1279.06	1209.97
85.1637	84.3603	83.5569	83.5569	83.5569	82.7534	81.1466	82.7534	82.7534	84.3603	86.7706	92.3946	105.249	117.301	133.37	143.011	150.242	152.652	155.062	158.276	156.669	157.473	162.293	167.114	171.131	172.738	174.345	171.934	168.721	167.917	165.507	160.686	154.259	139.797	126.139	110.07	98.8221	97.2152	106.053	116.498	127.746	146.225	164.703	192.02	220.944	245.85	262.722	278.791	291.646	297.27
155.866	148.635	142.207	133.37	126.139	124.532	123.728	129.352	133.37	138.994	146.225	153.456	160.686	166.31	172.738	183.183	192.824	199.251	208.892	216.927	232.995	242.637	261.919	273.97	292.449	317.356	341.459	362.348	376.006	386.451	388.861	387.254	380.023	370.382	363.151	361.544	359.938	360.741	361.544	353.51	344.672	334.228	333.424	323.783	317.356	301.287	274.774	245.85	219.337	196.841
539.906	536.693	532.676	519.821	502.949	494.914	491.7	488.487	488.487	483.666	483.666	478.846	480.452	478.846	472.418	456.349	441.888	419.392	391.271	359.134	342.262	333.424	322.98	305.304	295.663	282.005	270.757	257.902	248.261	237.012	228.978	225.764	222.551	228.175	229.781	237.012	241.03	241.833	240.226	240.226	236.209	233.799	227.371	224.157	224.157	234.602	248.261	257.098	262.722	263.526
663.635	654.797	649.977	643.549	648.37	641.139	641.942	662.028	715.055	786.56	824.321	869.314	912.699	946.443	973.76	972.956	968.939	962.512	957.691	938.409	949.657	964.922	988.222	1001.08	985.811	959.298	922.34	870.92	813.073	757.637	682.917	644.353	600.967	555.975	520.624	505.359	506.162	511.786	517.41	522.231	530.265	519.821	491.7	459.563	430.64	411.357	394.485	384.844	385.647	398.502
672.473	667.652	651.583	639.532	625.07	613.822	616.232	592.933	575.257	551.154	551.154	538.299	536.693	543.924	560.796	574.454	590.523	625.874	633.908	635.515	618.643	607.395	591.326	600.164	620.25	661.225	703.003	758.44	805.842	844.407	870.92	886.989	913.502	945.64	985.008	1013.13	1030	1035.62	1025.98	1027.59	1024.38	1025.18	1013.13	1018.75	1011.52	1004.29	970.546	936.802	890.203	866.1
85.9671	76.326	71.5054	66.6848	62.6676	58.6505	55.4367	52.223	49.8127	47.4024	49.0093	53.8299	63.4711	71.5054	79.5397	84.3603	97.2152	108.463	118.908	132.566	143.814	153.456	161.49	167.917	179.969	191.217	207.285	230.585	266.739	309.321	364.758	434.657	494.914	543.12	576.061	602.574	624.267	643.549	669.259	698.183	727.106	759.243	807.449	850.031	895.827	932.785	976.17	1002.68	1029.2	1038.03
3620.27	3862.1	4126.43	4401.2	4662.32	4832.65	4979.67	5066.44	5203.83	5260.87	5426.38	5557.34	5679.46	5867.47	6057.08	6237.85	6419.42	6611.44	6762.49	6818.73	6806.68	6607.43	6476.47	6335.06	6197.68	6125.37	6125.37	6213.75	6279.63	6416.21	6560.02	6737.58	6825.96	6989.06	6999.5	7016.37	7021.19	7022.8	6997.09	6938.44	6930.41	6956.92	7088.68	7185.09	7275.88	7375.51	7389.17	7365.06	7239.73	7088.68
16.0686	18.4789	21.6926	24.9063	25.7097	26.5132	26.5132	26.5132	26.5132	25.7097	26.5132	28.12	28.12	28.12	29.7269	32.1372	36.1544	40.1715	43.3852	45.7955	49.0093	52.223	54.6333	56.2402	56.2402	57.847	62.6676	68.2917	73.9157	79.5397	85.1637	88.3775	96.4118	106.053	115.694	125.335	136.583	143.814	151.045	159.079	165.507	172.738	178.362	182.379	186.396	194.43	206.482	210.499	213.713	215.32
268.346	260.312	253.081	243.44	237.012	237.012	237.012	232.995	230.585	229.781	235.406	241.833	247.457	257.902	266.739	274.774	272.363	279.594	283.611	294.056	298.073	303.697	301.287	302.09	301.287	302.894	305.304	307.714	308.518	318.962	328.604	330.211	323.783	322.98	319.766	323.783	325.39	335.835	332.621	331.817	331.014	337.442	347.886	361.544	379.22	395.289	404.126	412.161	413.767	408.144
6263.56	6365.59	6501.37	6592.16	6686.97	6782.58	6848.46	6809.89	6741.6	6699.02	6580.11	6463.61	6349.53	6241.87	6087.61	5940.58	5750.16	5553.32	5472.18	5361.3	5239.99	5103.4	4901.74	4675.98	4448.6	4257.39	4050.1	3957.71	3850.05	3818.71	3755.24	3814.7	3883.79	4001.09	4086.26	4308	4561.89	4830.23	4998.96	5086.53	5166.07	5252.04	5329.17	5499.49	5636.08	5740.52	5808.01	5798.37	5625.63	5477
126.942	116.498	111.677	108.463	108.463	109.267	110.874	110.874	110.07	110.07	109.267	107.66	103.643	97.2152	89.1809	81.95	74.7191	69.8985	65.0779	61.8642	58.6505	58.6505	60.2573	61.8642	66.6848	75.5225	84.3603	91.5912	105.249	119.711	131.763	140.601	150.242	159.883	174.345	190.413	204.875	216.123	225.764	232.192	235.406	234.602	232.192	230.585	228.175	223.354	216.123	208.892	200.858	189.61
28.9235	27.3166	28.12	29.7269	32.1372	35.3509	36.9578	40.1715	42.5818	44.9921	46.599	46.599	45.7955	43.3853	41.7784	41.7784	40.975	41.7784	42.5818	42.5818	44.1887	47.4024	51.4196	51.4196	48.2058	45.7955	42.5818	40.1715	37.7612	38.5647	39.3681	41.7784	43.3852	44.9921	48.2058	49.8127	49.8127	48.2058	46.599	45.7955	45.7955	45.7955	43.3853	40.1715	36.9578	36.1544	36.1544	36.1544	36.9578	38.5647
1572.32	1637.39	1705.69	1753.09	1765.94	1746.66	1737.02	1731.4	1781.21	1833.43	1902.53	1969.21	2011.79	2065.62	2071.25	2010.19	1930.65	1765.94	1605.26	1474.3	1375.48	1303.17	1274.24	1243.71	1255.76	1287.9	1333.7	1358.6	1371.46	1354.59	1339.32	1330.48	1311.2	1307.18	1299.95	1276.65	1284.69	1289.51	1296.74	1290.31	1297.54	1289.51	1273.44	1246.93	1250.94	1230.05	1232.46	1258.17	1276.65	1313.61
69.0951	58.6505	52.223	48.2058	43.3852	40.1715	40.975	40.1715	40.975	46.599	53.0264	63.4711	72.3088	81.95	85.9672	91.5912	93.1981	96.4118	100.429	104.446	110.07	115.694	121.318	126.139	130.156	137.387	147.028	155.866	166.31	175.148	176.755	174.345	163.9	154.259	144.618	142.207	141.404	145.421	148.635	153.456	156.669	156.669	154.259	150.242	147.831	147.831	150.242	155.062	159.883	164.703
1365.83	1365.03	1350.57	1330.48	1310.4	1271.83	1232.46	1140.07	1090.26	995.452	965.726	915.109	900.648	885.382	869.314	849.228	831.552	789.774	751.209	699.789	673.276	637.925	619.446	585.702	563.206	516.607	478.042	435.46	396.895	349.493	313.339	273.167	249.867	224.961	205.679	186.396	169.524	155.866	147.831	140.601	134.976	123.728	113.284	92.3946	80.3431	67.4882	61.8642	59.4539	57.0436	59.4539
151.045	141.404	132.566	126.942	122.925	117.301	114.087	114.087	114.891	116.498	117.301	118.908	118.104	118.104	114.891	113.284	106.856	102.839	98.0186	98.0186	97.2152	99.6255	100.429	106.856	110.07	115.694	122.122	130.156	140.601	151.849	160.686	169.524	175.952	180.772	182.379	189.61	197.644	204.875	215.32	216.123	214.516	211.303	207.285	205.679	198.448	195.234	189.61	182.379	174.345	165.507
56.2402	57.0436	57.0436	61.0608	65.8813	69.8985	73.1122	76.326	79.5397	85.9672	93.198	102.839	110.07	118.908	130.156	143.814	156.669	172.738	187.2	192.02	202.465	214.516	235.406	256.295	272.363	288.432	294.056	303.697	313.339	320.569	328.604	334.228	335.031	337.442	346.279	355.117	363.955	376.006	383.237	384.844	388.058	392.878	396.092	400.109	394.485	394.485	387.254	394.485	398.502	401.716
175.148	179.165	179.165	196.841	216.123	241.833	254.688	270.757	281.201	294.86	306.911	314.945	318.962	316.552	322.176	333.424	351.1	365.562	376.81	392.075	404.93	418.588	425.016	454.743	461.17	470.008	487.683	505.359	516.607	525.445	531.069	533.479	531.872	535.086	541.513	545.53	546.334	543.12	538.299	524.641	501.342	478.042	452.332	427.426	383.237	351.1	326.997	290.842	273.97	254.688
318.159	302.894	296.466	294.86	290.842	286.825	285.218	290.842	300.484	326.193	355.92	398.502	440.281	470.008	507.769	548.744	603.378	653.19	720.679	774.509	829.946	876.544	952.871	1030.8	1132.84	1175.42	1215.59	1234.88	1247.73	1243.71	1238.89	1241.3	1241.3	1264.6	1297.54	1326.47	1333.7	1330.48	1335.3	1312	1315.22	1308.79	1331.29	1313.61	1342.54	1322.45	1362.62	1385.12	1411.63	1399.58
1312.81	1275.85	1252.55	1229.25	1227.64	1244.52	1279.06	1289.51	1341.73	1345.75	1340.93	1332.89	1339.32	1411.63	1484.74	1611.69	1727.38	1845.48	1955.55	2117.85	2322.72	2509.92	2680.25	2777.47	2853.79	2876.29	2895.57	2865.84	2845.76	2786.3	2769.43	2742.11	2742.11	2722.03	2685.07	2632.04	2533.22	2456.9	2385.39	2312.28	2172.48	1994.12	1814.95	1639.81	1535.36	1438.95	1427.7	1393.15	1398.78	1400.38
124.532	137.387	147.028	151.849	152.652	151.045	147.832	143.814	137.387	129.352	123.728	118.105	111.677	107.66	106.856	108.463	115.694	122.925	132.566	137.387	141.404	143.814	143.011	146.225	155.866	163.097	178.362	196.841	211.303	224.961	228.978	230.585	231.388	232.192	229.781	224.157	219.337	208.892	200.858	188.003	180.772	171.934	163.097	156.669	145.421	131.763	121.318	105.249	87.574	74.7191
283.611	289.236	293.253	294.86	294.056	293.253	298.877	305.304	308.518	303.697	308.518	307.714	309.321	306.108	300.484	290.842	282.808	281.201	283.611	307.714	344.672	397.699	446.708	498.128	538.299	571.24	593.736	600.967	620.25	647.566	687.738	719.072	761.654	798.612	832.356	857.262	885.382	899.844	914.306	922.34	911.896	871.724	825.125	777.722	731.927	693.362	666.849	647.566	644.353	625.07
209.696	216.123	222.551	225.764	227.371	226.568	226.568	220.14	215.32	207.285	204.875	202.465	205.679	204.875	203.268	188.003	171.131	149.438	134.173	120.515	107.66	99.6255	89.9843	80.3431	71.5054	62.6676	56.2402	52.223	50.6161	50.6161	51.4196	52.223	50.6161	46.599	44.1887	40.1715	36.9578	33.7441	32.9406	32.9406	33.7441	33.7441	33.7441	33.7441	33.7441	33.7441	34.5475	35.3509	35.3509	35.3509
517.41	523.838	523.838	531.069	534.282	540.71	547.137	549.548	547.941	541.513	521.428	488.487	444.298	399.306	349.493	321.373	299.68	269.15	240.226	212.91	201.661	207.285	216.123	240.226	258.705	298.073	322.98	368.775	412.964	467.598	505.359	562.403	613.019	665.242	704.61	726.303	721.482	713.448	705.413	701.396	698.183	698.183	682.917	670.866	646.763	622.66	590.523	577.668	543.12	513.393
523.838	510.983	501.342	502.949	512.59	521.427	539.103	551.958	563.206	572.044	621.856	675.687	727.91	765.671	794.594	816.287	838.783	840.39	844.407	843.604	841.997	829.946	819.501	796.201	770.491	747.192	727.106	700.593	676.49	658.011	641.942	593.736	543.924	494.111	464.384	447.512	426.623	404.93	389.665	383.237	373.596	363.151	364.758	371.989	382.434	390.468	388.861	388.058	388.861	380.827
406.537	405.733	398.502	405.733	408.947	417.785	429.033	449.922	456.349	463.58	470.811	466.794	465.991	457.956	448.315	429.836	396.895	367.972	333.424	301.287	277.184	268.346	263.526	261.115	245.047	232.995	215.32	193.627	165.507	146.225	126.139	105.249	94.0015	81.1466	73.1122	64.2745	55.4367	54.6333	53.0264	55.4367	58.6505	60.2573	63.4711	65.0779	69.8985	77.9328	81.95	85.1637	86.7706	87.574
6140.63	6359.17	6547.17	6767.31	6999.5	7237.32	7521.73	7772.4	7991.74	8177.33	8264.1	8301.06	8211.08	8045.57	7778.83	7516.11	7220.45	6974.6	6735.98	6596.18	6392.91	6247.49	6093.23	5916.48	5699.55	5452.09	5197.4	4927.45	4626.97	4479.94	4308	4224.45	4115.18	4070.19	4103.93	4184.28	4353.8	4458.25	4602.06	4662.32	4688.83	4630.98	4564.3	4497.61	4429.32	4307.2	4202.75	4075.01	3925.57	3770.51
368.775	439.477	483.666	519.017	549.548	575.257	591.326	602.574	613.822	621.856	630.694	649.173	666.849	686.131	699.789	711.841	719.875	726.303	724.696	684.524	633.105	571.24	508.572	478.042	458.76	445.905	433.853	425.016	418.588	411.357	406.537	402.519	390.468	378.416	360.741	343.869	326.997	311.732	297.27	281.201	273.167	257.902	245.047	232.995	216.927	202.465	188.806	179.165	175.148	174.345
424.212	446.708	474.828	493.307	515	525.445	535.889	544.727	556.779	569.633	577.668	583.292	586.505	582.488	584.899	576.864	569.633	559.189	536.693	529.462	525.445	524.641	531.069	535.889	539.103	535.086	531.069	535.086	539.103	538.299	532.676	519.821	509.376	507.769	502.145	494.111	506.966	519.017	543.12	568.027	583.292	588.112	596.95	593.736	589.719	599.36	622.66	658.011	692.558	721.482
115.694	112.48	110.874	111.677	113.284	115.694	116.498	115.694	112.48	106.856	102.036	90.7878	80.3431	65.0779	49.0093	32.9406	25.7097	26.5132	27.3166	28.12	28.9235	28.9235	27.3166	27.3166	27.3166	26.5132	24.1029	23.2994	23.2994	24.1029	24.9063	25.7097	35.3509	44.1887	54.6333	62.6676	72.3088	84.3603	96.4118	107.66	118.908	146.225	175.952	204.072	249.867	309.321	362.348	429.836	473.221	513.393
994.649	969.743	952.067	962.512	973.76	1018.75	1075.8	1126.41	1130.43	1098.29	1052.5	1021.16	997.863	986.615	1002.68	1012.32	1018.75	1000.27	976.974	960.101	935.195	924.75	920.733	921.537	896.63	873.331	826.732	767.278	696.576	654.797	627.481	605.788	570.437	528.658	488.487	440.281	396.896	359.134	340.655	320.569	310.125	300.484	290.842	277.184	262.722	253.885	245.047	237.816	226.568	208.892
444.298	399.306	380.023	356.724	350.296	339.048	343.869	338.245	330.211	318.159	304.501	299.68	295.663	287.629	282.005	285.218	285.218	291.646	294.056	300.484	305.304	308.518	308.518	306.108	301.287	290.039	281.201	265.133	252.278	239.423	237.816	231.388	229.781	232.995	243.44	257.098	261.115	260.312	258.705	256.295	262.722	267.543	276.381	280.398	280.398	277.184	271.56	267.543	261.919	261.919
114.087	110.874	107.66	102.839	96.4118	88.3775	86.7706	84.3603	81.1466	74.7191	70.7019	68.2916	68.2916	69.0951	65.0779	67.4882	69.8985	74.7191	73.9157	72.3088	69.0951	66.6848	63.4711	59.4539	57.0436	57.0436	57.847	58.6505	64.2745	69.8985	78.7363	85.1637	86.7706	89.1809	93.1981	97.2152	99.6255	99.6255	97.2152	97.2152	98.8221	103.643	109.267	121.318	130.156	139.797	151.849	162.293	173.541	175.952
2056.79	1947.52	1888.07	1873.6	1892.89	1941.09	1969.21	1990.1	2041.52	2106.6	2133.92	2203.01	2209.44	2188.55	2141.15	2084.1	2010.19	1934.66	1884.85	1859.95	1856.73	1839.06	1864.77	1888.07	1904.94	1878.42	1864.77	1870.39	1908.95	1890.48	1878.42	1847.89	1774.78	1698.46	1641.41	1605.26	1582.76	1603.65	1628.56	1650.25	1683.99	1757.11	1845.48	1922.61	1954.75	1981.26	2010.19	2011.79	1988.49	1925.02
103.643	109.267	114.891	121.318	126.942	130.959	138.19	143.814	145.421	145.421	147.028	147.832	148.635	151.045	151.045	153.456	153.456	149.438	143.011	138.994	140.601	142.207	147.028	151.849	158.276	163.097	169.524	171.934	170.327	171.934	168.721	165.507	163.097	162.293	163.097	164.703	167.114	167.917	168.721	170.327	171.934	169.524	170.327	170.327	170.327	169.524	168.721	167.114	171.934	190.413
3618.66	3672.49	3737.57	3795.41	3850.85	3901.47	3930.39	3931.19	3985.83	3973.78	3913.52	3919.14	3890.22	3890.22	3857.28	3780.95	3699	3600.98	3539.12	3482.08	3425.03	3316.57	3220.96	3148.65	3067.5	2960.65	2810.41	2701.14	2601.51	2474.57	2405.48	2342.81	2244.79	2116.24	2023.85	1964.39	1966	1977.25	1982.87	1986.89	1973.23	1916.99	1873.6	1835.84	1797.28	1737.82	1723.36	1700.87	1692.83	1671.14
36.1544	36.1544	40.975	45.7956	51.4196	61.8642	74.7191	89.9843	106.053	119.711	126.942	141.404	155.866	178.362	198.448	216.927	229.781	242.637	258.705	273.97	289.236	311.732	327.8	341.459	354.313	367.168	368.775	371.186	370.382	370.382	374.399	386.451	396.092	404.93	410.554	413.767	420.195	434.657	453.136	453.136	449.118	445.905	431.443	421.802	411.357	405.733	400.109	400.913	396.895	391.271
240.226	245.047	251.474	265.133	274.774	284.415	287.629	293.253	291.646	292.449	297.27	299.68	297.27	282.808	266.739	252.278	242.637	241.833	243.44	255.491	277.988	300.484	320.569	343.869	353.51	362.348	366.365	369.579	368.775	373.596	367.168	359.134	349.493	345.476	351.1	361.544	369.579	372.793	359.938	347.083	330.211	309.321	292.449	277.184	254.688	239.423	224.961	213.713	204.875	199.251
1063.74	1061.33	1053.3	1030.8	1004.29	979.384	956.084	919.126	876.544	833.963	792.988	748.799	689.345	637.925	576.061	500.538	430.64	371.989	306.108	249.867	200.858	153.456	128.549	118.105	111.677	106.856	104.446	103.643	102.839	113.284	122.122	134.976	147.028	158.276	163.9	175.952	191.217	209.696	228.978	247.457	279.594	312.535	355.92	415.374	502.145	602.574	709.431	800.218	909.485	1022.77
122.122	129.352	137.387	141.404	148.635	154.259	165.507	177.558	194.43	207.285	217.73	225.764	238.619	249.064	264.329	280.398	300.484	315.749	334.228	359.134	378.416	404.126	425.819	449.119	469.204	490.094	498.128	505.359	510.179	520.624	531.069	544.727	550.351	552.761	551.958	556.779	555.172	555.172	554.368	552.761	540.71	536.693	539.906	543.924	539.906	534.282	523.034	531.872	533.479	539.103
232.192	242.637	249.867	250.671	252.278	253.885	253.081	253.885	249.867	249.867	245.047	245.85	244.243	245.85	250.671	257.098	256.295	254.688	249.867	253.081	250.671	257.098	260.312	270.757	280.398	285.218	286.022	285.218	281.201	277.988	273.97	273.97	273.97	277.988	275.577	269.15	257.902	248.261	238.619	235.406	218.534	203.268	184.789	167.917	147.028	130.156	117.301	107.66	101.232	96.4118
139.797	163.9	179.969	202.465	212.106	216.123	217.73	216.927	213.713	210.499	212.106	213.713	215.32	218.534	221.747	226.568	231.388	255.491	267.543	281.201	283.611	286.825	282.808	289.236	291.646	306.108	322.98	339.852	362.348	380.827	396.896	408.947	416.981	423.409	433.05	443.495	457.153	461.974	451.529	439.477	424.212	419.392	407.34	390.468	372.793	350.296	329.407	312.535	302.09	291.646
1095.08	1082.22	1048.48	1003.49	952.871	866.903	805.842	753.619	725.499	711.038	697.379	685.328	675.687	662.028	644.353	629.891	618.643	600.967	584.899	563.206	528.658	498.931	489.29	490.897	481.256	479.649	474.828	474.025	474.828	483.666	487.683	500.538	515	535.889	554.368	568.83	577.668	580.078	579.275	549.548	506.966	460.367	413.767	371.989	325.39	304.501	292.449	293.253	296.466	302.894
62.6676	58.6505	55.4367	51.4196	49.8127	47.4024	44.9921	42.5818	37.7612	33.7441	31.3338	29.7269	28.12	24.9063	21.6926	15.2651	12.0514	9.6411	8.0342	8.0342	8.0342	8.8377	10.4445	11.248	12.0514	12.0514	10.4445	9.6411	8.8377	8.8377	9.6411	10.4445	10.4445	11.248	12.0514	12.8548	14.4617	15.2651	16.0686	16.0686	16.872	18.4788	20.8891	21.6926	21.6926	20.8891	20.8891	20.8891	21.6926	22.496
486.076	504.555	519.821	519.017	509.376	502.145	494.914	482.059	477.239	466.794	465.991	464.384	466.794	461.974	449.118	426.622	396.092	371.989	332.621	304.501	281.201	266.739	261.919	254.688	253.081	253.081	253.081	252.278	252.278	245.85	237.816	228.978	224.961	220.14	220.944	224.157	224.157	222.551	212.91	201.661	182.379	159.079	134.173	111.677	97.2152	91.5912	94.8049	100.429	104.446	107.66
138.19	144.618	147.832	148.635	148.635	146.225	143.011	136.583	127.746	118.105	109.267	107.66	106.053	106.053	105.249	100.429	90.7878	79.5397	63.4711	55.4367	44.1887	36.9578	32.9406	29.7269	28.12	26.5132	24.9063	24.9063	25.7097	27.3166	28.9235	33.7441	36.1544	38.5647	36.9578	36.1544	39.3681	47.4024	53.8299	60.2573	65.8814	70.702	73.9157	73.9157	76.326	81.95	89.1809	97.2152	108.463	119.711
486.88	504.555	531.872	555.975	588.112	609.002	635.515	652.387	674.883	698.986	727.91	748.799	772.902	803.432	836.373	891.81	940.016	992.239	1010.72	1022.77	1014.73	1009.91	978.58	938.409	897.434	837.98	797.005	745.585	712.644	668.456	621.856	574.454	533.479	494.914	455.546	423.409	376.006	335.031	294.86	273.167	250.671	232.192	205.679	197.644	190.413	188.003	188.806	190.413	193.627	203.268
572.044	586.505	612.215	627.481	635.515	626.677	610.608	592.933	633.908	683.721	766.474	886.989	1045.27	1185.87	1357	1531.34	1692.83	1820.58	1905.74	1972.43	2010.99	2057.59	2113.03	2152.39	2186.94	2236.76	2276.93	2308.26	2325.13	2293.8	2234.35	2155.61	2024.65	1868.78	1713.72	1538.57	1361.82	1209.17	1092.67	1021.97	968.939	919.126	850.031	758.44	674.883	602.574	524.641	465.187	429.033	400.109
304.501	314.142	326.193	344.672	361.544	380.023	402.519	425.819	458.76	475.632	489.29	497.325	514.197	529.462	540.71	531.069	527.855	518.214	515.803	511.786	514.197	515.803	520.624	523.838	521.428	515.803	507.769	488.487	465.187	430.64	400.913	376.006	354.313	322.176	289.236	267.543	259.509	249.867	247.457	241.03	235.406	226.568	216.123	198.448	176.755	159.883	145.421	134.173	126.139	122.122
200.858	213.713	224.961	236.209	249.867	260.312	273.97	294.86	325.39	365.562	404.93	437.87	467.598	486.88	493.307	498.128	501.342	508.572	506.162	507.769	505.359	511.786	527.052	550.351	562.403	566.42	562.403	559.992	555.975	545.53	526.248	506.966	487.683	476.435	469.204	467.598	465.991	466.794	466.794	470.811	470.008	471.615	474.828	467.598	451.529	445.101	440.281	442.691	445.101	442.691
931.178	899.844	866.1	795.398	739.158	694.969	621.053	601.771	583.292	580.881	609.805	646.763	689.345	742.371	784.953	837.98	862.886	896.63	946.443	995.452	1067.76	1142.48	1205.15	1249.34	1280.67	1287.1	1286.3	1290.31	1302.36	1310.4	1331.29	1331.29	1369.05	1375.48	1377.89	1362.62	1348.96	1360.21	1359.41	1338.52	1314.42	1267.01	1225.23	1168.19	1132.04	1092.67	1070.98	1042.05	1023.57	1009.11
55.4367	60.2573	68.2916	79.5397	89.9843	98.8221	113.284	132.566	157.473	183.183	200.054	217.73	244.243	269.953	298.073	334.228	377.613	407.34	435.46	476.435	514.197	557.582	592.13	612.215	628.284	640.335	644.353	645.156	641.139	624.267	607.395	597.754	590.523	588.916	609.002	649.173	682.114	717.465	725.499	726.303	701.396	674.08	638.729	601.771	577.668	556.779	539.906	535.889	531.872	532.676
4.8205	4.8205	4.8205	4.8205	4.8205	5.624	7.2308	8.0342	8.8377	9.6411	10.4445	10.4445	9.6411	8.8377	8.0342	8.0342	8.0342	7.2308	8.8377	10.4445	12.8548	14.4617	15.2651	17.6754	20.0857	22.496	23.2994	23.2994	23.2994	23.2994	22.496	22.496	24.1029	26.5132	28.9235	31.3338	33.7441	36.9578	39.3681	39.3681	36.9578	34.5475	32.9406	32.1372	30.5303	28.9235	28.9235	29.7269	32.9406	36.1544
1228.45	1160.16	1100.7	1062.14	1003.49	968.939	932.785	918.323	919.126	932.785	957.691	989.828	1022.77	1038.03	1042.86	1036.43	1004.29	975.367	948.05	931.178	902.254	886.989	866.1	841.193	823.518	813.877	802.629	795.398	776.115	742.371	711.841	680.507	649.173	629.087	613.019	606.591	604.984	607.395	600.164	580.078	551.154	524.641	492.504	462.777	434.657	412.161	399.306	384.041	364.758	347.083
11.248	13.6583	16.0686	16.0686	16.0686	16.0686	16.0686	16.0686	16.0686	15.2651	14.4617	12.8548	12.8548	13.6583	15.2651	16.0686	17.6754	20.0857	20.8892	21.6926	22.496	20.0857	17.6754	15.2651	16.0686	16.872	17.6754	17.6754	17.6754	18.4789	19.2823	20.0857	20.8891	20.8891	20.0857	19.2823	18.4788	16.0685	13.6583	12.8548	12.0514	11.248	11.248	11.248	11.248	10.4445	9.6411	8.8377	8.8377	10.4445
1489.56	1516.08	1537.77	1551.43	1504.83	1452.61	1361.82	1265.41	1140.07	1033.21	927.161	823.518	720.679	649.977	618.643	621.053	653.994	674.883	698.986	690.952	679.704	652.387	623.463	596.147	584.095	580.881	576.864	582.488	594.54	605.788	615.429	637.122	646.763	649.977	622.66	576.061	515.803	453.939	407.34	365.562	355.92	352.707	346.279	338.245	324.587	298.877	270.757	244.243	216.123	193.627
122.925	137.387	147.831	159.079	163.097	167.114	170.327	176.755	179.969	184.789	186.396	188.806	192.02	196.841	200.858	200.858	204.072	202.465	210.499	228.978	253.081	280.398	305.304	348.69	374.399	408.947	432.247	455.546	479.649	504.555	527.855	553.565	588.112	617.036	645.96	685.328	730.32	786.56	835.569	878.151	902.254	892.613	884.579	874.938	836.373	816.287	795.398	780.133	766.474	753.619
1091.06	1078.21	1042.86	1021.97	998.666	980.991	948.05	913.502	882.169	876.544	881.365	894.22	931.178	962.512	997.863	1037.23	1063.74	1081.42	1100.7	1115.16	1118.38	1107.13	1078.21	1055.71	1031.61	1030	1045.27	1106.33	1175.42	1268.62	1315.22	1361.01	1430.91	1457.43	1481.53	1502.42	1520.9	1557.05	1609.27	1653.46	1705.69	1733.81	1787.64	1822.18	1886.46	1978.05	2063.21	2106.6	2151.59	2158.82
2497.07	2495.46	2438.42	2354.06	2309.87	2257.64	2181.32	2133.92	2053.57	1976.44	1892.08	1821.38	1747.47	1682.39	1613.29	1504.83	1385.92	1228.45	1091.06	955.281	841.193	754.423	684.524	657.207	648.37	633.908	606.591	591.326	555.172	539.906	547.941	572.847	604.984	649.977	702.2	711.841	723.892	723.892	723.892	728.713	752.816	777.722	814.68	848.424	866.1	852.442	837.176	808.253	781.74	756.833
854.852	817.091	760.85	732.73	701.396	699.789	701.396	692.558	692.558	683.721	682.114	686.934	676.49	662.832	641.139	601.771	565.616	523.838	487.683	445.905	419.392	401.716	379.22	363.955	338.245	315.749	286.022	261.919	241.03	213.713	197.644	179.969	166.31	160.686	159.079	155.866	152.652	151.849	153.456	156.669	161.49	169.524	187.2	207.285	219.337	230.585	236.209	241.833	244.243	249.867
1632.57	1697.65	1759.52	1784.42	1839.86	1852.71	1886.46	1936.27	2052.77	2149.98	2260.86	2336.38	2428.78	2481.8	2523.58	2551.7	2553.31	2489.84	2436.01	2372.54	2352.45	2284.96	2243.18	2149.18	2076.87	1953.14	1875.21	1802.9	1741.84	1644.63	1589.99	1509.65	1434.13	1357	1303.97	1258.17	1219.61	1196.31	1213.18	1242.91	1221.22	1189.08	1173.81	1176.22	1226.84	1261.39	1305.58	1370.66	1434.13	1466.26
2239.17	2125.88	2018.22	1873.6	1754.7	1665.52	1594.81	1543.39	1545	1544.2	1527.32	1553.84	1582.76	1605.26	1574.73	1510.45	1430.91	1324.06	1231.66	1147.3	1118.38	1117.57	1135.25	1147.3	1168.19	1161.76	1131.23	1101.51	1069.37	1003.49	939.212	863.69	771.295	681.311	597.754	535.086	498.128	464.384	453.136	434.657	420.195	380.827	349.493	303.697	263.526	219.337	198.448	203.268	216.927	238.619
375.203	433.853	515.803	609.805	714.251	794.594	855.655	937.605	1009.91	1095.08	1154.53	1204.34	1234.88	1271.03	1302.36	1340.93	1365.03	1392.35	1410.83	1438.95	1456.62	1466.26	1460.64	1426.9	1357	1269.42	1198.72	1140.07	1062.14	1005.09	927.161	876.544	833.963	804.236	777.722	760.047	737.551	736.747	722.285	707.02	658.814	605.788	542.317	490.897	444.298	437.87	437.87	441.888	447.512	449.922
111.677	116.498	122.925	126.942	130.156	126.942	127.746	132.566	138.19	141.404	143.011	152.652	159.079	170.327	175.148	184.789	191.217	204.072	219.337	240.226	246.654	249.867	248.261	242.636	236.209	229.781	228.978	227.371	228.978	226.568	225.764	226.568	220.14	212.106	197.644	184.789	168.721	155.062	140.601	126.139	106.856	98.8221	94.0015	93.198	102.036	113.284	143.814	167.114	197.644	215.32
780.936	800.218	813.073	854.048	891.006	1007.5	1091.06	1224.43	1361.01	1467.87	1560.27	1566.69	1558.66	1526.52	1536.97	1551.43	1574.73	1584.37	1622.13	1651.86	1706.49	1749.88	1824.59	1881.64	1946.72	1990.91	1981.26	1964.39	1944.31	1891.28	1872	1840.66	1847.89	1823.79	1814.15	1778.8	1751.48	1721.76	1712.92	1680.78	1658.28	1603.65	1550.62	1435.73	1328.88	1201.93	1085.44	965.726	881.365	778.526
1352.18	1431.72	1493.58	1541.79	1545.8	1555.44	1542.59	1541.79	1528.93	1522.5	1517.68	1528.93	1569.91	1611.69	1677.57	1674.35	1693.64	1670.34	1660.69	1649.45	1612.49	1571.51	1549.02	1531.34	1510.45	1494.38	1462.25	1434.93	1417.25	1420.47	1417.25	1409.22	1379.49	1353.78	1293.53	1241.3	1190.69	1139.27	1091.06	1054.91	1013.93	984.205	937.605	882.169	843.604	800.218	784.15	780.936	792.988	797.005
188.003	177.559	165.507	157.473	147.832	138.19	140.601	167.917	198.448	247.457	285.218	338.245	394.485	460.367	515.803	557.582	578.471	580.881	572.044	572.044	575.257	576.061	581.685	587.309	587.309	588.112	582.488	570.437	541.513	518.214	474.828	441.084	396.092	347.886	293.253	244.243	203.268	173.541	157.473	153.456	151.849	148.635	146.225	139.797	132.566	126.139	119.711	112.48	107.66	101.232
1535.36	1487.15	1426.09	1371.46	1335.3	1298.35	1250.94	1195.51	1126.41	1064.55	997.863	930.375	881.365	834.766	790.577	747.192	709.431	665.242	612.215	546.334	486.88	414.571	365.562	319.766	273.167	238.619	220.944	208.892	205.679	211.303	232.192	259.509	286.022	302.09	306.108	291.646	275.577	270.757	282.808	310.928	363.151	414.571	478.042	544.727	609.002	662.832	701.396	752.816	788.167	825.928
884.579	921.537	958.495	1026.79	1110.34	1218.81	1363.42	1476.71	1549.82	1626.95	1655.07	1692.03	1704.88	1720.15	1735.41	1735.41	1738.63	1735.41	1737.02	1752.29	1781.21	1794.87	1825.4	1827	1781.21	1690.42	1570.71	1417.25	1312	1232.46	1189.88	1196.31	1209.97	1226.04	1231.66	1218.81	1226.04	1230.86	1239.7	1227.64	1222.02	1186.67	1168.99	1127.22	1116.77	1129.63	1178.64	1226.84	1267.82	1283.88
17.6754	17.6754	18.4789	20.0857	24.9063	29.7269	36.1544	39.3681	43.3852	44.9921	45.7955	44.9921	44.9921	44.9921	45.7955	45.7955	48.2058	50.6161	56.2402	64.2745	72.3088	76.326	81.95	89.1809	97.2152	99.6255	102.036	101.232	103.643	105.249	112.48	118.908	124.532	125.335	130.959	135.78	142.207	140.601	138.994	134.173	128.549	121.318	118.908	114.087	109.267	101.232	95.6084	90.7878	88.3775	85.9672
111.677	116.498	122.925	126.942	133.37	138.994	147.831	157.473	165.507	175.952	188.003	196.037	200.858	208.089	222.551	237.816	260.312	274.774	283.611	292.449	299.68	310.125	319.766	331.014	338.245	340.655	352.707	360.741	368.775	368.775	366.365	354.313	345.476	339.048	332.621	322.176	312.535	295.663	282.808	270.757	259.509	247.457	232.995	220.944	202.465	188.003	175.952	157.473	140.601	123.728
2713.19	2637.67	2538.85	2518.76	2503.49	2472.16	2461.72	2460.91	2448.86	2447.25	2430.38	2457.7	2485.82	2521.97	2521.17	2509.92	2465.73	2373.34	2318.71	2227.11	2110.62	1969.21	1859.95	1740.23	1637.39	1522.5	1440.55	1357.8	1289.51	1236.48	1185.06	1148.91	1107.13	1079.01	1046.87	1006.7	968.939	915.109	873.331	823.518	792.988	747.192	704.61	631.498	555.975	463.58	394.485	341.459	306.108	278.791
390.468	412.161	436.264	465.187	498.931	538.299	572.847	604.984	625.874	639.532	649.977	673.276	701.396	743.175	776.919	821.108	881.365	957.691	1027.59	1112.75	1176.22	1230.86	1264.6	1284.69	1274.24	1247.73	1205.15	1165.78	1119.18	1083.03	1054.91	1034.02	1009.91	981.794	942.426	895.024	839.587	766.474	665.242	571.24	461.974	376.006	298.877	247.457	207.285	192.02	185.593	184.789	181.576	181.576
9.6411	9.6411	9.6411	10.4445	11.248	12.0514	12.8548	14.4617	15.2651	16.872	19.2823	23.2994	25.7097	32.1372	36.1544	37.7612	36.9578	36.1544	36.9578	37.7612	38.5647	38.5647	38.5647	38.5647	37.7612	36.9578	36.1544	36.9578	36.1544	38.5647	40.1715	42.5818	44.1887	45.7956	42.5818	37.7612	34.5475	35.3509	36.9578	38.5647	39.3681	40.1715	40.975	43.3853	46.599	51.4196	54.6333	59.4539	61.0608	62.6676
20.0857	20.8891	21.6926	23.2994	24.1029	26.5132	28.12	30.5303	30.5303	31.3338	32.1372	35.3509	39.3681	40.9749	41.7784	41.7784	41.7784	41.7784	41.7784	42.5818	42.5818	43.3852	44.1887	44.9921	46.599	47.4024	44.9921	42.5818	39.3681	39.3681	40.1715	40.1715	37.7612	34.5475	34.5475	36.1544	37.7612	38.5647	40.1715	40.9749	40.9749	40.9749	40.1715	37.7612	35.3509	32.1372	30.5303	29.7269	28.9235	27.3166
249.867	261.919	262.722	253.885	266.739	287.629	328.604	384.844	461.17	538.299	602.574	674.883	751.209	812.27	894.22	959.298	1041.25	1108.74	1176.22	1238.89	1275.05	1302.36	1316.83	1344.95	1374.67	1406.81	1415.65	1409.22	1369.05	1312.81	1256.57	1214.79	1155.34	1086.24	1025.98	945.64	876.544	797.808	737.551	674.08	624.267	608.198	599.36	580.881	559.189	537.496	506.162	488.487	464.384	452.332
523.838	569.633	619.446	723.089	815.484	944.033	1056.51	1209.97	1378.69	1527.32	1655.87	1780.41	1920.2	2031.88	2124.27	2228.72	2288.18	2330.76	2344.42	2390.21	2407.08	2447.25	2450.47	2457.7	2410.3	2368.52	2302.64	2251.22	2143.56	2026.26	1904.94	1798.88	1686.4	1569.1	1475.9	1402.79	1311.2	1260.59	1230.05	1204.34	1169.8	1144.89	1103.92	1066.96	1047.68	1005.9	969.743	922.34	874.134	841.193
143.011	140.601	144.618	145.421	145.421	141.404	137.387	135.78	130.156	126.139	122.925	121.318	117.301	115.694	116.498	116.498	115.694	113.284	106.856	98.8221	85.9672	71.5054	59.4539	48.2059	36.9578	32.1372	28.1201	24.9063	20.0857	18.4789	14.4617	13.6583	13.6583	16.0686	22.496	27.3166	36.1544	45.7956	59.4539	69.0951	84.3603	98.0187	115.694	131.763	149.438	164.703	179.969	192.02	210.499	236.209
294.86	303.697	332.621	377.613	437.067	507.769	577.668	632.301	691.755	788.167	852.442	927.161	989.025	1037.23	1058.12	1056.51	1065.35	1078.21	1128.82	1197.92	1273.44	1345.75	1404.4	1415.65	1394.76	1361.82	1349.77	1348.96	1373.07	1418.86	1438.95	1463.85	1462.25	1462.25	1451	1471.08	1493.58	1500.01	1487.15	1459.84	1405.2	1354.59	1296.74	1258.17	1250.14	1258.98	1267.01	1240.5	1192.29	1125.61
40.1715	41.7784	48.2059	56.2402	79.5397	104.446	131.763	155.866	175.148	190.413	199.251	220.14	235.406	256.295	269.953	290.039	310.125	328.604	343.065	354.313	379.22	406.537	431.443	456.349	474.025	473.221	463.58	467.598	471.615	476.435	472.418	474.025	469.204	465.991	458.76	462.777	474.828	494.111	525.445	581.685	641.942	682.114	708.627	739.961	727.91	720.679	712.644	714.251	705.413	694.165
202.465	232.192	261.115	292.449	321.373	351.903	380.023	404.126	420.195	429.836	449.118	459.563	470.008	478.042	479.649	486.076	497.325	512.59	527.052	532.676	531.069	511.786	488.487	461.974	440.281	420.195	399.306	380.827	367.168	348.69	342.262	325.39	318.962	314.945	322.98	340.655	352.707	366.365	371.186	367.972	366.365	371.186	384.041	388.861	393.682	383.237	367.972	355.117	341.459	335.031
2042.32	2017.42	1977.25	1952.34	1930.65	1934.66	1955.55	1953.14	1900.92	1900.12	1874.41	1880.83	1955.55	1967.61	1965.2	1969.21	2002.96	2013.4	2001.35	2015.81	2015.01	2013.4	2011.79	2012.6	1997.33	1972.43	1936.27	1881.64	1806.92	1753.89	1664.71	1568.3	1502.42	1379.49	1320.84	1245.32	1201.13	1122.39	1078.21	1032.41	1002.68	979.384	972.153	965.726	956.084	951.264	930.375	899.041	854.048	814.68
690.148	668.456	652.387	641.942	633.908	623.463	617.839	618.643	622.66	628.284	633.908	623.463	609.002	580.078	547.941	498.931	466.794	441.888	420.998	404.93	388.861	381.63	380.023	396.896	415.374	428.229	443.495	447.512	450.725	454.743	457.956	461.17	461.974	471.615	482.059	493.307	499.735	498.128	497.325	495.718	501.342	502.949	509.376	506.162	499.735	491.7	492.504	494.914	502.145	527.052
14.4617	12.0514	11.248	11.248	11.248	9.6411	8.8377	10.4445	12.8548	16.0686	18.4789	20.0857	24.9063	31.3338	38.5647	45.7956	56.2402	63.4711	69.8985	75.5226	80.3431	89.9843	102.839	121.318	134.173	145.421	163.9	176.755	187.2	194.43	200.858	200.858	203.268	207.285	210.499	208.892	208.089	202.465	200.858	197.644	194.43	192.02	184.789	176.755	161.49	151.045	139.797	122.925	110.874	100.429
86.7706	86.7706	85.9672	85.9672	83.5569	82.7534	81.95	79.5397	70.7019	66.6848	61.0608	58.6505	57.0436	56.2402	53.0264	52.223	53.8299	57.0436	59.4539	61.8642	63.471	65.0779	65.8813	67.4882	71.5054	74.7191	76.326	77.1294	81.1466	81.95	81.1465	78.7363	73.1122	67.4882	65.0779	65.0779	65.8813	66.6848	68.2916	75.5225	79.5397	81.95	82.7534	84.3603	85.9672	85.1637	85.9672	89.9843	98.0186	102.036
20.0857	23.2994	25.7097	28.12	28.12	28.12	28.12	28.12	28.12	28.12	27.3166	26.5132	27.3166	29.7269	32.9406	34.5475	35.3509	34.5475	36.1544	36.1544	36.9578	36.1544	35.3509	33.7441	34.5475	38.5647	42.5818	49.0093	54.6333	59.4539	65.8814	71.5054	74.7191	75.5225	75.5225	77.9328	82.7534	92.3946	98.8221	106.856	114.891	118.908	131.763	142.207	165.507	181.576	208.089	232.192	258.705	288.432
103.643	124.532	168.721	212.91	264.329	347.886	437.067	564.009	680.507	786.56	873.331	949.657	1029.2	1114.36	1218.81	1341.73	1444.57	1563.48	1693.64	1848.7	1995.73	2120.26	2244.79	2355.66	2471.36	2579.82	2661.77	2728.46	2739.7	2799.16	2833.71	2910.03	3022.51	3137.4	3246.67	3282.82	3272.38	3265.95	3228.99	3150.26	3050.63	2951.01	2859.42	2775.05	2703.55	2648.11	2583.03	2525.19	2439.22	2347.63
2243.18	2142.75	2078.48	2060	2062.41	2068.84	2087.32	2099.37	2125.08	2099.37	2093.74	2019.83	1949.93	1821.38	1691.22	1524.11	1355.39	1175.42	1038.03	993.846	1037.23	1159.35	1342.54	1533.75	1688.01	1803.71	1892.89	2001.35	2094.55	2189.35	2334.77	2476.18	2660.16	2802.37	2929.31	3032.15	3128.57	3188.02	3261.93	3308.53	3339.06	3313.35	3254.7	3124.55	2970.29	2840.13	2724.44	2625.62	2514.74	2412.71
103.643	106.856	116.498	125.335	135.78	136.583	138.994	136.583	136.583	132.566	131.763	130.959	134.173	135.78	138.994	141.404	145.421	144.618	142.207	142.207	147.028	152.652	152.652	146.225	141.404	136.583	137.387	136.583	135.78	134.976	137.387	140.601	142.207	140.601	143.814	152.652	159.883	167.114	180.772	190.413	199.251	204.875	213.713	222.551	247.457	270.757	297.27	316.552	337.442	352.707
556.779	542.317	519.017	500.538	487.683	494.111	534.282	600.967	678.9	727.91	777.722	783.346	769.688	762.457	807.449	854.852	933.588	1050.89	1168.99	1284.69	1389.94	1479.92	1594.01	1672.75	1746.66	1822.18	1888.87	1914.58	1969.21	1998.94	2065.62	2135.52	2223.9	2315.49	2370.13	2368.52	2360.48	2329.95	2252.02	2168.46	2078.48	2005.37	1945.91	1908.15	1895.3	1912.97	1908.15	1903.33	1898.51	1857.54
222.551	259.509	283.611	316.552	342.262	367.972	391.271	411.357	427.426	453.939	473.221	488.487	506.162	514.197	519.017	523.838	523.838	537.496	545.53	542.317	537.496	547.137	537.496	555.172	564.009	596.147	622.66	638.729	670.062	696.576	723.892	735.14	749.602	756.03	780.133	822.715	869.314	939.212	1006.7	1073.39	1133.64	1182.65	1213.18	1217.2	1186.67	1151.32	1095.08	1057.32	1033.21	1023.57
294.056	334.228	361.545	388.861	425.016	443.495	461.17	470.811	477.239	480.452	487.683	491.7	497.325	486.88	465.187	432.247	397.699	361.544	331.817	306.911	274.774	234.602	197.644	174.345	155.062	127.746	133.37	135.78	155.062	174.345	201.661	217.73	231.388	236.209	253.885	269.15	291.646	326.193	376.006	471.615	592.933	709.431	793.791	865.297	915.109	919.126	919.126	900.648	886.989	862.886
978.58	915.913	862.083	763.261	727.106	698.986	686.131	678.9	662.028	633.105	605.788	588.112	590.523	591.326	604.984	621.053	637.122	652.387	658.814	639.532	642.746	647.566	710.234	739.961	821.108	910.289	1035.62	1178.64	1304.77	1446.98	1632.57	1827.81	2001.35	2165.25	2244.79	2321.12	2360.48	2408.69	2431.99	2457.7	2472.96	2445.65	2395.03	2305.05	2264.88	2204.62	2126.69	2013.4	1873.6	1741.84
2615.98	2545.27	2470.55	2417.53	2370.93	2286.57	2169.27	2040.72	1876.01	1777.19	1646.23	1514.47	1382.71	1291.92	1218.81	1171.4	1180.24	1226.04	1296.74	1348.96	1397.97	1376.28	1351.37	1315.22	1278.26	1226.84	1186.67	1152.93	1148.1	1160.96	1226.84	1321.65	1455.02	1559.46	1676.76	1781.21	1852.71	1865.57	1863.16	1814.95	1766.75	1690.42	1686.4	1685.6	1717.74	1746.66	1795.67	1833.43	1864.77	1846.29
233.799	244.243	251.474	258.705	270.757	278.791	296.466	314.142	339.048	374.399	428.229	485.273	525.445	562.403	578.471	599.36	625.07	645.96	670.062	687.738	690.952	680.507	670.062	665.242	653.994	642.746	634.711	621.053	609.805	606.591	584.095	552.761	518.214	507.769	487.683	486.076	468.401	454.743	440.281	418.588	396.896	377.613	365.562	357.527	350.296	351.903	347.083	347.083	342.262	342.262
2022.24	1971.62	1939.49	1954.75	2020.63	2164.45	2327.54	2476.98	2664.98	2870.66	3065.09	3220.16	3363.17	3426.64	3457.97	3457.17	3461.99	3384.86	3316.57	3224.17	3251.49	3222.57	3230.6	3249.88	3237.83	3249.88	3224.17	3184.81	3161.51	3085.18	2980.73	2910.84	2862.63	2902	3035.37	3274.79	3445.12	3644.37	3802.64	3889.42	3866.92	3783.36	3703.02	3645.17	3554.38	3516.62	3427.44	3364.77	3291.66	3245.87
1863.96	1949.93	2008.58	2085.71	2132.31	2176.5	2178.91	2180.52	2149.98	2110.62	2073.66	1989.3	1921.01	1833.43	1778	1708.1	1647.84	1631.77	1565.89	1546.61	1460.64	1397.97	1313.61	1269.42	1226.04	1211.58	1226.04	1274.24	1323.25	1366.64	1413.24	1469.48	1559.46	1615.7	1679.17	1677.57	1677.57	1641.41	1594.01	1581.15	1575.53	1603.65	1642.22	1682.39	1706.49	1703.28	1700.06	1651.05	1581.15	1498.4
776.919	818.697	874.938	923.144	956.888	993.042	1039.64	1063.74	1083.83	1078.21	1070.98	1067.76	1074.99	1089.45	1095.88	1128.02	1144.89	1174.62	1184.26	1197.11	1188.28	1181.05	1160.16	1136.05	1120.79	1117.57	1110.34	1079.81	1060.53	1034.82	1018.75	998.666	982.598	961.708	938.409	919.126	874.134	827.535	771.295	731.927	684.524	650.78	617.036	576.061	534.282	489.29	445.905	403.323	387.254	371.186
100.429	117.301	136.583	150.242	169.524	190.413	215.32	255.491	312.535	372.793	428.229	494.111	547.137	609.002	655.601	723.089	792.988	882.169	956.888	1046.87	1129.63	1195.51	1248.53	1297.54	1345.75	1401.19	1452.61	1521.7	1552.23	1562.68	1565.09	1562.68	1536.16	1526.52	1505.63	1495.19	1474.3	1427.7	1362.62	1295.94	1220.41	1140.07	1090.26	1041.25	997.059	952.871	899.041	846.014	774.509	731.927
101.232	70.7019	55.4367	49.8127	45.7955	45.7955	45.7955	49.0093	52.223	56.2402	58.6505	57.847	56.2402	54.6333	55.4367	59.4539	65.8813	74.7191	78.7363	82.7534	86.7706	89.1809	91.5912	96.4118	98.0186	100.429	98.0186	98.8221	94.8049	91.5912	88.3775	86.7706	88.3775	90.7878	95.6083	100.429	103.643	106.053	102.839	104.446	103.643	106.856	118.908	140.601	166.31	197.644	226.568	257.902	290.039	330.211
41.7784	37.7612	36.9578	33.7441	30.5303	27.3166	25.7097	24.1029	23.2995	20.8892	19.2823	17.6754	17.6754	16.872	12.8549	8.8377	6.4274	5.624	5.624	6.4274	8.0343	8.8377	9.6411	9.6411	9.6411	9.6411	10.4445	12.0514	12.8548	13.6583	13.6583	13.6583	14.4617	15.2651	16.0686	16.0686	16.872	16.872	18.4788	21.6926	24.1029	24.9063	25.7097	26.5132	28.9235	34.5475	43.3852	51.4196	61.0608	68.2916
243.44	233.799	226.568	220.14	205.679	199.251	197.644	191.217	183.986	174.345	166.31	169.524	172.738	179.969	187.2	196.841	202.465	208.089	211.303	212.91	210.499	208.892	212.106	218.534	222.551	227.371	238.619	240.226	245.85	252.278	265.133	279.594	287.629	295.663	290.842	284.415	273.167	264.329	257.098	252.278	252.278	253.081	252.278	245.047	237.012	225.764	213.713	196.037	184.789	175.952
1527.32	1493.58	1407.61	1341.73	1263	1213.99	1171.4	1129.63	1070.98	1043.66	1019.56	987.418	949.657	908.682	858.869	803.432	752.816	686.131	600.967	509.376	424.212	355.92	296.466	265.936	228.175	207.285	188.003	182.379	176.755	175.952	173.541	172.738	170.328	175.952	183.183	189.61	196.841	204.072	215.32	237.012	264.329	301.287	344.672	389.665	421.802	453.136	490.094	539.103	565.616	598.557
444.298	402.519	363.151	335.835	314.142	306.108	295.663	292.449	285.218	284.415	290.039	296.466	294.86	281.201	274.774	269.953	266.739	257.902	250.671	245.047	241.833	264.329	298.073	331.817	366.365	388.861	397.699	389.665	376.006	360.741	342.262	321.373	303.697	294.056	295.663	299.68	302.09	306.108	308.518	311.732	307.714	322.98	329.407	347.083	359.134	377.613	404.126	431.443	479.649	527.052
1066.96	1088.65	1163.37	1190.69	1224.43	1193.9	1159.35	1095.08	1027.59	964.119	904.665	870.117	858.066	857.262	866.1	883.775	900.648	909.485	905.468	890.203	878.151	850.031	807.449	706.217	645.96	588.112	600.967	616.232	662.028	689.345	723.892	747.995	784.15	806.646	839.587	862.886	871.724	863.69	854.852	841.997	840.39	850.031	862.083	918.323	960.905	1008.31	1025.98	1045.27	1067.76	1098.29
30.5303	29.7269	28.9235	28.12	24.9063	20.8892	17.6754	16.0686	14.4617	13.6583	13.6583	13.6583	12.8548	12.0514	12.0514	11.248	11.248	9.6411	7.2308	4.8205	3.2137	3.2137	4.0171	4.8205	4.8205	4.8205	4.8205	4.8205	4.8205	4.8205	4.8205	4.8205	4.8205	4.8205	4.8205	4.0171	3.2137	3.2137	6.4274	11.248	18.4789	25.7098	32.9407	36.1544	40.975	44.9921	49.0093	53.0265	56.2402	59.4539
7.2308	6.4274	5.624	6.4274	7.2308	8.0343	8.0343	8.8377	9.6411	10.4446	11.248	11.248	11.248	11.248	11.248	12.0514	12.8548	13.6583	14.4617	15.2651	16.0686	16.872	16.872	16.0686	13.6583	11.248	11.248	14.4617	18.4789	20.0857	22.496	25.7097	29.7269	32.1372	33.7441	34.5475	33.7441	32.9406	32.1372	31.3338	30.5303	30.5303	30.5303	31.3338	32.1372	33.7441	34.5475	32.9406	30.5303	27.3166
166.31	169.524	175.952	183.183	192.824	203.268	216.123	238.619	266.739	301.287	336.638	376.81	420.998	465.991	508.572	550.351	617.036	681.311	741.568	805.039	870.117	957.691	1031.61	1123.2	1196.31	1270.23	1315.22	1365.83	1400.38	1434.13	1455.82	1468.67	1459.84	1442.16	1421.27	1406.01	1412.43	1397.17	1402.79	1406.81	1431.72	1440.55	1451	1446.98	1432.52	1397.97	1386.72	1373.07	1353.78	1343.34
1228.45	1218.81	1213.99	1205.95	1199.52	1185.06	1152.12	1081.42	999.47	915.913	833.159	735.14	669.259	588.916	580.078	576.864	598.557	660.421	818.697	1010.72	1214.79	1378.69	1508.85	1623.74	1683.99	1734.61	1797.28	1847.89	1892.08	1925.02	1953.95	1982.87	2000.55	2019.03	2027.86	1996.53	1957.16	1902.53	1814.15	1612.49	1394.76	1185.06	1031.61	915.913	823.518	787.364	764.867	743.175	743.175	755.226
948.853	979.384	1027.59	1064.55	1065.35	1066.15	1060.53	1043.66	1032.41	1015.54	1005.09	981.794	968.939	960.101	954.477	952.871	934.392	903.861	868.51	800.218	730.32	666.849	629.087	579.275	534.282	517.41	486.88	473.221	472.418	473.221	473.221	459.563	455.546	449.118	440.281	425.819	413.767	405.733	392.878	384.041	376.006	371.186	363.151	346.279	330.211	313.339	286.825	269.953	247.457	222.551
159.079	156.669	155.062	154.259	151.045	146.225	137.387	137.387	141.404	147.831	155.062	167.114	172.738	170.327	165.507	162.293	157.473	161.49	164.703	170.327	181.576	193.627	205.679	217.73	226.568	232.192	235.406	245.85	250.671	259.509	268.346	284.415	294.056	302.09	313.339	319.766	318.962	317.356	316.552	321.373	322.176	325.39	324.587	331.014	340.655	351.903	359.938	363.955	359.134	350.296
8.8377	7.2308	6.4274	5.624	6.4274	8.0342	11.248	14.4617	18.4789	20.8892	23.2994	25.7097	30.5303	32.9406	37.7612	44.1887	50.6161	56.2402	60.2573	65.0779	68.2917	71.5054	73.9157	75.5225	77.9328	79.5397	81.1466	81.1466	82.7534	81.95	86.7706	90.7878	94.0015	89.1809	86.7706	85.9672	85.9672	89.1809	98.8221	126.139	147.028	170.328	175.952	184.789	189.61	201.661	236.209	271.56	334.228	384.844
1683.99	1655.07	1645.43	1651.05	1657.48	1648.64	1632.57	1604.45	1542.59	1517.68	1479.12	1408.42	1368.25	1315.22	1291.12	1243.71	1230.05	1218	1209.17	1193.1	1168.99	1132.04	1091.86	1042.86	988.222	930.375	892.613	858.869	827.535	803.432	741.568	676.49	606.591	543.12	473.221	391.271	322.98	255.491	220.944	200.858	200.858	200.858	216.927	227.371	240.226	246.654	243.44	232.995	219.337	200.858
102.839	98.0186	91.5912	85.1637	85.9672	91.5912	98.8221	106.053	110.07	113.284	120.515	122.925	124.532	125.335	126.139	126.139	125.335	121.318	114.087	107.66	103.643	99.6255	94.0015	88.3774	84.3603	78.7363	69.8985	62.6676	52.223	46.599	40.1715	32.1372	28.9235	28.12	28.9235	28.9235	29.7269	31.3338	32.9406	34.5475	34.5475	32.9406	32.1372	32.9406	34.5475	34.5475	35.3509	34.5475	36.9578	38.5646
123.728	130.959	130.959	132.566	136.583	142.207	152.652	170.328	192.02	218.534	245.85	270.757	286.022	295.663	306.108	322.176	326.193	330.211	331.817	329.407	322.98	316.552	309.321	308.518	317.356	322.98	332.621	329.407	316.552	302.09	287.629	277.988	276.381	280.398	285.218	287.629	282.005	280.398	270.757	271.56	273.97	286.022	302.894	315.749	327.8	331.817	338.245	347.083	363.955	387.254
1235.68	1182.65	1121.59	1058.92	1031.61	994.649	976.974	957.691	942.426	919.126	893.417	858.066	851.638	838.783	833.963	820.304	837.98	882.169	940.819	1058.92	1166.58	1314.42	1397.97	1479.12	1544.2	1606.06	1646.23	1683.99	1722.56	1748.27	1774.78	1803.71	1830.22	1852.71	1863.96	1856.73	1837.45	1791.65	1735.41	1662.3	1528.93	1405.2	1242.91	1164.98	1077.4	993.846	894.22	821.108	752.816	703.003
8.8377	9.6411	9.6411	9.6411	8.8377	8.8377	9.6411	10.4445	11.248	11.248	12.0514	12.8548	13.6583	15.2651	16.0686	16.872	16.872	16.872	16.872	15.2651	13.6583	11.248	9.6411	10.4445	11.248	13.6583	16.0686	18.4789	20.8892	23.2995	24.9063	25.7098	26.5132	27.3166	26.5132	25.7098	24.9063	24.9063	24.9063	24.9063	24.9063	25.7098	26.5132	27.3166	26.5132	24.9063	24.1029	24.1029	24.1029	23.2994
299.68	309.321	315.749	315.749	310.125	297.27	286.022	270.757	253.885	241.03	234.602	219.337	210.499	208.089	204.072	204.072	208.089	225.764	241.833	251.474	261.919	274.774	269.15	265.133	262.722	264.329	267.543	271.56	278.791	286.022	291.646	295.663	298.073	302.09	300.484	298.073	292.449	276.381	243.44	207.285	169.524	141.404	117.301	135.78	174.345	235.406	309.321	378.416	449.119	537.496
1254.16	1246.12	1259.78	1286.3	1295.13	1324.06	1354.59	1393.95	1428.5	1515.27	1591.6	1696.85	1797.28	1907.35	1983.67	2014.2	2010.99	1987.69	1936.27	1869.59	1811.74	1759.52	1710.51	1687.21	1660.69	1675.16	1675.16	1664.71	1634.98	1563.48	1443.77	1312	1166.58	1019.56	878.151	784.15	735.14	715.055	706.217	727.106	743.978	772.902	784.15	788.167	757.637	735.14	713.448	694.969	680.507	662.832
113.284	109.267	104.446	101.232	97.2152	90.7878	81.95	73.1123	64.2745	56.2402	46.599	39.3681	37.7612	35.3509	33.7441	32.1372	32.1372	32.1372	32.1372	32.1372	32.9406	33.7441	33.7441	31.3338	28.12	24.9063	23.2995	22.496	23.2995	22.496	20.0857	16.872	15.2651	12.8548	11.248	11.248	11.248	12.0514	12.8548	12.8548	12.8548	12.0514	12.8548	13.6583	15.2651	15.2651	15.2651	15.2651	15.2651	14.4617
1436.54	1518.49	1586.78	1667.93	1731.4	1786.03	1846.29	1884.05	1974.84	2049.56	2174.09	2279.34	2402.26	2495.46	2594.28	2712.39	2832.1	2983.14	3129.37	3220.16	3302.11	3381.65	3409.77	3395.3	3324.6	3250.69	3163.92	3066.7	2961.45	2819.24	2693.91	2559.74	2443.24	2336.38	2236.76	2129.9	2011.79	1912.17	1757.91	1601.24	1482.33	1377.89	1263.8	1156.94	1087.85	1059.73	1042.86	1035.62	1026.79	1037.23
777.722	767.278	750.406	709.431	673.276	645.156	633.908	617.839	602.574	588.916	576.864	559.992	554.368	537.496	538.299	557.582	576.864	638.729	658.814	680.507	704.61	722.285	750.406	780.936	808.253	829.946	849.228	868.51	883.775	899.844	906.271	893.417	882.169	854.852	833.963	806.646	776.115	747.192	667.652	625.07	567.223	531.069	486.88	447.512	405.733	379.22	371.989	376.006	378.416	388.058
2.4102	2.4102	2.4102	2.4102	2.4102	2.4102	2.4102	2.4102	2.4102	2.4102	1.6068	0.8034	0	0	0	0	0	0	0	0	0	0	0	0	0	0	0	0	0	0	0	0	0	0	0	0	0	0	0.8034	1.6068	2.4102	2.4102	3.2137	4.0171	4.8205	5.624	5.624	5.624	5.624	5.624
890.203	863.69	833.963	787.364	746.389	666.045	607.395	534.282	495.718	446.708	419.392	383.237	348.69	317.356	277.988	246.654	216.927	204.875	195.234	203.268	208.089	222.551	237.816	252.278	245.047	234.602	224.157	220.944	216.927	214.516	227.371	241.833	273.167	321.373	380.023	445.101	510.179	566.42	632.301	678.9	707.824	731.123	753.619	757.637	756.03	755.226	747.995	739.158	727.91	716.662
2634.45	2625.62	2590.27	2562.15	2545.27	2525.19	2534.83	2513.94	2538.85	2554.91	2553.31	2548.49	2497.07	2500.28	2491.44	2489.03	2444.04	2381.37	2321.92	2245.59	2168.46	2085.71	2003.76	1930.65	1850.3	1786.03	1736.22	1688.01	1648.64	1597.22	1545.8	1493.58	1487.96	1490.37	1477.51	1438.14	1404.4	1386.72	1409.22	1430.11	1491.17	1548.21	1626.95	1679.98	1726.58	1751.48	1746.66	1737.02	1720.15	1735.41
465.991	493.307	520.624	557.582	592.933	626.677	666.849	730.32	790.577	846.014	903.058	940.016	965.726	977.777	982.598	975.367	969.743	968.939	961.708	961.708	957.691	942.426	916.716	890.203	854.048	814.68	778.526	736.747	678.097	621.053	559.992	499.735	477.239	467.598	461.17	465.991	473.221	465.187	449.119	431.443	408.144	391.271	381.63	379.22	379.22	387.254	398.502	413.767	420.998	425.016
732.73	683.721	649.173	627.481	609.002	590.523	557.582	526.248	502.949	460.367	423.409	395.289	373.596	355.117	365.562	384.844	425.016	448.315	471.615	474.025	472.418	462.777	460.367	459.563	453.939	444.298	437.067	426.623	418.588	402.519	392.878	376.81	360.741	335.835	314.142	282.808	245.85	190.413	152.652	114.087	94.8049	77.9328	68.2917	58.6505	50.6161	44.1887	40.9749	36.9578	33.7441	30.5303
190.413	199.251	206.482	216.123	224.961	233.799	236.209	234.602	229.781	224.157	219.337	214.516	212.91	209.696	206.482	196.841	173.541	150.242	127.746	118.908	114.891	106.053	98.0186	88.3775	77.9328	65.8814	58.6505	57.847	61.0608	65.8814	69.8985	77.1294	84.3603	86.7706	89.1809	89.9843	92.3946	96.4118	102.036	104.446	106.053	103.643	102.036	100.429	98.8221	96.4118	94.8049	88.3775	80.3431	70.7019
4310.41	4494.4	4643.84	4750.69	4855.94	4905.76	4921.83	4863.18	4808.54	4696.06	4660.71	4557.87	4509.67	4409.24	4281.49	4159.37	4009.93	3847.64	3676.51	3498.14	3273.99	3046.62	2789.52	2586.25	2463.32	2332.36	2251.22	2137.13	2056.79	1862.36	1736.22	1570.71	1451	1358.6	1327.27	1312.81	1320.84	1369.85	1429.31	1509.65	1591.6	1692.03	1829.42	1962.79	2111.42	2181.32	2267.29	2317.1	2373.34	2423.96
230.585	215.32	204.072	183.183	168.721	155.866	144.618	171.131	204.072	254.688	354.313	478.042	620.25	797.005	1047.68	1276.65	1614.1	1925.83	2280.14	2541.26	2828.89	3011.26	3182.4	3299.7	3363.97	3380.84	3388.07	3396.11	3374.42	3351.92	3307.73	3216.94	3095.62	2958.24	2782.29	2538.85	2312.28	1980.46	1675.16	1329.68	1068.56	792.988	627.481	485.273	394.485	341.459	332.621	346.279	356.724	362.348
1205.15	1234.88	1259.78	1283.08	1307.99	1340.12	1393.95	1435.73	1482.33	1512.86	1540.18	1539.38	1559.46	1570.71	1581.15	1563.48	1540.18	1473.49	1425.29	1369.85	1332.09	1281.47	1253.35	1213.99	1169.8	1120.79	1074.99	1010.72	954.477	891.81	825.928	758.44	723.089	671.669	620.25	564.009	523.838	483.666	465.187	440.281	421.802	388.861	366.365	343.065	332.621	315.749	302.09	282.808	267.543	252.278
2693.91	2548.49	2376.55	2208.64	2048.75	1888.07	1745.05	1654.27	1573.12	1528.93	1513.67	1510.45	1485.55	1439.75	1352.98	1287.9	1230.05	1181.05	1158.55	1132.04	1131.23	1109.54	1094.27	1070.17	1048.48	1030	1014.73	1035.62	1031.61	1060.53	1060.53	1058.92	1039.64	1039.64	1037.23	1046.87	1058.92	1051.69	1029.2	976.17	928.768	859.673	801.825	757.637	727.106	692.558	658.011	629.087	566.42	520.624
1598.03	1547.41	1468.67	1413.24	1307.99	1242.91	1179.44	1136.05	1082.22	1029.2	982.598	945.64	912.699	904.665	903.058	932.785	974.563	1030.8	1080.62	1114.36	1134.45	1161.76	1164.98	1159.35	1152.93	1164.98	1164.17	1174.62	1155.34	1134.45	1108.74	1087.85	1057.32	1049.28	1038.03	1040.44	1051.69	1046.07	1025.98	987.418	957.691	921.537	887.793	907.075	921.537	956.084	955.281	980.187	1010.72	1042.86
1980.46	1825.4	1687.21	1538.57	1457.43	1395.56	1359.41	1329.68	1281.47	1220.41	1140.87	1046.07	942.426	839.587	744.782	645.96	580.881	543.924	521.428	501.342	478.846	466.794	463.58	475.632	488.487	496.521	475.632	450.725	409.75	372.793	324.587	280.398	246.654	216.123	200.054	188.003	183.183	171.934	163.9	154.259	150.242	148.635	135.78	122.122	100.429	78.7363	55.4367	44.9921	36.1544	37.7612
1641.41	1667.93	1692.03	1684.8	1659.09	1639	1588.39	1546.61	1489.56	1410.83	1311.2	1213.99	1116.77	1015.54	931.178	854.852	788.167	731.927	664.438	624.267	585.702	571.24	543.12	528.658	511.786	508.572	502.949	496.521	490.897	487.683	498.931	519.821	547.941	587.309	627.481	652.387	668.456	676.49	662.832	655.601	630.694	611.412	577.668	550.351	511.786	482.059	447.512	427.426	412.161	398.502
264.329	286.825	302.09	330.211	350.296	360.741	385.647	412.161	449.119	480.452	515	546.334	595.343	623.463	658.011	686.934	721.482	739.961	762.457	789.774	821.108	844.407	859.673	879.758	905.468	950.46	1001.08	1039.64	1061.33	1058.12	1050.89	1038.03	1024.38	989.828	978.58	961.708	965.726	957.691	961.708	963.315	964.922	968.136	1001.88	1040.44	1081.42	1074.19	1053.3	1004.29	954.477	914.306
96.4118	102.036	98.8221	97.2152	95.6084	103.643	115.694	128.549	141.404	147.028	150.242	152.652	156.669	159.883	159.883	159.883	165.507	169.524	175.952	177.558	178.362	175.952	173.541	176.755	177.558	178.362	171.934	163.9	152.652	140.601	134.173	129.352	122.122	110.874	102.839	96.4118	89.1809	79.5397	74.7191	68.2917	66.6848	62.6676	63.4711	61.0608	61.0608	62.6676	65.0779	66.6848	68.2917	68.2917
1974.84	1972.43	1949.93	1947.52	1909.76	1892.08	1861.55	1847.89	1867.98	1886.46	1893.69	1933.86	1972.43	1990.91	2001.35	2013.4	2022.24	2080.89	2102.58	2118.65	2106.6	2134.72	2134.72	2144.36	2112.22	2088.92	2060	2033.49	2016.62	2000.55	1977.25	1957.16	1855.93	1729.79	1577.14	1409.22	1250.14	1102.31	938.409	852.442	777.722	732.73	674.08	630.694	589.719	577.668	571.24	571.24	566.42	554.368
189.61	190.413	192.02	192.824	195.234	200.054	214.516	227.371	241.833	257.902	273.97	299.68	326.997	356.724	382.434	412.964	436.264	459.563	479.649	496.521	508.572	515.803	527.052	534.282	543.12	543.924	550.351	551.958	557.582	562.403	562.403	561.599	548.744	533.479	504.555	482.863	471.615	460.367	451.529	442.691	434.657	427.426	420.998	405.733	390.468	380.827	380.827	375.203	369.579	359.938
1474.3	1540.18	1639.81	1709.7	1760.32	1799.69	1810.94	1814.15	1802.9	1805.31	1802.9	1809.33	1805.31	1816.56	1791.65	1770.76	1706.49	1688.01	1648.64	1634.98	1594.81	1547.41	1508.85	1448.59	1396.37	1362.62	1344.14	1346.55	1349.77	1352.18	1344.14	1316.83	1275.85	1224.43	1181.85	1153.73	1154.53	1153.73	1136.86	1103.11	1057.32	1012.32	976.17	928.768	884.579	868.51	847.621	834.766	834.766	839.587
885.382	900.648	921.537	941.622	952.871	964.922	974.563	989.025	1022.77	1039.64	1094.27	1126.41	1165.78	1193.9	1226.04	1265.41	1279.87	1318.43	1345.75	1378.69	1377.89	1381.9	1357	1307.99	1261.39	1211.58	1177.03	1128.02	1093.47	1069.37	1062.14	1054.91	1074.19	1101.51	1217.2	1340.93	1538.57	1705.69	1848.7	1957.16	2061.61	2225.51	2362.89	2505.91	2590.27	2666.59	2709.17	2730.87	2755.77	2768.63
331.817	346.279	366.365	360.741	354.313	337.442	322.98	308.518	292.449	273.97	287.629	325.39	379.22	425.016	466.794	482.863	499.735	522.231	540.71	553.565	555.172	554.368	564.813	591.326	655.601	727.106	808.253	879.758	940.819	971.35	985.811	959.298	910.289	849.228	799.415	760.047	750.406	735.14	714.251	694.969	666.849	672.473	678.097	692.558	669.259	639.532	596.147	543.924	498.128	472.418
4630.18	4659.91	4733.02	4855.94	5027.08	5220.7	5409.51	5575.02	5752.58	5808.01	5822.47	5748.56	5722.04	5725.26	5656.97	5654.56	5590.28	5570.2	5528.42	5585.46	5648.93	5767.04	5859.43	5878.71	5820.87	5705.17	5555.73	5411.92	5275.34	5160.45	5039.93	4926.65	4852.73	4746.68	4585.19	4475.12	4300.77	4158.57	4004.31	3782.56	3528.67	3326.21	3104.46	2885.13	2717.21	2563.75	2454.49	2370.13	2293.8	2225.51
1993.32	2019.83	2051.97	2034.29	2051.16	2009.38	1953.95	1895.3	1827	1752.29	1723.36	1753.09	1768.35	1836.65	1895.3	1939.49	1978.05	2009.38	2064.82	2088.92	2120.26	2147.57	2207.83	2211.05	2210.24	2170.07	2157.22	2160.43	2172.48	2187.75	2212.65	2198.19	2171.68	2133.92	2058.39	2006.17	1980.46	1970.82	1999.74	1989.3	1974.84	1952.34	1907.35	1846.29	1805.31	1767.55	1749.88	1753.89	1763.53	1763.53
61.0608	70.702	79.5397	88.3775	91.5912	93.1981	94.8049	94.8049	93.1981	91.5912	89.1809	88.3775	88.3775	90.7878	92.3946	95.6084	100.429	104.446	105.249	106.053	104.446	102.036	104.446	110.874	117.301	127.746	132.566	134.173	135.78	137.387	138.994	141.404	144.618	146.225	143.814	140.601	134.173	136.583	139.797	155.866	170.328	186.396	195.234	204.072	195.234	188.003	181.576	180.772	180.772	179.969
77.1294	60.2573	53.8299	48.2059	42.5818	36.9578	32.1372	28.9235	28.9235	28.12	29.7269	30.5303	32.1372	29.7269	28.12	28.9235	32.9406	36.1543	41.7784	47.4024	50.6161	54.6333	65.0779	80.3431	99.6255	125.335	143.011	155.866	170.327	183.986	202.465	216.927	244.243	266.739	295.663	313.339	331.817	341.459	353.51	359.134	368.775	378.416	392.075	399.306	398.502	382.434	362.348	348.69	341.459	332.621
446.708	444.298	437.067	429.836	413.767	392.075	361.544	352.707	363.151	410.554	449.922	516.607	559.189	600.967	629.087	658.814	667.652	678.097	679.704	687.738	703.807	728.713	747.995	758.44	771.295	781.74	797.808	805.039	813.073	813.877	784.953	764.064	712.644	662.832	615.429	571.24	533.479	514.197	498.128	481.256	466.794	443.495	412.964	386.451	372.793	355.92	342.262	317.356	303.697	279.594
690.148	735.14	792.184	839.587	878.955	907.878	924.75	930.375	947.247	959.298	967.332	961.708	937.605	899.041	850.031	806.646	764.867	712.644	657.207	611.412	564.813	517.41	468.401	406.537	353.51	300.484	261.115	220.14	200.054	172.738	157.473	152.652	156.669	158.276	161.49	169.524	172.738	182.379	185.593	186.396	185.593	184.789	179.969	177.558	175.148	167.917	160.686	148.635	142.207	138.19
216.123	205.679	199.251	193.627	186.396	186.396	189.61	200.054	209.696	225.764	232.995	246.654	280.398	334.228	408.144	486.88	580.078	653.19	724.696	776.919	828.339	866.1	902.254	919.93	944.033	961.708	972.956	979.384	978.58	997.059	1010.72	1041.25	1035.62	1018.75	987.418	936.802	878.151	836.373	812.27	801.022	798.612	797.808	802.629	802.629	817.091	834.766	848.424	863.69	882.972	905.468
469.204	451.529	449.118	457.956	457.956	445.101	451.529	472.418	469.204	473.221	470.811	475.632	461.17	451.529	448.315	448.315	447.512	447.512	447.512	445.905	444.298	437.87	415.374	384.844	347.083	318.962	296.466	270.757	238.619	222.551	198.448	185.593	172.738	172.738	174.345	180.772	187.2	196.037	204.875	212.106	221.747	229.781	243.44	252.278	263.526	270.757	276.381	282.005	286.022	292.449
2349.24	2512.33	2664.98	2806.39	2883.52	2954.22	3016.89	3057.86	3016.89	2991.98	2951.81	2896.37	2795.94	2684.27	2565.36	2469.75	2403.07	2371.73	2375.75	2350.04	2369.32	2332.36	2239.97	2130.7	2001.35	1924.22	1798.88	1666.32	1511.26	1402.79	1305.58	1209.17	1152.93	1110.34	1072.58	1038.84	1013.93	966.529	897.434	807.449	734.337	653.994	658.814	674.883	735.944	785.757	824.321	891.81	987.418	1076.6
592.933	485.273	380.023	303.697	245.85	217.73	183.183	167.917	150.242	148.635	144.618	145.421	142.207	147.831	151.849	148.635	142.207	132.566	126.139	122.925	122.122	122.122	120.515	120.515	119.711	122.122	122.925	129.352	134.173	144.618	149.438	159.079	167.114	184.789	199.251	212.91	224.961	237.012	249.867	265.133	273.97	282.005	289.236	290.039	286.825	281.201	274.774	274.774	273.167	276.381
155.866	170.328	186.396	198.448	211.303	221.747	232.192	235.406	241.833	246.654	254.688	264.329	281.201	296.466	310.928	319.766	326.997	327.8	323.783	308.518	292.449	276.381	265.133	253.885	242.637	234.602	229.781	228.175	229.781	230.585	230.585	227.371	222.551	217.73	209.696	202.465	196.037	193.627	194.43	203.268	211.303	224.961	232.192	243.44	251.474	268.346	278.791	290.039	290.842	298.073
352.707	363.151	388.058	404.93	433.853	465.187	494.914	516.607	531.069	548.744	551.154	546.334	539.103	535.086	526.248	522.231	509.376	503.752	505.359	502.949	509.376	506.162	510.983	492.504	478.846	453.939	433.05	414.571	398.502	386.451	373.596	372.793	379.22	378.416	372.793	356.724	339.852	323.783	306.911	290.039	283.611	271.56	267.543	257.098	261.919	262.722	261.919	250.671	237.012	228.978
237.816	240.226	245.85	250.671	258.705	261.919	257.098	249.064	241.833	233.799	215.32	196.037	184.789	175.148	163.9	154.259	143.011	128.549	118.105	106.053	101.232	97.2152	102.839	103.643	107.66	108.463	109.267	106.856	103.643	102.839	101.232	100.429	98.0187	95.6084	94.0015	94.0015	89.9843	88.3775	85.1637	81.1466	77.9328	73.9157	70.702	65.0779	59.4539	49.8127	40.975	35.3509	33.7441	31.3338
1856.73	1709.7	1613.29	1532.95	1484.74	1416.45	1344.14	1295.94	1235.68	1180.24	1145.69	1116.77	1103.11	1084.63	1073.39	1042.05	1013.93	970.546	936.802	896.63	864.493	818.697	776.919	748.799	711.038	693.362	672.473	682.114	678.9	690.148	700.593	708.627	707.02	711.841	703.003	700.593	687.738	689.345	709.431	740.764	773.705	798.612	823.518	844.407	849.228	859.672	860.476	870.92	869.314	873.331
39.3681	33.7441	32.1372	33.7441	37.7612	40.975	45.7956	47.4024	49.8127	50.6161	53.0264	55.4367	56.2402	57.0436	57.847	58.6505	57.847	57.847	59.4539	61.0608	61.0608	62.6676	64.2745	62.6676	59.4539	54.6333	50.6161	46.599	44.9921	44.9921	44.9921	46.599	48.2058	57.0436	62.6676	67.4882	69.8985	69.8985	69.0951	69.8985	70.7019	73.1122	77.9328	81.1466	85.1637	90.7878	100.429	108.463	118.908	127.746
20.8892	18.4789	16.0686	14.4617	12.8548	11.248	9.6411	8.8377	8.0343	7.2308	7.2308	6.4274	4.8205	3.2137	3.2137	3.2137	3.2137	3.2137	3.2137	3.2137	3.2137	3.2137	3.2137	3.2137	3.2137	3.2137	4.0171	5.624	8.0343	10.4446	13.6583	16.0686	19.2823	21.6926	23.2995	24.9063	26.5132	28.1201	30.5303	32.1372	32.9406	32.9406	34.5475	36.1544	38.5647	41.7784	44.1887	44.9921	44.1887	43.3852
70.7019	67.4882	67.4882	66.6848	64.2745	62.6676	61.8642	61.8642	61.8642	63.4711	61.8642	61.0608	57.847	54.6333	49.0093	43.3852	37.7612	33.7441	28.9235	28.9235	27.3166	26.5132	25.7097	25.7097	26.5132	30.5303	32.9406	34.5475	35.3509	32.9406	31.3337	32.1372	33.744	33.744	34.5475	36.9578	40.1715	43.3852	44.1887	46.599	49.0093	50.6161	51.4196	51.4196	51.4196	51.4196	48.2058	44.9921	40.9749	38.5646
1.6068	3.2137	4.0171	5.624	6.4274	7.2308	8.0342	8.8377	8.8377	8.8377	8.8377	8.8377	8.8377	8.8377	9.6411	10.4445	11.248	12.8548	13.6583	14.4617	13.6583	13.6583	12.8548	12.8548	11.248	11.248	13.6583	16.0686	19.2823	21.6926	24.1029	28.12	32.1372	37.7612	44.1887	53.0264	57.0436	61.8642	64.2745	67.4882	73.9157	80.3431	85.1637	90.7878	95.6083	102.036	107.66	109.267	111.677	112.48
553.565	552.761	536.693	524.641	502.145	491.7	481.256	465.187	458.76	451.529	461.17	469.204	490.897	503.752	510.983	526.248	531.872	540.71	539.906	534.282	522.231	506.162	505.359	523.838	555.172	600.967	653.994	702.2	751.209	785.757	834.766	866.1	895.024	914.306	915.109	915.913	912.699	906.271	890.203	874.938	862.886	847.621	841.997	830.749	805.842	771.295	734.337	689.345	649.173	605.788
224.961	277.184	328.604	365.562	394.485	402.519	415.374	424.212	437.87	449.119	458.76	473.221	520.624	568.027	621.856	674.883	756.833	813.877	871.724	906.271	881.365	845.211	797.808	755.226	727.909	714.251	719.875	727.106	733.534	736.747	743.978	757.636	761.654	726.303	678.9	619.446	557.582	470.008	410.554	343.869	302.09	326.193	365.562	407.34	438.674	451.529	448.315	443.495	449.922	468.401
155.062	125.335	102.839	87.574	79.5397	75.5225	66.6848	59.4539	53.0264	51.4196	49.8127	48.2059	45.7956	43.3853	40.1715	39.3681	37.7612	36.9578	36.9578	36.9578	36.1544	36.9578	36.1544	35.3509	34.5475	32.9406	29.7269	28.9235	27.3166	25.7097	24.1029	24.1029	23.2994	22.496	22.496	22.496	22.496	23.2994	26.5132	31.3338	34.5475	36.9578	38.5647	44.9921	53.0264	59.4539	65.8814	73.1122	74.7191	73.9157
98.0186	89.9843	82.7534	76.326	74.7191	73.1122	74.7191	74.7191	73.1122	70.702	69.0951	63.4711	58.6505	53.0264	49.8127	48.2058	45.7955	44.9921	42.5818	40.1715	38.5647	39.3681	40.1715	40.975	44.9921	48.2058	51.4196	49.8127	49.8127	53.0264	56.2402	62.6676	66.6848	71.5054	74.7191	86.7706	96.4118	114.087	131.763	151.849	169.524	196.037	215.32	236.209	255.491	268.346	279.594	290.842	312.535	331.014
4.8205	4.8205	4.8205	4.8205	4.8205	4.8205	4.8205	4.8205	4.8205	4.8205	4.8205	4.8205	4.8205	4.8205	4.8205	4.8205	5.624	5.624	6.4274	8.0343	12.8549	19.2823	24.1029	30.5304	35.351	38.5647	41.7784	43.3853	48.2059	53.8299	56.2402	57.0436	59.4539	63.4711	69.0951	76.326	85.1637	94.8049	98.0186	102.036	104.446	107.66	106.053	106.053	101.232	99.6255	99.6255	104.446	110.874	112.48
1013.93	1005.9	1056.51	1098.29	1144.89	1211.58	1273.44	1326.47	1400.38	1479.12	1565.89	1618.92	1666.32	1679.17	1667.93	1650.25	1633.38	1646.23	1661.5	1663.91	1663.1	1664.71	1661.5	1639	1622.93	1605.26	1566.69	1542.59	1533.75	1531.34	1497.6	1449.39	1427.7	1435.73	1479.92	1547.41	1643.82	1743.45	1851.11	1979.66	2109.81	2235.95	2363.7	2455.29	2551.7	2583.84	2600.71	2620.8	2595.89	2574.2
550.351	544.727	534.282	521.428	486.88	465.187	441.888	426.622	411.357	404.93	395.289	388.058	375.203	376.81	388.861	390.468	396.895	412.964	427.426	423.409	417.785	429.033	455.546	488.487	519.821	569.633	613.822	658.011	703.807	735.14	763.261	778.526	790.577	806.646	829.946	838.783	876.544	926.357	964.119	1019.56	1091.86	1169.8	1242.11	1260.59	1284.69	1356.19	1423.68	1532.15	1653.46	1769.96
363.151	372.793	392.075	417.785	440.281	465.187	477.239	478.846	460.367	429.836	401.716	377.613	370.382	365.562	369.579	372.793	371.186	363.955	340.655	322.98	302.894	286.825	265.133	242.637	218.534	198.448	182.379	176.755	189.61	212.106	236.209	260.312	306.108	345.476	388.861	432.247	493.307	572.044	685.328	782.543	899.041	993.042	1054.1	1111.95	1168.19	1209.97	1253.35	1287.1	1344.14	1384.31
555.172	547.137	526.248	501.342	470.811	453.939	437.87	429.033	453.939	468.401	504.555	528.658	563.206	562.403	575.257	593.736	606.591	641.942	683.721	764.064	820.304	875.741	920.733	965.726	996.256	1034.02	1074.19	1098.29	1115.97	1087.85	1059.73	1010.72	980.991	934.392	919.93	895.827	871.724	858.066	821.108	774.509	692.558	632.301	560.796	493.307	420.195	359.134	286.022	222.551	173.541	132.566
2296.21	2260.86	2223.9	2174.09	2131.51	2065.62	2022.24	1941.09	1920.2	1894.49	1877.62	1834.24	1811.74	1756.3	1715.33	1648.64	1604.45	1540.98	1470.28	1415.65	1361.01	1303.97	1252.55	1206.76	1161.76	1115.97	1064.55	1007.5	939.212	866.1	803.432	752.013	710.234	651.583	594.54	556.779	517.41	466.794	428.229	401.716	382.434	372.793	376.81	390.468	408.947	418.588	425.016	420.195	429.033	440.281
564.813	604.181	621.053	626.677	628.284	626.677	619.446	608.198	596.147	592.933	595.343	598.557	605.788	623.463	649.977	678.9	711.841	722.285	720.679	719.875	717.465	723.892	719.875	716.662	718.268	719.072	719.875	727.91	742.371	759.243	780.133	791.381	797.005	795.398	782.543	759.243	731.927	695.772	669.259	649.977	629.087	621.856	618.643	629.891	645.96	684.524	711.841	751.209	773.705	840.39
1392.35	1475.9	1551.43	1672.75	1802.9	1860.75	1897.71	1896.9	1865.57	1792.46	1694.44	1567.5	1475.1	1381.1	1355.39	1328.07	1303.17	1280.67	1264.6	1283.88	1303.97	1314.42	1250.14	1254.16	1264.6	1317.63	1461.44	1663.91	1952.34	2268.09	2588.66	2996	3417.8	3839.6	4068.58	4231.68	4327.29	4449.41	4583.58	4704.1	4744.27	4761.14	4757.12	4837.47	4874.42	4934.68	4973.25	5044.75	5158.84	5291.4
306.108	309.321	305.304	289.236	273.167	258.705	260.312	260.312	279.594	297.27	320.569	338.245	342.262	340.655	346.279	380.023	408.144	455.546	498.931	551.958	583.292	613.822	613.822	614.626	605.788	591.326	574.454	549.548	534.282	520.624	510.179	500.538	486.077	474.025	462.777	443.495	400.109	374.399	332.621	299.68	269.15	264.329	261.919	288.432	306.911	335.031	388.058	437.87	492.504	528.658
138.19	144.618	153.456	156.669	157.473	155.062	152.652	147.831	142.207	134.976	127.746	122.122	117.301	114.891	114.891	114.087	120.515	126.139	132.566	136.583	136.583	130.156	124.532	120.515	121.318	125.335	132.566	139.797	145.421	148.635	151.849	151.849	149.438	143.814	138.994	133.37	130.156	121.318	114.087	105.249	96.4118	91.5912	89.9843	87.574	83.5569	78.7363	73.9157	65.8814	55.4367	45.7956
483.666	465.187	448.315	426.622	403.323	379.22	354.313	326.193	293.253	260.312	234.602	219.337	210.499	195.234	173.541	151.045	125.335	106.053	85.1637	65.8814	54.6333	48.2058	44.1887	44.1887	47.4024	50.6161	54.6333	58.6505	61.8642	64.2745	65.8814	64.2745	61.0608	60.2573	62.6676	65.0779	66.6848	66.6848	65.8814	65.8814	66.6848	68.2917	67.4882	70.702	70.702	72.3088	74.7191	77.1294	84.3603	87.574
388.058	331.817	298.073	274.774	257.098	236.209	224.961	220.944	214.516	220.14	232.995	264.329	309.321	359.134	419.392	462.777	498.128	519.017	555.975	582.488	613.019	677.293	756.833	854.048	952.067	1069.37	1167.39	1250.14	1345.75	1456.62	1556.25	1664.71	1735.41	1767.55	1790.85	1803.71	1811.74	1839.06	1879.23	1905.74	1946.72	1998.94	1998.14	1984.48	1953.95	1929.84	1854.32	1808.53	1745.05	1667.93
171.934	152.652	141.404	138.19	137.387	134.976	132.566	130.959	132.566	134.976	129.352	127.746	127.746	126.942	125.335	123.728	127.746	130.959	143.814	158.276	173.541	188.806	205.679	218.534	232.995	245.047	265.133	283.611	300.484	314.945	328.604	346.279	375.203	396.092	416.178	433.853	450.725	453.136	463.58	465.991	481.256	486.076	497.325	494.914	498.931	494.111	501.342	497.325	501.342	498.128
2132.31	2079.28	2039.91	2050.36	2072.86	2101.78	2133.11	2119.45	2109.81	2076.87	2061.61	2011.79	2006.97	1987.69	1974.03	1916.19	1891.28	1849.5	1798.08	1741.04	1659.89	1577.14	1494.38	1400.38	1299.95	1196.31	1115.97	1046.07	1048.48	1043.66	1051.69	1033.21	1022.77	957.691	917.52	875.741	873.331	869.314	863.69	851.638	836.373	808.253	791.381	763.261	753.619	741.568	744.782	739.158	737.551	694.165
1448.59	1472.69	1474.3	1484.74	1454.21	1438.95	1401.99	1344.14	1295.94	1215.59	1164.17	1131.23	1111.95	1101.51	1095.88	1081.42	1065.35	1022.77	938.409	829.946	736.747	631.498	558.385	495.718	419.392	365.562	310.928	281.201	257.098	245.047	244.243	243.44	234.602	222.551	212.106	199.251	196.841	184.789	179.969	167.917	155.062	140.601	134.173	142.207	166.31	220.14	263.526	323.783	355.117	389.665
1386.72	1345.75	1298.35	1251.75	1208.36	1170.6	1114.36	1059.73	948.853	839.587	722.285	658.814	582.488	531.872	494.111	467.598	448.315	416.178	401.716	381.63	374.399	353.51	335.031	320.569	306.911	295.663	285.218	269.953	253.885	237.012	224.961	212.106	194.43	180.772	170.328	169.524	172.738	178.362	186.396	175.952	171.131	165.507	192.824	213.713	248.261	256.295	270.757	276.381	288.432	305.304
966.529	954.477	929.571	892.613	858.066	804.236	762.457	703.003	647.566	579.275	538.299	496.521	457.956	404.93	363.151	316.552	277.184	242.637	212.106	196.841	181.576	170.327	155.062	144.618	128.549	114.087	102.839	95.6083	91.5912	97.2152	103.643	108.463	114.891	117.301	122.925	124.532	126.942	127.746	128.549	128.549	126.942	126.139	128.549	128.549	126.139	126.139	121.318	117.301	114.087	114.087
290.842	403.323	539.906	679.704	786.56	894.22	972.153	1035.62	1087.04	1124.81	1147.3	1151.32	1161.76	1175.42	1194.7	1216.4	1244.52	1267.82	1274.24	1267.82	1226.04	1173.81	1087.04	989.025	886.989	819.501	734.337	672.473	623.463	587.309	555.172	529.462	522.231	523.034	523.838	523.034	519.821	512.59	505.359	502.145	506.162	496.521	481.256	463.58	441.084	419.392	398.502	386.451	380.827	379.22
91.5912	96.4118	99.6255	102.036	103.643	108.463	110.874	114.891	117.301	121.318	122.925	122.925	120.515	115.694	111.677	110.874	108.463	104.446	103.643	108.463	109.267	106.053	105.249	105.249	104.446	101.232	96.4118	94.0015	91.5912	90.7878	89.9843	90.7878	93.1981	95.6084	97.2152	97.2152	96.4118	97.2152	99.6255	98.8221	94.0015	89.1809	86.7706	89.1809	94.8049	101.232	104.446	107.66	109.267	111.677
41.7784	41.7784	40.975	39.3681	37.7612	41.7784	45.7955	53.0264	54.6333	56.2402	57.0436	59.4539	62.6676	68.2917	73.9157	81.1466	86.7706	94.8049	107.66	141.404	185.593	251.474	313.339	387.254	448.315	508.572	553.565	596.95	624.267	662.028	698.986	754.423	805.842	871.724	906.271	940.819	964.119	985.811	1001.08	1002.68	973.76	935.195	874.938	816.287	745.585	686.934	629.891	589.719	551.154	526.248
569.633	623.463	666.045	708.627	734.337	751.209	748.799	743.978	731.927	723.089	712.644	690.148	662.832	626.677	587.309	554.368	525.445	499.735	471.615	438.674	406.537	367.168	314.142	263.526	216.927	178.362	156.669	152.652	155.062	162.293	171.131	188.003	202.465	219.337	231.388	263.526	291.646	328.604	354.313	372.793	381.63	392.878	407.34	436.264	463.58	490.897	524.641	560.796	598.557	627.481
186.396	183.183	182.379	186.396	192.824	204.875	216.927	229.781	235.406	244.243	257.098	265.132	264.329	258.705	260.312	269.953	286.825	307.714	327.8	352.707	386.451	425.819	453.939	483.666	498.931	510.179	514.197	514.197	511.786	508.572	497.325	474.828	457.956	440.281	432.247	418.588	408.947	392.075	368.775	343.869	310.125	271.56	227.371	196.841	167.114	152.652	138.994	125.335	110.874	97.2152
91.5912	90.7878	88.3775	85.9672	81.95	77.9328	73.1123	69.0951	65.8814	61.8642	61.0608	61.8642	62.6676	65.0779	66.6848	68.2916	65.8813	60.2573	52.223	47.4024	41.7784	36.9578	32.1372	28.9235	24.1029	20.8892	17.6754	17.6754	18.4789	21.6926	25.7098	32.9406	39.3681	45.7956	46.599	48.2059	49.0093	52.223	54.6333	57.0436	62.6676	69.8985	80.3432	92.3946	102.036	106.053	107.66	107.66	105.249	102.036
896.63	855.655	828.339	849.228	851.638	878.955	899.041	940.016	983.401	1019.56	1042.86	1083.03	1091.06	1118.38	1134.45	1158.55	1142.48	1204.34	1262.19	1409.22	1538.57	1720.15	1916.99	2169.27	2290.59	2449.66	2526.79	2594.28	2624.81	2657.75	2688.28	2734.08	2779.88	2860.22	2964.66	3127.76	3280.41	3425.03	3478.06	3500.55	3430.66	3381.65	3259.52	3145.44	2942.97	2828.89	2684.27	2577.41	2493.05	2419.94
325.39	317.356	308.518	296.466	282.005	268.346	248.261	229.781	210.499	196.037	175.952	163.9	147.028	149.438	149.438	147.028	150.242	155.062	158.276	153.456	155.062	158.276	165.507	171.934	179.165	182.379	186.396	187.2	185.593	181.576	177.558	176.755	171.934	175.148	174.345	180.772	193.627	205.679	220.14	227.371	242.637	248.261	257.098	263.526	273.97	286.022	296.466	309.321	314.142	322.98
73.1122	79.5397	83.5568	88.3774	93.198	95.6083	98.0186	98.8221	99.6255	101.232	102.839	107.66	119.711	136.583	152.652	155.866	163.9	172.738	181.576	186.396	186.396	186.396	186.396	188.806	196.037	205.679	216.123	223.354	232.995	237.012	241.03	243.44	240.226	227.371	208.089	185.593	171.131	156.669	144.618	138.19	134.976	135.78	135.78	134.173	132.566	125.335	114.087	101.232	91.5912	80.3431
1213.18	1192.29	1179.44	1185.87	1196.31	1242.91	1279.06	1328.07	1352.98	1399.58	1410.83	1432.52	1447.78	1448.59	1447.78	1453.41	1479.92	1533.75	1589.99	1627.75	1696.05	1760.32	1810.94	1841.47	1836.65	1806.12	1746.66	1664.71	1569.1	1467.07	1366.64	1294.33	1218.81	1150.51	1100.7	1034.82	953.674	868.51	776.919	702.2	641.942	572.044	509.376	471.615	429.033	408.947	387.254	356.724	337.442	318.962
162.293	182.379	197.644	218.534	234.602	246.654	253.081	253.081	249.867	250.671	249.064	244.243	239.423	235.406	234.602	244.243	261.919	287.629	321.373	364.758	404.126	460.367	495.718	532.676	553.565	568.027	590.523	604.181	623.463	643.549	657.207	674.883	698.183	735.944	768.081	807.449	826.732	832.356	825.928	804.236	758.44	711.038	642.746	584.899	531.069	491.7	457.153	416.981	386.451	351.1
69.8985	71.5054	75.5225	78.7363	84.3603	94.0015	104.446	118.908	132.566	143.814	148.635	152.652	155.062	157.473	158.276	158.276	163.097	167.114	171.131	172.738	171.131	167.114	163.9	159.883	157.473	153.456	147.028	141.404	138.19	149.438	161.49	187.2	206.482	220.14	226.568	232.995	237.816	241.833	250.671	269.953	288.432	310.125	337.442	358.331	371.989	381.63	393.682	396.896	411.357	417.785
749.602	736.747	723.892	703.807	690.952	669.259	660.421	662.832	666.045	663.635	645.156	625.874	597.754	575.257	547.941	513.393	474.828	448.315	420.998	397.699	384.844	373.596	362.348	337.442	309.321	287.629	278.791	276.381	262.722	253.081	244.243	244.243	242.637	244.243	237.012	233.799	232.995	238.619	241.03	244.243	241.833	229.781	213.713	199.251	196.841	196.037	196.037	192.824	192.824	196.841
40.9749	40.1715	39.3681	38.5646	38.5646	42.5818	48.2058	55.4367	57.0436	60.2573	64.2745	69.8985	70.7019	73.9157	76.326	81.1466	85.9672	96.4118	110.07	122.122	130.156	140.601	152.652	159.079	163.9	171.934	185.593	201.661	213.713	229.781	240.226	255.491	262.722	273.97	290.039	306.911	324.587	351.903	372.793	397.699	424.212	476.435	531.872	587.309	645.96	687.738	736.747	743.175	752.816	765.671
64.2745	62.6676	60.2573	63.4711	68.2917	73.1122	77.1294	80.3431	82.7534	81.1466	79.5397	77.9328	75.5225	74.7191	70.7019	65.0779	60.2573	55.4367	52.223	51.4196	50.6161	51.4196	51.4196	50.6161	48.2058	44.1887	40.1715	38.5647	36.9578	35.3509	36.1544	37.7612	38.5647	39.3681	38.5647	37.7612	36.9578	36.9578	36.9578	36.9578	36.1544	32.9406	30.5303	28.9235	29.7269	30.5303	30.5303	31.3338	31.3338	32.1372
1471.08	1455.02	1453.41	1451.8	1434.13	1404.4	1337.71	1262.19	1181.85	1125.61	1086.24	1047.68	1014.73	980.991	944.033	912.699	863.69	819.501	795.398	760.047	746.389	728.713	706.217	672.473	633.105	602.574	572.044	550.351	534.282	522.231	506.966	491.7	468.401	453.136	433.05	424.212	401.716	394.485	380.827	374.399	363.151	350.296	335.031	331.817	336.638	351.1	366.365	380.023	399.306	408.144
226.568	220.14	213.713	204.875	195.234	189.61	183.986	170.327	157.473	150.242	156.669	164.703	167.917	188.003	206.482	232.995	249.064	261.919	272.363	298.073	322.98	354.313	375.203	396.092	418.588	445.905	474.025	499.735	523.838	539.906	549.548	554.368	559.189	559.189	534.282	506.966	478.042	459.563	448.315	441.084	420.195	397.699	380.827	371.989	365.562	347.886	328.604	302.894	285.218	265.133
896.63	867.707	821.108	735.14	652.387	554.368	504.555	460.367	452.332	450.725	470.811	491.7	562.403	642.746	736.747	810.663	873.331	942.426	1013.13	1093.47	1144.89	1194.7	1240.5	1271.83	1313.61	1352.98	1419.66	1475.9	1535.36	1565.09	1598.03	1606.86	1630.16	1623.74	1635.79	1606.06	1602.85	1587.58	1591.6	1585.17	1564.28	1554.64	1561.07	1553.03	1573.12	1577.94	1611.69	1614.9	1610.88	1610.88
21.6926	17.6754	13.6583	12.0514	11.248	10.4445	9.6411	7.2308	5.624	4.0171	3.2137	4.0171	5.624	7.2308	8.0342	8.0342	8.0342	8.8377	10.4445	12.0514	13.6583	14.4617	15.2651	16.872	20.0857	22.496	25.7098	27.3166	28.9235	32.1372	35.3509	37.7612	39.3681	40.1715	40.1715	40.1715	40.975	41.7784	41.7784	40.975	39.3681	36.9578	35.3509	33.7441	32.1372	28.9235	27.3166	24.9063	24.1029	23.2994
190.413	188.806	192.02	192.824	204.072	216.123	230.585	249.064	265.936	282.808	293.253	300.484	302.894	302.894	293.253	282.005	266.739	254.688	241.833	228.978	220.944	212.106	203.268	192.02	183.986	169.524	156.669	143.814	127.746	113.284	100.429	91.5912	85.9672	81.95	77.9328	77.9328	78.7363	78.7363	80.3431	81.1466	82.7534	84.3603	84.3603	85.9671	87.574	88.3774	92.3946	95.6083	98.0186	99.6255
16.0686	17.6754	18.4789	20.0857	20.8892	22.496	22.496	24.1029	24.9063	26.5132	27.3166	28.9235	31.3338	33.7441	35.3509	35.3509	35.3509	35.3509	34.5475	32.9406	29.7269	27.3166	26.5132	27.3166	26.5132	25.7098	24.1029	24.9063	22.496	21.6926	21.6926	22.496	23.2995	21.6926	20.0857	18.4789	19.2823	20.8892	22.496	24.1029	24.1029	24.1029	24.1029	24.1029	24.1029	24.9063	24.1029	22.496	21.6926	22.496
144.618	145.421	143.814	140.601	138.19	138.994	144.618	149.438	159.079	167.114	171.934	175.148	177.558	175.952	175.148	172.738	170.328	170.328	165.507	165.507	165.507	167.114	168.721	173.541	176.755	182.379	182.379	178.362	173.541	168.721	163.9	163.097	159.079	155.062	150.242	140.601	133.37	126.942	120.515	119.711	115.694	113.284	110.07	109.267	108.463	110.874	111.677	118.105	122.925	126.942
1022.77	1005.09	1038.03	1090.26	1189.08	1276.65	1373.87	1452.61	1547.41	1651.05	1784.42	1892.89	2015.81	2154.81	2312.28	2448.86	2594.28	2722.03	2852.99	2934.94	3044.2	3145.44	3302.91	3429.85	3594.56	3728.73	3902.27	4026.8	4156.16	4155.35	4119.2	4003.5	3916.73	3781.76	3672.49	3575.27	3529.48	3455.56	3388.07	3308.53	3268.36	3158.29	3035.37	2851.38	2654.54	2397.44	2131.51	1831.83	1585.98	1355.39
1379.49	1344.14	1310.4	1295.94	1294.33	1312	1336.11	1388.33	1432.52	1495.99	1521.7	1536.97	1552.23	1516.88	1485.55	1406.81	1343.34	1247.73	1191.49	1129.63	1094.27	1084.63	1091.06	1090.26	1096.68	1072.58	1045.27	1005.09	945.64	897.434	835.569	807.449	780.936	752.013	732.73	722.285	716.662	719.072	719.072	715.858	710.234	700.593	714.251	735.14	765.671	771.295	789.774	800.218	792.184	776.919
596.147	584.899	578.471	573.651	582.488	595.343	606.591	614.626	614.626	605.788	596.95	580.881	572.847	563.206	543.924	525.445	484.47	458.76	426.622	431.443	447.512	507.769	552.761	625.07	679.704	742.371	801.022	871.724	948.05	1013.93	1071.78	1123.2	1168.99	1206.76	1249.34	1291.92	1322.45	1340.93	1367.44	1384.31	1385.12	1357	1324.86	1295.94	1245.32	1210.77	1168.99	1122.39	1071.78	1013.93
14.4617	14.4617	16.0685	16.872	17.6754	18.4788	18.4788	18.4788	19.2823	20.0857	20.8891	20.0857	19.2823	19.2823	18.4788	17.6754	17.6754	16.872	16.0686	15.2651	13.6583	12.8548	12.0514	9.6411	8.0342	6.4274	7.2308	8.8377	10.4445	11.248	11.248	10.4446	12.0514	13.6583	15.2651	19.2823	24.1029	29.7269	34.5475	39.3681	45.7956	49.8127	54.6333	57.847	61.0608	65.8814	69.8985	72.3088	73.9157	74.7191
891.006	891.81	903.058	931.981	945.64	942.426	917.52	885.382	874.938	866.1	836.373	817.091	786.56	758.44	720.679	696.576	698.183	707.02	699.789	703.003	700.593	718.268	730.32	747.995	741.568	746.389	747.192	784.15	805.039	833.963	839.587	835.569	831.552	821.911	809.86	796.201	776.115	749.602	723.089	734.337	749.602	778.526	780.133	764.064	732.73	693.362	658.011	617.839	565.616	532.676
338.245	367.972	388.861	405.733	434.657	449.118	465.187	490.897	516.607	543.924	570.437	585.702	599.36	612.215	622.66	628.284	629.087	634.711	638.729	646.763	630.694	610.608	581.685	566.42	549.548	531.069	515.803	498.128	469.204	442.691	411.357	398.502	385.647	384.844	372.793	369.579	355.117	347.886	326.997	312.535	299.68	300.484	308.518	325.39	338.245	350.296	357.527	363.151	373.596	379.22
931.178	990.632	1050.89	1108.74	1148.1	1206.76	1260.59	1312.81	1348.96	1397.97	1455.82	1521.7	1632.57	1737.82	1886.46	2052.77	2234.35	2415.12	2570.18	2656.95	2728.46	2755.77	2779.88	2873.88	3016.89	3155.88	3234.62	3247.47	3238.64	3274.79	3322.19	3340.67	3307.73	3243.46	3176.77	3038.58	2884.32	2722.83	2583.03	2464.13	2387	2344.42	2328.35	2333.17	2243.18	2089.73	1954.75	1855.93	1802.9	1782.82
110.874	90.7878	73.1122	67.4882	68.2917	71.5054	75.5225	81.95	94.8049	110.874	131.763	164.703	196.841	221.747	235.406	249.867	259.509	271.56	279.594	282.808	282.808	276.381	273.97	273.167	279.594	291.646	306.911	314.142	315.749	313.339	308.518	302.09	279.594	256.295	236.209	224.157	213.713	211.303	212.106	224.157	236.209	249.867	265.133	280.398	293.253	302.894	303.697	298.073	306.108	315.749
3008.05	2960.65	2920.48	2868.25	2841.74	2799.16	2786.3	2764.61	2746.93	2703.55	2598.3	2481	2310.67	2187.75	2054.38	1952.34	1805.31	1706.49	1587.58	1467.07	1328.88	1211.58	1119.18	1042.05	969.743	898.237	821.911	746.389	666.045	608.198	559.189	548.744	530.265	502.949	454.743	420.998	384.844	377.613	379.22	408.947	445.101	493.307	539.103	580.078	613.019	631.498	638.729	643.549	641.942	649.173
3719.09	3637.94	3571.26	3488.5	3378.43	3221.76	3040.19	2820.05	2562.95	2310.67	2052.77	1804.51	1603.65	1483.14	1393.15	1328.88	1259.78	1209.17	1167.39	1132.04	1093.47	1050.09	1011.52	972.956	886.989	814.68	727.106	675.687	588.916	535.889	486.88	439.477	404.126	365.562	331.014	297.27	291.646	288.432	282.808	276.381	272.363	273.167	273.97	277.988	293.253	308.518	323.783	340.655	345.476	355.92
359.134	363.151	363.151	361.544	360.741	363.955	364.758	363.151	382.434	410.554	435.46	458.76	460.367	462.777	455.546	452.332	451.529	460.367	470.811	486.076	501.342	516.607	532.676	547.941	552.761	555.975	551.154	563.206	574.454	589.719	592.13	618.643	622.66	643.549	661.225	711.841	757.636	830.749	882.169	974.563	1080.62	1201.13	1292.72	1379.49	1451.8	1525.72	1593.21	1639.81	1648.64	1643.02
312.535	331.817	347.083	359.134	368.775	374.399	372.793	364.758	352.707	340.655	323.783	310.928	304.501	306.108	320.569	343.065	370.382	405.733	425.819	449.922	472.418	482.863	488.487	475.632	470.008	478.042	498.128	534.282	572.847	624.267	659.618	693.362	719.875	734.337	736.747	756.833	760.047	760.85	748.799	764.064	754.423	753.619	739.158	737.551	756.03	779.329	803.432	817.894	822.715	850.031
510.983	504.555	492.504	482.059	469.204	470.008	466.794	471.615	466.794	469.204	470.811	502.145	527.855	572.044	592.13	611.412	613.019	623.463	644.353	682.917	739.158	792.988	826.732	848.424	856.459	871.724	878.151	890.203	921.537	965.726	992.239	1013.93	1016.34	1046.87	1087.04	1136.86	1198.72	1263.8	1352.98	1401.99	1459.84	1475.9	1500.01	1532.15	1568.3	1602.85	1631.77	1681.58	1698.46	1729.79
1.6068	2.4102	3.2137	4.0171	4.0171	4.0171	4.0171	4.0171	5.624	8.8377	10.4445	15.2651	19.2823	22.496	25.7098	28.9235	32.9406	36.9578	44.1887	50.6162	55.4367	60.2573	63.4711	63.4711	63.4711	65.8814	71.5054	77.1294	83.5569	85.9672	89.1809	90.7878	90.7878	97.2152	111.677	127.746	144.618	154.259	166.31	174.345	181.576	192.824	196.841	200.858	205.679	215.32	228.175	241.833	254.688	270.757
3008.05	3049.83	3057.86	3148.65	3227.39	3360.76	3479.67	3596.97	3634.73	3632.32	3578.49	3521.44	3413.78	3338.26	3241.85	3153.47	3025.73	2910.03	2795.14	2681.86	2607.14	2517.96	2443.24	2391.82	2321.12	2188.55	2032.68	1821.38	1598.83	1432.52	1286.3	1177.83	1126.41	1105.52	1095.88	1095.88	1112.75	1120.79	1110.34	1103.11	1113.56	1121.59	1122.39	1058.12	997.059	908.682	846.014	789.774	789.774	785.757
315.749	322.176	334.228	348.69	364.758	374.399	382.434	388.058	382.434	376.006	373.596	376.006	375.203	374.399	370.382	372.793	372.793	368.775	360.741	350.296	334.228	320.569	298.877	272.363	239.423	208.089	176.755	156.669	137.387	127.746	122.925	118.908	110.07	103.643	97.2152	94.0015	84.3603	77.1294	72.3088	69.8985	65.8814	64.2745	64.2745	65.8814	71.5054	78.7363	88.3775	106.053	118.105	135.78
253.081	270.757	289.236	303.697	309.321	306.108	300.484	297.27	295.663	295.663	294.86	287.629	277.184	256.295	236.209	216.123	194.43	178.362	163.097	149.438	132.566	117.301	98.0186	82.7534	78.7363	91.5912	110.874	126.942	141.404	152.652	169.524	192.824	222.551	250.671	281.201	301.287	311.732	312.535	310.125	304.501	299.68	296.466	300.484	306.911	312.535	310.928	300.484	286.022	273.97	261.115
178.362	171.934	159.883	156.669	154.259	150.242	151.045	150.242	148.635	143.814	142.207	140.601	139.797	127.746	114.891	98.8221	95.6083	92.3946	88.3775	84.3603	80.3431	77.9328	74.7191	73.9157	70.7019	69.0951	69.0951	65.0779	59.4539	53.8299	49.8127	46.599	44.1887	41.7784	41.7784	41.7784	41.7784	38.5647	36.1544	34.5475	32.9406	32.1372	31.3338	29.7269	28.12	27.3166	25.7097	23.2994	20.8891	21.6926
398.502	395.289	404.93	393.682	384.041	368.775	368.775	367.168	367.972	373.596	377.613	375.203	365.562	356.724	349.493	335.031	323.783	310.928	311.732	294.86	288.432	274.774	266.739	237.816	222.551	207.285	203.268	186.396	177.558	164.703	152.652	138.994	130.959	126.942	121.318	119.711	119.711	122.925	125.335	123.728	119.711	111.677	112.48	112.48	119.711	130.156	134.976	136.583	136.583	138.994
614.626	578.471	527.052	490.094	469.204	460.367	461.974	470.008	488.487	521.428	551.958	595.343	616.232	619.446	632.301	647.566	687.738	706.217	731.927	763.261	785.757	821.108	853.245	918.323	972.956	1035.62	1083.83	1111.15	1119.98	1119.98	1099.9	1059.73	1003.49	956.888	912.699	866.903	831.552	779.329	743.175	711.038	670.062	631.498	584.899	541.513	480.452	430.64	381.63	345.476	333.424	329.407
237.816	243.44	249.064	250.671	246.654	239.423	229.781	223.354	217.73	213.713	212.106	210.499	208.089	199.251	189.61	174.345	161.49	146.225	138.994	125.335	114.891	103.643	98.0186	91.5912	88.3775	86.7706	90.7877	97.2152	102.839	105.249	106.053	103.643	99.6255	95.6083	94.8049	93.198	92.3946	89.9843	85.9672	74.7191	66.6848	61.0608	62.6676	63.4711	67.4882	70.7019	72.3088	69.0951	65.0779	61.0608
301.287	286.022	271.56	252.278	240.226	222.551	214.516	200.858	193.627	180.772	167.114	152.652	149.438	143.814	139.797	132.566	124.532	118.908	118.105	116.498	111.677	107.66	102.036	94.0015	85.9672	80.3431	77.9329	79.5397	87.574	92.3946	100.429	119.711	140.601	192.824	237.816	291.646	349.493	422.605	497.325	593.736	701.396	784.15	876.544	940.819	994.649	1038.03	1081.42	1107.13	1118.38	1107.93
1322.45	1252.55	1200.33	1160.16	1159.35	1182.65	1232.46	1305.58	1384.31	1441.36	1493.58	1512.06	1511.26	1449.39	1381.9	1279.87	1205.95	1118.38	1068.56	1046.07	1044.46	1051.69	1054.1	1056.51	1052.5	1037.23	1023.57	993.042	943.229	877.348	851.638	825.928	820.304	818.697	824.321	829.946	829.142	827.535	843.604	853.245	858.066	879.758	887.793	900.648	886.186	880.562	859.673	823.518	788.97	756.03
94.0015	97.2152	98.0186	96.4118	93.198	88.3774	84.3603	81.1466	84.3603	91.5912	103.643	122.925	137.387	144.618	149.438	153.456	155.866	164.703	168.721	188.003	207.285	234.602	265.936	300.484	328.604	350.296	364.758	377.613	385.647	392.075	391.271	386.451	378.416	376.006	371.186	367.168	365.562	369.579	377.613	392.878	387.254	378.416	351.903	327.8	305.304	298.073	302.09	328.604	364.758	400.109
3057.06	3164.72	3278	3383.25	3461.99	3494.93	3458.78	3346.3	3226.58	3116.51	2997.61	2851.38	2724.44	2560.54	2464.93	2358.88	2252.82	2127.49	1992.51	1842.27	1677.57	1524.11	1344.95	1186.67	1054.1	954.477	922.34	961.708	1050.89	1152.12	1271.03	1357	1428.5	1464.66	1498.4	1509.65	1533.75	1569.1	1588.39	1606.06	1598.83	1587.58	1573.12	1558.66	1520.09	1508.04	1478.32	1453.41	1416.45	1352.18
662.028	675.687	686.934	696.576	674.883	641.942	598.557	584.095	580.078	578.471	555.172	531.069	509.376	486.076	468.401	449.119	467.598	474.025	487.683	483.666	475.632	453.136	439.477	428.229	439.477	454.743	470.008	476.435	477.239	471.615	455.546	440.281	431.443	421.802	412.964	401.716	391.271	376.006	374.399	368.775	368.775	365.562	370.382	365.562	364.758	336.638	317.356	298.073	286.022	277.184
2227.11	2298.62	2335.58	2355.66	2346.83	2338.79	2335.58	2320.31	2280.94	2235.15	2176.5	2085.71	2015.81	1937.88	1804.51	1626.15	1436.54	1277.46	1168.99	1071.78	996.256	945.64	919.126	918.323	939.212	989.828	1031.61	1064.55	1097.49	1119.98	1103.11	1077.4	1042.05	996.256	957.691	945.64	959.298	985.811	1003.49	1025.98	1050.89	1056.51	1026.79	980.991	926.357	879.758	819.501	789.774	760.85	748.799
12.0514	12.8548	13.6583	14.4617	13.6583	12.8548	11.248	10.4445	8.0342	6.4274	4.8205	4.8205	4.8205	5.624	5.624	5.624	5.624	5.624	5.624	5.624	5.624	4.8205	4.0171	3.2137	2.4102	2.4102	2.4102	2.4102	2.4102	2.4102	2.4102	3.2137	4.0171	4.8205	4.8205	4.8205	4.8205	4.8205	4.8205	4.8205	5.624	7.2308	8.0343	8.8377	8.8377	8.8377	9.6411	10.4445	12.0514	13.6583
801.825	760.85	680.507	611.412	536.693	487.683	446.708	412.964	385.647	371.186	365.562	359.134	352.707	341.459	326.997	305.304	293.253	277.988	261.919	231.388	191.217	156.669	128.549	115.694	101.232	98.0187	95.6084	96.4118	98.8221	102.036	103.643	105.249	106.053	104.446	102.839	92.3946	82.7534	70.7019	61.0608	49.8127	48.2059	47.4024	48.2058	49.0093	51.4196	56.2402	58.6505	58.6505	56.2402	51.4196
293.253	285.218	269.15	268.346	272.363	282.808	290.842	298.877	304.501	307.714	317.356	328.604	335.835	351.903	366.365	376.006	381.63	380.023	378.416	371.989	359.938	348.69	342.262	340.655	332.621	322.98	322.98	334.228	340.655	347.083	343.869	334.228	321.373	302.894	275.577	241.03	213.713	194.43	185.593	191.217	213.713	245.85	311.732	371.989	433.853	463.58	497.325	507.769	505.359	496.521
9.6411	12.0514	14.4617	18.4789	21.6926	24.9063	28.12	31.3338	33.7441	34.5475	34.5475	37.7612	44.9921	53.8299	61.0608	69.8985	77.9329	79.5397	80.3431	81.1466	83.5569	86.7706	87.574	88.3775	87.574	89.9843	92.3946	94.8049	100.429	111.677	126.139	142.207	151.849	151.045	143.814	139.797	136.583	134.976	141.404	146.225	151.045	151.045	154.259	157.473	161.49	161.49	161.49	160.686	159.883	155.866
0.8034	0	0	0	0	0	0	0	0	0	0	0	0	0	0	0	0	0	0	0	0	0	0	0	0	0	0	0	0	0	0	0	0	0	0	0	0	0	0	0	0	0	0	0	0	0	0	0	0	0
691.755	681.311	672.473	668.456	656.404	641.139	620.25	604.181	577.668	554.368	510.983	479.649	437.067	385.647	339.852	308.518	273.97	244.243	220.14	207.285	196.841	187.2	177.559	165.507	154.259	143.814	138.19	132.566	120.515	107.66	98.0187	88.3775	88.3775	104.446	123.728	148.635	167.917	195.234	223.354	246.654	271.56	307.714	332.621	360.741	376.81	396.092	408.947	429.033	438.674	450.725
51.4196	46.599	42.5818	39.3681	38.5647	38.5647	39.3681	40.975	41.7784	41.7784	40.975	42.5818	43.3853	43.3853	42.5818	41.7784	44.9921	45.7955	54.6333	65.0779	78.7363	89.1809	98.0186	108.463	121.318	136.583	161.49	188.003	237.012	273.167	311.732	326.193	335.835	346.279	363.151	382.434	416.178	445.101	475.632	501.342	527.855	535.889	549.548	559.189	571.24	588.916	615.429	683.721	736.747	767.278
515.803	534.282	551.958	564.813	568.027	556.779	536.693	514.197	489.29	473.221	454.743	445.101	437.067	431.443	416.981	416.981	406.537	398.502	382.434	368.775	333.424	305.304	272.363	244.243	224.157	207.285	204.072	200.858	200.858	204.875	201.661	201.661	196.841	188.806	178.362	165.507	148.635	139.797	134.173	130.959	128.549	126.139	121.318	118.104	115.694	113.284	111.677	104.446	97.2152	89.1809
1406.81	1446.18	1434.93	1405.2	1356.19	1294.33	1233.27	1194.7	1166.58	1181.05	1200.33	1212.38	1218.81	1210.77	1201.13	1166.58	1115.16	1030	952.067	872.527	813.877	752.816	693.362	670.062	647.566	631.498	629.087	625.874	616.232	598.557	552.761	496.521	439.477	393.682	352.707	309.321	272.363	232.995	204.072	167.917	131.763	105.249	92.3946	87.574	87.574	86.7706	85.1637	79.5397	73.1123	63.4711
0	0	0	0	0	0	0	0	0	0	0	0.8034	2.4102	4.0171	4.8205	5.624	5.624	5.624	5.624	5.624	5.624	5.624	5.624	5.624	5.624	5.624	6.4274	7.2308	7.2308	7.2308	7.2308	7.2308	6.4274	4.8205	3.2137	2.4102	1.6068	1.6068	1.6068	1.6068	1.6068	1.6068	1.6068	1.6068	1.6068	1.6068	1.6068	0.8034	0	0
337.442	342.262	347.886	363.955	376.006	398.502	405.733	413.767	410.554	419.392	431.443	444.298	452.332	458.76	458.76	454.743	459.563	461.974	476.435	488.487	497.325	505.359	506.162	502.949	493.307	482.059	465.991	457.153	449.118	450.725	447.512	441.084	477.239	502.145	522.231	515.803	507.769	498.931	495.718	490.897	487.683	496.521	494.914	502.145	507.769	528.658	546.334	597.754	641.942	697.379
412.964	416.981	420.195	416.178	404.93	386.451	356.724	334.228	313.339	301.287	286.022	273.167	264.329	248.261	233.799	222.551	220.944	229.781	242.637	250.671	260.312	258.705	264.329	273.97	292.449	318.159	355.92	390.468	420.998	444.298	452.332	461.17	461.974	458.76	462.777	467.598	479.649	490.094	486.076	478.846	472.418	462.777	461.17	462.777	458.76	454.743	437.87	411.357	383.237	354.313
0	0	0	0.8034	1.6068	2.4102	2.4102	2.4102	2.4102	2.4102	2.4102	2.4102	2.4102	2.4102	2.4102	2.4102	2.4102	2.4102	2.4102	2.4102	2.4102	2.4102	2.4102	2.4102	1.6068	0.8034	0	0	0	0	0	0	0	0	0.8034	1.6068	2.4102	2.4102	2.4102	2.4102	2.4102	2.4102	2.4102	2.4102	2.4102	2.4102	2.4102	2.4102	2.4102	2.4102
101.232	101.232	101.232	100.429	100.429	98.8221	95.6083	91.5912	89.9843	88.3774	86.7706	89.1809	92.3946	91.5912	89.9843	87.574	82.7534	76.326	69.8985	69.0951	69.0951	69.0951	65.0779	60.2573	54.6333	49.8127	45.7956	44.1887	41.7784	40.975	40.975	41.7784	39.3681	39.3681	44.1887	48.2058	48.2058	50.6161	53.8299	64.2745	73.9157	85.1637	94.0015	104.446	118.105	139.797	158.276	178.362	205.679	233.799
188.003	194.43	196.037	200.858	203.268	205.679	206.482	207.285	208.089	208.089	204.875	201.661	185.593	166.31	151.045	141.404	136.583	137.387	144.618	154.259	160.686	170.327	180.772	185.593	183.986	186.396	180.772	180.772	179.165	183.986	190.413	200.858	207.285	217.73	227.371	233.799	241.833	240.226	237.816	227.371	212.91	200.858	187.2	171.131	163.097	157.473	151.045	150.242	152.652	158.276
174.345	184.789	195.234	204.072	215.32	226.568	235.406	249.064	265.133	277.184	288.432	293.253	298.877	300.484	300.484	296.466	291.646	284.415	271.56	257.098	247.457	236.209	226.568	216.123	208.089	197.644	190.413	191.217	190.413	190.413	197.644	197.644	204.072	204.072	204.875	203.268	200.858	202.465	200.858	207.285	212.91	217.73	217.73	218.534	218.534	220.14	220.14	216.927	208.892	198.448
1418.06	1367.44	1289.51	1203.54	1136.86	1095.08	1082.22	1062.94	1061.33	1039.64	1034.82	1017.95	1012.32	989.025	968.939	919.126	889.399	870.92	835.569	797.808	781.74	808.253	850.031	907.878	968.136	1029.2	1079.01	1100.7	1135.25	1144.89	1164.17	1147.3	1136.05	1111.15	1092.67	1066.15	1041.25	994.649	956.888	912.699	870.92	825.125	765.671	707.02	662.028	617.036	572.044	541.513	505.359	465.187
13.6583	13.6583	13.6583	13.6583	13.6583	13.6583	13.6583	13.6583	12.8548	12.0514	11.248	10.4445	8.8377	6.4274	5.624	4.8205	3.2137	2.4102	1.6068	0.8034	0	0	0	0	0	0	0	0	0	0	0	0	0	0	0	0	0	0	0	0	0	0	0	0	0	0	0	0	0	0
426.623	412.161	396.896	384.041	377.613	368.775	375.203	386.451	416.178	442.691	481.256	517.41	548.744	584.095	631.498	669.259	708.627	738.354	781.74	819.501	872.527	914.306	976.974	1022.77	1089.45	1137.66	1215.59	1254.96	1294.33	1277.46	1279.06	1263	1254.96	1257.37	1271.03	1257.37	1283.08	1288.71	1304.77	1289.51	1303.17	1280.67	1270.23	1222.02	1194.7	1128.02	1085.44	1017.15	994.649	964.119
1004.29	1046.87	1079.81	1111.95	1125.61	1132.04	1133.64	1125.61	1110.34	1079.81	1048.48	1009.91	959.298	874.134	792.184	698.183	624.267	582.488	564.009	584.095	617.839	658.011	720.679	767.278	805.039	846.817	890.203	926.357	968.939	991.435	1003.49	1011.52	1029.2	1050.89	1080.62	1111.95	1146.5	1174.62	1184.26	1172.21	1142.48	1099.1	1052.5	984.205	925.554	874.134	829.142	792.988	764.064	725.499
361.544	395.289	426.623	474.828	538.299	613.019	674.08	729.516	774.509	811.466	830.749	848.424	870.117	895.827	926.357	952.067	972.153	980.991	957.691	915.109	854.852	812.27	794.594	786.56	788.167	782.543	780.936	770.491	788.97	819.501	886.186	947.247	1008.31	1056.51	1094.27	1094.27	1090.26	1083.03	1086.24	1088.65	1095.08	1111.95	1128.02	1138.46	1134.45	1108.74	1071.78	1025.18	1001.88	950.46
845.211	870.117	889.399	914.306	934.392	957.691	1008.31	1040.44	1069.37	1103.11	1141.68	1188.28	1225.23	1265.41	1316.83	1341.73	1376.28	1384.31	1402.79	1380.3	1361.82	1335.3	1321.65	1307.99	1310.4	1319.24	1336.11	1325.66	1316.02	1332.89	1328.88	1324.06	1303.17	1294.33	1270.23	1228.45	1207.56	1185.87	1174.62	1132.04	1104.72	1066.96	1031.61	993.846	950.46	890.203	824.321	761.654	719.072	700.593
723.892	735.14	755.226	798.612	864.493	919.126	989.025	1046.87	1098.29	1132.84	1181.05	1217.2	1252.55	1268.62	1275.85	1295.13	1303.17	1307.18	1321.65	1336.91	1336.11	1332.89	1332.89	1299.95	1248.53	1182.65	1138.46	1086.24	1036.43	991.435	956.888	909.485	892.613	899.844	924.75	951.264	950.46	960.905	952.871	944.836	941.622	957.691	982.598	997.059	1038.03	1087.85	1120.79	1144.09	1156.14	1153.73
893.417	862.886	837.98	817.894	796.201	782.543	757.637	731.927	705.413	682.114	631.498	612.215	585.702	576.061	548.744	533.479	515.803	512.59	502.949	499.735	488.487	462.777	441.888	418.588	402.519	387.254	380.023	375.203	366.365	355.92	359.938	375.203	396.896	418.588	431.443	451.529	465.991	488.487	511.786	542.317	576.061	616.232	650.78	703.807	745.585	809.056	858.869	914.306	982.598	1042.86
753.619	759.243	738.354	711.841	670.866	638.729	591.326	566.42	542.317	538.299	544.727	551.958	547.941	559.992	543.924	527.855	504.555	484.47	461.974	449.922	462.777	495.718	534.282	584.899	634.711	694.165	737.551	796.201	837.176	870.117	896.63	894.22	902.254	911.895	911.895	916.716	923.144	923.947	924.75	911.092	898.237	870.92	825.928	782.543	739.961	703.807	661.225	629.087	576.864	533.479
2182.12	2243.99	2284.96	2329.95	2410.3	2521.17	2619.19	2675.43	2726.85	2718.01	2726.05	2737.29	2703.55	2660.16	2582.23	2521.17	2446.45	2357.27	2230.33	2136.33	2039.11	1974.84	1912.17	1875.21	1842.27	1780.41	1733	1704.08	1688.81	1667.12	1650.25	1619.72	1565.89	1519.29	1471.89	1439.75	1377.89	1321.65	1306.38	1307.18	1328.07	1356.19	1398.78	1422.88	1455.02	1483.14	1526.52	1495.19	1438.14	1347.36
267.543	281.201	290.842	304.501	316.552	330.211	335.031	343.065	349.493	357.527	362.348	370.382	380.023	390.468	396.896	397.699	398.502	379.22	363.151	341.459	318.159	306.911	288.432	273.167	260.312	249.064	237.012	231.388	223.354	218.534	211.303	209.696	206.482	202.465	196.037	192.02	179.165	159.883	141.404	126.139	124.532	127.746	130.959	138.19	140.601	136.583	133.37	129.352	123.728	118.908
29.7269	29.7269	28.12	26.5132	25.7097	24.1029	21.6926	20.8891	19.2823	17.6754	15.2651	12.8548	12.0514	12.0514	12.0514	12.0514	12.0514	12.8548	12.8548	12.0514	12.0514	12.0514	12.0514	12.8548	13.6582	13.6582	13.6582	13.6582	14.4617	15.2651	16.0685	16.872	17.6754	18.4788	17.6754	16.872	16.0685	15.2651	16.872	18.4788	20.8891	22.496	23.2994	23.2994	23.2994	21.6926	20.8892	20.8892	22.496	24.9063
32.1372	29.7269	28.9235	28.12	27.3166	26.5132	24.9063	23.2994	22.496	20.8891	19.2823	18.4789	19.2823	17.6754	16.872	16.872	17.6754	19.2823	22.496	24.9063	27.3166	26.5132	24.9063	23.2994	20.8892	20.0857	20.8892	23.2995	26.5132	36.9578	49.8127	65.0779	71.5054	81.1466	87.574	92.3946	96.4118	99.6255	103.643	106.053	109.267	110.07	119.711	129.352	141.404	149.438	157.473	163.097	167.114	168.721
687.738	660.421	630.694	585.702	539.906	491.7	433.05	384.844	340.655	310.928	289.236	276.381	269.15	269.15	267.543	265.936	253.081	235.406	216.927	203.268	193.627	184.789	186.396	190.413	193.627	190.413	190.413	200.858	215.32	229.781	251.474	267.543	273.97	281.201	277.988	265.133	257.902	257.098	262.722	273.97	306.108	333.424	365.562	389.665	434.657	457.956	487.683	493.307	491.7	500.538
229.781	232.192	230.585	240.226	246.654	257.902	265.133	277.184	285.218	293.253	298.073	301.287	301.287	298.877	288.432	274.774	254.688	235.406	219.337	207.285	203.268	203.268	217.73	232.995	235.406	229.781	225.764	224.157	216.927	215.32	210.499	209.696	205.679	204.072	201.661	212.91	233.799	268.346	283.611	305.304	315.749	320.569	327.8	334.228	344.672	357.527	378.416	380.023	377.613	375.203
583.292	600.967	612.215	614.626	605.788	577.668	554.368	531.872	507.769	478.042	433.853	392.075	349.493	327.8	320.569	326.193	340.655	355.117	372.793	381.63	391.271	395.289	412.161	418.588	432.247	435.46	439.477	449.922	455.546	474.025	502.145	549.548	582.488	629.087	658.814	686.131	736.747	796.201	858.869	963.315	1052.5	1150.51	1226.04	1278.26	1315.22	1328.88	1338.52	1348.16	1341.73	1340.12
539.103	488.487	423.409	363.151	323.783	292.449	269.15	248.261	241.833	233.799	227.371	228.175	229.781	239.423	252.278	260.312	272.363	276.381	277.988	276.381	283.611	292.449	312.535	331.014	346.279	350.296	351.1	341.459	326.193	304.501	294.056	282.808	273.167	257.902	247.457	237.012	227.371	213.713	205.679	196.841	190.413	179.969	170.327	149.438	132.566	124.532	126.942	132.566	138.19	144.618
704.61	666.045	631.498	622.66	609.805	601.771	603.378	628.284	623.463	640.335	646.763	653.994	649.173	655.601	645.156	647.566	645.156	662.832	682.114	732.73	793.791	865.297	915.913	956.888	956.084	948.853	927.964	908.682	862.886	831.552	796.201	776.919	754.423	743.978	722.285	707.02	690.148	674.08	652.387	626.677	575.257	506.162	425.016	360.741	300.484	271.56	254.688	242.637	224.961	216.927
461.974	425.016	400.913	379.22	364.758	351.1	336.638	322.176	307.714	289.236	273.97	264.329	255.491	242.637	225.764	196.841	170.328	142.207	128.549	115.694	122.925	147.028	187.2	243.44	295.663	346.279	411.357	473.221	564.009	637.122	710.234	783.346	842.8	899.844	948.05	995.452	1029.2	1064.55	1093.47	1147.3	1216.4	1300.76	1389.13	1478.32	1565.89	1659.89	1779.6	1867.18	1969.21	2057.59
16.872	17.6754	18.4789	18.4789	18.4789	18.4789	17.6754	16.872	16.0686	15.2651	14.4617	14.4617	15.2651	16.0686	18.4789	20.8892	25.7098	29.7269	32.9406	35.3509	40.975	45.7956	50.6162	59.4539	73.9157	91.5912	108.463	122.925	131.763	136.583	139.797	142.207	144.618	145.421	147.028	147.832	149.438	150.242	148.635	145.421	143.814	138.994	133.37	129.352	122.122	110.07	95.6084	81.1466	68.2917	61.8642
1082.22	1108.74	1121.59	1124	1109.54	1079.01	1025.18	963.315	872.527	803.432	758.44	701.396	654.797	619.446	586.505	555.975	535.086	508.572	498.931	486.076	462.777	441.084	388.861	357.527	318.962	298.877	282.808	275.577	263.526	256.295	245.85	233.799	226.568	217.73	212.91	208.089	207.285	204.072	202.465	187.2	175.148	153.456	141.404	130.959	122.122	114.891	106.856	99.6255	93.198	94.8049
754.423	730.32	703.003	678.097	659.618	644.353	639.532	643.549	643.549	645.96	654.797	662.832	663.635	650.78	629.087	599.36	564.009	549.548	532.676	525.445	528.658	539.906	551.958	567.223	577.668	584.095	579.275	564.813	535.889	519.821	502.949	494.111	501.342	502.949	519.017	523.838	531.872	541.513	543.924	537.496	527.855	510.983	497.325	474.828	453.136	430.64	420.195	416.178	420.195	423.409
754.423	745.585	737.551	729.516	721.482	715.858	712.644	722.285	730.32	727.91	731.927	728.713	719.875	698.183	682.114	663.635	619.446	580.881	533.479	490.897	445.101	424.212	412.161	396.896	374.399	354.313	334.228	312.535	277.988	247.457	226.568	200.858	179.165	152.652	133.37	111.677	96.4118	85.9672	77.9328	69.0951	63.4711	63.4711	62.6676	59.4539	56.2402	55.4367	53.8299	49.0093	43.3853	37.7612
1048.48	989.828	933.588	866.903	807.449	756.833	717.465	694.969	670.866	658.011	652.387	654.797	644.353	636.318	620.25	597.754	581.685	577.668	578.471	565.616	544.727	530.265	515	508.573	504.555	505.359	502.949	490.897	478.846	484.47	498.128	525.445	540.71	560.796	604.984	640.335	682.114	707.02	739.158	764.064	792.988	825.928	848.424	878.955	890.203	894.22	899.844	907.075	917.52	931.981
808.253	813.073	826.732	829.142	847.621	892.613	967.332	1046.87	1152.12	1234.07	1373.07	1507.24	1653.46	1775.59	1867.18	1925.02	1957.96	1987.69	2054.38	2137.93	2264.07	2390.21	2527.6	2613.57	2726.85	2812.82	2918.87	2987.16	3108.48	3138.21	3208.91	3190.43	3161.51	3112.5	3092.41	3073.13	3084.38	3119.73	3161.51	3140.62	3102.86	2996.8	2899.59	2799.16	2736.49	2662.57	2592.68	2456.9	2317.9	2104.99
340.655	340.655	354.314	373.596	393.682	408.947	416.178	416.178	408.144	412.964	417.785	427.426	443.495	462.777	490.094	507.769	537.496	553.565	576.864	597.754	628.284	653.994	676.49	664.438	658.011	633.908	622.66	613.019	621.856	637.122	645.96	651.583	670.062	680.507	692.558	697.379	707.824	711.038	717.465	713.448	703.807	682.114	657.207	630.694	615.429	590.523	576.061	554.368	542.317	521.428
79.5397	82.7534	91.5912	101.232	115.694	126.139	141.404	157.473	175.148	192.02	220.944	249.064	273.167	292.449	306.911	322.98	334.228	339.852	346.279	348.69	347.083	345.476	345.476	345.476	347.083	343.065	340.655	331.014	319.766	305.304	290.039	261.115	234.602	207.285	183.986	164.703	148.635	138.19	131.763	122.122	114.087	110.07	106.053	110.874	112.48	113.284	114.891	118.105	125.335	130.959
1315.22	1241.3	1152.93	1104.72	1067.76	1050.89	1058.92	1062.14	1052.5	1033.21	997.059	962.512	917.52	869.314	850.835	844.407	844.407	870.92	886.186	874.938	869.314	850.835	833.963	825.125	825.125	817.894	801.022	776.919	749.602	726.303	702.2	682.917	653.19	628.284	614.626	596.95	569.633	540.71	509.376	479.649	467.598	438.674	415.374	400.109	378.416	367.972	351.903	351.1	363.955	383.237
1081.42	1089.45	1095.08	1070.17	1021.16	949.657	862.083	792.988	730.32	662.832	625.874	584.095	565.616	539.906	543.924	538.299	542.317	540.71	547.941	541.513	544.727	555.975	572.847	589.719	610.608	630.694	661.225	686.934	714.251	723.892	726.303	710.234	734.337	756.833	807.449	818.697	858.066	874.938	922.34	993.042	1088.65	1188.28	1336.91	1469.48	1628.56	1768.35	1888.87	1974.84	2032.68	2132.31
27.3166	27.3166	27.3166	29.7269	29.7269	28.12	24.1029	22.496	20.8892	24.9063	30.5304	40.1715	49.8127	58.6505	69.8985	83.5569	93.1981	101.232	111.677	122.122	138.994	154.259	173.541	192.02	213.713	240.226	265.936	290.039	307.714	332.621	354.313	384.844	401.716	415.374	434.657	449.119	461.974	475.632	488.487	487.683	486.88	476.435	469.204	460.367	458.76	450.725	436.264	425.016	418.588	412.964
1295.94	1326.47	1403.6	1521.7	1617.31	1715.33	1831.83	1933.06	1978.05	1953.95	1908.15	1850.3	1805.31	1769.96	1739.43	1755.5	1787.64	1855.93	1917.79	1984.48	2042.32	2122.67	2200.6	2194.98	2149.18	2085.71	2024.65	1949.13	1915.38	1966.8	2063.21	2147.57	2248.81	2291.39	2332.36	2347.63	2325.13	2259.25	2182.93	2115.44	2043.93	1970.02	1877.62	1768.35	1708.1	1676.76	1685.6	1704.88	1731.4	1728.99
135.78	132.566	126.942	119.711	106.856	98.0186	89.1809	85.1637	81.95	81.1466	81.1466	81.1466	77.1294	74.7191	68.2916	68.2916	65.0779	62.6676	61.8642	63.471	68.2916	72.3088	76.326	81.1466	85.1637	87.574	87.574	83.5568	78.7363	73.9157	69.0951	64.2745	62.6676	63.471	63.471	61.0607	58.6504	59.4539	62.6676	65.8813	68.2916	69.0951	69.8985	69.0951	67.4882	65.0779	65.8813	65.0779	67.4882	69.8985
61.0607	62.6676	61.0608	57.847	57.847	57.847	57.847	57.847	56.2402	53.8299	51.4196	49.8127	49.8127	49.8127	51.4196	53.0264	55.4367	60.2573	70.702	81.95	101.232	113.284	129.352	151.045	177.558	206.482	231.388	251.474	277.184	305.304	335.835	374.399	400.109	420.195	432.247	438.674	443.495	443.495	443.495	434.657	425.819	410.554	405.733	406.537	400.109	384.844	361.544	343.869	326.193	302.09
12.8548	12.0514	11.248	12.0514	12.8548	14.4617	13.6583	12.8549	12.8549	13.6583	14.4617	14.4617	14.4617	14.4617	16.0686	17.6754	19.2823	21.6926	24.1029	24.9063	26.5132	27.3166	30.5303	34.5475	38.5647	40.1715	43.3852	48.2058	52.223	56.2402	60.2573	62.6676	64.2745	65.0779	64.2745	63.471	64.2745	65.8813	69.0951	72.3088	75.5225	74.7191	74.7191	73.1122	69.8985	66.6848	66.6848	64.2745	62.6676	62.6676
118.908	121.318	124.532	127.746	136.583	143.814	151.849	158.276	165.507	168.721	166.31	162.293	159.079	152.652	148.635	141.404	136.583	133.37	126.139	118.104	109.267	102.839	99.6255	96.4118	91.5912	81.95	73.1122	63.4711	55.4367	44.1887	38.5647	32.1372	27.3166	20.8892	16.872	11.248	8.0343	5.624	4.0171	4.0171	4.8205	5.624	5.624	4.8205	4.0171	3.2137	3.2137	4.8205	11.248	20.8892
682.114	688.541	713.448	731.123	740.764	750.406	776.919	797.005	819.501	826.732	829.946	824.321	817.091	808.253	775.312	741.568	722.285	692.558	669.259	638.729	605.788	584.095	571.24	557.582	558.385	566.42	565.616	551.958	546.334	552.761	572.044	596.147	630.694	663.635	691.755	727.106	751.209	756.03	764.867	777.722	786.56	804.236	810.663	810.663	793.791	772.098	747.192	728.713	710.234	707.824
1231.66	1189.08	1177.03	1160.16	1154.53	1143.28	1117.57	1066.15	1025.18	964.922	936.802	887.793	853.245	857.262	898.237	960.905	979.384	977.777	965.726	948.853	947.247	956.084	964.119	979.384	995.452	998.666	997.863	993.042	993.042	985.811	974.563	961.708	945.64	917.52	859.673	781.74	681.311	644.353	621.856	621.053	625.07	619.446	609.805	600.164	583.292	568.83	554.368	548.744	550.351	551.958
22.496	21.6926	20.0857	19.2823	19.2823	17.6754	15.2651	14.4617	14.4617	14.4617	15.2651	16.0685	16.0685	15.2651	14.4617	13.6582	12.8548	12.8548	12.8548	13.6583	13.6583	13.6583	14.4617	15.2651	14.4617	14.4617	14.4617	15.2651	15.2651	18.4788	20.8891	24.9063	28.9235	36.1544	42.5818	49.8127	57.847	67.4882	76.326	87.574	110.874	140.601	167.114	196.841	212.106	234.602	255.491	278.791	302.894	324.587
306.911	296.466	278.791	265.132	249.064	237.816	231.388	223.354	212.91	193.627	175.148	155.866	138.19	122.122	104.446	83.5569	68.2917	49.0093	37.7612	28.12	26.5132	25.7098	24.1029	22.496	20.0857	17.6754	14.4617	13.6583	13.6583	13.6583	14.4617	14.4617	12.8549	10.4446	7.2308	5.624	5.624	5.624	5.624	8.8377	12.8549	16.0686	19.2823	21.6926	22.496	24.1029	24.9063	25.7098	24.9063	23.2995
1476.71	1398.78	1331.29	1248.53	1158.55	1077.4	962.512	856.459	748.799	703.807	670.062	662.028	631.498	600.967	547.941	491.7	432.247	392.878	364.758	330.211	301.287	272.363	251.474	237.012	231.388	224.961	219.337	218.534	212.91	214.516	212.909	221.747	224.157	249.064	261.919	285.218	314.142	345.476	377.613	409.75	449.922	510.179	567.223	645.96	706.217	761.654	782.543	798.612	805.039	815.484
200.054	219.337	237.012	253.885	267.543	285.218	294.86	309.321	300.484	286.825	271.56	260.312	254.688	250.671	255.491	260.312	265.133	266.739	261.115	252.278	237.816	219.337	199.251	183.183	171.131	160.686	149.438	142.207	132.566	131.763	131.763	136.583	138.994	147.831	152.652	153.456	155.866	157.473	157.473	159.883	159.883	159.079	155.866	155.062	152.652	147.028	143.814	139.797	136.583	131.763
261.115	256.295	246.654	228.175	208.089	188.806	179.165	175.952	176.755	177.559	175.148	170.328	153.456	133.37	117.301	110.07	106.856	106.053	106.856	113.284	114.087	114.891	116.498	118.105	118.908	121.318	126.942	129.352	133.37	131.763	131.763	122.925	120.515	118.908	123.728	129.352	132.566	130.156	124.532	118.908	114.087	115.694	114.891	113.284	112.48	110.07	105.249	97.2152	89.9843	81.95
110.874	109.267	111.677	114.891	116.498	115.694	113.284	112.48	110.874	109.267	106.053	102.839	99.6255	98.8221	100.429	101.232	100.429	92.3946	77.9328	65.0779	57.0436	51.4196	47.4024	44.1887	42.5818	44.9921	52.223	60.2573	65.8813	69.0951	70.7019	73.1122	74.7191	73.9157	73.1122	69.8985	69.0951	72.3088	79.5397	90.7878	104.446	114.891	125.335	137.387	167.114	190.413	227.371	261.115	314.142	359.134
42.5818	44.9921	47.4024	46.599	44.9921	42.5818	40.9749	39.3681	38.5647	37.7612	36.9578	36.1544	36.1544	36.1544	35.3509	32.9406	29.7269	27.3166	26.5132	24.9063	28.12	32.9406	37.7612	46.599	65.8813	83.5568	100.429	116.498	133.37	153.456	166.31	177.558	188.806	199.251	204.875	208.089	212.106	216.123	227.371	245.85	266.739	284.415	300.484	307.714	302.894	287.629	277.184	269.953	262.722	253.885
181.576	171.131	163.097	154.259	140.601	126.942	115.694	106.053	98.0186	93.1981	90.7878	91.5912	98.0186	102.036	110.874	117.301	121.318	122.122	124.532	132.566	139.797	147.028	154.259	163.097	171.934	182.379	192.02	197.644	199.251	195.234	188.806	179.165	164.703	153.456	148.635	154.259	158.276	167.114	175.952	183.183	176.755	170.327	162.293	152.652	142.207	132.566	122.122	112.48	106.856	104.446
1654.27	1653.46	1618.11	1563.48	1511.26	1428.5	1365.03	1292.72	1247.73	1188.28	1152.12	1081.42	1030	972.956	940.819	948.05	982.598	1075.8	1133.64	1195.51	1209.17	1177.03	1117.57	1090.26	1071.78	1073.39	1087.04	1118.38	1145.69	1181.05	1203.54	1223.63	1225.23	1222.02	1230.86	1256.57	1213.18	1174.62	1064.55	1020.36	972.956	973.76	1036.43	1125.61	1181.05	1239.7	1265.41	1296.74	1299.15	1312.81
204.875	204.875	207.285	209.696	213.713	216.927	220.14	224.157	231.388	231.388	231.388	228.175	222.551	214.516	207.285	198.448	187.2	173.541	163.097	147.831	138.19	130.959	123.728	112.48	103.643	93.198	87.574	83.5569	79.5397	71.5054	68.2916	68.2916	73.9157	81.1466	87.574	92.3946	94.0015	96.4118	101.232	108.463	114.087	119.711	125.335	129.352	131.763	132.566	134.173	133.37	133.37	133.37
2803.18	2681.86	2536.44	2402.26	2265.68	2161.23	2081.69	2000.55	1933.06	1850.3	1779.6	1699.26	1574.73	1483.14	1393.95	1316.83	1218.81	1126.41	1038.84	930.375	847.621	758.44	677.293	603.378	539.103	486.88	431.443	384.041	343.869	301.287	267.543	237.816	211.303	191.217	173.541	159.079	147.831	144.618	138.994	134.976	126.942	116.498	100.429	89.1809	74.7191	63.471	55.4367	46.599	40.9749	39.3681
68.2916	75.5225	80.3431	84.3603	89.9843	97.2152	103.643	111.677	116.498	120.515	121.318	122.925	123.728	120.515	118.908	121.318	126.139	126.139	121.318	118.908	114.087	110.07	102.839	98.0186	96.4118	92.3946	89.9843	86.7706	81.95	80.3431	81.1466	82.7534	87.574	90.7877	94.8049	97.2152	91.5912	85.9672	83.5569	82.7534	81.95	81.95	81.95	82.7534	85.9672	86.7706	87.574	85.1637	86.7706	86.7706
29.7269	29.7269	29.7269	28.12	27.3166	27.3166	28.12	30.5303	34.5475	38.5647	43.3852	41.7784	37.7612	36.1544	34.5475	33.7441	31.3338	31.3338	30.5303	30.5303	29.7269	30.5303	29.7269	28.9235	29.7269	30.5303	31.3338	31.3338	28.9235	24.1029	19.2823	14.4617	12.8548	12.8548	12.8548	12.8548	12.8548	12.8548	11.248	9.6411	8.0343	6.4274	4.8205	4.8205	4.8205	4.0171	4.8205	4.8205	5.624	4.8205
322.98	331.817	350.296	359.134	378.416	378.416	391.271	397.699	406.537	408.947	398.502	386.451	379.22	394.485	406.537	419.392	437.87	451.529	467.598	474.025	474.025	457.956	432.247	395.289	363.955	328.604	316.552	307.714	313.339	312.535	305.304	293.253	281.201	270.757	261.919	257.098	249.064	232.192	216.123	196.841	183.183	176.755	175.148	174.345	179.969	188.806	191.217	189.61	177.558	164.703
10.4445	11.248	12.0514	12.8548	12.8548	12.8548	13.6583	14.4617	15.2651	16.872	17.6754	19.2823	20.8891	22.496	21.6926	20.8891	20.8891	20.8891	20.8891	20.8891	21.6926	21.6926	23.2994	24.9063	26.5132	28.12	29.7269	30.5303	32.1372	32.9406	32.9406	33.7441	32.1372	30.5303	30.5303	32.9406	35.3509	36.9578	37.7612	38.5647	38.5647	36.1544	34.5475	32.1372	32.1372	31.3338	31.3338	31.3338	30.5303	28.12
1691.22	1726.58	1806.92	1872	1974.84	2046.34	2112.22	2141.15	2184.53	2227.11	2249.61	2279.34	2393.42	2444.84	2562.95	2614.37	2661.77	2663.38	2720.42	2720.42	2769.43	2789.52	2821.65	2811.21	2783.09	2718.81	2676.23	2627.22	2587.05	2507.51	2436.81	2385.39	2336.38	2166.05	2045.54	1851.11	1694.44	1537.77	1426.9	1276.65	1160.96	1030	911.896	798.612	714.251	661.225	617.036	570.437	531.069	491.7
28.12	32.1372	36.1544	40.1715	44.1887	49.0093	51.4196	54.6333	55.4367	57.0436	59.4539	63.471	67.4882	70.7019	75.5225	77.1294	81.95	84.3603	85.1637	82.7534	81.1466	80.3431	81.1466	84.3603	88.3775	94.8049	95.6083	98.0186	99.6255	102.839	106.053	106.856	105.249	102.839	99.6255	94.8049	91.5912	87.574	83.5569	82.7534	82.7534	82.7534	81.95	80.3431	75.5225	68.2916	57.0436	50.6161	44.9921	40.975
40.1715	53.8299	59.4539	63.4711	66.6848	69.8985	68.2917	67.4882	65.8814	65.0779	65.0779	65.0779	65.8814	67.4882	69.0951	70.7019	70.7019	69.8985	69.8985	69.8985	57.847	46.599	33.7441	28.9235	26.5132	23.2994	19.2823	18.4788	17.6754	17.6754	17.6754	17.6754	17.6754	16.872	15.2651	13.6583	12.0514	11.248	11.248	9.6411	8.0343	8.0343	8.0343	7.2308	7.2308	6.4274	4.8205	6.4274	9.6411	15.2651
1376.28	1388.33	1437.34	1464.66	1515.27	1594.01	1655.87	1751.48	1820.58	1922.61	1966.8	2023.04	2064.02	2137.13	2183.73	2212.65	2191.76	2144.36	2086.51	2008.58	1916.99	1851.91	1778	1692.83	1597.22	1479.12	1332.89	1217.2	1103.92	1025.98	921.537	890.203	844.407	821.108	781.74	778.526	794.594	857.262	921.537	982.598	1027.59	1063.74	1084.63	1106.33	1121.59	1145.69	1173.01	1230.86	1299.15	1357.8
143.011	145.421	153.456	149.438	154.259	159.079	165.507	175.148	189.61	200.055	213.713	223.354	228.175	227.371	228.978	231.388	228.978	223.354	212.91	199.251	187.2	176.755	170.328	160.686	158.276	152.652	145.421	137.387	127.746	114.087	104.446	94.0015	85.9672	102.839	123.728	159.079	198.448	245.85	280.398	310.928	326.997	339.048	349.493	353.51	354.313	363.151	373.596	394.485	416.981	443.495
603.378	597.754	590.523	590.523	595.343	613.019	630.694	638.729	639.532	635.515	629.891	609.002	581.685	561.599	554.368	561.599	582.488	596.147	609.002	601.771	597.754	594.54	596.147	599.36	600.967	597.754	578.471	555.975	537.496	528.658	510.179	490.897	475.632	462.777	446.708	432.247	421.802	393.682	368.775	355.117	345.476	344.672	341.459	351.1	355.117	367.972	396.092	433.853	477.239	513.393
2647.31	2611.15	2568.57	2582.23	2591.07	2566.16	2554.11	2482.61	2418.33	2316.3	2186.94	2043.93	1963.59	1896.9	1824.59	1801.3	1780.41	1753.09	1718.54	1649.45	1574.73	1476.71	1364.23	1251.75	1133.64	1025.18	942.426	854.048	791.381	733.534	686.131	656.404	631.498	579.275	523.034	468.401	421.802	371.186	318.159	282.808	250.671	216.927	178.362	144.618	126.139	114.087	102.839	92.3946	88.3774	81.1466
854.048	800.218	768.081	767.278	763.261	775.312	796.201	809.056	821.108	855.655	887.793	919.93	940.819	960.101	977.777	988.222	995.452	1001.08	1009.11	1022.77	1030.8	1038.84	1034.02	1006.7	950.46	878.151	796.201	687.738	587.309	488.487	404.93	339.852	304.501	289.236	280.398	273.167	269.15	268.346	265.133	254.688	237.816	224.157	211.303	210.499	214.516	231.388	245.047	263.526	265.936	269.953
35.3509	37.7612	39.3681	40.975	42.5818	44.9921	47.4024	47.4024	49.0093	48.2058	47.4024	46.599	46.599	44.9921	44.1887	42.5818	42.5818	40.9749	39.3681	36.9578	35.3509	31.3338	28.12	24.9063	22.496	20.0857	18.4789	15.2651	13.6583	11.248	10.4445	9.6411	8.8377	8.0342	8.0342	7.2308	7.2308	7.2308	7.2308	6.4274	6.4274	6.4274	6.4274	6.4274	7.2308	8.0342	8.8377	8.8377	8.8377	8.8377
49.8127	48.2058	46.599	45.7955	45.7955	44.9921	41.7784	36.9578	33.7441	28.9235	24.9063	20.8891	18.4789	16.872	16.0686	15.2651	14.4617	13.6583	13.6583	12.8548	13.6583	13.6583	16.872	20.0857	20.8892	20.8892	18.4789	18.4789	19.2823	21.6926	24.1029	26.5132	26.5132	26.5132	26.5132	27.3166	31.3338	40.975	57.847	81.95	107.66	142.207	179.969	220.944	256.295	291.646	321.373	355.117	386.451	428.229
1859.95	1857.54	1851.11	1819.77	1776.39	1670.34	1544.2	1366.64	1240.5	1083.83	969.743	860.476	775.312	698.986	652.387	608.198	584.899	559.992	555.172	547.137	527.855	512.59	495.718	469.204	435.46	397.699	366.365	344.672	314.142	290.842	270.757	247.457	213.713	185.593	157.473	137.387	118.104	109.267	101.232	89.9843	86.7706	84.3603	87.574	96.4118	105.249	111.677	114.087	116.498	114.891	113.284
42.5818	43.3852	43.3852	42.5818	41.7784	39.3681	36.9578	32.1372	29.7269	27.3166	20.8892	16.0686	12.0514	11.248	10.4445	11.248	13.6583	19.2823	28.9235	40.1715	50.6162	57.8471	65.8814	71.5054	75.5226	81.1466	86.7706	91.5912	96.4118	102.036	106.856	112.48	116.498	130.156	145.421	173.541	198.448	225.764	242.636	260.312	266.739	271.56	276.381	281.201	283.611	290.039	292.449	290.842	290.039	289.236
13.6583	11.248	8.8377	6.4274	4.8205	3.2137	2.4102	3.2137	4.0171	4.0171	3.2137	2.4102	1.6068	5.624	9.6411	13.6583	16.872	20.8892	27.3166	34.5475	38.5647	44.9921	53.0264	61.8642	67.4882	71.5054	76.326	81.1466	85.1637	89.9843	94.8049	98.0186	100.429	103.643	103.643	103.643	102.036	102.839	104.446	101.232	95.6083	91.5912	85.1637	77.1294	68.2917	62.6676	58.6505	53.8299	49.0093	44.1887
613.019	626.677	630.694	624.267	608.198	593.736	581.685	576.061	568.83	560.796	536.693	508.572	464.384	429.836	385.647	346.279	306.911	274.774	224.157	184.789	149.438	117.301	93.198	74.7191	67.4882	72.3088	83.5569	97.2152	114.087	130.156	147.831	170.327	196.037	214.516	228.175	237.816	239.423	239.423	237.012	232.192	226.568	220.944	220.944	224.961	229.781	233.799	229.781	218.534	204.875	188.003
241.833	238.619	237.816	246.654	255.491	266.739	274.774	279.594	287.629	294.056	298.073	294.056	291.646	286.022	282.005	279.594	270.757	260.312	242.637	219.337	197.644	184.789	171.131	159.883	145.421	134.173	122.122	110.07	99.6255	90.7878	81.95	75.5225	76.326	75.5225	76.326	75.5225	74.7191	74.7191	78.7363	86.7706	95.6083	100.429	105.249	114.087	132.566	150.242	173.541	193.627	213.713	232.995
954.477	946.443	938.409	917.52	890.203	841.193	785.757	747.192	711.038	698.183	698.183	711.841	728.713	759.243	773.705	782.543	769.688	742.371	700.593	655.601	622.66	597.754	573.651	539.906	513.393	490.897	478.042	470.811	454.743	438.674	411.357	377.613	324.587	281.201	228.978	193.627	163.097	148.635	134.173	130.959	125.335	121.318	118.908	118.105	117.301	122.925	129.352	136.583	143.011	147.831
47.4024	45.7955	44.1887	44.9921	45.7955	49.8127	49.8127	49.8127	50.6161	48.2058	44.1887	41.7784	40.975	39.3681	38.5647	37.7612	38.5647	39.3681	40.1715	39.3681	38.5647	36.9578	35.3509	35.3509	34.5475	33.7441	30.5303	29.7269	25.7097	20.0857	16.0686	14.4617	13.6583	13.6583	16.0686	17.6754	19.2823	18.4789	17.6754	16.872	17.6754	19.2823	23.2995	33.7441	44.9921	59.4539	79.5397	95.6084	108.463	130.156
19.2823	18.4789	19.2823	20.0857	22.496	23.2994	24.9063	24.9063	24.9063	26.5132	28.12	28.12	27.3166	26.5132	24.1029	22.496	21.6926	22.496	24.1029	24.1029	22.496	20.8891	20.0857	18.4788	17.6754	18.4788	21.6926	22.496	24.1029	24.9063	24.1029	22.496	21.6926	21.6926	23.2994	24.9063	25.7097	25.7097	25.7097	24.1029	23.2994	22.496	23.2994	24.9063	28.12	28.12	25.7097	21.6926	19.2823	16.872
632.301	675.687	715.055	743.175	764.867	788.167	813.073	835.569	852.442	854.048	842.8	820.304	788.97	768.885	742.371	693.362	639.532	580.881	531.872	484.47	446.708	405.733	367.972	332.621	310.125	295.663	280.398	265.133	253.081	234.602	232.995	228.175	228.175	223.354	210.499	196.841	179.969	167.114	156.669	153.456	157.473	163.097	166.31	167.917	175.148	179.969	183.986	179.165	169.524	158.276
47.4024	43.3852	39.3681	38.5647	39.3681	41.7784	51.4196	61.0608	73.9157	90.7878	114.891	139.797	159.883	180.772	200.858	220.944	242.637	262.722	287.629	318.159	347.886	380.023	427.426	461.17	495.718	535.086	568.83	588.112	603.378	622.66	634.711	640.335	639.532	644.353	634.711	623.463	610.608	595.343	584.095	564.813	538.299	513.393	488.487	451.529	425.016	396.092	355.117	320.569	293.253	270.757
302.09	303.697	297.27	279.594	263.526	241.833	223.354	214.516	205.679	196.841	192.824	192.02	190.413	192.02	192.02	192.824	192.02	191.217	188.806	185.593	179.969	175.148	168.721	159.079	152.652	145.421	143.814	137.387	123.728	115.694	110.874	108.463	105.249	105.249	102.839	102.839	102.036	102.839	107.66	114.891	138.19	159.883	174.345	169.524	159.079	153.456	143.011	135.78	134.173	141.404
294.056	273.167	261.919	249.867	252.278	249.064	245.85	234.602	222.551	207.285	192.824	178.362	164.703	149.438	134.976	122.122	111.677	102.839	94.0015	91.5912	88.3774	87.574	85.9671	85.1637	90.7877	94.8049	101.232	112.48	128.549	154.259	174.345	191.217	200.054	202.465	201.661	200.858	200.858	200.858	211.303	224.961	245.047	268.346	296.466	316.552	331.014	336.638	336.638	325.39	311.732	302.09
405.733	461.974	515.803	565.616	607.395	636.318	657.207	676.49	694.969	713.448	740.764	758.44	761.654	769.688	770.491	778.526	784.15	797.005	807.449	796.201	768.081	740.764	697.379	660.421	637.925	626.677	618.643	618.643	614.626	619.446	616.232	596.95	584.095	584.899	577.668	574.454	555.975	539.906	524.641	515.803	518.214	524.641	529.462	531.872	522.231	498.931	466.794	445.905	422.605	405.733
1183.46	1196.31	1209.17	1211.58	1215.59	1206.76	1191.49	1153.73	1104.72	1031.61	951.264	874.134	806.646	764.867	706.217	656.404	614.626	572.847	528.658	516.607	507.769	507.769	516.607	556.779	598.557	670.062	735.14	823.518	929.571	1040.44	1105.52	1143.28	1178.64	1193.9	1212.38	1234.07	1265.41	1293.53	1307.99	1328.07	1352.18	1373.87	1372.26	1372.26	1336.11	1303.17	1259.78	1235.68	1209.17	1185.87
144.618	150.242	159.079	167.114	171.131	175.952	175.952	178.362	179.165	179.165	182.379	188.003	207.285	232.192	261.115	302.091	343.065	398.502	449.922	482.863	518.214	551.154	589.719	618.643	641.139	667.652	692.558	729.516	762.457	788.167	813.073	850.835	889.399	931.981	962.512	993.042	997.863	988.222	964.922	951.264	957.691	955.281	976.17	980.187	1009.11	1062.14	1124.81	1197.92	1250.14	1305.58
131.763	126.139	123.728	123.728	122.925	121.318	122.122	120.515	118.105	113.284	111.677	107.66	102.036	94.0015	85.9672	81.95	77.9328	74.7191	69.8985	63.4711	59.4539	55.4367	57.0436	60.2573	65.8814	68.2917	69.8985	69.0951	68.2917	69.0951	68.2917	65.0779	62.6676	58.6505	57.0436	53.8299	49.8127	47.4024	46.599	45.7956	45.7956	43.3853	40.975	34.5475	35.3509	38.5647	48.2059	57.847	73.9157	97.2152
555.172	589.719	613.822	645.156	666.045	696.576	719.875	723.892	725.499	719.875	715.055	698.183	684.524	685.328	707.02	745.585	789.774	844.407	905.468	958.495	1001.08	1019.56	1007.5	997.059	972.956	942.426	915.109	914.306	931.981	957.691	972.153	977.777	994.649	1025.18	1047.68	1068.56	1071.78	1070.17	1053.3	1029.2	992.239	958.495	931.981	927.161	915.913	902.254	904.665	920.733	917.52	916.716
1010.72	981.794	961.708	923.947	930.375	912.699	948.853	956.888	982.598	976.974	976.17	975.367	956.888	944.033	909.485	874.938	840.39	804.236	776.919	752.816	749.602	743.175	728.713	698.986	667.652	615.429	568.027	490.897	433.853	379.22	349.493	309.321	272.363	246.654	231.388	224.157	230.585	237.012	252.278	257.902	270.757	283.611	309.321	367.168	457.956	556.779	653.994	760.047	866.1	965.726
112.48	111.677	106.856	102.036	95.6084	90.7878	85.9672	79.5397	74.7191	72.3088	70.702	69.0951	70.7019	72.3088	75.5225	76.326	76.326	73.1122	67.4882	57.847	46.599	36.1544	29.7269	26.5132	24.1029	22.496	21.6926	20.0857	20.0857	20.0857	20.0857	19.2823	18.4789	15.2651	12.8548	10.4445	10.4445	11.248	12.0514	14.4617	16.872	19.2823	19.2823	19.2823	18.4788	17.6754	16.872	16.0686	16.0686	16.872
924.75	895.827	868.51	849.228	829.142	800.218	775.312	743.175	709.431	638.729	585.702	526.248	478.846	418.588	389.665	352.707	348.69	346.279	359.134	376.81	392.878	393.682	392.075	392.878	388.058	387.254	386.451	386.451	372.793	362.348	355.92	349.493	339.048	330.211	315.749	298.877	286.825	268.346	246.654	221.747	192.824	169.524	155.866	146.225	134.173	130.156	126.139	122.925	123.728	134.173
54.6333	51.4196	48.2058	45.7955	44.1887	44.9921	43.3853	44.1887	44.9921	44.1887	45.7955	48.2058	50.6161	53.0264	59.4539	62.6676	65.8814	66.6848	68.2917	69.8985	72.3088	74.7191	76.326	80.3431	82.7534	83.5569	85.1637	87.574	88.3775	89.1809	92.3946	95.6083	98.8221	101.232	104.446	102.839	99.6255	96.4118	95.6083	96.4118	98.8221	100.429	99.6255	99.6255	96.4118	93.1981	91.5912	87.574	82.7534	77.9328
274.774	267.543	264.329	265.133	277.184	286.022	296.466	302.09	306.911	302.894	297.27	291.646	285.218	268.346	253.081	240.226	232.995	225.764	219.337	214.516	211.303	209.696	206.482	204.875	202.465	204.875	203.268	209.696	215.32	220.14	234.602	249.867	264.329	287.629	302.09	315.749	322.176	338.245	353.51	377.613	395.289	420.195	435.46	457.956	477.239	496.521	501.342	528.658	547.137	584.095
188.003	201.661	222.551	248.261	265.133	298.877	320.569	343.065	362.348	382.434	398.502	416.981	456.349	494.111	531.069	546.334	551.154	547.941	548.744	542.317	530.265	511.786	482.863	448.315	413.767	390.468	358.331	341.459	323.783	310.125	290.842	275.577	257.902	218.534	179.165	138.19	109.267	89.9843	77.9328	65.8814	61.8642	59.4539	54.6333	53.8299	53.0264	54.6333	54.6333	51.4196	46.599	41.7784
71.5054	70.7019	69.8985	68.2916	66.6848	68.2916	70.7019	75.5225	85.9672	96.4118	108.463	114.891	122.122	126.139	131.763	138.994	147.831	155.866	165.507	178.362	193.627	212.106	235.406	258.705	282.808	301.287	321.373	332.621	344.672	348.69	355.92	359.134	367.972	370.382	376.81	386.451	392.878	394.485	396.092	394.485	391.271	389.665	384.844	380.023	371.989	362.348	354.313	339.852	329.407	317.356
98.0186	99.6255	97.2152	95.6083	96.4118	101.232	102.839	107.66	110.07	114.891	123.728	138.994	154.259	169.524	184.789	195.234	200.858	206.482	211.303	215.32	217.73	230.585	261.115	282.005	301.287	301.287	297.27	292.449	285.218	277.988	268.346	256.295	241.03	226.568	213.713	205.679	203.268	208.089	212.91	218.534	225.764	229.781	222.551	196.841	183.986	171.934	174.345	182.379	196.037	205.679
114.891	120.515	126.942	149.438	171.934	200.055	213.713	225.764	232.995	242.637	253.885	265.936	284.415	294.86	306.911	315.749	326.193	336.638	349.493	360.741	373.596	388.058	408.947	440.281	489.29	539.103	615.429	690.148	768.885	911.896	1081.42	1307.99	1512.06	1732.2	1909.76	2080.89	2222.29	2320.31	2399.05	2429.58	2453.68	2467.34	2473.77	2465.73	2444.04	2392.62	2343.61	2263.27	2202.21	2134.72
8.8377	10.4445	12.8548	14.4617	17.6754	20.0857	23.2995	30.5304	41.7784	51.4196	61.8642	70.702	78.7363	85.9672	94.0015	99.6255	111.677	125.335	145.421	159.883	175.148	187.2	196.841	204.875	214.516	220.944	223.354	223.354	220.14	211.303	206.482	199.251	196.841	196.037	202.465	213.713	247.457	286.825	319.766	355.117	377.613	400.109	409.75	425.819	433.853	441.888	456.349	474.025	500.538	527.052
22.496	24.1029	26.5132	28.12	28.9235	30.5303	32.1372	34.5475	40.975	48.2058	57.847	66.6848	75.5225	86.7706	95.6084	111.677	128.549	155.866	186.396	214.516	247.457	273.167	291.646	302.894	317.356	326.193	335.835	342.262	344.672	344.672	344.672	340.655	335.031	331.014	323.783	318.159	303.697	289.236	261.115	228.978	200.054	167.114	141.404	121.318	110.874	99.6255	96.4118	92.3946	90.7878	87.574
53.8299	55.4367	57.847	60.2573	60.2573	57.847	53.0264	49.0093	44.1887	40.975	36.1544	32.9406	29.7269	28.9235	28.12	27.3166	27.3166	26.5132	24.1029	21.6926	20.8892	21.6926	21.6926	22.496	24.1029	29.7269	36.1544	50.6161	61.8642	75.5225	89.1809	104.446	118.908	136.583	153.456	165.507	183.183	194.43	217.73	250.671	292.449	347.886	424.212	502.145	580.078	621.856	662.028	711.038	751.209	805.842
543.12	563.206	602.574	626.677	644.353	659.618	658.814	652.387	649.173	645.156	655.601	663.635	663.635	671.669	677.293	693.362	700.593	697.379	687.738	666.045	667.652	665.242	670.866	666.849	690.148	717.465	764.064	850.031	919.93	997.863	1056.51	1119.18	1164.98	1187.47	1199.52	1203.54	1186.67	1181.05	1172.21	1170.6	1170.6	1152.12	1125.61	1083.83	1042.86	984.205	929.571	855.655	756.833	674.883
105.25	115.694	122.122	126.139	128.549	130.959	131.763	132.566	137.387	141.404	146.225	148.635	151.849	153.456	156.669	161.49	163.9	165.507	166.31	152.652	148.635	142.207	137.387	135.78	134.976	138.994	142.207	148.635	152.652	158.276	161.49	170.328	177.558	190.413	205.679	220.944	233.799	244.243	245.047	242.637	243.44	243.44	241.03	239.423	238.619	240.226	237.816	236.209	228.978	222.551
91.5912	89.1809	86.7706	84.3603	84.3603	85.1637	89.1809	96.4118	103.643	106.856	109.267	114.087	118.104	119.711	121.318	120.515	116.498	110.874	108.463	106.856	102.839	99.6255	97.2152	95.6083	94.8049	89.9843	84.3603	77.9328	73.1122	68.2916	65.8813	64.2745	59.4539	57.847	53.8299	53.0264	50.6161	53.8299	57.0436	58.6505	62.6676	68.2916	75.5225	83.5569	96.4118	104.446	112.48	119.711	123.728	128.549
164.703	151.849	138.19	122.925	104.446	85.1637	65.0779	49.0093	34.5475	24.1029	16.872	12.8548	11.248	10.4445	9.6411	8.0342	7.2308	7.2308	8.0342	9.6411	10.4445	10.4445	10.4445	10.4445	12.8548	18.4789	25.7097	30.5303	34.5475	39.3681	43.3852	46.599	49.0093	53.0264	59.4539	67.4882	77.1294	92.3946	106.856	126.942	152.652	183.986	224.157	249.064	271.56	297.27	318.962	339.048	359.134	376.006
306.108	283.611	264.329	247.457	228.978	200.054	202.465	212.106	220.944	236.209	248.261	264.329	278.791	305.304	326.193	335.031	340.655	345.476	352.707	355.92	362.348	363.955	376.006	380.827	388.058	393.682	408.144	413.767	419.392	419.392	416.981	409.75	396.092	386.451	373.596	374.399	386.451	408.144	432.247	441.084	461.17	468.401	474.828	465.187	468.401	464.384	468.401	457.956	460.367	469.204
7.2308	8.0343	11.248	16.0686	20.8892	24.9063	28.1201	30.5303	34.5475	36.9578	40.1715	43.3853	45.7956	45.7956	45.7956	45.7956	45.7956	44.1887	42.5818	42.5818	44.1887	47.4024	51.4196	56.2402	59.4539	63.4711	66.6848	72.3088	77.1294	82.7534	90.7878	96.4118	104.446	111.677	119.711	128.549	135.78	139.797	141.404	143.011	142.207	143.814	147.028	151.045	154.259	159.079	163.097	164.703	160.686	158.276
961.708	980.187	1004.29	1021.16	1025.18	1017.95	997.863	962.512	928.768	908.682	921.537	948.853	987.418	1008.31	1009.91	1011.52	1001.08	983.401	952.067	937.605	915.913	880.562	841.193	803.432	780.936	752.816	733.534	709.431	690.148	656.404	625.874	569.633	515	457.956	412.964	376.81	344.672	317.356	314.142	302.894	279.594	254.688	234.602	217.73	200.054	182.379	178.362	175.952	173.541	168.721
640.335	601.771	573.651	544.727	522.231	496.521	483.666	475.632	486.88	489.29	497.325	486.076	485.273	482.863	499.735	507.769	521.428	538.299	547.137	553.565	555.975	557.582	562.403	564.813	556.779	546.334	534.282	516.607	494.914	463.58	441.888	413.767	393.682	365.562	343.869	318.159	303.697	285.218	264.329	257.098	245.85	241.03	246.654	253.885	259.509	265.133	272.363	277.988	277.184	277.184
113.284	116.498	121.318	126.942	134.976	145.421	156.669	160.686	163.9	169.524	171.131	173.541	177.558	190.413	203.268	224.961	246.654	281.201	306.911	337.442	367.972	399.306	408.947	415.374	425.016	432.247	433.05	433.853	440.281	449.922	456.349	465.187	469.204	472.418	463.58	451.529	430.64	404.93	367.168	338.245	309.321	282.005	255.491	251.474	249.064	239.423	230.585	224.961	216.123	206.482
3020.91	2864.24	2714.8	2550.9	2419.13	2258.45	2129.1	2006.17	1928.24	1822.18	1741.84	1622.93	1502.42	1362.62	1260.59	1141.68	1036.43	921.537	857.262	792.184	742.371	711.038	714.251	788.167	899.041	1017.95	1157.75	1278.26	1401.19	1521.7	1643.02	1815.76	1994.12	2214.26	2469.75	2750.95	3010.46	3310.94	3531.08	3801.04	3990.65	4244.53	4412.45	4543.41	4622.15	4691.24	4773.99	4818.99	4868.8	4905.76
53.0264	53.8299	55.4367	55.4367	53.8299	51.4196	49.0093	46.599	41.7784	35.3509	28.9235	24.1029	21.6926	19.2823	15.2651	12.8548	12.8548	12.8548	15.2651	18.4789	21.6926	21.6926	23.2995	24.1029	27.3166	28.1201	29.7269	32.9406	39.3681	50.6161	62.6676	77.1294	93.1981	107.66	131.763	155.062	185.593	215.32	252.278	270.757	273.167	271.56	273.167	279.594	288.432	297.27	306.108	310.125	319.766	325.39
177.558	171.934	158.276	146.225	136.583	131.763	132.566	131.763	135.78	141.404	150.242	157.473	165.507	167.917	168.721	169.524	172.738	171.131	173.541	180.772	188.806	208.089	224.157	240.226	255.491	269.15	296.466	325.39	362.348	405.733	456.349	512.59	584.095	641.139	688.541	731.123	782.543	817.091	855.655	870.92	887.793	918.323	941.622	976.17	1022.77	1074.99	1119.98	1129.63	1125.61	1096.68
3306.93	3461.19	3579.29	3650.8	3747.21	3838.8	3933.6	3996.27	4034.03	4046.08	4047.69	4060.55	4016.36	3981.01	3944.05	3982.61	3981.81	3927.98	3776.13	3555.99	3313.35	3140.62	3009.66	2948.6	2921.28	2867.45	2780.68	2699.53	2624.81	2562.15	2484.21	2417.53	2335.58	2235.95	2139.54	2029.47	1919.4	1778	1635.79	1470.28	1334.5	1195.51	1086.24	978.58	852.442	738.354	628.284	539.103	447.512	366.365
88.3775	90.7878	91.5912	96.4118	100.429	106.856	107.66	118.908	128.549	141.404	151.849	154.259	155.062	154.259	152.652	151.045	149.438	147.028	143.011	138.19	134.173	130.156	125.335	123.728	117.301	110.874	102.839	98.0186	85.9672	73.1122	59.4539	48.2058	41.7784	37.7612	34.5475	33.7441	32.1372	32.1372	32.9406	34.5475	35.3509	36.1544	37.7612	40.1715	38.5647	36.9578	36.1544	34.5475	36.1544	37.7612
154.259	139.797	127.746	118.105	113.284	107.66	104.446	98.0186	94.8049	92.3946	87.574	81.1466	77.9328	73.9157	69.0951	61.0608	54.6333	49.0093	47.4024	48.2059	54.6333	67.4882	79.5397	96.4118	108.463	122.122	139.797	153.456	168.721	183.986	205.679	228.978	258.705	285.218	330.211	376.81	413.767	446.708	474.828	494.111	513.393	520.624	525.445	528.658	524.641	519.821	515.803	514.197	539.103	556.779
457.153	474.025	488.487	499.735	495.718	486.88	471.615	453.136	445.905	441.888	449.922	457.153	473.221	485.273	491.7	499.735	519.017	538.299	550.351	574.454	594.54	636.318	647.566	657.207	661.225	665.242	669.259	673.276	678.9	679.704	678.9	668.456	655.601	641.139	627.481	619.446	611.412	594.54	566.42	525.445	456.349	379.22	294.86	251.474	220.944	203.268	194.43	188.003	187.2	179.969
659.618	637.122	618.643	598.557	573.651	529.462	485.273	445.101	408.144	367.972	334.228	299.68	273.97	246.654	243.44	243.44	246.654	247.457	249.064	241.833	236.209	227.371	232.192	253.885	286.825	333.424	382.434	426.622	449.118	473.221	479.649	478.846	482.059	480.452	474.025	453.939	437.87	423.409	414.571	413.767	418.588	441.888	490.897	534.282	576.864	609.805	616.232	596.95	561.599	548.744
1149.71	1238.09	1341.73	1416.45	1461.44	1520.9	1551.43	1571.51	1593.21	1626.15	1652.66	1697.65	1712.92	1728.99	1708.9	1683.99	1633.38	1549.82	1478.32	1427.7	1395.56	1309.59	1220.41	1109.54	1017.95	935.999	847.621	790.577	739.961	696.576	648.37	601.771	550.351	524.641	499.735	494.111	483.666	473.221	463.58	427.426	379.22	333.424	307.714	290.842	275.577	266.739	261.919	257.902	249.867	236.209
719.072	720.679	718.268	718.268	717.465	719.072	702.2	691.755	694.969	712.644	761.654	814.68	874.938	922.34	964.922	1010.72	1033.21	1055.71	1055.71	1051.69	1059.73	1066.96	1059.73	1052.5	1035.62	1016.34	1009.91	1011.52	1018.75	1001.08	980.187	925.554	874.134	821.108	775.312	735.944	669.259	625.07	571.24	539.906	498.931	467.598	441.084	425.819	420.998	430.64	445.905	452.332	461.974	461.974
56.2402	61.8642	65.0779	66.6848	64.2745	61.8642	59.4539	58.6505	58.6505	59.4539	60.2573	61.0608	59.4539	57.847	52.223	47.4024	41.7784	40.1715	40.1715	36.9578	32.1372	26.5132	23.2995	20.8892	18.4789	18.4789	18.4789	18.4789	18.4789	17.6754	17.6754	22.496	30.5304	40.1715	50.6162	58.6505	60.2573	60.2573	60.2573	60.2573	59.4539	61.0608	63.4711	68.2917	73.1123	80.3432	94.0015	108.463	124.532	140.601
576.061	565.616	568.83	595.343	628.284	679.704	740.764	802.629	848.424	888.596	964.922	1033.21	1126.41	1234.07	1346.55	1431.72	1498.4	1571.51	1624.54	1701.67	1785.23	1890.48	1951.54	1998.94	1999.74	1974.03	1912.97	1842.27	1773.98	1718.54	1694.44	1653.46	1636.59	1618.11	1611.69	1630.97	1677.57	1742.64	1767.55	1783.62	1755.5	1733	1696.05	1711.31	1751.48	1813.35	1976.44	2144.36	2325.13	2476.98
299.68	288.432	278.791	271.56	260.312	250.671	240.226	230.585	222.551	219.337	216.123	218.534	224.157	235.406	242.637	253.885	256.295	260.312	256.295	256.295	256.295	255.491	247.457	243.44	243.44	250.671	259.509	274.774	297.27	314.142	334.228	349.493	372.793	381.63	399.306	407.34	408.144	399.306	389.665	385.647	386.451	389.665	396.896	402.519	407.34	405.733	403.323	399.306	391.271	376.006
161.49	159.079	152.652	150.242	147.831	151.045	150.242	147.028	141.404	137.387	130.156	123.728	118.908	113.284	104.446	98.0186	88.3774	79.5397	69.0951	63.471	57.0436	53.0264	50.6161	47.4024	41.7784	37.7612	33.744	31.3338	31.3338	33.744	36.9578	41.7784	46.599	49.8127	57.0436	70.7019	86.7706	101.232	126.139	148.635	171.131	188.806	206.482	217.73	230.585	241.833	251.474	261.115	267.543	275.577
9.6411	11.248	12.8548	13.6583	14.4617	14.4617	12.8548	11.248	9.6411	8.8377	8.8377	10.4445	12.0514	13.6583	15.2651	16.872	16.872	16.872	16.872	16.0686	15.2651	13.6583	12.0514	10.4445	9.6411	8.8377	8.0343	8.0343	8.0343	8.0343	8.0343	8.0343	6.4274	4.8205	3.2137	1.6068	0	0	0	0	0	0.8034	1.6068	2.4102	2.4102	2.4102	2.4102	2.4102	2.4102	4.0171
573.651	549.548	579.275	601.771	637.925	662.028	709.431	756.03	798.612	845.211	901.451	959.298	1016.34	1083.03	1147.3	1214.79	1234.88	1274.24	1325.66	1383.51	1441.36	1471.89	1493.58	1474.3	1444.57	1440.55	1439.75	1434.13	1416.45	1408.42	1367.44	1322.45	1263.8	1201.93	1136.05	1085.44	1037.23	1011.52	970.546	941.622	915.913	902.254	913.502	930.375	940.016	943.229	917.52	888.596	862.886	839.587
0	0	0	0	0	0	0	0	0	0	0	0	0	0	0	0	0	0	0	0	0.8034	1.6068	1.6068	2.4102	3.2137	4.0171	4.0171	4.0171	4.0171	4.0171	4.0171	4.0171	4.0171	4.0171	4.0171	4.0171	4.0171	4.0171	4.0171	4.0171	4.0171	3.2137	2.4102	2.4102	1.6068	0.8034	0	0	0	0
5.624	4.0171	2.4102	2.4102	2.4102	2.4102	2.4102	2.4102	2.4102	2.4102	2.4102	2.4102	2.4102	2.4102	3.2137	4.0171	4.0171	4.0171	4.8205	6.4274	8.8377	10.4445	11.248	11.248	11.248	11.248	11.248	11.248	11.248	11.248	11.248	11.248	11.248	11.248	11.248	11.248	11.248	11.248	10.4445	8.8377	7.2308	4.8205	3.2137	2.4102	4.8205	7.2308	9.6411	11.248	12.8548	14.4617
628.284	651.583	657.207	659.618	660.421	651.583	636.318	620.25	595.343	570.437	539.103	527.052	508.572	485.273	466.794	448.315	423.409	388.058	348.69	328.604	299.68	280.398	261.919	256.295	256.295	256.295	257.902	261.919	258.705	252.278	249.064	246.654	245.85	232.995	219.337	196.037	176.755	155.866	144.618	140.601	141.404	174.345	218.534	257.098	283.611	298.073	300.484	302.894	302.894	310.928
946.443	982.598	1016.34	1042.05	1068.56	1084.63	1100.7	1121.59	1126.41	1124.81	1098.29	1075.8	1033.21	1001.08	956.888	926.357	889.399	868.51	835.569	802.629	756.833	712.644	667.652	625.07	580.881	530.265	486.88	453.939	403.323	350.296	308.518	274.774	254.688	243.44	235.406	236.209	238.619	237.012	243.44	247.457	249.867	253.885	253.081	253.885	252.278	248.261	250.671	251.474	254.688	251.474
175.952	184.789	190.413	195.234	197.644	196.841	194.43	190.413	183.183	168.721	163.097	159.883	159.079	154.259	155.062	153.456	154.259	157.473	161.49	164.703	166.31	168.721	175.952	183.986	192.02	204.072	212.91	225.764	233.799	246.654	261.115	261.919	260.312	255.491	254.688	256.295	261.919	263.526	264.329	265.936	269.953	272.363	291.646	309.321	328.604	359.938	381.63	413.767	459.563	509.376
900.648	885.382	883.775	882.972	867.707	840.39	797.005	762.457	721.482	682.114	621.856	580.078	505.359	454.743	417.785	380.827	353.51	327.8	301.287	282.005	258.705	245.047	232.995	226.568	221.747	223.354	224.961	224.157	209.696	194.43	172.738	154.259	130.959	119.711	115.694	112.48	110.874	109.267	110.874	113.284	120.515	122.122	122.925	121.318	118.104	114.087	105.249	95.6084	90.7878	89.1809
691.755	672.473	637.925	609.002	569.633	528.658	498.931	471.615	453.136	455.546	460.367	470.008	467.598	474.025	468.401	477.239	473.221	482.863	482.059	491.7	481.256	480.452	463.58	454.743	449.922	453.136	461.17	463.58	478.846	489.29	500.538	503.752	505.359	503.752	494.914	483.666	461.17	442.691	416.981	385.647	345.476	322.98	301.287	301.287	304.501	302.894	302.09	290.039	284.415	272.363
530.265	537.496	545.53	542.317	539.906	535.889	535.889	531.872	519.017	517.41	513.393	518.214	516.607	518.214	516.607	516.607	524.641	531.872	526.248	519.821	513.393	511.786	510.179	498.128	492.504	485.273	481.256	477.239	479.649	486.88	489.29	497.325	500.538	508.572	509.376	499.735	490.897	472.418	450.725	429.836	405.733	380.023	352.707	335.031	326.997	317.356	303.697	287.629	265.133	246.654
464.384	403.323	364.758	341.459	331.817	316.552	298.877	282.005	264.329	237.816	216.123	208.892	200.054	190.413	180.772	162.293	140.601	117.301	97.2152	83.5569	73.1123	60.2573	47.4024	33.7441	23.2995	13.6583	12.0514	10.4446	8.8377	7.2308	7.2308	7.2308	6.4274	4.8205	3.2137	0.8034	0.8034	1.6068	2.4102	6.4274	12.0514	18.4789	24.9063	33.7441	44.1887	53.0265	61.0608	65.8814	73.1123	79.5397
2.4102	2.4102	2.4102	2.4102	2.4102	2.4102	2.4102	2.4102	2.4102	2.4102	2.4102	2.4102	2.4102	2.4102	1.6068	0.8034	0	0.8034	1.6068	2.4102	3.2137	4.0171	4.8205	5.624	7.2308	8.0342	8.8377	8.8377	8.8377	9.6411	11.248	12.8548	13.6583	13.6583	13.6583	13.6583	13.6583	13.6583	12.8548	12.0514	11.248	11.248	11.248	11.248	10.4445	8.8377	8.0342	7.2308	7.2308	7.2308
502.949	543.924	585.702	609.805	626.677	638.729	649.977	656.404	666.045	686.131	691.755	707.02	711.038	715.055	722.285	734.337	743.978	737.551	712.644	678.097	648.37	601.771	570.437	538.299	511.786	492.504	479.649	470.811	466.794	465.991	461.17	461.974	451.529	445.101	446.708	432.247	412.964	389.665	369.579	359.134	349.493	345.476	347.083	353.51	355.117	364.758	380.827	398.502	426.623	452.332
273.167	241.03	214.516	191.217	180.772	167.917	155.062	144.618	129.352	122.122	112.48	103.643	96.4118	92.3946	90.7878	89.9843	90.7878	92.3946	94.0015	98.8221	103.643	109.267	112.48	107.66	105.249	102.036	100.429	100.429	102.036	106.856	111.677	112.48	113.284	112.48	110.07	109.267	107.66	104.446	102.839	101.232	97.2152	92.3946	89.9843	90.7878	94.8049	94.8049	96.4118	97.2152	95.6084	91.5912
204.875	208.089	206.482	203.268	199.251	199.251	207.285	220.944	234.602	245.85	259.509	271.56	290.039	306.108	318.159	324.587	331.014	338.245	338.245	337.442	331.014	334.228	338.245	347.083	352.707	356.724	352.707	342.262	325.39	307.714	290.842	270.757	259.509	241.833	221.747	196.841	185.593	176.755	167.114	164.703	160.686	166.31	171.131	175.952	175.952	184.789	208.089	242.637	283.611	322.176
1949.13	2038.31	2077.68	2101.78	2116.24	2104.19	2084.1	2060	2002.96	1945.11	1956.36	1998.14	2079.28	2154.81	2217.47	2268.09	2293.8	2268.89	2223.1	2170.87	2158.82	2178.1	2149.98	2174.89	2174.09	2188.55	2204.62	2227.92	2248	2256.84	2279.34	2239.97	2194.98	2162.84	2128.29	2116.24	2105.8	2106.6	2096.96	2104.99	2104.99	2092.14	2043.13	2013.4	1972.43	1930.65	1883.25	1832.63	1821.38	1796.47
390.468	397.699	416.178	450.725	490.897	559.189	628.284	697.379	755.226	784.953	808.253	823.518	840.39	858.066	857.262	859.672	866.1	882.972	899.844	926.357	956.084	984.204	1014.73	1022.77	1009.91	995.452	948.853	915.913	870.117	842.8	831.552	817.091	806.646	801.825	795.398	806.646	824.321	828.339	826.732	825.125	809.86	788.97	755.226	716.662	682.114	662.028	632.301	617.839	594.54	581.685
201.661	198.448	193.627	192.02	194.43	195.234	202.465	215.32	238.619	278.791	326.193	376.006	412.161	459.563	500.538	539.103	572.044	602.574	636.318	661.225	680.507	719.072	773.705	836.373	898.237	956.084	994.649	1022.77	1040.44	1050.89	1056.51	1058.92	1077.4	1101.51	1141.68	1157.75	1196.31	1222.82	1256.57	1294.33	1351.37	1429.31	1485.55	1539.38	1594.81	1639.81	1693.64	1746.66	1795.67	1845.48
8.0342	8.0342	8.0342	8.0342	8.0342	8.8377	10.4445	12.0514	12.8548	14.4617	16.0686	16.872	17.6754	18.4789	19.2823	20.0857	20.0857	19.2823	18.4789	17.6754	16.872	16.0686	16.0686	16.0686	16.0686	16.0686	15.2651	13.6583	12.0514	11.248	9.6411	8.8377	8.0342	7.2308	6.4274	8.0343	11.248	16.0686	20.0857	22.496	24.9063	28.12	28.9235	29.7269	29.7269	29.7269	30.5303	32.1372	34.5475	37.7612
1375.48	1336.91	1295.13	1240.5	1185.87	1156.94	1131.23	1126.41	1137.66	1165.78	1199.52	1236.48	1256.57	1293.53	1359.41	1401.99	1416.45	1425.29	1397.97	1357.8	1304.77	1246.93	1200.33	1157.75	1137.66	1124	1105.52	1083.83	1046.07	985.008	901.451	816.287	752.013	718.268	705.413	664.438	622.66	597.754	577.668	585.702	604.984	661.225	764.064	866.1	979.384	1085.44	1189.88	1326.47	1465.46	1613.29
1146.5	1147.3	1126.41	1109.54	1089.45	1069.37	1050.09	1016.34	978.58	961.708	976.974	1032.41	1069.37	1109.54	1096.68	1129.63	1113.56	1132.84	1163.37	1193.1	1193.9	1202.74	1193.9	1187.47	1175.42	1180.24	1180.24	1185.87	1178.64	1176.22	1163.37	1138.46	1075.8	1015.54	949.657	904.665	806.646	748.799	679.704	616.232	555.172	515	471.615	441.084	415.374	398.502	368.775	340.655	305.304	282.808
461.974	470.811	470.811	470.811	464.384	453.136	437.87	449.118	469.204	490.094	522.231	561.599	598.557	636.318	665.242	692.558	713.448	743.175	757.637	764.867	765.671	763.261	746.389	738.354	720.679	716.662	708.627	711.841	700.593	703.003	694.969	680.507	658.011	633.105	584.899	544.727	498.931	462.777	417.785	400.913	391.271	393.682	413.767	439.477	462.777	516.607	553.565	580.078	569.633	560.796
15.2651	12.0514	8.0343	5.624	4.0171	5.624	7.2308	11.248	15.2651	20.8892	24.1029	28.9235	32.1372	34.5475	36.9578	41.7784	46.599	49.8127	51.4196	54.6333	60.2573	77.1294	96.4118	119.711	140.601	167.114	183.183	201.661	220.944	238.619	254.688	280.398	310.928	330.211	350.296	355.117	356.724	360.741	363.955	370.382	382.434	399.306	401.716	400.109	392.878	385.647	371.989	367.972	363.151	355.117
2925.3	3162.31	3353.53	3542.33	3682.13	3780.95	3857.28	3923.96	4001.9	4126.43	4214.81	4299.17	4356.21	4369.87	4316.84	4235.69	4163.39	4068.58	3914.32	3752.03	3557.6	3312.55	3061.08	2844.95	2632.85	2489.03	2379.77	2262.47	2109.81	1984.48	1805.31	1671.94	1535.36	1430.11	1368.25	1323.25	1279.87	1208.36	1152.12	1103.11	1085.44	1098.29	1114.36	1183.46	1263	1369.05	1452.61	1610.88	1769.16	1910.56
262.722	280.398	290.039	299.68	302.894	310.928	321.373	331.014	331.014	328.604	327.8	331.817	343.869	351.1	356.724	355.117	344.672	326.997	316.552	305.304	288.432	274.774	261.115	248.261	234.602	232.995	230.585	228.978	235.406	244.243	257.098	256.295	254.688	240.226	225.764	203.268	185.593	175.952	174.345	169.524	165.507	162.293	163.9	166.31	176.755	182.379	183.183	179.969	179.969	177.558
8.8377	8.8377	8.8377	8.8377	8.8377	8.0343	8.0343	8.0343	8.0343	8.0343	8.0343	8.0343	8.0343	8.0343	8.0343	8.0343	5.624	3.2137	2.4102	1.6068	1.6068	1.6068	1.6068	1.6068	4.8205	9.6411	16.0686	21.6926	32.9407	43.3853	56.2402	65.078	76.326	81.1466	85.9672	90.7878	94.8049	99.6255	102.839	105.249	107.66	110.07	116.498	126.139	138.994	144.618	150.242	152.652	153.456	147.028
0	0	0	0	0	0	0	0	0	0	0	0.8034	2.4102	4.0171	5.624	6.4274	6.4274	6.4274	6.4274	6.4274	6.4274	7.2308	8.0343	9.6411	10.4445	10.4445	10.4445	10.4445	11.248	12.8548	15.2651	17.6754	21.6926	24.1029	24.9063	24.1029	23.2994	23.2994	23.2994	23.2994	23.2994	23.2994	22.496	21.6926	20.0857	19.2823	19.2823	19.2823	19.2823	18.4789
72.3088	89.1809	106.053	127.746	143.814	155.866	166.31	176.755	181.576	182.379	182.379	182.379	183.986	184.789	183.986	183.183	182.379	184.789	186.396	188.806	188.806	188.003	172.738	156.669	135.78	120.515	109.267	99.6255	88.3774	81.95	81.1466	83.5568	86.7706	87.574	89.9843	90.7877	93.198	91.5912	89.9843	85.9672	81.95	71.5054	64.2745	59.4539	56.2402	55.4367	54.6333	54.6333	54.6333	54.6333
1326.47	1362.62	1397.17	1434.13	1471.89	1526.52	1581.96	1620.52	1639.81	1641.41	1603.65	1575.53	1534.56	1518.49	1467.87	1429.31	1396.37	1382.71	1370.66	1369.05	1355.39	1340.93	1330.48	1311.2	1287.1	1263	1259.78	1234.88	1221.22	1203.54	1188.28	1185.87	1173.01	1187.47	1181.05	1189.08	1180.24	1169.8	1134.45	1113.56	1098.29	1079.81	1036.43	1009.91	990.632	993.042	976.17	944.836	903.058	866.903
2038.31	2077.68	2145.97	2208.64	2278.53	2319.51	2349.24	2293.8	2222.29	2121.06	2063.21	2039.91	2049.56	2097.76	2137.13	2143.56	2186.94	2223.9	2248	2276.12	2331.56	2382.18	2440.02	2420.74	2393.42	2367.71	2366.11	2361.29	2426.37	2550.09	2688.28	2816.83	2897.98	2922.89	2902.8	2882.72	2818.44	2746.13	2669	2639.28	2600.71	2545.27	2489.84	2415.92	2374.14	2362.09	2340.4	2325.13	2273.71	2183.73
167.114	175.952	185.593	194.43	204.875	210.499	216.927	224.961	242.636	250.671	257.902	256.295	258.705	258.705	258.705	258.705	263.526	270.757	292.449	315.749	331.014	337.442	337.442	331.817	326.997	316.552	307.714	297.27	285.218	271.56	265.936	260.312	257.902	253.885	251.474	247.457	243.44	236.209	224.157	196.841	169.524	153.456	142.207	142.207	146.225	155.062	162.293	171.131	180.772	188.003
199.251	207.285	216.123	225.764	228.978	237.816	240.226	243.44	237.816	232.192	221.747	212.106	197.644	188.806	179.969	175.952	169.524	164.703	155.062	149.438	157.473	170.328	179.165	180.772	170.328	161.49	149.438	143.814	137.387	138.994	140.601	143.814	143.011	142.207	138.994	136.583	132.566	129.352	127.746	125.335	117.301	97.2152	71.5054	49.8127	33.7441	29.7269	28.12	26.5132	24.9063	24.1029
593.736	595.343	568.027	531.069	522.231	524.641	555.975	634.711	723.892	825.928	943.229	1066.15	1170.6	1267.82	1336.91	1393.95	1443.77	1504.83	1564.28	1606.86	1630.97	1674.35	1669.53	1692.83	1719.35	1727.38	1727.38	1730.59	1671.94	1610.08	1545	1450.2	1351.37	1269.42	1187.47	1113.56	1050.89	993.042	926.357	876.544	850.835	846.014	827.535	858.066	878.151	891.006	916.716	932.785	989.828	1048.48
25.7098	16.0686	12.8548	11.248	12.0514	16.872	21.6926	28.9235	32.1372	31.3338	30.5303	31.3338	35.3509	40.1715	62.6676	85.9672	120.515	178.362	231.388	302.894	367.168	425.819	471.615	515	555.975	596.147	662.028	734.337	796.201	861.279	919.93	967.332	998.666	1038.84	1077.4	1088.65	1085.44	1066.15	1017.15	968.136	915.109	896.63	911.092	988.222	1103.92	1228.45	1388.33	1525.72	1634.98	1698.46
85.1637	97.2152	109.267	118.104	128.549	131.763	134.173	134.173	134.976	134.976	133.37	133.37	130.156	130.156	130.156	130.156	130.156	132.566	132.566	128.549	122.122	113.284	104.446	98.8221	96.4118	94.8049	98.0186	98.8221	103.643	109.267	115.694	120.515	125.335	134.976	140.601	147.832	163.9	172.738	188.003	192.824	205.679	217.73	231.388	249.064	272.363	291.646	306.911	310.928	313.339	308.518
1202.74	1299.95	1454.21	1687.21	1899.31	2101.78	2332.36	2521.97	2660.16	2792.73	2906.01	2970.29	3024.92	3025.73	3023.32	3010.46	2996.8	2967.08	2914.05	2865.84	2816.83	2760.59	2687.48	2585.45	2382.18	2187.75	1958.77	1723.36	1508.85	1361.01	1218	1099.1	1016.34	954.477	927.161	898.237	878.151	886.989	896.63	921.537	944.033	944.836	927.161	902.254	850.835	812.27	800.218	803.432	819.501	824.321
147.831	141.404	138.994	140.601	141.404	138.994	135.78	125.335	113.284	92.3946	70.7019	51.4196	40.1715	36.9578	41.7784	49.0093	58.6505	69.0951	77.9328	84.3603	93.198	107.66	121.318	132.566	134.173	134.976	132.566	132.566	134.173	135.78	140.601	147.831	156.669	167.917	175.148	178.362	175.148	167.114	159.079	150.242	143.814	135.78	122.925	112.48	101.232	99.6255	97.2152	98.8221	100.429	101.232
2.4102	2.4102	2.4102	2.4102	2.4102	2.4102	2.4102	2.4102	2.4102	2.4102	3.2137	4.0171	4.8205	5.624	5.624	4.8205	4.0171	3.2137	3.2137	3.2137	3.2137	3.2137	3.2137	3.2137	3.2137	3.2137	3.2137	3.2137	3.2137	3.2137	3.2137	2.4102	1.6068	0.8034	0	0	0	0	0	0	0	0	0	0	0	0	0	0	0	0
201.661	196.841	184.789	168.721	147.831	136.583	127.746	122.122	112.48	102.036	96.4118	93.198	86.7706	86.7706	85.1637	82.7534	84.3603	86.7706	86.7706	85.1637	81.95	81.1466	82.7534	89.1809	98.0186	108.463	112.48	115.694	111.677	108.463	105.249	102.839	99.6255	96.4118	92.3946	89.1809	87.574	85.1637	83.5568	83.5568	83.5568	82.7534	78.7363	73.1122	62.6676	53.0264	43.3852	35.3509	26.5132	21.6926
77.9328	73.1122	70.702	68.2917	65.0779	65.8814	65.0779	64.2745	67.4882	73.9157	80.3431	86.7706	96.4118	98.0187	99.6255	99.6255	107.66	113.284	122.925	130.959	140.601	143.011	146.225	149.438	152.652	157.473	161.49	170.327	174.345	177.558	175.952	173.541	176.755	171.934	169.524	167.114	163.9	157.473	152.652	146.225	138.994	131.763	131.763	130.959	126.942	122.122	116.498	110.07	99.6255	93.198
12.8548	12.0514	9.6411	7.2308	4.8205	3.2137	3.2137	3.2137	3.2137	2.4102	2.4102	2.4102	2.4102	2.4102	2.4102	2.4102	3.2137	4.0171	4.8205	5.624	6.4274	7.2308	7.2308	7.2308	7.2308	7.2308	7.2308	6.4274	5.624	4.8205	4.8205	4.8205	4.8205	4.8205	4.8205	4.8205	4.8205	4.0171	3.2137	2.4102	2.4102	2.4102	2.4102	2.4102	2.4102	2.4102	2.4102	2.4102	2.4102	2.4102
50.6161	51.4196	51.4196	49.8127	48.2058	49.0093	48.2058	49.0093	53.0264	59.4539	68.2916	77.1294	85.9671	89.1809	89.9843	87.574	89.9843	94.0015	101.232	108.463	117.301	123.728	127.746	130.959	135.78	141.404	152.652	164.703	180.772	197.644	212.91	219.337	224.157	237.012	259.509	290.039	322.176	360.741	398.502	447.512	503.752	559.189	604.181	643.549	666.045	685.328	704.61	716.662	726.303	727.106
420.998	462.777	495.718	533.479	574.454	620.25	664.438	711.038	759.243	829.142	899.041	968.136	1036.43	1082.22	1101.51	1111.15	1124.81	1154.53	1176.22	1212.38	1230.05	1266.21	1272.64	1293.53	1302.36	1312.81	1308.79	1303.17	1291.12	1284.69	1260.59	1238.09	1217.2	1189.08	1173.01	1166.58	1151.32	1111.95	1045.27	979.384	905.468	860.476	809.056	791.381	787.364	796.201	813.877	829.946	850.835	845.211
221.747	223.354	233.799	246.654	265.133	285.218	298.073	302.894	309.321	313.339	317.356	318.159	318.962	312.535	304.501	285.218	261.115	233.799	211.303	188.003	176.755	172.738	169.524	157.473	146.225	129.352	113.284	100.429	97.2152	90.7878	85.9672	78.7363	75.5226	72.3088	70.702	66.6848	66.6848	72.3088	77.9328	85.9672	90.7878	101.232	107.66	114.891	120.515	144.618	184.789	232.192	278.791	322.98
557.582	585.702	613.019	635.515	635.515	630.694	614.626	591.326	568.027	540.71	532.676	555.975	604.984	674.08	730.32	788.167	826.732	852.442	874.134	872.527	860.476	842.8	855.655	882.169	914.306	958.495	997.863	1021.97	1054.91	1092.67	1136.86	1180.24	1204.34	1204.34	1195.51	1183.46	1189.88	1185.06	1198.72	1198.72	1227.64	1237.29	1242.91	1224.43	1182.65	1135.25	1079.81	1025.98	993.846	956.888
943.229	931.981	870.117	815.484	720.679	647.566	571.24	514.197	489.29	479.649	489.29	486.076	490.094	502.949	528.658	547.941	575.257	600.164	609.805	617.839	616.232	607.395	615.429	661.225	715.055	772.098	835.569	882.972	914.306	927.964	940.819	926.357	936.802	944.836	948.05	948.05	951.264	953.674	956.888	980.991	1006.7	1040.44	1079.81	1111.15	1096.68	1087.04	1091.06	1076.6	1066.15	1070.17
77.1294	89.1809	100.429	114.891	127.746	141.404	152.652	167.917	184.789	211.303	243.44	283.611	328.604	391.271	439.477	486.88	512.59	531.069	549.548	565.616	562.403	565.616	569.633	582.488	588.916	597.754	609.002	618.643	621.053	621.053	608.198	587.309	563.206	535.086	487.683	459.563	433.853	420.998	420.195	413.767	422.605	442.691	457.153	465.187	464.384	459.563	445.905	430.64	420.195	412.161
19.2823	16.0686	15.2651	14.4617	14.4617	14.4617	15.2651	16.0686	16.872	16.0686	15.2651	15.2651	15.2651	14.4617	12.8548	12.0514	11.248	12.0514	12.0514	13.6583	15.2651	17.6754	19.2823	24.9063	29.7269	36.1544	40.1715	43.3853	47.4024	47.4024	46.599	46.599	46.599	49.8127	53.0264	56.2402	57.0436	57.847	57.0436	58.6505	59.4539	63.4711	65.8814	72.3088	74.7191	77.1294	77.1294	77.9328	77.1294	73.9157
176.755	167.114	155.062	145.421	136.583	134.173	132.566	136.583	139.797	144.618	155.062	162.293	171.131	175.952	177.559	171.131	156.669	141.404	132.566	132.566	137.387	140.601	143.814	148.635	155.866	160.686	165.507	172.738	180.772	185.593	188.003	179.165	179.165	177.558	178.362	187.2	202.465	219.337	229.781	246.654	255.491	261.919	272.363	274.774	273.167	269.15	265.936	261.115	257.098	252.278
152.652	147.831	140.601	139.797	141.404	142.207	143.814	139.797	129.352	119.711	107.66	102.839	98.8221	91.5912	84.3603	82.7534	83.5569	84.3603	86.7706	104.446	141.404	193.627	250.671	320.569	396.896	494.111	578.471	638.729	703.003	755.226	815.484	877.348	952.067	1041.25	1143.28	1269.42	1384.31	1496.79	1569.91	1655.87	1688.01	1704.08	1728.99	1822.18	1908.15	1979.66	2035.09	2088.12	2142.75	2180.52
252.278	266.739	276.381	285.218	294.86	303.697	309.321	318.159	324.587	338.245	357.527	377.613	394.485	408.144	418.588	416.981	408.947	377.613	343.869	307.714	280.398	267.543	259.509	258.705	257.902	257.902	252.278	245.047	232.995	222.551	208.089	192.824	177.558	166.31	155.866	150.242	143.011	134.976	130.156	126.942	121.318	117.301	110.874	108.463	103.643	102.839	103.643	110.07	120.515	131.763
23.2994	23.2994	24.1029	26.5132	28.9235	34.5475	43.3852	53.0264	62.6676	70.7019	81.1466	86.7706	97.2152	118.104	140.601	164.703	182.379	198.448	209.696	218.534	224.157	231.388	239.423	246.654	259.509	270.757	281.201	286.825	293.253	298.877	310.125	319.766	336.638	346.279	350.296	347.083	350.296	358.331	369.579	384.844	401.716	424.212	441.084	452.332	463.58	467.598	466.794	458.76	452.332	451.529
524.641	506.966	475.632	458.76	453.136	463.58	478.042	518.214	553.565	568.027	571.24	550.351	539.103	528.658	523.838	541.513	547.137	549.548	548.744	554.368	544.727	540.71	556.779	576.864	596.147	600.967	592.933	568.83	524.641	478.042	445.905	418.588	398.502	371.989	356.724	351.903	349.493	355.117	368.775	397.699	420.998	451.529	456.349	441.888	433.05	427.426	435.46	446.708	466.794	478.042
0	0	0	0	0	0	0	0	0	0	0	0	0	0	0	0	0	0	0	0	0	0	0	0	0	0	0	0	0	0	0	0	0	0	0	0	0	0	0	0	0	0	0	0	0	0	0	0	0	0
54.6333	55.4367	56.2402	53.8299	50.6161	48.2058	44.9921	40.9749	37.7612	37.7612	40.1715	40.975	41.7784	42.5818	43.3853	41.7784	40.1715	36.9578	34.5475	31.3338	30.5303	30.5303	29.7269	28.9235	28.12	27.3166	26.5132	25.7097	25.7097	25.7097	24.9063	21.6926	19.2823	16.872	14.4617	12.0514	12.0514	12.8548	12.8548	12.8548	12.0514	10.4445	8.0342	6.4274	4.8205	4.0171	4.8205	6.4274	8.0343	8.8377
396.092	437.067	470.811	491.7	512.59	512.59	515.803	512.59	516.607	510.983	503.752	496.521	490.094	486.88	486.88	479.649	471.615	459.563	448.315	436.264	408.947	376.006	333.424	295.663	265.936	232.995	217.73	208.089	203.268	204.875	203.268	207.285	209.696	213.713	220.14	227.371	237.816	248.261	261.919	273.167	275.577	278.791	273.97	269.953	264.329	261.115	259.509	259.509	257.098	255.491
442.691	455.546	473.221	494.111	516.607	527.855	539.906	544.727	542.317	538.299	528.658	523.838	517.41	506.966	489.29	470.811	450.725	434.657	415.374	396.895	376.006	355.117	336.638	320.569	302.09	282.005	264.329	241.03	224.157	210.499	200.054	186.396	179.165	167.114	158.276	154.259	156.669	164.703	175.148	179.165	185.593	188.003	188.806	192.02	196.037	195.234	189.61	183.986	177.558	169.524
688.541	649.173	588.112	541.513	480.452	437.067	379.22	344.672	300.484	271.56	250.671	238.619	236.209	241.833	243.44	252.278	252.278	253.885	252.278	248.261	241.03	241.03	245.85	249.867	255.491	253.885	252.278	244.243	241.833	240.226	237.816	231.388	227.371	219.337	206.482	199.251	194.43	195.234	199.251	199.251	200.858	205.679	207.285	212.106	223.354	232.995	243.44	257.098	269.15	283.611
600.967	574.454	560.796	551.958	531.069	515.803	496.521	464.384	420.195	393.682	360.741	345.476	329.407	318.159	319.766	318.159	318.159	318.962	314.945	306.108	294.056	285.218	272.363	255.491	237.012	219.337	205.679	194.43	184.789	170.327	149.438	135.78	119.711	105.249	93.198	81.95	72.3088	65.0779	65.8813	68.2916	73.9157	75.5225	76.326	81.95	89.9843	97.2152	106.856	119.711	132.566	157.473
1429.31	1485.55	1544.2	1594.01	1626.15	1647.04	1653.46	1639.81	1585.17	1508.04	1430.91	1309.59	1212.38	1088.65	977.777	867.707	805.039	780.133	788.97	806.646	872.527	900.648	898.237	873.331	841.997	815.484	785.757	772.098	781.74	805.039	824.321	829.142	826.732	809.056	795.398	780.133	758.44	747.192	704.61	639.532	572.847	490.094	428.229	395.289	379.22	359.938	361.544	360.741	363.955	347.083
703.003	717.465	735.14	763.261	797.005	842.8	870.117	884.579	875.741	851.638	830.749	822.715	819.501	819.501	842.8	870.117	893.417	915.109	922.34	927.964	921.537	976.974	1027.59	1116.77	1214.79	1373.07	1500.81	1633.38	1790.05	1950.73	2120.26	2231.13	2337.18	2432.79	2550.9	2634.45	2709.98	2764.61	2835.31	2889.95	2977.52	3085.98	3182.4	3317.37	3404.14	3435.48	3384.86	3348.71	3326.21	3281.22
134.976	133.37	133.37	131.763	129.352	124.532	118.908	113.284	110.874	111.677	108.463	106.053	102.036	99.6255	95.6083	92.3946	89.1809	87.574	84.3603	83.5569	81.1466	80.3431	73.9157	69.8985	66.6848	63.4711	62.6676	61.8642	66.6848	70.7019	77.9328	89.1809	98.0186	110.874	130.156	151.045	167.917	186.396	198.448	204.875	210.499	216.927	224.961	233.799	244.243	252.278	260.312	272.363	286.022	294.86
391.271	378.416	369.579	380.023	384.844	378.416	376.81	375.203	378.416	380.023	380.827	387.254	379.22	360.741	339.048	331.817	331.014	339.852	353.51	367.972	380.023	387.254	403.323	404.93	398.502	378.416	366.365	360.741	355.92	355.117	349.493	340.655	331.014	326.997	328.604	337.442	348.69	366.365	384.041	402.519	420.195	429.836	425.016	394.485	370.382	351.1	345.476	343.869	335.031	322.176
425.819	407.34	395.289	377.613	359.134	347.083	338.245	327.8	319.766	317.356	306.108	299.68	284.415	279.594	267.543	256.295	243.44	227.371	207.285	200.858	189.61	179.165	172.738	169.524	168.721	169.524	169.524	168.721	167.114	163.9	156.669	151.045	144.618	139.797	140.601	140.601	148.635	155.866	170.328	184.789	204.875	228.175	251.474	269.953	294.86	317.356	350.296	374.399	396.896	415.374
758.44	750.406	745.585	737.551	748.799	771.295	801.022	818.697	835.569	842.8	829.142	821.911	814.68	805.842	795.398	772.098	736.747	689.345	653.19	630.694	620.25	609.002	609.002	604.181	581.685	537.496	493.307	431.443	379.22	331.014	306.108	308.518	310.125	313.339	315.749	310.125	302.894	294.86	290.039	285.218	277.988	264.329	241.03	205.679	166.31	151.045	131.763	118.908	106.053	101.232
734.337	804.236	863.69	903.861	943.229	987.418	1031.61	1072.58	1143.28	1218.81	1323.25	1444.57	1580.35	1698.46	1806.92	1929.04	2019.83	2116.24	2173.28	2222.29	2235.15	2200.6	2154	2114.63	2104.19	2101.78	2094.55	2074.46	2030.27	1956.36	1879.23	1781.21	1663.1	1529.73	1423.68	1324.06	1208.36	1140.07	1079.81	1039.64	1009.11	961.708	950.46	918.323	895.024	852.442	806.646	764.064	722.285	712.644
114.087	114.087	114.891	116.498	117.301	119.711	118.908	118.105	115.694	114.087	110.874	107.66	102.036	95.6084	89.9843	86.7706	83.5569	81.1466	86.7706	98.0186	108.463	114.087	118.908	117.301	118.105	119.711	118.908	121.318	123.728	126.942	126.139	134.976	141.404	160.686	177.558	196.841	214.516	225.764	240.226	248.261	252.278	256.295	257.098	261.115	272.363	279.594	289.236	298.877	306.911	310.125
519.821	498.931	481.256	464.384	452.332	441.084	414.571	395.289	384.844	376.006	374.399	367.972	347.083	334.228	322.98	310.928	294.86	280.398	268.346	245.047	225.764	209.696	200.054	193.627	189.61	183.986	175.148	163.9	150.242	131.763	113.284	98.0186	88.3774	88.3774	92.3946	105.249	114.087	117.301	124.532	126.139	126.139	137.387	148.635	177.558	200.858	226.568	240.226	253.081	261.919	271.56
125.335	122.925	118.104	113.284	110.07	106.856	103.643	100.429	92.3946	87.574	79.5397	78.7363	77.9328	79.5397	79.5397	80.3431	81.95	84.3603	85.1637	82.7534	78.7363	73.9157	73.1122	72.3088	70.702	67.4882	63.4711	57.0436	50.6161	44.9921	39.3681	36.1544	31.3338	27.3166	23.2995	20.0857	17.6754	15.2651	12.8548	11.248	9.6411	10.4445	12.0514	13.6583	14.4617	13.6583	12.0514	10.4445	9.6411	9.6411
341.459	328.604	322.176	321.373	331.817	342.262	355.117	364.758	373.596	371.186	380.023	396.896	454.743	522.231	610.608	675.687	744.782	796.201	851.638	895.827	951.264	1024.38	1110.34	1211.58	1293.53	1379.49	1430.11	1478.32	1499.2	1502.42	1497.6	1487.15	1449.39	1379.49	1306.38	1222.02	1164.17	1145.69	1153.73	1168.99	1181.05	1175.42	1131.23	1058.92	961.708	898.237	829.142	813.877	801.022	814.68
697.379	648.37	620.25	603.378	604.181	596.95	566.42	534.282	519.017	490.094	449.119	400.913	361.544	313.339	274.774	245.85	227.371	216.123	216.927	221.747	232.995	248.261	268.346	278.791	280.398	270.757	261.115	253.885	246.654	224.157	200.054	179.969	169.524	163.097	158.276	155.866	152.652	152.652	157.473	158.276	150.242	134.976	114.891	93.1981	79.5397	74.7191	75.5225	89.9843	106.856	127.746
1673.55	1663.91	1650.25	1624.54	1575.53	1522.5	1460.64	1397.17	1339.32	1291.92	1238.09	1199.52	1159.35	1134.45	1097.49	1068.56	1014.73	947.247	879.758	802.629	726.303	673.276	635.515	595.343	558.385	534.282	511.786	490.094	469.204	449.922	425.016	399.306	382.434	368.775	351.903	343.869	340.655	347.083	355.92	356.724	366.365	370.382	371.186	371.989	372.793	367.168	353.51	358.331	353.51	357.527
3402.54	3496.54	3546.35	3558.4	3565.63	3533.5	3473.24	3392.09	3321.39	3292.47	3276.4	3278.81	3272.38	3302.11	3316.57	3314.16	3264.35	3139.01	2927.71	2714.8	2531.62	2318.71	2225.51	2170.07	2142.75	2121.86	2147.57	2153.2	2193.37	2200.6	2169.27	2100.98	2075.27	2043.93	2041.52	2041.52	2073.66	2073.66	2077.68	2103.39	2152.39	2210.24	2297.82	2356.47	2421.54	2470.55	2470.55	2436.81	2387.8	2325.94
0.8034	1.6068	2.4102	2.4102	2.4102	3.2137	4.0171	7.2308	11.248	14.4617	23.2995	32.1372	44.1887	51.4196	60.2573	63.4711	67.4882	68.2917	69.0951	69.0951	69.0951	69.8985	72.3088	75.5225	79.5397	83.5569	88.3775	94.8049	99.6255	100.429	101.232	95.6083	90.7877	82.7534	79.5397	76.326	79.5397	79.5397	82.7534	86.7706	93.198	102.839	114.087	127.746	140.601	152.652	164.703	175.148	180.772	183.986
54.6333	52.223	53.0264	53.8299	52.223	51.4196	49.8127	49.0093	46.599	43.3853	41.7784	39.3681	37.7612	36.9578	35.3509	34.5475	31.3338	29.7269	26.5132	24.1029	21.6926	21.6926	24.1029	24.1029	23.2994	23.2994	22.496	20.8892	19.2823	20.0857	20.8892	21.6926	22.496	22.496	20.8891	19.2823	19.2823	20.8891	21.6926	21.6926	21.6926	21.6926	19.2823	17.6754	17.6754	18.4788	18.4788	17.6754	19.2823	20.8891
29.7269	30.5303	30.5303	32.1372	34.5475	36.9578	37.7612	39.3681	39.3681	39.3681	40.1715	44.1887	48.2058	52.223	57.847	64.2745	70.7019	77.1294	83.5569	86.7706	86.7706	88.3775	89.1809	94.0015	97.2152	102.839	107.66	113.284	116.498	118.908	119.711	124.532	131.763	138.994	154.259	167.114	183.183	203.268	222.551	239.423	265.936	289.236	315.749	337.442	355.117	363.151	362.348	366.365	365.562	365.562
721.482	717.465	698.183	686.131	654.797	638.729	610.608	607.395	604.181	617.036	621.856	631.498	634.711	658.814	686.934	700.593	720.679	735.14	740.764	755.226	764.064	801.022	829.142	878.955	919.93	972.956	998.666	1046.87	1086.24	1120.79	1132.84	1156.14	1177.03	1213.99	1250.14	1332.09	1390.74	1445.37	1462.25	1501.61	1494.38	1502.42	1485.55	1496.79	1494.38	1508.04	1528.13	1581.15	1637.39	1676.76
158.276	165.507	174.345	192.824	203.268	214.516	223.354	228.175	235.406	242.637	249.867	255.491	266.739	280.398	299.68	319.766	339.048	368.775	381.63	396.092	420.998	445.101	470.008	492.504	513.393	527.052	539.103	551.154	559.992	565.616	570.437	580.078	584.899	583.292	575.257	561.599	543.924	527.052	496.521	479.649	462.777	433.853	404.93	368.775	334.228	297.27	275.577	250.671	231.388	213.713
527.052	468.401	420.998	356.724	311.732	275.577	255.491	234.602	213.713	189.61	160.686	129.352	108.463	94.0015	82.7534	74.7191	68.2917	65.0779	61.8642	59.4539	57.0436	52.223	48.2059	42.5818	39.3681	35.3509	30.5304	23.2995	19.2823	19.2823	20.0857	21.6926	23.2995	24.1029	24.9063	26.5132	28.1201	29.7269	30.5303	32.1372	32.9406	34.5475	37.7612	42.5818	44.9921	46.599	47.4024	49.8127	49.8127	50.6161
16.0686	16.0686	16.872	18.4789	20.8892	22.496	22.496	20.8892	19.2823	16.872	15.2652	13.6583	13.6583	13.6583	13.6583	13.6583	13.6583	13.6583	13.6583	13.6583	13.6583	11.248	8.8377	6.4274	4.0171	2.4102	1.6068	2.4102	3.2137	3.2137	3.2137	3.2137	3.2137	3.2137	3.2137	3.2137	3.2137	3.2137	3.2137	3.2137	3.2137	3.2137	3.2137	3.2137	3.2137	3.2137	2.4102	1.6068	0.8034	0
2010.99	1999.74	2043.13	2027.86	2113.03	2152.39	2235.95	2293.8	2464.13	2587.86	2701.14	2748.54	2792.73	2818.44	2828.08	2886.73	2958.24	3014.48	3100.45	3163.11	3244.26	3309.34	3336.65	3310.14	3310.94	3282.02	3290.86	3253.1	3241.85	3163.92	3111.69	2976.72	2902	2783.09	2703.55	2628.83	2534.83	2420.74	2313.88	2190.16	2062.41	1917.79	1748.27	1602.04	1471.89	1361.82	1209.97	1069.37	939.212	799.415
51.4196	53.0265	53.8299	54.6333	54.6333	54.6333	54.6333	53.8299	51.4196	45.7956	40.1715	36.9578	35.3509	33.7441	33.7441	33.7441	33.7441	34.5475	36.1544	40.1715	42.5818	44.1887	44.1887	46.599	47.4024	49.0093	49.0093	49.8127	50.6161	50.6161	46.599	41.7784	35.3509	31.3338	28.12	26.5132	25.7097	24.9063	24.9063	24.1029	21.6926	20.0857	18.4789	20.8892	22.496	24.9063	24.1029	24.9063	24.9063	26.5132
2247.2	2231.13	2265.68	2264.88	2247.2	2193.37	2138.74	2038.31	1945.91	1851.91	1786.83	1742.64	1709.7	1706.49	1732.2	1782.82	1801.3	1848.7	1856.73	1870.39	1841.47	1835.04	1822.99	1818.17	1839.06	1876.82	1938.68	1994.12	2077.68	2182.12	2267.29	2315.49	2364.5	2359.68	2315.49	2233.54	2118.65	2019.83	1929.04	1868.78	1818.97	1812.54	1806.12	1793.26	1763.53	1722.56	1667.93	1630.97	1602.04	1605.26
12.0514	11.248	10.4445	9.6411	9.6411	9.6411	8.8377	7.2308	6.4274	6.4274	6.4274	6.4274	6.4274	6.4274	6.4274	7.2308	7.2308	6.4274	5.624	4.8205	5.624	7.2308	9.6411	11.248	15.2651	17.6754	19.2823	20.8892	22.496	24.1029	25.7098	25.7098	25.7098	25.7098	25.7098	25.7098	24.9063	24.1029	24.1029	24.1029	24.1029	22.496	20.8892	18.4789	17.6754	14.4617	12.0514	10.4445	9.6411	11.248
1649.45	1570.71	1483.94	1401.19	1316.83	1204.34	1137.66	1071.78	1072.58	1053.3	1040.44	1042.05	1046.87	1042.05	1018.75	990.632	944.836	914.306	884.579	861.279	838.783	830.749	815.484	820.304	823.518	828.339	828.339	818.697	804.236	780.936	769.688	765.671	743.175	732.73	717.465	709.431	704.61	705.413	699.789	701.396	713.448	719.875	728.713	733.534	742.371	753.619	774.509	803.432	812.27	825.125
13.6583	15.2651	15.2651	15.2651	15.2651	15.2651	16.0686	16.0686	16.872	16.872	16.0686	14.4617	13.6583	13.6583	12.8548	12.8548	13.6583	14.4617	15.2651	16.0685	16.0685	15.2651	14.4617	14.4617	14.4617	14.4617	14.4617	13.6583	13.6583	12.8548	12.0514	10.4445	9.6411	9.6411	9.6411	11.248	13.6583	16.0686	16.872	18.4789	20.0857	20.8892	20.8892	20.8892	21.6926	23.2994	26.5132	29.7269	30.5303	31.3338
186.396	172.738	155.062	144.618	127.746	111.677	90.7878	75.5225	59.4539	46.599	42.5818	44.1887	48.2058	50.6161	54.6333	58.6505	67.4882	76.326	89.9843	102.839	110.874	117.301	128.549	143.011	158.276	176.755	196.037	212.106	228.978	238.619	241.833	240.226	237.816	232.995	228.978	225.764	222.551	214.516	208.089	196.037	183.183	176.755	176.755	171.131	160.686	147.028	127.746	109.267	97.2152	84.3603
44.1887	45.7955	46.599	46.599	49.0093	52.223	53.8299	51.4196	49.0093	47.4024	49.8127	51.4196	57.0436	65.0779	75.5225	84.3603	89.9843	90.7878	89.1809	84.3603	78.7363	73.1122	69.0951	66.6848	65.8814	63.4711	61.0608	58.6505	60.2573	60.2573	59.4539	57.0436	55.4367	49.0093	40.975	30.5303	22.496	15.2651	12.8548	12.8548	12.8548	12.8548	12.8548	12.8548	12.8548	12.8548	12.8548	12.0514	11.248	8.8377
321.373	321.373	350.296	370.382	408.947	447.512	506.162	545.53	592.13	623.463	645.156	662.832	665.242	666.045	667.652	666.045	662.832	658.814	666.849	672.473	684.524	680.507	692.558	684.524	687.738	673.276	655.601	633.105	625.07	609.002	592.933	592.13	588.916	603.378	615.429	645.156	675.687	736.747	789.774	837.176	874.938	907.878	923.947	926.357	923.947	906.271	893.417	886.186	878.955	878.151
751.209	756.03	763.261	756.03	745.585	734.337	738.354	758.44	788.97	803.432	815.484	831.552	852.442	873.331	884.579	889.399	899.844	897.434	914.306	933.588	956.888	958.495	993.042	998.666	1034.82	1072.58	1129.63	1186.67	1251.75	1333.7	1411.63	1475.9	1530.54	1562.68	1602.85	1660.69	1698.46	1790.85	1839.06	1873.6	1885.66	1935.47	1949.93	1934.66	1915.38	1886.46	1850.3	1800.49	1735.41	1657.48
1901.72	1920.2	1959.57	2054.38	2138.74	2164.45	2191.76	2210.24	2222.29	2215.06	2240.77	2275.32	2296.21	2352.45	2447.25	2501.08	2587.86	2619.99	2614.37	2595.89	2554.91	2477.79	2355.66	2248	2109.01	1998.14	1942.7	1876.82	1813.35	1732.2	1684.8	1608.47	1547.41	1502.42	1473.49	1487.15	1531.34	1464.66	1417.25	1383.51	1355.39	1332.09	1332.89	1346.55	1332.09	1338.52	1325.66	1316.02	1298.35	1281.47
167.114	163.9	162.293	160.686	159.883	159.079	155.062	145.421	129.352	114.087	98.0186	88.3775	77.1294	70.702	66.6848	61.8642	56.2402	50.6162	44.1887	37.7612	32.1372	27.3166	22.496	18.4789	16.0686	12.0514	8.8377	5.624	2.4102	0	0	0	0	0	0	0	0.8034	1.6068	3.2137	4.0171	4.8205	4.8205	4.8205	4.8205	5.624	6.4274	8.8377	10.4445	12.0514	13.6583
1339.32	1295.94	1275.05	1263.8	1250.14	1195.51	1107.13	996.256	903.058	839.587	823.518	813.073	825.125	829.142	812.27	792.988	728.713	670.062	610.609	582.488	571.24	571.24	567.223	564.813	547.137	537.496	530.265	510.983	489.29	481.256	469.204	453.939	438.674	425.016	409.75	398.502	400.109	424.212	451.529	487.683	520.624	545.53	582.488	611.412	648.37	723.892	854.852	1004.29	1167.39	1311.2
741.568	774.509	833.159	884.579	915.913	959.298	992.239	1033.21	1079.01	1124	1168.19	1206.76	1246.93	1264.6	1286.3	1309.59	1341.73	1389.13	1437.34	1478.32	1521.7	1524.91	1533.75	1505.63	1517.68	1546.61	1589.19	1636.59	1661.5	1655.87	1639	1611.69	1562.68	1495.19	1447.78	1381.1	1324.06	1265.41	1194.7	1124	1047.68	957.691	900.648	833.963	787.364	709.431	622.66	525.445	432.247	359.134
5.624	5.624	5.624	5.624	5.624	3.2137	0.8034	0	0	0	2.4102	4.8205	7.2308	7.2308	7.2308	7.2308	7.2308	8.0343	8.8377	9.6411	9.6411	10.4446	11.248	12.8548	14.4617	15.2651	16.0686	16.0686	16.0686	16.0686	16.0686	13.6583	13.6583	13.6583	16.0686	16.872	19.2823	20.8891	21.6926	20.8892	20.0857	20.0857	22.496	26.5132	29.7269	31.3338	33.7441	34.5475	35.3509	36.9578
22.496	21.6926	20.8891	20.0857	19.2823	18.4788	16.872	16.872	16.0686	15.2651	14.4617	13.6583	12.0514	9.6411	7.2308	6.4274	6.4274	7.2308	8.8377	11.248	13.6583	15.2651	14.4617	13.6583	12.8548	12.8548	12.8548	12.8548	12.8548	12.8548	12.8548	14.4617	16.872	20.0857	22.496	26.5132	28.12	30.5303	32.1372	32.9406	33.7441	35.3509	36.9578	40.975	44.1887	44.9921	45.7956	48.2059	51.4196	54.6333
294.056	298.073	299.68	304.501	306.911	315.749	315.749	332.621	351.1	392.878	428.229	481.256	498.128	515.803	505.359	510.179	519.821	539.906	561.599	577.668	596.95	606.591	617.839	627.481	631.498	625.874	619.446	620.25	605.788	590.523	556.779	522.231	468.401	443.495	414.571	403.323	381.63	350.296	326.193	300.484	290.842	281.201	279.594	277.184	270.757	270.757	274.774	271.56	258.705	249.867
31.3338	28.9235	25.7097	24.9063	22.496	20.8892	20.8892	20.8892	21.6926	21.6926	21.6926	22.496	23.2994	23.2994	23.2994	22.496	21.6926	20.8892	19.2823	18.4789	17.6754	16.872	17.6754	17.6754	17.6754	17.6754	16.872	16.0686	16.0686	16.0686	19.2823	22.496	23.2995	23.2995	26.5132	30.5303	34.5475	37.7612	40.1715	43.3853	44.1887	46.599	47.4024	48.2058	49.0093	49.8127	53.0264	56.2402	56.2402	54.6333
1011.52	1094.27	1160.16	1258.17	1318.43	1412.43	1453.41	1491.97	1502.42	1532.15	1549.82	1552.23	1550.62	1528.93	1528.93	1522.5	1535.36	1534.56	1525.72	1510.45	1457.43	1411.63	1329.68	1283.88	1204.34	1164.17	1088.65	1063.74	1034.02	1005.09	952.067	913.502	877.348	821.108	772.098	723.089	682.114	637.122	609.002	570.437	537.496	516.607	500.538	471.615	433.853	401.716	374.399	347.083	315.749	291.646
4.8205	4.8205	4.8205	4.8205	4.8205	4.8205	4.8205	4.8205	4.8205	4.0171	3.2137	2.4102	2.4102	2.4102	2.4102	2.4102	2.4102	2.4102	2.4102	2.4102	2.4102	2.4102	2.4102	2.4102	2.4102	2.4102	2.4102	2.4102	2.4102	2.4102	2.4102	2.4102	1.6068	0.8034	0	0	0	0	0	0	0	0	0	0	0	0	0	0	0	0
279.594	269.953	260.312	265.133	273.97	284.415	290.039	290.842	294.86	286.022	274.774	249.867	237.816	219.337	206.482	191.217	188.806	187.2	187.2	187.2	184.789	180.772	174.345	166.31	158.276	149.438	140.601	134.976	130.959	124.532	112.48	105.249	102.839	96.4118	95.6083	97.2152	100.429	105.249	112.48	122.122	130.156	138.994	149.438	157.473	163.9	162.293	160.686	156.669	160.686	163.9
60.2573	55.4367	49.8127	44.9921	44.1887	47.4024	53.0264	61.0608	65.8813	74.7191	78.7363	84.3603	85.9672	84.3603	81.95	78.7363	76.326	74.7191	75.5225	77.1294	77.1294	78.7363	80.3431	84.3603	89.1809	94.0015	98.0186	99.6255	99.6255	98.0186	91.5912	89.9843	89.9843	94.8049	101.232	106.856	109.267	113.284	118.908	126.942	137.387	155.062	171.934	192.824	204.875	216.123	224.157	232.192	232.995	247.457
984.205	949.657	918.323	899.844	903.058	903.058	924.75	957.691	1009.11	1058.92	1083.83	1105.52	1111.95	1130.43	1139.27	1162.57	1159.35	1148.1	1125.61	1104.72	1084.63	1106.33	1124.81	1161.76	1186.67	1225.23	1273.44	1299.95	1338.52	1358.6	1430.11	1489.56	1612.49	1699.26	1782.82	1853.52	1945.11	2032.68	2132.31	2243.99	2344.42	2457.7	2560.54	2697.93	2812.82	2910.03	2998.41	3016.89	2996	2931.72
870.92	890.203	908.682	923.947	949.657	976.17	1007.5	1036.43	1065.35	1087.85	1107.13	1124	1128.82	1109.54	1096.68	1066.96	1051.69	1016.34	987.418	949.657	944.033	931.178	904.665	878.151	854.852	837.176	822.715	813.073	813.877	810.663	805.842	811.466	802.629	788.97	761.654	726.303	690.148	662.832	637.122	612.215	596.147	583.292	577.668	583.292	600.164	613.822	619.446	633.105	631.498	617.839
30.5303	28.12	28.12	28.12	29.7269	29.7269	29.7269	30.5303	32.1372	34.5475	36.9578	38.5647	37.7612	39.3681	38.5647	39.3681	40.1715	40.1715	39.3681	38.5647	39.3681	39.3681	39.3681	37.7612	36.1544	33.7441	32.9406	32.1372	30.5304	29.7269	28.1201	26.5132	24.9063	24.9063	21.6926	19.2823	16.0686	12.8548	10.4445	8.0343	8.8377	9.6411	12.0514	14.4617	18.4789	22.496	24.9063	27.3166	29.7269	32.9406
148.635	128.549	114.891	98.0186	88.3775	78.7363	70.702	66.6848	67.4882	71.5054	78.7363	85.9672	96.4118	108.463	125.335	131.763	140.601	147.028	148.635	147.831	147.028	146.225	144.618	144.618	144.618	143.011	140.601	141.404	141.404	138.19	134.173	130.959	127.746	124.532	118.908	110.874	116.498	125.335	131.763	142.207	155.866	167.114	179.165	196.841	212.106	227.371	249.064	264.329	274.774	279.594
521.428	502.949	504.555	510.179	523.034	557.582	580.881	603.378	600.967	592.933	562.403	524.641	453.939	381.63	319.766	274.774	263.526	252.278	249.867	247.457	258.705	279.594	306.108	336.638	369.579	423.409	451.529	502.145	529.462	589.719	641.139	670.866	703.807	738.354	760.85	783.346	805.039	825.928	844.407	853.245	856.459	842.8	824.321	804.236	792.988	769.688	732.73	682.917	628.284	592.13
178.362	175.952	167.917	163.9	161.49	159.079	161.49	164.703	175.148	185.593	198.448	199.251	198.448	193.627	194.43	199.251	214.516	231.388	245.047	257.098	261.919	261.919	261.115	260.312	256.295	255.491	255.491	252.278	248.261	236.209	224.157	208.892	197.644	199.251	217.73	235.406	267.543	282.005	302.091	308.518	325.39	329.407	335.835	337.442	339.852	341.459	345.476	354.314	364.758	374.399
344.672	352.707	363.151	373.596	384.844	419.392	441.888	470.008	482.059	484.47	478.042	478.042	476.435	484.47	490.094	507.769	520.624	529.462	543.12	562.403	576.864	610.608	645.156	680.507	705.413	756.833	774.509	795.398	802.629	825.928	865.297	898.237	911.896	930.375	968.939	1014.73	1062.14	1106.33	1160.96	1198.72	1245.32	1293.53	1318.43	1321.65	1336.11	1373.07	1372.26	1398.78	1439.75	1465.46
82.7534	83.5569	81.95	80.3431	78.7363	78.7363	78.7363	78.7363	75.5225	72.3088	71.5054	69.8985	66.6848	62.6676	59.4539	57.0436	54.6333	51.4196	52.223	54.6333	57.847	59.4539	60.2573	66.6848	73.1122	77.1294	77.9328	76.326	75.5225	74.7191	75.5225	74.7191	75.5225	73.1122	70.7019	67.4882	65.0779	63.471	64.2745	62.6676	60.2573	56.2402	53.0264	53.8299	49.8127	44.9921	41.7784	40.975	43.3853	46.599
0	0	0	1.6068	3.2137	4.8205	6.4274	8.0343	8.8377	8.8377	8.8377	8.8377	8.8377	9.6411	12.0514	15.2651	18.4789	21.6926	22.496	23.2995	23.2995	23.2995	23.2995	23.2995	21.6926	20.8892	20.0857	19.2823	17.6754	17.6754	18.4789	19.2823	19.2823	19.2823	18.4789	16.0686	12.8548	9.6411	6.4274	5.624	5.624	6.4274	7.2308	7.2308	7.2308	7.2308	6.4274	5.624	4.8205	5.624
1491.17	1463.85	1446.98	1420.47	1416.45	1405.2	1392.35	1377.89	1341.73	1356.19	1324.86	1303.17	1246.12	1218	1187.47	1186.67	1209.97	1261.39	1317.63	1408.42	1497.6	1581.15	1667.93	1725.77	1767.55	1769.16	1765.14	1757.11	1764.34	1757.11	1746.66	1733	1707.29	1696.05	1675.96	1650.25	1608.47	1556.25	1505.63	1481.53	1418.06	1361.82	1303.97	1283.08	1259.78	1240.5	1235.68	1227.64	1192.29	1136.86
7.2308	7.2308	7.2308	7.2308	7.2308	6.4274	5.624	4.8205	4.0171	4.0171	4.0171	4.0171	3.2137	3.2137	2.4102	2.4102	3.2137	3.2137	3.2137	3.2137	3.2137	4.0171	4.8205	5.624	5.624	5.624	5.624	5.624	5.624	5.624	5.624	6.4274	7.2308	8.0342	8.0342	7.2308	6.4274	5.624	5.624	6.4274	7.2308	8.0342	7.2308	6.4274	5.624	5.624	5.624	5.624	5.624	5.624
815.484	766.474	708.627	641.139	572.044	518.214	471.615	437.067	401.716	368.775	353.51	351.903	351.903	357.527	360.741	360.741	366.365	370.382	370.382	367.972	360.741	349.493	335.835	328.604	328.604	331.817	335.835	340.655	346.279	339.852	336.638	325.39	316.552	303.697	286.825	271.56	262.722	251.474	243.44	232.995	222.551	212.91	201.661	190.413	179.165	163.9	148.635	129.352	116.498	98.0187
814.68	827.535	832.356	837.98	846.817	867.707	883.775	911.896	922.34	939.212	944.836	967.332	989.828	1009.11	1036.43	1051.69	1063.74	1047.68	1003.49	944.836	891.81	853.245	841.997	828.339	814.68	790.577	760.85	731.927	705.413	694.969	686.131	678.9	660.421	648.37	645.96	634.711	629.891	609.002	600.164	584.899	569.633	555.172	543.12	525.445	522.231	519.821	519.017	521.428	521.428	506.162
494.111	488.487	476.435	473.221	457.153	447.512	457.153	476.435	503.752	538.299	565.616	585.702	621.053	653.994	688.541	712.644	728.713	753.619	793.791	830.749	886.186	923.947	968.939	1014.73	1085.44	1170.6	1244.52	1312	1338.52	1372.26	1424.49	1463.05	1504.83	1532.95	1557.86	1586.78	1632.57	1667.12	1683.99	1730.59	1791.65	1859.14	1932.25	2020.63	2097.76	2172.48	2243.99	2315.49	2381.37	2522.78
0	0	0	0	0	0	0	0	0	0	0	0	0	0	0	0	0	0.8034	1.6068	1.6068	1.6068	1.6068	1.6068	1.6068	1.6068	1.6068	1.6068	1.6068	1.6068	1.6068	1.6068	1.6068	1.6068	1.6068	1.6068	1.6068	1.6068	1.6068	0.8034	0	0	0	0	0	0	0	0	0	1.6068	3.2137
50.6161	49.0093	48.2058	47.4024	48.2058	50.6161	51.4196	49.8127	48.2058	49.0093	50.6161	52.223	53.0264	54.6333	54.6333	54.6333	54.6333	55.4367	55.4367	54.6333	51.4196	49.0093	47.4024	46.599	45.7955	42.5818	36.9578	31.3338	28.9235	28.12	26.5132	24.1029	21.6926	20.0857	19.2823	20.0857	20.0857	20.0857	18.4789	16.872	15.2651	15.2651	14.4617	13.6583	14.4617	16.872	19.2823	22.496	24.1029	24.9063
118.105	113.284	102.839	93.198	85.1637	103.643	134.976	177.558	214.516	253.885	307.714	371.186	419.392	465.187	498.128	523.034	539.103	544.727	553.565	554.368	556.779	557.582	561.599	562.403	563.206	570.437	561.599	543.12	506.966	475.632	449.119	416.178	401.716	401.716	432.247	462.777	513.393	554.368	579.275	583.292	580.881	576.061	573.651	570.437	572.044	576.864	586.505	613.019	654.797	696.576
1944.31	1798.08	1675.96	1541.79	1406.01	1310.4	1191.49	1106.33	1023.57	968.136	920.733	884.579	861.279	848.424	836.373	808.253	774.509	735.14	672.473	624.267	568.027	531.069	486.076	456.349	437.87	418.588	392.075	370.382	342.262	314.142	276.381	235.406	219.337	191.217	165.507	141.404	125.335	114.087	104.446	100.429	102.839	109.267	123.728	142.207	178.362	220.14	259.509	292.449	325.39	347.886
3489.31	3426.64	3414.59	3378.43	3382.45	3343.08	3327.01	3233.81	3208.91	3148.65	3118.92	3073.13	3025.73	2948.6	2826.47	2698.73	2558.93	2431.99	2259.25	2070.44	1855.13	1651.05	1443.77	1256.57	1131.23	1041.25	989.025	935.999	912.699	857.262	826.732	780.133	753.619	735.944	721.482	727.91	756.833	817.894	874.938	960.101	1026.79	1075.8	1126.41	1158.55	1175.42	1176.22	1172.21	1160.96	1156.94	1160.16
510.983	498.128	491.7	489.29	491.7	486.88	470.811	461.17	454.743	453.136	458.76	459.563	449.119	432.247	410.554	396.896	376.006	363.955	352.707	350.296	347.886	355.117	363.955	361.544	346.279	324.587	288.432	274.774	257.902	257.098	256.295	260.312	275.577	282.808	287.629	295.663	306.108	318.159	329.407	343.869	351.903	366.365	383.237	402.519	412.964	425.016	424.212	423.409	416.981	412.964
234.602	231.388	226.568	220.14	211.303	204.875	192.824	176.755	156.669	149.438	144.618	140.601	134.173	121.318	106.053	98.0186	98.0186	105.249	112.48	119.711	122.925	124.532	125.335	125.335	125.335	129.352	132.566	138.994	148.635	159.883	167.114	168.721	160.686	156.669	155.866	156.669	155.866	148.635	138.994	134.173	128.549	127.746	127.746	130.959	151.045	173.541	191.217	188.003	181.576	171.934
1384.31	1400.38	1368.25	1328.88	1265.41	1231.66	1161.76	1108.74	1058.12	1052.5	1089.45	1139.27	1177.83	1202.74	1210.77	1255.76	1279.87	1339.32	1363.42	1370.66	1373.87	1398.78	1419.66	1456.62	1505.63	1557.86	1629.36	1671.14	1753.09	1832.63	1928.24	2015.81	2077.68	2154	2236.76	2317.1	2373.34	2415.92	2544.47	2656.15	2783.09	2858.61	2885.93	2867.45	2843.35	2799.16	2741.31	2656.95	2625.62	2573.39
8.8377	8.0343	7.2308	6.4274	6.4274	7.2308	8.0343	9.6411	10.4445	11.248	10.4445	8.8377	7.2308	5.624	4.8205	4.8205	4.8205	5.624	6.4274	9.6411	12.0514	13.6583	16.0686	16.872	19.2823	23.2994	26.5132	28.12	28.9235	29.7269	29.7269	30.5303	30.5303	30.5303	31.3338	32.1372	32.9406	34.5475	35.3509	36.9578	36.1544	36.1544	37.7612	39.3681	40.9749	41.7784	39.3681	36.1544	33.7441	37.7612
84.3603	103.643	122.122	139.797	163.097	181.576	204.875	227.371	253.081	269.953	282.005	302.09	323.783	355.117	373.596	388.861	392.878	401.716	406.537	411.357	415.374	418.588	412.964	411.357	407.34	398.502	398.502	387.254	377.613	366.365	361.544	357.527	347.083	330.211	303.697	282.005	270.757	271.56	277.184	292.449	330.211	365.562	408.144	439.477	476.435	488.487	503.752	506.162	510.179	502.145
20.8892	22.496	24.1029	26.5132	30.5303	33.7441	36.1544	38.5647	38.5647	38.5647	38.5647	38.5647	37.7612	37.7612	40.1715	42.5818	43.3853	44.9921	44.1887	41.7784	40.1715	40.1715	39.3681	38.5647	36.9578	32.9406	29.7269	27.3166	24.9063	24.9063	24.9063	24.9063	24.9063	24.9063	24.1029	20.0857	15.2651	12.0514	8.8377	7.2308	6.4274	5.624	4.8205	4.0171	3.2137	2.4102	2.4102	3.2137	4.0171	4.8205
166.31	178.362	194.43	214.516	234.602	253.885	269.15	290.039	298.877	306.911	305.304	304.501	301.287	297.27	292.449	289.236	284.415	288.432	296.466	316.552	337.442	364.758	380.827	387.254	388.058	386.451	380.023	373.596	356.724	350.296	342.262	339.852	339.852	351.1	375.203	406.537	444.298	479.649	521.427	543.924	539.906	519.821	490.897	464.384	441.888	420.998	413.767	414.571	428.229	453.939
65.8813	58.6505	53.8299	52.223	44.9921	38.5646	31.3338	27.3166	24.9063	23.2994	21.6926	18.4789	14.4617	12.0514	11.248	10.4445	10.4445	9.6411	8.8377	7.2308	5.624	4.8205	4.0171	4.0171	4.0171	4.8205	4.8205	4.8205	4.8205	4.8205	4.8205	4.8205	4.8205	4.8205	4.8205	4.0171	3.2137	2.4102	2.4102	2.4102	2.4102	2.4102	2.4102	2.4102	1.6068	0.8034	0	0	0	0
0	0	0	0	0	0	0	0	0	0	0	0	0	0	0	0	0	0	0	0	0	0	0	0	0	0	0	0	0.8034	1.6068	2.4102	2.4102	3.2137	4.0171	4.8205	4.8205	4.8205	4.8205	7.2308	9.6411	9.6411	9.6411	9.6411	9.6411	9.6411	9.6411	9.6411	9.6411	9.6411	8.8377
369.579	380.827	383.237	390.468	396.092	404.126	416.981	436.264	453.939	474.828	491.7	507.769	518.214	534.282	547.137	558.385	559.189	555.172	533.479	521.427	513.393	507.769	496.521	487.683	473.221	456.349	433.05	414.571	390.468	376.006	363.151	367.168	362.348	382.434	400.109	440.281	474.025	519.017	558.385	611.412	638.729	648.37	650.78	659.618	667.652	687.738	699.789	704.61	703.003	708.627
176.755	179.165	185.593	191.217	198.448	205.679	212.106	216.123	221.747	227.371	228.175	233.799	241.03	253.081	259.509	261.115	259.509	249.064	234.602	216.123	220.944	216.927	225.764	226.568	240.226	244.243	248.261	249.867	251.474	252.278	253.885	261.919	275.577	297.27	326.997	368.775	428.229	472.418	531.872	578.471	666.045	739.961	796.201	845.211	874.134	898.237	927.964	951.264	975.367	1009.91
384.041	318.962	270.757	261.115	255.491	254.688	261.919	273.97	289.236	301.287	317.356	339.048	363.151	395.289	424.212	448.315	481.256	517.41	545.53	569.633	592.13	617.839	648.37	660.421	665.242	666.045	667.652	656.404	639.532	628.284	618.643	618.643	621.053	629.891	629.087	645.156	663.635	678.097	672.473	663.635	649.977	643.549	627.481	606.591	593.736	584.095	575.257	566.42	562.403	555.172
989.025	981.794	967.332	959.298	956.084	957.691	957.691	941.622	922.34	874.938	831.552	792.184	752.013	711.038	686.934	642.746	604.984	589.719	593.736	619.446	662.832	711.841	767.278	830.749	915.913	990.632	1062.94	1140.87	1170.6	1220.41	1254.16	1300.76	1340.12	1401.19	1457.43	1514.47	1557.05	1576.33	1574.73	1548.21	1508.04	1451	1387.53	1320.04	1250.14	1153.73	1078.21	1001.88	927.964	895.827
525.445	515.803	523.034	521.427	519.821	498.931	472.418	442.691	416.178	388.058	365.562	345.476	322.176	293.253	261.115	232.995	220.14	216.927	211.303	198.448	180.772	158.276	140.601	122.122	108.463	106.856	109.267	115.694	122.925	127.746	134.976	138.19	139.797	135.78	130.959	129.352	122.925	118.104	116.498	118.908	122.122	125.335	130.959	134.976	136.583	137.387	131.763	126.942	121.318	111.677
400.913	393.682	388.058	397.699	432.247	465.991	510.983	543.12	572.847	608.198	632.301	655.601	683.721	723.892	774.509	829.946	886.989	940.016	986.615	1013.93	1057.32	1125.61	1192.29	1267.82	1368.25	1439.75	1523.31	1587.58	1643.02	1666.32	1679.98	1685.6	1687.21	1675.96	1653.46	1640.61	1659.89	1676.76	1705.69	1724.17	1761.12	1778.8	1758.71	1734.61	1687.21	1620.52	1573.12	1545.8	1577.14	1596.42
232.192	232.995	241.833	248.261	271.56	302.09	323.783	329.407	332.621	331.014	331.014	339.048	348.69	360.741	365.562	371.989	390.468	413.767	457.956	501.342	532.676	559.992	580.881	588.112	585.702	558.385	527.052	506.162	507.769	520.624	531.069	548.744	562.403	584.095	606.591	628.284	642.746	633.105	609.002	560.796	506.162	463.58	425.016	395.289	375.203	371.989	381.63	419.392	466.794	506.966
376.81	367.168	347.083	331.014	317.356	314.142	310.928	303.697	296.466	279.594	267.543	257.902	245.047	232.995	219.337	203.268	185.593	172.738	159.883	153.456	147.028	138.19	126.942	114.891	104.446	94.0015	86.7706	80.3431	74.7191	66.6848	65.8813	63.471	62.6676	60.2573	53.8299	48.2058	44.1887	41.7784	40.1715	38.5646	37.7612	35.3509	34.5475	33.7441	32.9406	32.1372	31.3338	31.3338	30.5303	28.9235
274.774	261.115	251.474	253.885	261.115	263.526	256.295	247.457	228.175	209.696	196.037	186.396	177.558	175.952	173.541	173.541	173.541	167.114	159.079	152.652	149.438	147.832	143.814	136.583	126.139	115.694	106.856	102.839	96.4118	98.8221	98.8221	102.036	102.839	108.463	117.301	131.763	142.207	168.721	188.806	208.892	243.44	276.381	309.321	343.065	380.827	407.34	427.426	442.691	449.118	455.546
294.86	290.039	281.201	273.167	262.722	247.457	227.371	208.892	185.593	158.276	133.37	110.07	94.0015	79.5397	73.9157	70.702	68.2917	62.6676	57.0436	46.599	37.7612	31.3338	28.1201	28.1201	31.3338	34.5475	40.1715	46.599	54.6333	66.6848	77.9328	94.0015	111.677	126.942	129.352	128.549	125.335	122.122	121.318	129.352	138.994	153.456	171.131	186.396	197.644	204.072	203.268	199.251	195.234	189.61
10.4445	11.248	11.248	11.248	11.248	12.0514	12.8548	13.6583	15.2651	17.6754	20.0857	23.2994	27.3166	31.3338	35.3509	37.7612	41.7784	44.9921	48.2058	50.6161	52.223	53.0264	53.8299	56.2402	59.4539	64.2745	67.4882	69.8985	70.7019	70.7019	69.0951	67.4882	65.0779	61.8642	58.6505	54.6333	52.223	47.4024	43.3852	41.7784	40.9749	41.7784	42.5818	44.1887	42.5818	40.1715	34.5475	31.3338	28.9235	28.12
682.114	682.917	674.883	703.003	742.371	798.612	846.817	906.271	951.264	989.025	998.666	1005.09	1018.75	1042.05	1062.94	1087.85	1111.95	1141.68	1167.39	1180.24	1179.44	1158.55	1124.81	1092.67	1046.07	986.615	915.913	857.262	789.774	735.14	695.772	679.704	673.276	664.438	670.866	678.097	703.807	727.106	754.423	764.064	772.902	772.098	780.133	791.381	800.218	801.022	816.287	841.997	873.331	925.554
206.482	214.516	222.551	225.764	230.585	236.209	239.423	243.44	246.654	249.867	253.885	262.722	277.988	307.714	363.151	412.161	472.418	520.624	559.992	596.147	629.891	668.456	706.217	742.371	785.757	827.535	861.279	903.058	939.212	967.332	989.828	997.059	998.666	983.401	964.922	915.109	886.989	863.69	862.083	867.707	885.382	891.81	884.579	858.066	820.304	778.526	738.354	705.413	673.276	641.139
0	0	0	0	0	0	0	0	0	0	0	0	0	0	0	0	0	0	0	0	0	0	0	0	0	0	0	0	0	0	0	0	0	0	0	0	0	0	0	0	0	0	0	0	0	0	0	0	0	0
229.781	231.388	246.654	258.705	267.543	272.363	283.611	303.697	316.552	342.262	359.938	380.023	386.451	396.895	437.87	486.88	572.847	654.797	762.457	822.715	896.63	941.622	997.059	1025.98	1073.39	1129.63	1193.1	1279.87	1328.07	1381.9	1426.09	1470.28	1531.34	1573.12	1616.51	1640.61	1670.34	1654.27	1631.77	1561.07	1519.29	1462.25	1414.04	1357.8	1320.84	1267.82	1209.97	1152.12	1084.63	1058.92
151.045	153.456	151.849	147.028	141.404	132.566	126.942	116.498	110.07	107.66	106.856	106.053	104.446	105.249	103.643	104.446	104.446	104.446	104.446	108.463	113.284	116.498	119.711	129.352	138.994	152.652	163.9	176.755	188.806	200.858	207.285	215.32	224.157	240.226	256.295	269.15	269.953	278.791	286.825	306.108	321.373	337.442	339.852	343.869	346.279	352.707	356.724	371.989	404.93	433.05
148.635	158.276	167.114	173.541	179.969	182.379	180.772	176.755	170.327	165.507	159.079	153.456	149.438	145.421	144.618	137.387	135.78	134.173	132.566	130.156	128.549	130.156	130.959	128.549	129.352	130.156	131.763	132.566	134.173	136.583	141.404	147.028	152.652	158.276	162.293	163.9	167.114	170.327	174.345	179.165	188.003	205.679	227.371	257.098	304.501	346.279	376.006	406.537	426.622	457.956
313.339	306.911	289.236	272.363	251.474	239.423	227.371	213.713	199.251	185.593	167.114	152.652	138.994	131.763	126.139	119.711	113.284	109.267	112.48	114.087	107.66	102.839	101.232	108.463	124.532	140.601	152.652	159.079	163.9	173.541	188.806	208.089	229.781	251.474	267.543	281.201	291.646	302.894	308.518	311.732	312.535	318.159	318.159	318.159	315.749	308.518	299.68	298.073	302.894	307.714
352.707	346.279	343.065	340.655	343.065	344.672	345.476	344.672	339.852	331.014	309.321	285.218	268.346	264.329	274.774	306.108	337.442	361.544	403.323	461.974	518.214	563.206	618.643	662.832	743.175	806.646	857.262	888.596	940.016	976.974	1010.72	1035.62	1066.15	1070.17	1076.6	1066.15	1039.64	1022.77	1016.34	1002.68	956.888	907.075	867.707	820.304	783.346	711.038	651.583	600.967	567.223	519.017
3.2137	1.6068	0	0.8034	2.4102	5.624	8.0343	11.248	13.6583	14.4617	14.4617	14.4617	14.4617	14.4617	14.4617	16.0686	17.6754	20.8892	22.496	24.1029	24.1029	24.1029	24.1029	24.9063	25.7098	25.7098	24.9063	24.1029	21.6926	19.2823	19.2823	22.496	26.5132	30.5303	36.9578	45.7955	52.223	62.6676	74.7191	98.8221	121.318	155.062	184.789	208.089	224.157	243.44	265.132	285.218	304.501	321.373
1226.84	1228.45	1202.74	1171.4	1164.17	1176.22	1218.81	1276.65	1349.77	1364.23	1352.18	1313.61	1273.44	1197.11	1137.66	1084.63	1069.37	1068.56	1062.94	1072.58	1087.85	1105.52	1114.36	1130.43	1140.07	1133.64	1090.26	1022.77	927.964	835.569	764.867	729.516	705.413	712.644	723.089	743.175	776.919	817.894	858.066	891.006	935.999	944.033	974.563	976.974	998.666	1017.95	1054.1	1090.26	1163.37	1217.2
4.0171	3.2137	3.2137	4.0171	4.8205	5.624	4.8205	4.8205	4.8205	4.8205	4.8205	4.8205	4.8205	4.8205	4.8205	4.8205	4.8205	4.8205	4.8205	4.8205	4.8205	4.8205	4.8205	4.8205	3.2137	1.6068	0	0	0	0	0	0	0	0.8034	1.6068	2.4102	3.2137	3.2137	3.2137	3.2137	3.2137	3.2137	3.2137	3.2137	3.2137	4.0171	4.8205	5.624	6.4274	7.2308
678.097	679.704	699.789	713.448	731.927	732.73	724.696	708.627	691.755	683.721	666.045	645.96	611.412	574.454	496.521	436.264	376.006	351.903	320.569	343.869	363.151	400.109	434.657	489.29	530.265	555.975	547.941	541.513	552.761	565.616	595.343	628.284	674.08	708.627	757.636	796.201	834.766	861.279	871.724	885.382	870.92	847.621	784.15	725.499	639.532	580.078	531.872	529.462	535.889	531.069
77.9328	62.6676	54.6333	47.4024	43.3853	38.5647	40.1715	42.5818	45.7956	46.599	53.8299	62.6676	76.326	86.7706	107.66	127.746	147.831	160.686	168.721	174.345	186.396	195.234	206.482	220.14	228.978	242.637	256.295	269.953	284.415	296.466	309.321	311.732	318.159	314.945	316.552	308.518	308.518	309.321	316.552	322.176	331.817	331.014	336.638	338.245	332.621	330.211	318.159	304.501	286.022	266.739
2632.04	2690.69	2699.53	2656.15	2587.86	2519.56	2412.71	2337.99	2231.93	2203.01	2132.31	2082.5	1998.94	1904.94	1778.8	1683.19	1567.5	1464.66	1353.78	1225.23	1069.37	944.836	805.842	695.772	609.805	514.197	433.853	372.793	319.766	294.86	269.953	264.329	259.509	260.312	261.919	257.098	261.919	257.902	258.705	254.688	252.278	249.064	241.833	245.047	245.047	237.012	230.585	232.192	237.816	246.654
15.2651	16.0686	16.872	16.872	17.6754	19.2823	20.8891	22.496	22.496	22.496	21.6926	20.0857	18.4788	17.6754	16.872	17.6754	18.4788	19.2823	18.4788	17.6754	17.6754	18.4788	20.0857	22.496	28.9235	33.7441	38.5647	40.975	44.9921	51.4196	60.2573	68.2916	75.5225	81.95	86.7706	91.5912	92.3946	92.3946	93.1981	96.4118	98.8221	102.036	103.643	107.66	112.48	116.498	121.318	129.352	134.173	140.601
409.75	424.212	435.46	438.674	428.229	416.981	398.502	390.468	387.254	387.254	397.699	401.716	403.323	406.537	397.699	385.647	376.81	363.151	349.493	332.621	316.552	302.894	293.253	285.218	273.97	265.133	266.739	269.15	269.15	266.739	261.919	249.064	245.85	235.406	224.157	218.534	218.534	218.534	227.371	229.781	233.799	232.192	225.764	216.123	202.465	192.02	185.593	175.952	168.721	163.9
39.3681	33.7441	32.1372	30.5304	30.5304	36.1544	40.1715	45.7956	53.0265	58.6505	62.6676	69.8985	77.9329	84.3603	94.8049	102.839	112.48	123.728	134.173	149.438	158.276	171.131	181.576	190.413	196.037	200.054	198.448	197.644	201.661	203.268	210.499	224.157	237.012	252.278	264.329	278.791	292.449	303.697	311.732	318.962	318.159	322.176	322.98	327.8	336.638	354.314	376.81	396.896	418.588	442.691
171.131	175.952	174.345	174.345	173.541	167.917	164.703	161.49	162.293	159.883	157.473	151.849	149.438	144.618	143.814	143.814	141.404	134.173	128.549	124.532	125.335	129.352	136.583	143.011	155.866	170.328	195.234	219.337	241.833	256.295	277.988	286.022	298.877	306.911	324.587	335.031	344.672	348.69	352.707	359.134	366.365	369.579	372.793	375.203	376.81	370.382	363.151	351.903	339.852	352.707
40.1715	40.975	43.3853	45.7955	46.599	47.4024	48.2058	49.8127	50.6161	51.4196	53.0264	57.847	61.8642	67.4882	73.1122	77.1294	81.95	85.1637	90.7877	96.4118	102.036	112.48	125.335	133.37	140.601	145.421	149.438	154.259	155.866	159.079	163.9	169.524	171.934	172.738	168.721	166.31	163.9	160.686	162.293	162.293	162.293	163.9	161.49	156.669	152.652	148.635	146.225	145.421	143.814	143.814
0	0	0	0	0	0.8034	1.6068	2.4102	3.2137	3.2137	3.2137	3.2137	3.2137	3.2137	3.2137	3.2137	3.2137	3.2137	3.2137	3.2137	3.2137	4.0171	4.8205	6.4274	7.2308	8.0342	7.2308	6.4274	5.624	4.8205	4.8205	4.8205	4.8205	6.4274	8.0343	9.6411	11.248	13.6583	14.4617	15.2651	16.0686	16.872	16.0686	15.2651	13.6583	12.8548	12.0514	12.0514	12.0514	12.0514
134.976	123.728	112.48	101.232	89.9843	77.9328	67.4882	61.8642	59.4539	56.2402	53.8299	53.0264	48.2058	44.9921	41.7784	42.5818	44.1887	44.1887	43.3852	43.3852	42.5818	40.975	40.975	40.975	41.7784	43.3852	44.9921	48.2058	51.4196	53.8299	55.4367	55.4367	53.8299	52.223	54.6333	57.0436	58.6505	57.847	57.0436	55.4367	53.8299	51.4196	51.4196	51.4196	51.4196	51.4196	50.6161	50.6161	49.0093	46.599
439.477	436.264	449.922	467.598	479.649	482.059	478.042	455.546	441.888	423.409	399.306	397.699	388.861	390.468	393.682	408.144	418.588	433.853	453.939	471.615	482.059	485.273	479.649	462.777	433.853	399.306	359.938	319.766	287.629	261.115	234.602	216.123	192.02	175.148	158.276	142.207	125.335	114.087	98.8221	79.5397	62.6676	53.8299	45.7955	39.3681	33.7441	31.3338	28.9235	30.5303	31.3338	35.3509
2188.55	2285.76	2352.45	2393.42	2415.12	2436.01	2450.47	2467.34	2451.27	2427.17	2399.85	2365.3	2308.26	2265.68	2198.99	2117.85	1958.77	1834.24	1659.09	1500.01	1344.14	1213.18	1086.24	975.367	897.434	827.535	779.329	729.516	704.61	696.576	690.148	692.558	704.61	711.038	713.448	710.234	729.516	729.516	729.516	729.516	754.423	760.047	772.098	766.474	752.013	727.106	710.234	687.738	678.097	658.011
134.173	134.976	135.78	136.583	143.011	151.849	159.883	165.507	171.131	178.362	183.183	187.2	188.806	196.841	200.858	204.875	205.679	204.072	196.841	188.806	183.183	178.362	177.558	176.755	174.345	164.703	148.635	130.156	114.087	98.0186	83.5569	75.5225	69.8985	65.0779	57.847	54.6333	50.6161	50.6161	55.4367	61.8642	66.6848	73.1122	81.95	88.3775	93.1981	95.6084	102.036	107.66	113.284	118.908
1389.13	1374.67	1340.93	1314.42	1269.42	1226.04	1156.14	1102.31	1046.87	993.846	949.657	917.52	892.613	871.724	846.014	811.466	752.816	694.165	634.711	599.36	560.796	535.889	520.624	513.393	499.735	487.683	475.632	465.187	447.512	422.605	399.306	370.382	346.279	319.766	298.877	279.594	268.346	258.705	249.064	243.44	243.44	239.423	228.175	216.927	208.089	203.268	202.465	204.875	213.713	220.14
16.0686	16.872	17.6754	16.872	14.4617	11.248	9.6411	8.8377	8.0343	8.0343	8.0343	8.0343	6.4274	4.8205	3.2137	2.4102	3.2137	4.0171	4.8205	6.4274	8.0342	9.6411	9.6411	8.8377	8.0343	8.0343	8.0343	8.0343	8.0343	8.0343	8.0343	8.0343	8.0343	8.0343	8.0343	8.0343	8.0343	7.2308	6.4274	5.624	4.0171	2.4102	0.8034	0	0	0	0	0	0	0
578.471	590.523	604.984	607.395	620.25	613.822	604.984	590.523	574.454	566.42	556.779	554.368	558.385	565.616	568.83	577.668	587.309	592.13	596.95	589.719	579.275	539.906	509.376	461.17	413.767	363.151	331.817	306.911	296.466	286.825	280.398	275.577	275.577	275.577	285.218	306.108	344.672	374.399	400.913	393.682	400.913	396.092	402.519	408.144	424.212	441.888	477.239	526.248	584.095	614.626
493.307	481.256	461.974	447.512	422.605	402.519	382.434	370.382	347.886	318.962	290.039	262.722	246.654	232.192	223.354	212.91	212.91	206.482	205.679	204.875	206.482	204.875	197.644	193.627	186.396	180.772	175.952	171.934	168.721	166.31	166.31	163.9	163.097	155.866	143.814	129.352	114.087	96.4118	84.3603	70.7019	61.0608	52.223	44.9921	42.5818	39.3681	39.3681	38.5647	36.9578	37.7612	38.5647
192.02	174.345	160.686	143.011	123.728	106.856	102.036	95.6083	87.574	77.9328	66.6848	56.2402	46.599	40.1715	35.3509	30.5303	24.9063	20.0857	15.2651	12.8548	12.0514	10.4445	8.0342	5.624	4.8205	4.8205	4.8205	4.8205	4.8205	5.624	7.2308	8.0342	8.8377	8.8377	8.8377	9.6411	11.248	12.8548	13.6583	14.4617	15.2651	16.0685	16.872	16.872	16.872	16.872	16.872	16.0685	15.2651	14.4617
531.872	502.145	470.008	463.58	445.905	441.084	426.622	408.947	380.023	341.459	294.056	260.312	235.406	222.551	212.106	196.037	173.541	148.635	122.122	107.66	106.856	122.925	130.156	130.959	124.532	119.711	111.677	106.856	103.643	104.446	106.053	109.267	108.463	106.856	104.446	100.429	100.429	98.8221	99.6255	101.232	98.0187	88.3775	71.5054	57.847	45.7956	42.5818	40.975	43.3853	43.3853	44.1887
10.4445	10.4445	10.4445	10.4445	11.248	11.248	11.248	11.248	11.248	11.248	11.248	11.248	11.248	11.248	12.0514	13.6583	15.2651	17.6754	19.2823	19.2823	20.8892	24.1029	26.5132	28.1201	29.7269	31.3338	32.9407	34.5475	35.3509	36.1544	36.9578	38.5647	40.1715	40.975	40.975	40.975	40.975	40.975	40.1715	40.1715	39.3681	37.7612	35.3509	32.9406	31.3338	28.9235	26.5132	26.5132	26.5132	27.3166
57.0436	49.0093	43.3853	39.3681	36.9578	35.3509	35.3509	34.5475	33.7441	32.9406	30.5303	26.5132	22.496	22.496	24.9063	26.5132	28.9235	32.9406	34.5475	36.1544	36.9578	37.7612	41.7784	44.9921	46.599	47.4024	45.7955	43.3852	42.5818	42.5818	42.5818	43.3853	44.9921	47.4024	46.599	42.5818	37.7612	32.1372	26.5132	24.1029	24.9063	26.5132	30.5303	33.7441	41.7784	53.0264	62.6676	68.2917	72.3088	74.7191
869.314	840.39	810.663	783.346	729.516	687.738	629.891	604.181	592.13	577.668	582.488	576.061	588.916	600.967	622.66	648.37	666.849	683.721	690.148	691.755	678.9	671.669	659.618	632.301	590.523	519.821	463.58	404.93	356.724	315.749	298.877	273.97	269.953	263.526	255.491	231.388	205.679	186.396	166.31	156.669	151.849	152.652	147.831	147.831	145.421	145.421	147.028	147.028	144.618	138.994
234.602	241.833	249.064	266.739	289.236	318.159	340.655	378.416	403.323	430.64	448.315	467.598	485.273	500.538	535.086	556.779	579.275	593.736	608.198	631.498	674.883	700.593	742.371	782.543	837.176	874.134	907.878	915.109	896.63	870.117	844.407	813.073	784.953	760.85	741.568	710.234	692.558	676.49	670.062	659.618	639.532	588.112	554.368	505.359	458.76	384.844	323.783	269.953	245.047	235.406
181.576	182.379	185.593	189.61	189.61	186.396	180.772	178.362	173.541	171.934	164.703	158.276	151.045	146.225	142.207	138.19	130.156	126.139	122.122	116.498	104.446	94.0015	83.5569	73.1123	65.8814	61.0608	57.847	54.6333	51.4196	50.6162	49.8127	49.8127	48.2059	46.599	43.3853	38.5647	32.1372	27.3166	19.2823	12.0514	6.4274	4.0171	4.0171	4.8205	4.8205	4.8205	4.8205	4.8205	4.8205	4.8205
871.724	869.314	827.535	808.253	789.774	800.218	844.407	891.006	940.016	979.384	1022.77	1031.61	1040.44	1025.98	1018.75	1009.91	998.666	996.256	986.615	972.153	946.443	884.579	813.877	745.585	671.669	580.881	519.017	446.708	382.434	325.39	282.808	241.833	228.175	242.637	272.363	300.484	336.638	420.195	479.649	557.582	608.198	671.669	753.619	869.314	972.153	1079.81	1192.29	1287.9	1355.39	1419.66
152.652	151.849	151.849	156.669	163.097	163.9	160.686	152.652	145.421	135.78	134.173	130.959	134.173	135.78	143.814	148.635	151.045	154.259	157.473	161.49	166.31	169.524	172.738	175.148	164.703	154.259	146.225	144.618	150.242	161.49	174.345	188.003	208.892	228.978	244.243	256.295	267.543	287.629	306.108	340.655	364.758	391.271	418.588	448.315	475.632	503.752	535.086	572.847	605.788	638.729
39.3681	43.3853	46.599	53.0264	58.6505	68.2917	77.1294	98.8221	123.728	161.49	191.217	236.209	269.953	308.518	331.817	365.562	392.878	428.229	458.76	483.666	495.718	503.752	506.162	522.231	542.317	588.112	622.66	683.721	705.413	734.337	727.106	730.32	712.644	711.038	703.003	717.465	722.285	734.337	727.91	719.875	713.448	715.858	710.234	706.217	689.345	662.832	610.609	565.616	494.914	449.922
64.2745	62.6676	57.847	52.223	45.7955	39.3681	32.9406	28.9235	30.5303	33.744	40.1715	47.4024	54.6333	57.0436	60.2573	63.471	63.471	63.471	64.2745	69.0951	73.1122	76.326	76.326	75.5225	74.7191	74.7191	73.9157	72.3088	70.7019	67.4882	63.471	55.4367	48.2058	40.9749	38.5646	34.5475	30.5303	29.7269	28.9235	28.12	23.2994	18.4788	16.0685	16.872	17.6754	16.872	16.0686	15.2651	16.872	19.2823
263.526	242.637	221.747	187.2	167.114	167.114	204.072	257.902	332.621	385.647	455.546	513.393	570.437	615.429	664.438	711.841	749.602	797.005	833.159	893.417	932.785	989.828	1049.28	1124.81	1244.52	1332.09	1418.06	1452.61	1458.23	1438.14	1446.98	1430.91	1422.08	1401.19	1380.3	1348.16	1310.4	1269.42	1228.45	1209.97	1174.62	1169.8	1126.41	1084.63	1016.34	909.485	824.321	731.123	662.832	607.395
18.4789	18.4789	18.4789	19.2823	20.0857	20.8891	20.8891	20.8891	19.2823	18.4788	19.2823	20.0857	18.4788	17.6754	18.4788	20.8891	23.2994	24.1029	24.1029	24.1029	23.2994	22.496	21.6926	21.6926	21.6926	22.496	23.2994	24.9063	25.7097	24.9063	23.2994	20.8892	19.2823	19.2823	19.2823	18.4789	16.872	16.0686	15.2651	14.4617	13.6583	15.2651	16.872	20.0857	23.2994	28.12	29.7269	30.5303	30.5303	29.7269
6.4274	5.624	4.8205	6.4274	8.0342	10.4445	12.0514	12.0514	12.0514	12.0514	12.0514	12.0514	12.0514	12.0514	12.0514	12.0514	11.248	10.4445	9.6411	9.6411	9.6411	9.6411	9.6411	9.6411	10.4446	11.248	12.0514	12.0514	12.8549	14.4617	16.0686	19.2823	20.8892	21.6926	22.496	23.2995	23.2995	24.1029	24.9063	25.7097	27.3166	29.7269	32.1372	34.5475	36.1544	35.3509	34.5475	32.1372	30.5303	28.9235
535.889	516.607	503.752	479.649	479.649	485.273	491.7	507.769	530.265	558.385	574.454	578.471	591.326	607.395	628.284	653.994	680.507	711.841	740.764	776.919	813.877	866.1	906.271	936.802	969.743	990.632	1006.7	1020.36	1012.32	1002.68	993.042	982.598	980.187	969.743	956.084	931.981	915.913	891.81	862.886	826.732	780.936	740.764	701.396	670.062	645.156	618.643	607.395	617.036	625.07	653.994
11.248	8.8377	8.8377	8.8377	8.8377	8.8377	8.8377	8.0343	6.4274	4.8205	3.2137	3.2137	3.2137	3.2137	3.2137	3.2137	3.2137	3.2137	3.2137	3.2137	3.2137	3.2137	3.2137	2.4102	1.6068	0.8034	0	0	0	0	0	0	0	0	0	0	0.8034	1.6068	3.2137	4.0171	5.624	7.2308	11.248	16.0686	20.0857	25.7098	31.3338	40.975	49.8127	65.8814
106.856	95.6083	89.1809	82.7534	78.7363	77.1294	77.1294	74.7191	69.8985	64.2745	60.2573	58.6505	58.6505	58.6505	60.2573	66.6848	75.5225	93.198	112.48	132.566	147.831	161.49	178.362	194.43	221.747	247.457	277.988	300.484	328.604	355.92	390.468	421.802	442.691	449.922	473.221	498.128	523.034	543.12	560.796	576.061	594.54	614.626	639.532	665.242	696.576	703.807	708.627	696.576	698.183	711.038
241.03	248.261	261.919	282.808	310.928	331.014	361.544	387.254	404.126	412.964	410.554	395.289	374.399	341.459	306.108	270.757	241.03	230.585	226.568	228.175	228.175	228.175	227.371	226.568	219.337	200.858	180.772	156.669	138.994	140.601	147.028	166.31	184.789	208.089	228.175	249.064	262.722	279.594	290.842	310.928	334.228	355.92	378.416	393.682	401.716	396.895	396.895	402.519	404.93	405.733
227.371	237.816	240.226	241.833	231.388	216.927	198.448	172.738	152.652	138.19	129.352	126.942	126.139	128.549	133.37	136.583	136.583	135.78	134.976	138.994	137.387	135.78	133.37	136.583	132.566	134.976	138.19	142.207	144.618	149.438	151.849	152.652	147.831	144.618	141.404	136.583	134.976	134.976	136.583	137.387	130.156	122.925	113.284	105.249	98.0186	94.0015	89.1809	85.1637	82.7534	82.7534
2399.85	2317.1	2271.3	2231.13	2193.37	2162.04	2102.58	2055.98	2020.63	1930.65	1865.57	1768.35	1669.53	1561.87	1467.87	1344.95	1268.62	1189.88	1126.41	1070.17	1005.9	929.571	866.1	788.167	723.892	652.387	595.343	535.889	467.598	390.468	331.817	266.739	213.713	172.738	140.601	116.498	99.6255	91.5912	83.5568	75.5225	69.0951	67.4882	65.0779	61.0607	58.6504	57.847	57.847	61.0607	65.0779	70.7019
963.315	941.622	906.271	899.041	893.417	911.092	931.178	968.939	1002.68	1046.87	1060.53	1086.24	1054.1	1030	982.598	945.64	895.024	840.39	794.594	762.457	759.243	760.85	761.654	768.081	755.226	738.354	693.362	641.942	580.881	523.838	456.349	408.947	346.279	322.176	297.27	290.039	288.432	306.108	322.176	343.065	359.134	357.527	344.672	335.835	322.176	310.125	298.877	295.663	297.27	303.697
0	0	0	0	0	0	0	0	0	0	0	0	0	0	0	0	0	0	0	0	0	0	0	0	0	0	0	0	0	0	0	0	0	0	0	0	0	0	0	0	0	0	0	0	0	0	0	0	0	0
703.807	677.293	658.011	625.874	602.574	571.24	536.693	502.145	475.632	442.691	411.357	384.041	354.313	315.749	265.133	224.961	192.02	173.541	158.276	149.438	143.011	137.387	127.746	123.728	118.908	116.498	114.087	110.874	103.643	94.0015	86.7706	78.7363	72.3088	68.2916	65.0779	59.4539	51.4196	45.7955	40.1715	37.7612	36.1544	35.3509	34.5475	33.7441	29.7269	24.9063	20.0857	15.2651	12.0514	10.4445
19.2823	19.2823	19.2823	18.4788	17.6754	16.0685	14.4617	12.0514	11.248	10.4445	9.6411	10.4445	12.8548	14.4617	16.0686	16.872	16.0686	15.2651	15.2651	15.2651	14.4617	12.8549	13.6583	16.0686	19.2823	20.8892	21.6926	23.2995	24.9063	26.5132	29.7269	31.3338	32.1372	30.5303	28.1201	26.5132	26.5132	28.12	28.9235	28.9235	28.9235	28.9235	32.1372	32.9406	32.9406	30.5303	29.7269	29.7269	28.12	26.5132
269.953	265.936	253.885	240.226	234.602	229.781	221.747	213.713	204.072	190.413	180.772	171.934	159.079	147.028	134.173	126.139	114.891	106.053	98.8221	89.9843	82.7534	75.5225	73.1122	75.5225	78.7363	79.5397	79.5397	74.7191	71.5054	68.2916	65.0779	63.4711	61.8642	62.6676	63.4711	64.2745	68.2916	72.3088	84.3603	97.2152	114.891	126.139	141.404	158.276	181.576	224.157	267.543	322.98	372.793	434.657
45.7956	43.3853	41.7784	36.1544	32.1372	27.3166	24.9063	24.1029	24.9063	24.1029	21.6926	19.2823	17.6754	16.872	16.872	16.872	19.2823	22.496	29.7269	35.3509	43.3853	47.4024	52.223	53.8299	59.4539	68.2917	81.95	88.3775	98.0187	105.25	119.711	128.549	138.19	146.225	154.259	161.49	166.31	168.721	171.131	167.917	165.507	159.883	160.686	163.097	167.114	166.31	163.097	154.259	148.635	139.797
1.6068	1.6068	1.6068	1.6068	1.6068	1.6068	1.6068	1.6068	1.6068	1.6068	1.6068	1.6068	1.6068	0.8034	0	0	0	0	0	0	0	0	0	0	0	0.8034	1.6068	2.4102	2.4102	2.4102	2.4102	2.4102	2.4102	2.4102	2.4102	2.4102	2.4102	2.4102	2.4102	2.4102	2.4102	2.4102	2.4102	2.4102	2.4102	2.4102	1.6068	0.8034	0	0
79.5397	78.7363	80.3431	84.3603	89.9843	89.9843	87.574	85.1637	82.7534	80.3431	79.5397	81.95	84.3603	86.7706	89.9843	91.5912	93.198	90.7878	87.574	85.1637	79.5397	77.1294	71.5054	65.0779	61.0607	58.6504	62.6676	65.8813	69.8985	71.5054	72.3088	72.3088	70.7019	69.8985	66.6848	62.6676	58.6505	56.2402	56.2402	58.6505	61.0608	61.8642	61.8642	61.8642	61.8642	58.6505	53.8299	48.2058	46.599	43.3852
96.4118	94.0015	92.3946	89.9843	92.3946	100.429	109.267	118.104	131.763	147.831	162.293	175.952	190.413	196.841	206.482	204.875	204.072	201.661	197.644	196.841	196.841	199.251	202.465	203.268	202.465	195.234	184.789	172.738	161.49	150.242	138.19	127.746	116.498	101.232	92.3946	82.7534	85.9672	85.9672	85.9672	85.9672	85.9672	83.5569	81.1466	77.9328	73.1122	69.8985	69.0951	67.4882	65.8813	67.4882
1131.23	1122.39	1115.16	1107.13	1090.26	1095.88	1069.37	1088.65	1035.62	999.47	948.853	944.836	922.34	955.281	989.828	1054.91	1117.57	1185.87	1267.01	1322.45	1393.15	1428.5	1487.15	1512.06	1529.73	1528.13	1520.09	1480.73	1418.06	1377.08	1338.52	1303.17	1257.37	1226.04	1190.69	1154.53	1089.45	1013.93	934.392	840.39	764.064	663.635	597.754	517.41	470.008	425.819	397.699	355.117	350.296	340.655
98.0186	107.66	111.677	117.301	122.925	130.156	136.583	144.618	151.045	155.062	155.866	155.062	156.669	155.866	154.259	147.832	142.207	138.19	150.242	167.917	206.482	248.261	286.022	336.638	375.203	423.409	455.546	479.649	492.504	492.504	494.111	498.128	507.769	551.958	621.856	702.2	781.74	842.8	863.69	861.279	857.262	846.817	828.339	808.253	771.295	743.175	714.251	706.217	704.61	703.003
157.473	155.866	151.045	144.618	136.583	130.959	129.352	130.959	133.37	130.156	126.139	119.711	108.463	98.8221	87.574	77.1294	70.702	66.6848	63.4711	62.6676	61.8642	56.2402	52.223	48.2059	47.4024	46.599	46.599	43.3853	40.1715	37.7612	36.1544	34.5475	32.1372	30.5303	29.7269	27.3166	24.9063	21.6926	20.0857	20.0857	20.8891	23.2994	27.3166	31.3338	33.7441	34.5475	34.5475	35.3509	36.1544	37.7612
246.654	274.774	298.073	309.321	322.176	325.39	329.407	333.424	347.083	379.22	433.05	492.504	564.813	616.232	662.832	711.841	752.013	781.74	803.432	824.321	833.159	864.493	906.271	951.264	1005.9	1064.55	1129.63	1203.54	1253.35	1297.54	1315.22	1308.79	1286.3	1242.91	1209.97	1173.01	1133.64	1119.98	1116.77	1115.16	1109.54	1104.72	1079.81	1043.66	997.863	955.281	920.733	887.793	859.673	847.621
486.88	500.538	513.393	522.231	529.462	539.906	551.154	559.992	564.009	557.582	551.958	534.282	510.983	491.7	463.58	445.101	422.605	408.144	400.109	413.767	437.87	485.273	522.231	577.668	604.984	649.173	674.08	716.662	754.423	782.543	805.842	814.68	817.894	818.697	815.484	813.073	801.022	790.577	772.098	749.602	707.02	664.438	597.754	542.317	465.991	424.212	364.758	323.783	262.722	210.499
4.8205	7.2308	9.6411	13.6583	16.872	21.6926	25.7098	28.1201	32.1372	34.5475	35.3509	36.1544	39.3681	42.5818	45.7956	48.2059	50.6161	55.4367	61.8642	68.2917	72.3088	73.1122	70.702	69.8985	69.8985	70.7019	69.8985	66.6848	66.6848	65.8814	70.702	80.3431	89.9843	94.0015	96.4118	100.429	105.249	111.677	118.105	126.139	132.566	143.011	158.276	179.165	200.858	228.978	264.329	311.732	377.613	442.691
190.413	196.841	208.892	216.927	225.764	230.585	242.636	252.278	281.201	294.86	312.535	335.835	367.972	392.075	411.357	427.426	445.101	453.136	460.367	464.384	468.401	464.384	458.76	449.922	448.315	445.905	444.298	438.674	436.264	425.819	432.247	445.101	441.888	431.443	421.802	408.144	395.289	383.237	381.63	384.844	395.289	408.144	437.87	467.598	503.752	533.479	571.24	594.54	621.856	632.301
4.8205	4.8205	4.0171	3.2137	2.4102	2.4102	3.2137	4.0171	4.8205	4.8205	4.8205	4.0171	3.2137	2.4102	2.4102	2.4102	3.2137	4.8205	5.624	6.4274	6.4274	6.4274	6.4274	6.4274	7.2308	8.8377	10.4445	10.4445	9.6411	8.8377	8.8377	8.8377	9.6411	11.248	12.8548	14.4617	15.2651	15.2651	15.2651	16.0686	17.6754	19.2823	20.0857	20.8891	21.6926	21.6926	20.8891	19.2823	18.4788	18.4788
100.429	115.694	130.959	145.421	155.062	163.097	168.721	174.345	180.772	184.789	185.593	186.396	186.396	190.413	194.43	198.448	199.251	201.661	200.055	200.055	192.824	182.379	172.738	157.473	142.207	127.746	115.694	106.856	100.429	94.0015	89.1809	86.7706	84.3603	83.5569	77.9328	74.7191	71.5054	70.7019	69.0951	68.2916	63.471	63.471	60.2573	54.6333	49.0093	44.9921	43.3852	44.9921	46.599	46.599
4.0171	4.8205	5.624	6.4274	7.2308	7.2308	7.2308	7.2308	7.2308	7.2308	7.2308	7.2308	7.2308	7.2308	7.2308	7.2308	5.624	4.0171	4.0171	4.0171	4.0171	3.2137	2.4102	1.6068	0.8034	0	0	0	0	0	0.8034	1.6068	2.4102	2.4102	2.4102	2.4102	2.4102	2.4102	2.4102	2.4102	2.4102	2.4102	2.4102	2.4102	2.4102	2.4102	2.4102	2.4102	2.4102	3.2137
319.766	329.407	343.869	356.724	376.81	392.075	409.75	430.64	448.315	453.136	446.708	442.691	433.05	424.212	416.981	412.161	400.109	389.665	376.006	378.416	383.237	385.647	392.075	398.502	405.733	405.733	412.964	428.229	433.853	448.315	461.974	465.991	456.349	451.529	441.888	436.264	435.46	435.46	435.46	435.46	427.426	423.409	424.212	428.229	425.819	431.443	441.084	448.315	449.118	452.332
0	0	0	0	0	0	0	0	0	0	0	0.8034	1.6068	2.4102	3.2137	4.0171	4.0171	4.0171	4.0171	4.0171	4.0171	4.0171	4.0171	4.0171	4.0171	4.0171	4.0171	4.0171	4.0171	4.0171	4.0171	4.0171	3.2137	2.4102	1.6068	0.8034	0	0	0	0	0	0	0	0	0	0	0	0	0	0
208.089	206.482	209.696	208.892	201.661	201.661	190.413	185.593	192.02	206.482	229.781	257.902	298.877	326.193	355.117	374.399	390.468	400.913	409.75	419.392	428.229	437.067	450.725	463.58	482.059	500.538	516.607	537.496	568.83	584.899	597.754	604.984	600.967	586.505	579.275	580.881	587.309	596.147	625.07	652.387	687.738	710.234	731.123	741.568	754.423	762.457	775.312	785.757	792.988	778.526
1066.15	1013.93	973.76	954.477	935.999	911.092	891.006	848.424	833.159	803.432	780.936	735.944	699.789	665.242	617.839	579.275	542.317	508.572	486.88	482.059	498.931	502.145	494.111	474.025	451.529	429.836	408.947	379.22	371.186	358.331	346.279	328.604	347.083	358.331	383.237	420.998	470.811	527.855	579.275	631.498	673.276	707.02	729.516	749.602	783.346	801.022	811.466	816.287	819.501	817.894
849.228	835.569	811.466	773.705	755.226	726.303	725.499	711.038	704.61	695.772	759.243	874.938	976.974	1082.22	1160.96	1187.47	1168.99	1144.09	1117.57	1121.59	1142.48	1175.42	1215.59	1242.11	1263.8	1260.59	1254.96	1250.94	1265.41	1270.23	1265.41	1198.72	1074.19	951.264	817.091	712.644	650.78	630.694	613.019	587.309	553.565	499.735	449.922	399.306	367.168	355.117	348.69	353.51	364.758	380.023
42.5818	40.975	36.9578	33.7441	32.1372	29.7269	24.9063	22.496	19.2823	17.6754	16.872	16.0686	14.4617	12.8548	12.0514	11.248	11.248	11.248	11.248	11.248	11.248	12.0514	12.8548	12.8548	12.0514	9.6411	7.2308	6.4274	5.624	5.624	4.8205	4.8205	4.8205	5.624	6.4274	7.2308	7.2308	7.2308	7.2308	7.2308	7.2308	8.0342	8.0342	9.6411	11.248	12.0514	12.8548	13.6583	15.2651	16.872
7.2308	4.0171	2.4102	0.8034	0	0	0	1.6068	3.2137	4.8205	6.4274	6.4274	6.4274	6.4274	6.4274	6.4274	6.4274	6.4274	6.4274	6.4274	6.4274	6.4274	6.4274	6.4274	6.4274	6.4274	7.2308	8.0343	7.2308	6.4274	4.8205	3.2137	3.2137	3.2137	3.2137	3.2137	3.2137	4.0171	4.8205	5.624	6.4274	6.4274	6.4274	6.4274	6.4274	6.4274	6.4274	5.624	4.8205	4.0171
208.892	209.696	206.482	202.465	193.627	185.593	175.952	163.9	153.456	147.028	139.797	133.37	127.746	118.104	111.677	102.036	98.8221	94.0015	94.8049	94.8049	93.198	93.198	88.3775	84.3603	79.5397	78.7363	77.1294	75.5225	75.5225	74.7191	75.5225	77.1294	80.3431	83.5569	85.1637	84.3603	81.1466	77.9328	73.1122	69.0951	66.6848	65.0779	61.8642	59.4539	60.2573	64.2745	69.8985	77.1294	81.95	85.1637
193.627	224.157	267.543	302.09	342.262	363.151	391.271	409.75	435.46	472.418	511.786	547.137	579.275	599.36	609.805	617.839	629.891	644.353	683.721	721.482	768.885	789.774	814.68	800.218	815.484	824.321	836.373	879.758	941.622	994.649	1034.82	1070.17	1085.44	1098.29	1108.74	1118.38	1126.41	1128.02	1115.16	1070.98	1025.18	958.495	904.665	841.193	805.842	750.406	692.558	645.96	559.992	472.418
216.123	205.679	185.593	167.114	147.831	138.19	129.352	125.335	125.335	128.549	138.994	158.276	177.558	193.627	200.858	204.072	207.285	212.91	216.927	229.781	247.457	272.363	301.287	328.604	357.527	380.023	401.716	423.409	450.725	482.863	527.855	560.796	583.292	609.002	653.19	709.431	768.081	824.321	866.1	896.63	915.913	942.426	963.315	1001.88	1020.36	1038.84	1054.1	1063.74	1062.94	1054.91
449.922	506.162	564.813	626.677	702.2	795.398	888.596	978.58	1072.58	1149.71	1231.66	1275.85	1310.4	1342.54	1346.55	1347.36	1363.42	1405.2	1438.95	1490.37	1531.34	1574.73	1609.27	1667.93	1735.41	1806.92	1846.29	1877.62	1908.15	1903.33	1873.6	1830.22	1812.54	1775.59	1726.58	1697.65	1676.76	1655.87	1615.7	1589.99	1554.64	1515.27	1462.25	1411.63	1341.73	1281.47	1187.47	1129.63	1060.53	1009.91
493.307	510.179	531.069	551.958	572.044	578.471	584.095	579.275	576.864	567.223	558.385	547.941	531.872	521.428	505.359	494.111	482.863	470.008	454.743	433.853	416.981	395.289	387.254	371.989	360.741	346.279	340.655	335.031	334.228	327.8	322.176	310.928	298.073	288.432	275.577	269.953	264.329	260.312	258.705	257.098	252.278	241.833	232.192	216.927	203.268	186.396	173.541	159.079	149.438	138.994
282.808	279.594	270.757	259.509	250.671	245.047	238.619	230.585	224.157	220.14	219.337	231.388	243.44	250.671	258.705	269.15	275.577	277.184	286.825	292.449	300.484	306.911	332.621	345.476	360.741	364.758	363.955	358.331	355.117	353.51	351.903	349.493	345.476	339.852	337.442	335.835	326.997	318.159	310.125	291.646	269.15	238.619	204.875	159.883	130.959	103.643	85.9672	80.3431	77.9328	77.1294
127.746	141.404	154.259	163.9	179.165	188.806	196.037	197.644	196.037	202.465	210.499	220.944	232.192	250.671	264.329	281.201	289.236	294.86	295.663	291.646	278.791	268.346	257.902	247.457	241.833	230.585	224.157	214.516	210.499	204.072	192.824	179.165	164.703	151.045	134.173	122.122	106.053	94.0015	84.3603	79.5397	75.5225	73.9157	75.5225	74.7191	73.1122	72.3088	70.7019	67.4882	65.0779	63.4711
1818.97	1657.48	1576.33	1489.56	1455.02	1412.43	1452.61	1484.74	1527.32	1574.73	1649.45	1741.04	1824.59	1920.2	2002.96	2092.94	2171.68	2213.46	2215.87	2200.6	2155.61	2132.31	2115.44	2071.25	2035.09	2016.62	2029.47	2027.06	2037.5	2010.19	1987.69	1983.67	1977.25	1957.96	1937.08	1945.91	1933.86	1904.94	1895.3	1893.69	1893.69	1876.01	1858.34	1829.42	1805.31	1757.11	1728.99	1704.88	1684.8	1668.73
5.624	5.624	4.8205	4.0171	4.0171	4.8205	7.2308	8.8377	9.6411	12.0514	14.4617	16.0686	17.6754	19.2823	20.8892	21.6926	21.6926	21.6926	21.6926	23.2994	26.5132	28.9235	30.5303	31.3338	31.3338	30.5303	28.9235	26.5132	24.9063	24.1029	21.6926	19.2823	18.4789	17.6754	16.872	15.2651	14.4617	14.4617	14.4617	14.4617	12.8549	9.6411	6.4274	4.0171	3.2137	4.0171	4.8205	4.8205	4.8205	4.8205
128.549	122.122	118.104	118.908	119.711	122.122	122.122	119.711	116.498	113.284	111.677	108.463	106.053	102.036	99.6255	96.4118	97.2152	98.0186	100.429	97.2152	92.3946	87.574	82.7534	78.7363	74.7191	69.0951	63.471	56.2402	56.2402	55.4367	55.4367	53.8299	56.2402	59.4539	63.471	66.6848	69.0951	65.0779	60.2573	60.2573	65.0779	73.1122	77.1294	82.7534	88.3775	94.0015	98.8221	102.036	103.643	100.429
1100.7	1125.61	1144.09	1166.58	1179.44	1161.76	1128.82	1091.86	1058.12	1017.15	980.187	942.426	906.271	862.083	820.304	769.688	698.986	630.694	553.565	476.435	430.64	396.092	367.972	340.655	314.142	283.611	270.757	275.577	287.629	306.911	322.98	340.655	354.313	365.562	372.793	374.399	369.579	364.758	355.92	347.083	335.031	316.552	299.68	276.381	253.885	231.388	215.32	196.841	183.986	170.327
613.019	595.343	562.403	526.248	493.307	464.384	437.067	425.819	411.357	395.289	386.451	378.416	367.972	360.741	350.296	343.869	340.655	348.69	367.972	392.075	417.785	442.691	475.632	494.914	518.214	536.693	558.385	564.009	561.599	561.599	559.189	559.992	558.385	543.12	529.462	515	505.359	486.076	469.204	443.495	411.357	375.203	342.262	304.501	280.398	253.081	232.192	206.482	192.02	177.558
11.248	9.6411	8.0342	6.4274	6.4274	6.4274	6.4274	6.4274	6.4274	6.4274	5.624	4.8205	4.0171	4.0171	4.0171	4.0171	4.0171	3.2137	3.2137	3.2137	3.2137	3.2137	4.0171	4.0171	4.0171	4.0171	4.0171	4.8205	6.4274	8.0342	8.8377	8.8377	8.8377	12.8548	16.872	20.0857	20.0857	20.8891	21.6926	22.496	23.2994	24.1029	24.9063	25.7097	27.3166	28.9235	30.5303	31.3338	30.5303	28.9235
58.6505	61.0608	65.8814	68.2916	68.2916	68.2916	68.2916	67.4882	67.4882	72.3088	74.7191	78.7363	81.95	81.95	85.9672	91.5912	96.4118	100.429	107.66	121.318	134.976	147.831	155.866	165.507	170.327	175.148	180.772	189.61	196.841	203.268	204.875	202.465	199.251	195.234	193.627	189.61	183.183	175.952	166.31	155.062	140.601	126.139	111.677	100.429	87.574	81.1466	77.9328	73.9157	75.5226	80.3431
3.2137	3.2137	3.2137	3.2137	3.2137	3.2137	2.4102	1.6068	0.8034	0	0	0	0	0	0	0	0	0	0	0	0	0	0	0	0.8034	1.6068	2.4102	2.4102	2.4102	2.4102	2.4102	2.4102	2.4102	2.4102	2.4102	2.4102	2.4102	2.4102	2.4102	2.4102	2.4102	2.4102	3.2137	7.2308	13.6583	20.8892	30.5304	43.3853	57.8471	70.702
94.8049	99.6255	109.267	124.532	140.601	151.045	156.669	163.097	168.721	171.934	172.738	175.148	177.558	182.379	179.969	177.558	171.131	168.721	167.917	171.934	175.952	176.755	175.148	169.524	160.686	149.438	147.832	149.438	151.849	151.849	151.045	152.652	151.045	148.635	141.404	134.976	126.139	122.122	113.284	106.053	95.6084	85.9672	76.326	69.0951	61.0608	55.4367	51.4196	43.3853	36.9578	28.12
23.2994	23.2994	24.1029	22.496	20.0857	17.6754	15.2651	12.8548	12.8548	12.0514	11.248	11.248	11.248	12.0514	12.0514	12.8548	13.6583	16.0686	17.6754	20.0857	23.2994	26.5132	30.5303	32.9406	36.1544	39.3681	42.5818	44.9921	46.599	48.2058	51.4196	55.4367	58.6505	61.8642	66.6848	68.2916	69.0951	68.2916	66.6848	65.0779	63.4711	61.0608	58.6505	54.6333	52.223	49.0093	45.7955	42.5818	40.1715	37.7612
61.0607	65.8813	73.1122	78.7363	82.7534	81.1466	79.5397	74.7191	74.7191	76.326	86.7706	98.0186	110.874	124.532	132.566	135.78	135.78	133.37	127.746	124.532	120.515	114.087	109.267	105.249	108.463	118.105	134.976	154.259	171.934	181.576	185.593	179.969	174.345	166.31	154.259	146.225	138.994	134.976	132.566	132.566	133.37	133.37	134.173	134.173	130.156	120.515	106.053	87.574	67.4882	51.4196
401.716	404.93	407.34	406.537	400.913	390.468	380.023	361.544	345.476	331.014	314.945	299.68	277.988	253.885	228.175	204.875	176.755	155.866	141.404	122.925	106.053	94.0015	88.3775	82.7534	77.9328	72.3088	65.0779	57.0436	49.8127	42.5818	36.1544	28.9235	23.2994	18.4789	16.0686	13.6583	12.0514	10.4445	9.6411	9.6411	11.248	12.8548	16.0685	18.4788	20.8891	21.6926	23.2994	23.2994	22.496	21.6926
0	0	0	0	0	0	0	0	0	0	0	0	0	0	0	0	0	0	0	0	0	0	0	0	0	0.8034	1.6068	2.4102	3.2137	3.2137	3.2137	3.2137	3.2137	3.2137	3.2137	3.2137	3.2137	3.2137	3.2137	3.2137	3.2137	3.2137	3.2137	3.2137	4.0171	4.8205	4.8205	4.0171	4.0171	4.0171
855.655	860.476	874.134	888.596	905.468	907.878	899.041	870.92	839.587	797.808	765.671	720.679	658.814	596.95	549.548	492.504	449.922	404.93	392.075	393.682	407.34	420.998	424.212	406.537	392.878	374.399	364.758	359.134	355.117	338.245	327.8	315.749	324.587	351.903	381.63	409.75	453.939	477.239	496.521	510.179	517.41	509.376	493.307	475.632	470.008	462.777	462.777	465.991	472.418	481.256
3707.84	3606.61	3518.23	3511	3457.97	3431.46	3393.7	3342.28	3265.15	3183.2	3052.24	2918.87	2792.73	2664.18	2482.61	2340.4	2221.49	2155.61	2153.2	2176.5	2209.44	2220.69	2252.02	2271.3	2284.16	2261.66	2292.19	2316.3	2373.34	2380.57	2395.03	2432.79	2493.05	2546.08	2625.62	2677.04	2693.91	2700.34	2669.81	2613.57	2562.15	2514.74	2491.44	2434.4	2390.21	2313.88	2268.89	2170.87	2087.32	1956.36
32.9406	31.3338	31.3338	30.5303	29.7269	29.7269	28.9235	26.5132	22.496	18.4789	13.6583	11.248	10.4445	9.6411	8.8377	8.8377	8.8377	8.8377	8.8377	9.6411	10.4445	11.248	12.0514	12.8548	12.8548	12.8548	12.0514	11.248	10.4445	8.8377	8.0342	8.0342	10.4445	12.0514	14.4617	15.2651	16.0686	16.872	17.6754	17.6754	17.6754	18.4788	20.0857	20.8891	21.6926	24.1029	26.5132	28.9235	31.3338	34.5475
0	0	0	0	0	0.8034	1.6068	2.4102	2.4102	2.4102	2.4102	2.4102	2.4102	2.4102	2.4102	2.4102	2.4102	2.4102	2.4102	2.4102	2.4102	2.4102	3.2137	4.0171	4.8205	5.624	5.624	4.8205	4.0171	4.0171	4.0171	4.0171	4.0171	4.0171	4.0171	4.0171	4.0171	4.0171	4.0171	4.8205	5.624	6.4274	6.4274	5.624	4.8205	4.0171	3.2137	2.4102	2.4102	3.2137
95.6084	103.643	108.463	114.087	121.318	130.959	137.387	142.207	151.045	157.473	161.49	166.31	172.738	178.362	184.789	191.217	203.268	213.713	220.944	232.192	238.619	250.671	259.509	271.56	277.988	286.022	296.466	306.911	332.621	354.314	388.058	407.34	425.819	436.264	429.836	422.605	413.767	406.537	400.913	397.699	384.844	371.989	353.51	335.835	327.8	340.655	363.955	387.254	411.357	425.016
25.7098	25.7098	26.5132	27.3166	28.12	28.9235	28.9235	28.9235	28.9235	28.9235	28.9235	27.3166	24.9063	20.8892	18.4789	16.0686	15.2651	13.6583	11.248	8.8377	6.4274	4.0171	3.2137	2.4102	1.6068	0.8034	0.8034	1.6068	2.4102	3.2137	4.0171	4.0171	4.0171	4.0171	4.0171	4.0171	5.624	7.2308	8.8377	8.8377	9.6411	10.4445	11.248	12.0514	12.0514	12.0514	12.0514	11.248	10.4445	9.6411
98.8221	98.0186	99.6255	103.643	111.677	119.711	130.959	143.814	157.473	168.721	178.362	180.772	181.576	183.183	189.61	196.841	204.072	204.072	200.858	196.037	193.627	192.02	190.413	190.413	189.61	183.986	178.362	168.721	155.062	138.994	123.728	110.874	103.643	99.6255	101.232	94.8049	91.5912	89.1809	95.6083	103.643	114.087	125.335	137.387	147.028	158.276	167.114	171.934	174.345	174.345	172.738
241.03	257.098	270.757	271.56	257.902	242.637	230.585	223.354	217.73	216.123	212.106	207.285	199.251	188.806	176.755	159.883	150.242	140.601	127.746	115.694	103.643	90.7877	73.1122	53.8299	42.5818	36.9578	36.1543	36.9578	37.7612	39.3681	40.9749	43.3852	44.9921	47.4024	49.0093	49.0093	47.4024	45.7955	42.5818	43.3852	42.5818	43.3852	43.3852	42.5818	41.7784	40.1715	39.3681	39.3681	39.3681	39.3681
1108.74	1147.3	1184.26	1223.63	1238.89	1254.96	1229.25	1211.58	1175.42	1139.27	1074.19	1018.75	949.657	890.203	821.108	764.867	726.303	719.072	710.234	694.969	662.028	611.412	565.616	515	460.367	417.785	387.254	369.579	357.527	357.527	347.886	346.279	327.8	315.749	296.466	289.236	284.415	281.201	272.363	263.526	246.654	234.602	221.747	212.106	201.661	193.627	183.986	175.148	167.917	159.079
38.5647	36.9578	36.1544	35.3509	35.3509	32.9406	32.1372	31.3338	32.1372	30.5303	30.5303	28.1201	28.1201	28.1201	28.1201	28.1201	29.7269	28.9235	31.3338	35.3509	39.3681	44.1887	45.7955	47.4024	48.2058	48.2058	48.2058	45.7955	43.3852	40.975	39.3681	36.9578	35.3509	32.1372	29.7269	28.12	26.5132	24.9063	27.3166	28.12	26.5132	24.9063	24.1029	28.12	32.9406	38.5647	44.1887	48.2059	53.0265	57.0436
551.154	567.223	580.078	580.078	578.471	594.54	617.839	641.942	662.028	679.704	682.917	689.345	703.807	717.465	738.354	739.961	747.995	737.551	726.303	708.627	715.858	713.448	732.73	743.175	778.526	810.663	828.339	834.766	843.604	853.245	852.442	865.297	882.972	898.237	895.827	894.22	904.665	916.716	940.016	955.281	968.136	971.35	994.649	980.187	980.187	960.905	948.853	931.178	938.409	936.802
20.0857	20.8891	21.6926	20.8891	20.0857	19.2823	18.4789	17.6754	16.0686	14.4617	12.8548	11.248	10.4445	9.6411	11.248	13.6583	19.2823	24.1029	28.12	31.3338	35.3509	37.7612	39.3681	40.975	42.5818	43.3853	44.1887	45.7955	46.599	47.4024	48.2058	51.4196	53.8299	54.6333	54.6333	51.4196	48.2058	45.7955	45.7955	45.7955	45.7955	45.7955	47.4024	49.0093	48.2058	49.8127	54.6333	59.4539	63.4711	67.4882
458.76	429.836	403.323	381.63	373.596	359.938	352.707	351.1	351.1	343.869	324.587	309.321	286.022	265.936	239.423	220.944	213.713	221.747	237.816	251.474	260.312	262.722	257.902	256.295	253.885	261.115	274.774	288.432	294.056	292.449	289.236	286.022	283.611	286.825	295.663	308.518	318.962	329.407	336.638	339.048	352.707	376.006	409.75	441.084	454.743	457.153	448.315	443.495	440.281	433.05
306.911	305.304	304.501	299.68	298.877	290.842	289.236	277.988	263.526	237.816	220.944	209.696	204.072	199.251	196.037	196.841	202.465	216.927	241.833	263.526	284.415	304.501	312.535	310.125	298.073	286.022	277.988	270.757	269.953	269.15	269.953	267.543	266.739	261.115	257.902	254.688	254.688	249.064	241.833	228.175	219.337	208.892	194.43	185.593	186.396	199.251	212.106	223.354	239.423	254.688
111.677	114.891	122.122	135.78	147.832	155.866	167.917	179.165	188.806	198.448	206.482	215.32	220.14	220.944	219.337	217.73	210.499	203.268	196.841	194.43	188.003	184.789	183.183	177.558	171.934	167.917	170.327	169.524	170.327	171.131	171.131	169.524	165.507	167.114	174.345	189.61	208.089	228.978	245.047	254.688	260.312	263.526	273.167	278.791	283.611	282.808	282.808	280.398	275.577	266.739
477.239	477.239	485.273	491.7	491.7	490.094	479.649	471.615	454.743	445.905	437.87	429.836	419.392	399.306	377.613	360.741	345.476	330.211	324.587	323.783	328.604	329.407	324.587	310.125	291.646	269.953	249.064	230.585	215.32	208.089	202.465	196.037	188.003	179.969	173.541	163.9	154.259	145.421	138.994	124.532	110.874	95.6083	82.7534	71.5054	69.0951	69.8985	77.1294	84.3603	93.198	104.446
164.703	151.849	139.797	132.566	134.173	137.387	138.994	140.601	144.618	151.045	170.327	194.43	219.337	233.799	246.654	252.278	257.098	266.739	284.415	300.484	316.552	331.817	347.083	369.579	396.896	424.212	515.803	593.736	689.345	760.047	808.253	870.92	898.237	915.913	936.802	937.605	939.212	934.392	930.375	916.716	911.895	902.254	890.203	878.955	861.279	834.766	800.218	700.593	624.267	549.548
95.6083	93.198	91.5912	89.1809	85.9672	82.7534	79.5397	73.9157	71.5054	67.4882	61.0608	56.2402	56.2402	55.4367	53.8299	51.4196	47.4024	44.1887	41.7784	41.7784	40.1715	39.3681	40.1715	42.5818	46.599	50.6161	56.2402	65.0779	71.5054	76.326	85.9671	95.6083	105.249	110.07	114.087	120.515	126.942	133.37	139.797	148.635	158.276	167.114	178.362	188.003	202.465	214.516	234.602	249.064	262.722	271.56
12.0514	11.248	10.4445	10.4445	12.0514	15.2651	17.6754	20.8892	24.1029	27.3166	28.9235	28.9235	28.12	28.9235	31.3338	35.3509	37.7612	37.7612	37.7612	37.7612	37.7612	37.7612	37.7612	37.7612	36.9578	35.3509	32.1372	29.7269	26.5132	23.2995	20.0857	17.6754	16.0686	14.4617	13.6583	12.0514	9.6411	7.2308	6.4274	5.624	5.624	5.624	5.624	5.624	5.624	5.624	5.624	5.624	5.624	5.624
108.463	103.643	98.0187	92.3946	86.7706	78.7363	68.2917	57.0436	52.223	52.223	57.847	72.3088	97.2152	123.728	144.618	160.686	168.721	178.362	190.413	202.465	217.73	233.799	249.064	265.936	281.201	303.697	325.39	346.279	369.579	385.647	399.306	404.126	407.34	397.699	384.844	380.023	373.596	376.006	376.006	372.793	372.793	364.758	354.313	347.886	339.852	334.228	317.356	302.09	290.039	282.808
1456.62	1418.86	1400.38	1365.03	1306.38	1184.26	1080.62	946.443	823.518	694.165	608.198	529.462	495.718	464.384	433.853	401.716	391.271	377.613	383.237	390.468	392.075	385.647	385.647	380.827	387.254	401.716	421.802	439.477	449.922	454.743	453.136	453.136	435.46	416.178	393.682	396.092	408.947	431.443	469.204	505.359	520.624	535.889	564.813	594.54	629.087	660.421	690.952	756.03	804.236	855.655
437.87	442.691	441.084	441.084	429.836	427.426	414.571	420.195	421.802	437.067	457.153	488.487	522.231	560.796	580.881	588.916	568.83	560.796	554.368	574.454	604.181	671.669	747.192	828.339	892.613	974.563	1014.73	1048.48	1066.15	1089.45	1107.13	1130.43	1135.25	1134.45	1119.18	1111.95	1107.93	1122.39	1128.82	1110.34	1079.01	1053.3	1012.32	952.871	894.22	851.638	793.791	768.885	739.158	724.696
257.902	258.705	264.329	263.526	275.577	280.398	275.577	260.312	245.047	232.995	227.371	221.747	220.14	220.14	220.14	224.157	228.978	233.799	252.278	269.953	312.535	358.331	388.058	407.34	416.178	413.767	441.084	501.342	566.42	644.353	703.003	759.243	795.398	809.056	845.211	891.006	985.008	1081.42	1198.72	1237.29	1276.65	1267.82	1247.73	1238.09	1231.66	1267.82	1302.36	1357.8	1358.6	1373.07
249.867	246.654	249.064	260.312	268.346	280.398	292.449	298.073	296.466	291.646	282.005	268.346	260.312	254.688	247.457	239.423	232.995	226.568	219.337	214.516	198.448	185.593	175.148	164.703	150.242	142.207	135.78	126.139	118.908	112.48	109.267	108.463	112.48	124.532	133.37	147.028	156.669	166.31	171.934	175.148	177.558	178.362	178.362	172.738	167.114	159.883	152.652	146.225	143.011	138.19
52.223	57.0436	59.4539	58.6505	57.0436	55.4367	57.0436	57.0436	58.6505	61.0608	62.6676	64.2745	64.2745	65.8813	65.8813	68.2916	73.1122	77.1294	81.95	81.95	81.95	80.3431	73.9157	68.2916	65.8813	65.0779	65.0779	65.8813	69.0951	69.0951	69.0951	68.2916	65.8813	63.471	59.4539	57.847	55.4367	53.0264	50.6161	46.599	46.599	45.7955	44.1887	44.1887	43.3852	43.3852	43.3852	43.3852	41.7784	38.5647
205.679	196.841	190.413	185.593	186.396	187.2	192.824	199.251	206.482	215.32	223.354	226.568	231.388	227.371	224.157	213.713	212.91	208.892	208.892	219.337	229.781	253.081	268.346	292.449	299.68	306.911	312.535	316.552	315.749	320.569	318.159	322.176	319.766	314.142	306.911	302.09	298.877	292.449	293.253	296.466	295.663	293.253	276.381	269.953	252.278	249.867	237.012	220.944	204.875	195.234
693.362	645.96	608.198	585.702	572.044	563.206	543.924	529.462	502.145	479.649	453.136	448.315	444.298	459.563	470.811	498.128	508.572	534.282	547.137	572.044	588.916	594.54	599.36	592.933	583.292	572.847	568.027	566.42	562.403	560.796	555.975	547.941	534.282	523.838	490.897	450.725	399.306	359.134	311.732	282.005	267.543	252.278	246.654	242.637	243.44	245.047	243.44	243.44	246.654	252.278
1438.95	1486.35	1553.03	1603.65	1648.64	1689.62	1758.71	1789.24	1836.65	1847.09	1880.03	1917.79	2002.96	2072.05	2166.86	2280.14	2358.88	2448.86	2517.15	2549.29	2548.49	2569.38	2600.71	2607.94	2645.7	2675.43	2699.53	2696.32	2719.62	2693.1	2685.87	2658.56	2628.83	2570.98	2534.83	2486.62	2394.23	2342.01	2248.81	2159.63	2075.27	1998.14	1908.15	1805.31	1688.81	1546.61	1417.25	1281.47	1145.69	1007.5
412.964	385.647	346.279	322.98	303.697	287.629	269.15	253.885	248.261	242.636	232.192	226.568	220.944	216.927	210.499	208.892	208.089	204.875	199.251	188.806	181.576	171.934	166.31	157.473	146.225	134.173	126.942	125.335	126.139	129.352	133.37	133.37	134.173	134.976	143.011	145.421	146.225	143.011	147.028	154.259	169.524	188.003	211.303	240.226	265.936	285.218	300.484	308.518	305.304	300.484
173.541	174.345	172.738	167.917	159.883	151.045	141.404	131.763	126.942	122.925	121.318	121.318	122.122	123.728	124.532	118.104	106.053	92.3946	80.3431	70.7019	64.2745	53.0264	43.3853	33.7441	26.5132	26.5132	28.12	29.7269	30.5303	33.7441	37.7612	43.3853	45.7956	47.4024	53.0264	58.6505	64.2745	67.4882	70.702	70.702	70.702	70.702	71.5054	74.7191	77.9328	85.1637	89.1809	93.1981	97.2152	98.8221
482.863	480.452	494.111	513.393	528.658	535.889	535.889	525.445	513.393	502.949	496.521	486.076	475.632	460.367	444.298	433.05	422.605	406.537	388.058	360.741	332.621	293.253	265.936	225.764	194.43	156.669	134.976	117.301	111.677	110.874	120.515	133.37	155.062	181.576	204.875	222.551	237.012	241.03	242.637	242.637	244.243	250.671	257.902	265.133	272.363	271.56	267.543	261.115	253.081	245.047
596.147	582.488	562.403	541.513	523.034	490.094	459.563	430.64	417.785	399.306	381.63	368.775	349.493	330.211	319.766	306.108	286.825	269.953	249.867	246.654	255.491	262.722	273.167	291.646	302.894	316.552	347.083	378.416	414.571	449.119	470.811	491.7	511.786	538.299	558.385	576.061	601.771	634.711	664.438	690.148	715.858	744.782	778.526	793.791	815.484	839.587	850.835	841.997	833.159	821.911
338.245	334.228	327.8	322.98	305.304	291.646	270.757	251.474	223.354	204.875	179.969	167.917	159.079	155.062	148.635	140.601	130.959	120.515	110.874	100.429	94.0015	86.7706	82.7534	77.9328	70.7019	61.8642	53.0264	48.2058	44.1887	42.5818	41.7784	40.975	40.1715	35.3509	31.3338	31.3338	37.7612	44.9921	55.4368	72.3088	95.6084	119.711	141.404	152.652	157.473	157.473	159.079	160.686	162.293	163.097
261.919	253.081	244.243	249.064	267.543	283.611	302.09	323.783	339.048	367.168	392.878	412.964	421.802	436.264	454.743	470.008	485.273	498.128	510.983	536.693	543.12	544.727	533.479	515.803	502.949	489.29	482.059	469.204	452.332	435.46	404.126	374.399	346.279	327.8	307.714	292.449	284.415	284.415	282.005	277.988	253.885	239.423	224.961	227.371	235.406	242.637	246.654	247.457	251.474	253.081
99.6255	114.891	125.335	134.976	152.652	173.541	188.003	203.268	219.337	234.602	256.295	272.363	282.808	298.073	315.749	330.211	343.869	356.724	351.903	343.065	326.193	316.552	304.501	294.86	288.432	277.184	261.115	251.474	240.226	225.764	213.713	195.234	180.772	171.934	157.473	138.994	123.728	110.07	95.6084	85.9672	79.5397	76.326	73.1123	70.702	69.8985	66.6848	60.2573	55.4367	49.0093	43.3853
360.741	304.501	258.705	213.713	185.593	166.31	146.225	126.942	110.874	98.8221	85.1637	73.9157	65.0779	53.8299	45.7955	37.7612	33.7441	30.5303	28.9235	28.12	27.3166	24.9063	24.1029	23.2994	21.6926	20.8891	20.8891	20.8891	20.8891	20.0857	19.2823	16.872	14.4617	12.0514	10.4445	9.6411	9.6411	10.4445	11.248	12.0514	12.8548	13.6583	14.4617	16.0686	17.6754	20.0857	22.496	26.5132	31.3338	36.9578
642.746	685.328	714.251	735.944	737.551	719.875	714.251	711.841	701.396	688.541	678.097	656.404	641.139	634.711	631.498	631.498	617.036	604.181	581.685	562.403	519.017	482.863	428.229	393.682	365.562	348.69	334.228	313.339	287.629	283.611	277.184	269.15	262.722	251.474	234.602	214.516	202.465	204.072	205.679	212.91	223.354	244.243	265.936	292.449	311.732	328.604	365.562	397.699	436.264	478.042
37.7612	36.1544	36.1544	36.1544	36.9578	37.7612	38.5647	40.1715	44.1887	48.2058	56.2402	62.6676	67.4882	73.1122	80.3431	84.3603	90.7878	98.8221	112.48	125.335	135.78	145.421	155.866	163.9	169.524	175.952	183.986	191.217	198.448	198.448	200.054	198.448	198.448	202.465	204.875	204.875	204.875	204.875	200.054	191.217	179.969	170.327	159.079	148.635	140.601	136.583	131.763	126.139	119.711	112.48
112.48	112.48	112.48	116.498	130.959	156.669	195.234	228.978	282.005	326.997	359.134	384.844	412.964	423.409	425.819	423.409	417.785	413.767	420.998	434.657	457.956	478.042	494.111	495.718	496.521	481.256	455.546	416.981	392.075	351.1	326.193	321.373	310.928	307.714	334.228	362.348	408.947	463.58	519.017	562.403	596.95	629.087	635.515	642.746	652.387	658.011	658.814	657.207	653.994	641.139
748.799	771.295	784.15	802.629	810.663	807.449	801.022	791.381	787.364	785.757	788.167	792.988	817.091	840.39	878.955	932.785	979.384	1025.18	1030.8	1028.39	1001.88	966.529	922.34	901.451	892.613	891.006	913.502	931.981	952.871	979.384	1009.91	1047.68	1085.44	1093.47	1084.63	1049.28	1007.5	961.708	919.93	899.041	850.835	811.466	780.936	756.03	730.32	703.807	689.345	665.242	651.583	637.122
939.212	922.34	888.596	862.886	826.732	771.295	711.841	662.832	604.984	574.454	545.53	522.231	498.931	474.828	449.922	424.212	388.058	360.741	338.245	331.014	314.142	302.09	294.056	293.253	285.218	276.381	274.774	269.15	257.902	243.44	226.568	211.303	200.858	197.644	190.413	188.806	185.593	183.986	171.131	158.276	130.156	119.711	106.053	103.643	98.0186	106.053	108.463	107.66	107.66	106.856
573.651	645.156	715.858	788.97	862.886	934.392	1039.64	1148.1	1273.44	1390.74	1512.06	1680.78	1879.23	2096.15	2285.76	2468.95	2656.95	2749.35	2790.32	2854.59	2922.89	3036.97	3175.16	3359.95	3519.84	3665.26	3809.88	3910.3	3944.05	3892.63	3813.09	3718.28	3572.06	3391.29	3205.69	3070.72	2950.2	2828.89	2742.92	2715.6	2624.81	2528.4	2405.48	2296.21	2130.7	1986.08	1827	1677.57	1536.16	1448.59
10.4445	9.6411	8.8377	8.8377	8.8377	8.0343	5.624	4.0171	3.2137	2.4102	2.4102	2.4102	2.4102	2.4102	2.4102	2.4102	2.4102	2.4102	2.4102	2.4102	2.4102	2.4102	2.4102	3.2137	4.0171	4.8205	4.8205	4.8205	4.8205	4.8205	4.8205	4.8205	4.8205	4.8205	4.8205	4.8205	4.8205	4.8205	4.8205	4.0171	3.2137	2.4102	2.4102	2.4102	1.6068	0.8034	0	0	0	0
70.702	72.3088	78.7363	122.122	167.114	224.961	280.398	334.228	332.621	332.621	335.031	339.852	348.69	357.527	367.972	381.63	396.092	409.75	433.05	466.794	513.393	573.651	643.549	725.499	776.115	825.125	885.382	964.119	1034.02	1138.46	1237.29	1311.2	1390.74	1446.18	1526.52	1590.8	1666.32	1708.9	1758.71	1784.42	1802.1	1798.88	1786.83	1757.91	1713.72	1656.68	1598.03	1519.29	1435.73	1364.23
12.0514	12.0514	12.0514	11.248	10.4445	10.4445	10.4445	11.248	12.0514	12.8548	12.0514	11.248	10.4445	10.4445	9.6411	8.0342	7.2308	6.4274	5.624	4.8205	4.0171	3.2137	3.2137	4.0171	5.624	7.2308	9.6411	13.6583	17.6754	23.2995	24.9063	27.3166	28.1201	28.9235	28.9235	29.7269	32.1372	35.3509	36.9578	37.7612	37.7612	37.7612	38.5647	39.3681	40.975	41.7784	41.7784	40.975	39.3681	36.9578
878.151	948.05	1021.16	1046.07	1054.1	1108.74	1185.87	1305.58	1425.29	1539.38	1617.31	1707.29	1775.59	1837.45	1900.92	1986.89	2097.76	2189.35	2293	2363.7	2364.5	2338.79	2275.32	2209.44	2174.09	2152.39	2085.71	1981.26	1841.47	1683.19	1532.95	1416.45	1304.77	1211.58	1126.41	1042.86	943.229	825.125	739.158	645.156	583.292	533.479	465.187	408.144	363.955	323.783	298.877	282.005	274.774	266.739
783.346	837.176	894.22	941.622	1005.09	1080.62	1148.91	1210.77	1275.05	1310.4	1336.91	1369.85	1398.78	1409.22	1378.69	1335.3	1294.33	1239.7	1205.95	1198.72	1176.22	1151.32	1110.34	1068.56	1036.43	995.452	944.033	903.861	847.621	776.919	728.713	698.986	670.062	643.549	641.942	658.011	673.276	690.952	709.431	711.841	700.593	693.362	678.097	654.797	625.07	591.326	559.189	539.103	514.197	510.179
0	0	0	0	0	0	0	0	0	0	0	0	0	0.8034	1.6068	1.6068	1.6068	1.6068	1.6068	1.6068	1.6068	1.6068	1.6068	1.6068	1.6068	1.6068	1.6068	1.6068	1.6068	1.6068	1.6068	1.6068	1.6068	1.6068	0.8034	0	0	0	0	0	0	0	0	0	0	0	0	0	0	0
611.412	562.403	528.658	502.949	484.47	474.828	456.349	449.118	448.315	448.315	452.332	462.777	474.828	488.487	507.769	530.265	550.351	580.881	612.215	635.515	654.797	658.814	660.421	642.746	623.463	603.378	584.899	579.275	575.257	571.24	564.009	564.813	559.189	558.385	552.761	543.12	526.248	504.555	486.88	472.418	460.367	447.512	429.033	420.998	424.212	429.033	446.708	494.111	537.496	609.805
312.535	298.877	280.398	265.133	249.867	239.423	221.747	198.448	174.345	156.669	145.421	135.78	130.959	126.139	124.532	120.515	117.301	113.284	109.267	102.839	92.3946	84.3603	74.7191	68.2917	60.2573	53.0264	49.0093	50.6162	51.4196	54.6333	61.8642	67.4882	73.1123	76.326	77.1294	77.9328	80.3431	81.95	81.95	81.1466	81.95	84.3603	90.7877	97.2152	105.249	113.284	115.694	118.104	118.908	118.908
275.577	283.611	294.056	305.304	323.783	338.245	332.621	326.997	314.945	302.09	291.646	290.039	290.842	289.236	290.842	289.236	290.039	294.86	305.304	321.373	339.048	354.313	368.775	371.186	363.151	334.228	314.142	306.108	305.304	313.339	326.997	339.852	352.707	367.972	392.075	405.733	412.161	412.964	408.947	401.716	387.254	370.382	353.51	339.048	330.211	326.997	331.817	331.817	326.997	319.766
24.9063	28.9235	32.1372	32.1372	31.3338	28.9235	26.5132	26.5132	28.12	29.7269	30.5303	31.3338	32.1372	36.1544	39.3681	45.7956	52.223	64.2745	80.3431	94.8049	102.839	107.66	110.07	111.677	116.498	121.318	125.335	125.335	123.728	122.925	122.122	122.122	119.711	118.104	113.284	110.07	102.839	96.4118	84.3603	69.8985	56.2402	48.2058	44.9921	44.9921	44.1887	43.3853	41.7784	38.5647	39.3681	43.3852
44.1887	38.5647	31.3338	24.9063	16.872	9.6411	7.2308	6.4274	6.4274	6.4274	7.2308	7.2308	7.2308	7.2308	7.2308	6.4274	6.4274	6.4274	6.4274	6.4274	6.4274	6.4274	5.624	4.8205	4.0171	5.624	7.2308	8.8377	8.8377	8.8377	8.8377	8.0343	7.2308	6.4274	6.4274	8.0343	10.4446	12.0514	12.8548	12.8548	12.8548	13.6583	14.4617	15.2651	15.2651	15.2651	14.4617	13.6583	12.8548	12.8548
74.7191	65.0779	60.2573	57.847	66.6848	77.1294	94.0015	102.839	121.318	139.797	158.276	161.49	166.31	172.738	188.806	207.285	235.406	263.526	298.877	326.193	345.476	359.134	367.972	377.613	386.451	393.682	391.271	388.861	384.041	370.382	362.348	363.955	383.237	404.93	416.981	414.571	404.126	382.434	356.724	322.98	303.697	301.287	312.535	339.852	366.365	404.93	433.853	482.059	499.735	536.693
280.398	291.646	306.108	350.296	406.537	464.384	527.052	568.027	594.54	618.643	640.335	655.601	674.08	680.507	686.934	692.558	698.183	702.2	692.558	669.259	641.139	629.087	610.608	592.933	553.565	507.769	474.828	441.084	447.512	448.315	449.922	457.153	466.794	481.256	493.307	514.197	531.872	556.779	564.813	581.685	609.002	650.78	682.917	715.055	748.799	772.098	779.329	775.312	756.833	716.662
7.2308	6.4274	6.4274	7.2308	8.8377	9.6411	10.4445	10.4445	10.4445	10.4445	10.4445	10.4445	10.4445	10.4445	10.4445	10.4445	9.6411	8.8377	7.2308	5.624	4.8205	4.8205	4.8205	4.0171	3.2137	1.6068	0.8034	0	0	0.8034	1.6068	2.4102	2.4102	2.4102	2.4102	2.4102	2.4102	2.4102	2.4102	2.4102	2.4102	2.4102	2.4102	2.4102	3.2137	4.0171	4.8205	5.624	6.4274	7.2308
10.4446	5.624	3.2137	2.4102	2.4102	2.4102	3.2137	4.0171	5.624	8.0343	10.4445	13.6583	17.6754	21.6926	24.9063	28.12	30.5303	31.3338	32.1372	32.9406	35.3509	37.7612	40.975	43.3853	45.7956	48.2058	50.6161	50.6161	49.8127	48.2059	45.7956	44.1887	42.5818	39.3681	36.1544	33.7441	31.3338	29.7269	30.5303	30.5303	29.7269	27.3166	24.9063	22.496	20.0857	17.6754	15.2651	12.8548	12.0514	13.6583
21.6926	21.6926	21.6926	22.496	23.2995	23.2995	23.2995	23.2995	22.496	21.6926	19.2823	15.2652	14.4617	13.6583	12.0514	9.6411	8.8377	10.4446	12.0514	14.4617	15.2651	17.6754	19.2823	22.496	26.5132	31.3338	36.9578	41.7784	44.9921	45.7956	47.4024	52.223	57.847	58.6505	57.847	61.0608	65.0779	73.1122	80.3431	89.9843	93.198	96.4118	96.4118	98.0186	97.2152	94.0015	94.0015	98.8221	105.249	111.677
464.384	470.008	475.632	478.846	484.47	488.487	492.504	498.128	519.017	544.727	561.599	564.009	554.368	543.924	540.71	545.53	549.548	551.958	550.351	558.385	570.437	584.899	605.788	637.122	678.9	722.285	747.192	768.081	770.491	763.261	747.995	740.764	727.91	727.106	735.14	756.03	753.619	764.867	772.902	784.15	785.757	793.791	790.577	776.919	752.013	721.482	694.165	681.311	666.045	665.242
48.2059	42.5818	38.5647	33.7441	27.3166	21.6926	17.6754	16.0686	12.8549	11.248	10.4446	17.6755	28.9235	42.5819	62.6677	85.1638	100.429	115.694	131.763	143.011	147.028	151.849	158.276	165.507	174.345	185.593	200.054	218.534	233.799	250.671	265.936	282.005	292.449	302.09	307.714	306.108	302.894	302.894	300.484	295.663	290.842	292.449	296.466	299.68	306.911	310.928	317.356	318.962	318.962	314.945
19.2823	19.2823	20.0857	20.8891	24.1029	28.12	32.1372	35.3509	36.9578	36.1544	35.3509	34.5475	34.5475	34.5475	34.5475	34.5475	33.7441	33.7441	36.1544	40.1715	44.1887	51.4196	62.6676	84.3603	104.446	122.122	134.173	144.618	159.883	168.721	179.969	195.234	204.072	228.978	252.278	281.201	305.304	327.8	337.442	346.279	353.51	365.562	379.22	384.844	380.023	370.382	360.741	351.1	342.262	329.407
143.011	147.028	151.045	154.259	155.866	155.062	158.276	156.669	155.062	148.635	145.421	142.207	142.207	138.994	138.19	138.19	138.994	150.242	167.917	182.379	194.43	209.696	220.14	232.995	230.585	229.781	235.406	244.243	257.902	275.577	293.253	309.321	326.193	343.065	357.527	365.562	371.186	376.006	367.168	355.117	344.672	346.279	339.048	341.459	333.424	339.048	347.083	351.903	343.869	334.228
2413.51	2437.61	2494.66	2536.44	2635.26	2749.35	2824.06	2850.58	2773.45	2641.69	2546.08	2416.72	2276.12	2089.73	1966.8	1872	1786.03	1740.23	1701.67	1671.94	1636.59	1606.06	1555.44	1463.05	1359.41	1240.5	1103.92	996.256	907.075	884.579	864.493	789.774	691.755	605.788	553.565	524.641	494.914	482.059	474.025	462.777	450.725	436.264	421.802	406.537	392.878	393.682	392.075	395.289	399.306	419.392
715.858	727.106	737.551	760.047	772.902	777.722	780.133	754.423	728.713	698.183	670.866	635.515	609.002	588.916	572.044	557.582	543.924	521.428	488.487	451.529	421.802	389.665	359.938	332.621	294.056	262.722	233.799	209.696	204.072	191.217	181.576	167.917	158.276	147.831	137.387	128.549	119.711	108.463	97.2152	82.7534	75.5225	67.4882	65.8814	65.8814	68.2916	70.7019	77.1294	82.7534	83.5569	81.1466
343.065	344.672	329.407	320.569	303.697	298.073	294.056	291.646	291.646	288.432	287.629	285.218	286.825	283.611	277.184	266.739	253.885	237.012	223.354	206.482	198.448	191.217	183.183	185.593	185.593	192.02	195.234	195.234	183.986	170.328	164.703	160.686	163.9	169.524	188.003	210.499	236.209	260.312	282.005	302.09	316.552	320.569	320.569	322.98	323.783	326.193	330.211	347.083	374.399	429.836
3122.14	3148.65	3148.65	3199.27	3180.79	3147.04	3053.85	2961.45	2840.94	2738.9	2656.15	2573.39	2536.44	2437.61	2410.3	2365.3	2351.65	2325.94	2306.65	2369.32	2440.02	2474.57	2489.84	2566.16	2586.25	2680.25	2767.82	2904.41	3058.67	3212.93	3388.88	3494.13	3611.43	3647.58	3718.28	3734.35	3768.9	3787.38	3830.76	3920.75	3923.96	3955.3	4043.67	4071.79	4045.28	4026	3957.71	3859.69	3721.5	3564.03
3074.74	3187.22	3278.81	3381.65	3462.79	3504.57	3470.02	3370.4	3276.4	3167.13	3067.5	2966.27	2894.77	2820.85	2779.88	2734.08	2675.43	2589.46	2485.82	2300.23	2096.96	1914.58	1701.67	1556.25	1387.53	1246.12	1120.79	1062.94	1066.15	1087.85	1112.75	1173.01	1287.9	1449.39	1630.16	1760.32	1879.23	1977.25	2062.41	2137.93	2223.9	2317.9	2391.01	2417.53	2388.6	2354.86	2328.35	2305.05	2307.46	2297.82
1276.65	1205.95	1176.22	1149.71	1119.98	1074.99	1057.32	1034.82	1015.54	1023.57	1037.23	1056.51	1046.87	1050.09	1050.89	1058.12	1025.18	990.632	935.999	892.613	846.817	795.398	764.064	747.192	732.73	724.696	707.02	705.413	701.396	704.61	698.986	681.311	677.293	703.003	745.585	792.184	831.552	859.672	895.024	918.323	981.794	1051.69	1128.02	1184.26	1258.98	1302.36	1353.78	1386.72	1432.52	1447.78
827.535	874.938	910.289	936.802	952.871	956.084	945.64	917.52	895.827	870.92	849.228	830.749	854.852	869.314	897.434	914.306	929.571	940.819	951.264	971.35	989.828	1003.49	986.615	963.315	929.571	909.485	882.972	865.297	861.279	875.741	887.793	888.596	895.024	864.493	829.946	780.133	742.371	711.841	711.841	811.466	935.195	1140.87	1367.44	1574.73	1733	1850.3	1906.54	1953.14	1983.67	1979.66
3570.45	3726.32	3809.88	3876.56	3940.84	3999.49	4058.14	4132.05	4267.83	4373.08	4525.73	4656.69	4842.29	4975.66	5138.75	5227.13	5294.62	5346.04	5338.81	5313.9	5197.4	5057.61	4874.42	4741.05	4564.3	4410.84	4226.86	4098.31	3948.87	3785.77	3671.69	3560.81	3498.95	3398.52	3336.65	3234.62	3228.99	3210.52	3290.06	3359.15	3450.74	3504.57	3576.88	3602.59	3669.28	3718.28	3765.69	3831.57	3922.36	3960.92
1148.1	1204.34	1341.73	1458.23	1607.67	1692.03	1768.35	1787.64	1806.92	1794.87	1759.52	1730.59	1700.87	1688.01	1679.98	1681.58	1672.75	1669.53	1670.34	1666.32	1640.61	1599.63	1584.37	1533.75	1487.96	1434.13	1429.31	1409.22	1420.47	1424.49	1428.5	1455.02	1461.44	1512.06	1553.03	1619.72	1686.4	1794.06	1899.31	2006.97	2088.12	2169.27	2213.46	2243.99	2235.95	2276.12	2294.6	2318.71	2358.88	2402.26
1825.4	1821.38	1835.04	1830.22	1836.65	1795.67	1732.2	1638.2	1548.21	1438.95	1337.71	1242.91	1168.19	1136.86	1083.03	1080.62	1068.56	1084.63	1116.77	1154.53	1219.61	1297.54	1365.03	1421.27	1479.12	1503.22	1521.7	1561.07	1624.54	1712.92	1769.96	1835.04	1910.56	2027.86	2153.2	2303.44	2399.85	2493.85	2607.94	2695.52	2796.75	2847.36	2889.95	2889.14	2882.72	2883.52	2888.34	2956.63	2999.21	3047.42
1544.2	1662.3	1773.98	1884.85	1982.07	2067.23	2151.59	2232.74	2315.49	2418.33	2501.08	2574.2	2633.65	2685.07	2681.05	2667.4	2645.7	2609.55	2530.81	2456.09	2377.36	2377.36	2386.19	2415.92	2409.49	2442.43	2456.09	2436.01	2408.69	2328.35	2185.34	2053.57	1923.42	1849.5	1786.03	1835.04	1870.39	1932.25	2023.85	2076.87	2085.71	2076.87	2030.27	1943.5	1833.43	1767.55	1691.22	1647.84	1620.52	1594.01
1958.77	1910.56	1870.39	1818.97	1805.31	1790.05	1805.31	1842.27	1890.48	1908.15	1959.57	1950.73	1969.21	1962.79	1957.16	1933.86	1939.49	1938.68	1960.37	1989.3	2031.88	2038.31	2062.41	2060.8	2064.02	2023.85	2011.79	1954.75	1890.48	1822.99	1756.3	1651.05	1597.22	1540.18	1527.32	1526.52	1545.8	1524.91	1499.2	1448.59	1383.51	1291.12	1222.82	1151.32	1096.68	1019.56	993.846	947.247	918.323	887.793
1015.54	989.025	1001.08	993.846	1003.49	991.435	976.17	960.905	942.426	903.861	887.793	861.279	836.373	818.697	820.304	830.749	837.98	865.297	892.613	911.092	917.52	909.485	890.203	866.1	859.673	833.159	804.236	766.474	736.747	723.892	721.482	710.234	723.892	743.175	761.654	762.457	752.013	727.91	706.217	697.379	698.183	703.807	723.892	744.782	768.081	787.364	828.339	834.766	852.442	858.066
2023.04	2043.13	2037.5	1997.33	1943.5	1877.62	1840.66	1768.35	1712.92	1681.58	1682.39	1673.55	1708.1	1765.14	1818.97	1889.67	1950.73	2056.79	2125.88	2219.88	2307.46	2388.6	2534.83	2657.75	2811.21	2930.12	2988.77	2969.49	2991.18	3004.84	3082.77	3178.38	3334.24	3406.55	3463.6	3531.89	3560.81	3585.72	3529.48	3494.93	3424.23	3353.53	3257.92	3109.28	2949.4	2769.43	2609.55	2513.14	2456.9	2386.19
2018.22	1958.77	1880.83	1793.26	1705.69	1602.85	1506.44	1377.08	1293.53	1180.24	1086.24	968.939	859.673	790.577	739.158	708.627	721.482	731.927	772.902	806.646	828.339	852.442	864.493	870.92	868.51	883.775	879.758	891.006	882.972	891.81	917.52	936.802	970.546	986.615	987.418	969.743	953.674	919.93	892.613	885.382	893.417	922.34	937.605	968.939	1009.91	1020.36	1008.31	992.239	969.743	968.136
1912.97	1794.06	1648.64	1525.72	1419.66	1333.7	1258.98	1209.17	1146.5	1099.9	1041.25	989.828	942.426	886.989	840.39	791.381	730.32	708.627	713.448	738.354	769.688	824.321	868.51	907.075	931.981	956.888	974.563	994.649	1009.91	1023.57	1054.1	1082.22	1142.48	1192.29	1252.55	1295.94	1378.69	1451	1492.78	1546.61	1618.11	1710.51	1831.02	1965.2	2080.89	2203.81	2284.16	2431.99	2513.94	2601.51
2329.95	2320.31	2386.19	2519.56	2679.45	2906.01	3168.74	3416.19	3685.34	3910.3	4256.58	4617.33	4865.59	5073.67	5243.2	5387.82	5506.72	5611.97	5712.4	5855.41	6015.3	6078.77	6124.56	6062.7	5865.06	5604.74	5254.45	4907.36	4602.86	4322.47	4139.28	3943.25	3698.2	3674.9	3660.44	3714.27	3731.94	3820.32	3872.54	3920.75	3863.71	3806.66	3715.87	3622.68	3548.76	3502.16	3452.35	3454.76	3445.12	3438.69
2684.27	2673.82	2656.15	2631.24	2590.27	2550.9	2511.53	2488.23	2436.81	2436.01	2444.04	2436.01	2386.19	2334.77	2325.94	2326.74	2343.61	2347.63	2333.97	2312.28	2324.33	2395.03	2435.2	2572.59	2681.86	2799.96	2857.81	2888.34	2870.66	2869.06	2831.3	2787.91	2727.65	2718.01	2698.73	2669	2644.9	2616.78	2615.98	2666.59	2681.86	2705.96	2678.64	2651.33	2519.56	2423.15	2314.69	2205.42	2127.49	2023.04
3673.29	3663.65	3639.55	3708.64	3814.7	3914.32	4049.3	4121.61	4167.4	4184.28	4276.67	4283.9	4332.91	4301.58	4293.54	4202.75	4179.45	4124.02	4112.77	4065.37	4052.51	4005.11	3948.07	3886.2	3800.23	3690.97	3548.76	3359.15	3223.37	3081.16	2984.75	2826.47	2705.96	2541.26	2429.58	2284.96	2219.88	2129.9	2065.62	1989.3	1897.71	1818.97	1761.12	1717.74	1630.97	1566.69	1475.9	1398.78	1329.68	1292.72
6041.01	5971.91	5869.88	5664.2	5591.89	5641.7	5575.82	5271.32	4638.21	4120	3564.83	3204.09	2980.73	2734.88	2701.14	2779.88	2951.01	3125.35	3305.32	3683.74	4077.42	4372.28	4468.69	4655.89	5097.78	5624.03	6077.97	6479.68	6853.28	7157.78	7322.48	7230.89	7003.52	6672.51	6660.45	6769.72	6980.22	7246.96	7596.45	7742.68	7520.93	7194.74	6986.65	6941.65	6753.65	6314.17	5640.9	4949.14	4351.39	3990.65
3629.1	3439.49	3234.62	3086.79	2986.36	2951.01	2921.28	2906.01	2868.25	2846.56	2911.64	3565.63	5123.49	7173.85	9349.54	11625.7	13610.1	15388.1	16857.6	17887.6	18730.4	19323.3	19671.2	19920.3	20220.8	20442.5	20708.5	20875.6	21038.7	21135.9	21158.4	21037.1	20235.2	18486.2	16257.5	13938.7	11567	9531.12	7794.1	6411.39	5502.71	4751.5	4285.51	3987.43	3784.97	3511	3341.47	3106.07	2946.19	2775.05
13906.6	13139.3	12373.7	11572.6	11066.5	10722.6	10403.6	10025.2	9692.61	9458.81	9209.74	8861.86	8407.92	7724.2	7378.72	6856.49	6440.31	5890.77	5372.55	4975.66	4622.95	4514.49	4441.37	4373.08	4242.93	4158.57	4060.55	4165.8	4322.47	4541.8	4567.51	4692.85	4841.48	5125.9	5292.21	5317.11	5291.4	5271.32	5321.13	5535.65	5668.21	5808.82	6052.26	6436.3	6662.06	6894.25	7174.65	7651.09	8114.67	8598.33
620.25	632.301	660.421	736.747	815.484	926.357	989.025	1059.73	1144.09	1241.3	1340.93	1444.57	1541.79	1622.93	1703.28	1758.71	1805.31	1867.98	1948.32	2035.09	2094.55	2141.15	2162.84	2162.84	2110.62	2080.09	2018.22	2021.44	2028.67	2014.2	1989.3	1964.39	1930.65	1918.6	1938.68	1954.75	2002.15	2076.07	2164.45	2216.67	2255.23	2296.21	2349.24	2362.09	2382.98	2423.15	2458.5	2501.89	2541.26	2589.46
942.426	923.144	909.485	906.271	891.81	881.365	880.562	879.758	891.006	915.913	968.939	1054.91	1150.51	1254.96	1362.62	1473.49	1524.11	1583.56	1618.92	1660.69	1695.24	1722.56	1741.04	1764.34	1807.72	1846.29	1895.3	1924.22	1945.11	1942.7	1921.81	1870.39	1786.83	1688.01	1595.62	1507.24	1415.65	1406.81	1381.9	1422.08	1438.95	1487.96	1516.88	1586.78	1662.3	1687.21	1707.29	1692.03	1720.95	1763.53
1661.5	1645.43	1613.29	1656.68	1699.26	1739.43	1785.23	1810.13	1831.83	1873.6	1897.71	1873.6	1794.06	1727.38	1653.46	1540.18	1412.43	1337.71	1279.87	1225.23	1226.84	1202.74	1171.4	1144.89	1111.95	1088.65	1056.51	1019.56	996.256	970.546	938.409	931.981	931.178	931.178	904.665	883.775	856.459	846.014	824.321	790.577	758.44	727.91	715.858	709.431	715.055	739.158	767.278	801.825	829.142	849.228
577.668	580.078	579.275	590.523	593.736	613.822	631.498	673.276	700.593	735.944	768.885	796.201	810.663	820.304	826.732	822.715	826.732	815.484	809.056	791.381	779.329	790.577	817.091	837.98	862.083	902.254	913.502	945.64	969.743	1030	1066.15	1087.04	1091.06	1104.72	1124	1132.84	1161.76	1183.46	1236.48	1251.75	1262.19	1279.06	1258.17	1232.46	1197.92	1156.94	1104.72	1065.35	1017.15	960.101
2182.93	2219.88	2236.76	2242.38	2252.82	2252.02	2257.64	2267.29	2281.75	2260.86	2247.2	2211.85	2158.82	2088.12	2029.47	1974.03	1940.29	1941.9	1970.82	2002.15	2035.9	2032.68	2042.32	2062.41	2071.25	2051.16	2027.06	2009.38	1962.79	1952.34	1963.59	2013.4	2083.3	2176.5	2290.59	2375.75	2455.29	2501.89	2550.09	2548.49	2563.75	2593.48	2660.16	2721.23	2787.11	2865.04	2941.37	3039.38	3116.51	3208.11
1406.01	1476.71	1530.54	1589.99	1662.3	1736.22	1806.92	1843.88	1908.15	1986.08	2087.32	2163.64	2248	2319.51	2383.78	2419.94	2434.4	2412.71	2358.07	2306.65	2240.77	2176.5	2099.37	2041.52	1966.8	1888.87	1822.18	1761.93	1711.31	1640.61	1536.97	1434.13	1354.59	1298.35	1259.78	1250.94	1298.35	1385.92	1476.71	1574.73	1695.24	1881.64	2194.17	2628.03	3103.66	3526.26	3897.45	4107.15	4276.67	4422.89
4214	4126.43	4030.82	3940.03	3985.02	4019.57	4019.57	4013.95	4015.55	3992.25	3932.8	3776.94	3593.75	3347.9	3025.73	2665.79	2360.48	2050.36	1835.04	1668.73	1568.3	1430.91	1282.28	1189.08	1127.22	1050.89	966.529	905.468	875.741	843.604	849.228	867.707	919.93	960.101	975.367	940.016	883.775	813.877	726.303	670.062	702.2	764.867	918.323	1041.25	1082.22	1120.79	1128.02	1120.79	1106.33	1091.86
9021.74	8853.02	8953.45	9014.51	8994.42	8820.88	8630.47	8612.79	8461.75	8220.72	7879.26	7476.74	7378.72	7320.87	7366.67	7330.52	7331.32	7240.53	7099.13	6946.48	6837.21	6672.51	6493.34	6165.54	5776.68	5399.87	5121.08	4968.43	4624.56	4463.07	4503.24	4757.93	5161.25	5375.77	5650.54	5981.55	6419.42	6702.23	7187.51	7529.77	7865.6	8064.85	8242.41	8436.84	8898.01	9578.52	10157	10463.9	10486.4	10617.4
1122.39	1155.34	1175.42	1198.72	1218.81	1231.66	1226.84	1239.7	1228.45	1226.84	1213.18	1188.28	1156.94	1121.59	1075.8	1030	994.649	941.622	884.579	825.928	780.133	742.371	710.234	698.986	674.08	637.925	604.181	571.24	539.906	524.641	507.769	502.949	504.555	521.428	543.12	577.668	617.036	633.105	634.711	613.822	611.412	580.078	555.975	527.855	497.325	477.239	466.794	476.435	501.342	520.624
1006.7	979.384	952.067	918.323	873.331	821.108	780.133	746.389	715.858	683.721	654.797	626.677	606.591	608.198	616.232	630.694	655.601	646.763	617.839	572.847	545.53	510.983	503.752	500.538	499.735	506.966	501.342	493.307	482.863	470.811	469.204	473.221	487.683	497.325	512.59	544.727	567.223	579.275	584.899	601.771	607.395	606.591	609.002	621.856	638.729	658.011	674.08	702.2	738.354	781.74
1937.08	2014.2	2094.55	2158.82	2208.64	2233.54	2260.86	2276.93	2327.54	2332.36	2346.83	2340.4	2336.38	2275.32	2234.35	2129.1	2058.39	2002.15	1986.08	1957.96	1963.59	1922.61	1905.74	1850.3	1806.12	1770.76	1749.88	1753.89	1784.42	1786.03	1833.43	1839.06	1868.78	1858.34	1876.01	1857.54	1858.34	1859.95	1827.81	1802.1	1785.23	1761.12	1772.37	1755.5	1775.59	1797.28	1787.64	1767.55	1726.58	1696.85
1519.29	1451	1401.19	1343.34	1286.3	1256.57	1253.35	1278.26	1296.74	1283.08	1294.33	1315.22	1317.63	1327.27	1354.59	1385.92	1424.49	1460.64	1503.22	1524.11	1540.18	1556.25	1580.35	1626.15	1679.98	1721.76	1738.63	1720.15	1679.17	1675.96	1679.98	1679.98	1670.34	1641.41	1588.39	1504.83	1400.38	1300.76	1238.89	1199.52	1185.87	1182.65	1173.81	1168.19	1147.3	1131.23	1105.52	1074.99	1068.56	1069.37
776.919	779.329	778.526	781.74	800.218	825.928	840.39	841.193	841.997	837.98	835.569	847.621	872.527	907.878	954.477	985.008	1020.36	1053.3	1085.44	1080.62	1057.32	1029.2	993.042	968.136	975.367	989.025	1005.9	1035.62	1074.19	1103.11	1124	1156.14	1170.6	1169.8	1170.6	1168.19	1195.51	1226.04	1243.71	1242.11	1262.19	1271.03	1275.85	1286.3	1290.31	1293.53	1299.95	1315.22	1330.48	1343.34
888.596	919.93	940.819	950.46	951.264	952.871	941.623	923.947	912.699	912.699	927.161	930.375	930.375	940.819	960.101	965.726	968.939	953.674	1003.49	1046.07	1112.75	1165.78	1212.38	1270.23	1323.25	1385.12	1410.83	1430.11	1463.85	1501.61	1536.16	1557.05	1570.71	1582.76	1578.74	1577.94	1586.78	1593.21	1626.95	1600.44	1562.68	1522.5	1488.76	1480.73	1462.25	1444.57	1418.06	1418.06	1427.7	1410.02
423.409	461.17	502.145	558.385	604.181	672.473	721.482	772.098	798.612	828.339	848.424	859.673	861.279	845.211	820.304	800.218	802.629	817.894	835.569	848.424	846.014	830.749	796.201	782.543	761.654	783.346	784.15	786.56	766.474	766.474	750.406	755.226	775.312	816.287	870.92	922.34	996.256	1038.03	1075.8	1110.34	1142.48	1170.6	1195.51	1229.25	1249.34	1257.37	1253.35	1244.52	1239.7	1242.11
1200.33	1218	1211.58	1201.93	1185.87	1177.83	1141.68	1142.48	1160.16	1193.1	1220.41	1291.92	1324.86	1365.83	1385.92	1406.01	1410.02	1436.54	1451.8	1472.69	1515.27	1528.13	1568.3	1557.86	1538.57	1525.72	1485.55	1463.05	1428.5	1366.64	1303.97	1232.46	1142.48	1084.63	1032.41	991.435	955.281	940.016	922.34	913.502	934.392	954.477	986.615	983.401	1036.43	1105.52	1135.25	1182.65	1201.93	1218
4345.77	4473.51	4540.2	4658.3	4775.6	4858.35	4911.38	4911.38	4894.51	4906.56	4950.75	4962	4953.96	4966.01	4920.22	4869.6	4824.61	4803.72	4790.06	4757.93	4681.6	4575.55	4453.43	4438.16	4425.31	4417.27	4449.41	4447	4471.9	4465.48	4459.05	4368.26	4364.24	4275.87	4243.73	4267.83	4375.49	4489.58	4649.46	4778.82	4903.35	4921.02	4954.77	4978.07	4937.09	4839.88	4767.57	4659.91	4606.08	4534.57
999.47	1001.08	986.615	991.435	993.846	993.846	1001.88	1018.75	1050.09	1074.19	1106.33	1125.61	1144.89	1164.98	1143.28	1100.7	1025.18	968.136	916.716	875.741	837.98	808.253	784.15	768.081	732.73	704.61	690.952	680.507	662.028	639.532	637.925	646.763	686.934	725.499	760.047	811.466	871.724	923.144	965.726	1009.11	1032.41	1040.44	1039.64	1038.03	1043.66	1064.55	1082.22	1116.77	1115.16	1150.51
837.98	809.056	788.167	792.184	799.415	788.167	744.782	678.9	619.446	571.24	520.624	503.752	505.359	506.162	517.41	530.265	535.889	579.275	622.66	719.875	807.449	919.93	997.059	1082.22	1128.02	1174.62	1220.41	1262.19	1312.81	1379.49	1444.57	1508.85	1581.15	1630.16	1678.37	1713.72	1733	1754.7	1716.13	1704.08	1640.61	1607.67	1524.11	1470.28	1415.65	1385.12	1351.37	1311.2	1276.65	1251.75
1757.11	1712.92	1649.45	1587.58	1541.79	1508.04	1487.15	1463.85	1468.67	1463.85	1492.78	1507.24	1473.49	1413.24	1331.29	1243.71	1185.06	1176.22	1263	1401.99	1651.86	1947.52	2268.89	2551.7	2846.56	3081.97	3318.18	3563.22	3805.86	4077.42	4365.85	4620.54	4859.16	5064.03	5305.06	5504.31	5730.08	5886.75	5989.59	6076.36	6212.14	6219.37	6155.9	6001.64	5854.61	5633.67	5411.92	5182.94	4946.73	4736.23
2125.08	2111.42	2064.82	2043.93	1980.46	1941.09	1879.23	1819.77	1729.79	1657.48	1584.37	1534.56	1508.85	1529.73	1513.67	1487.15	1470.28	1458.23	1447.78	1392.35	1375.48	1369.05	1372.26	1378.69	1361.01	1369.05	1360.21	1361.82	1376.28	1392.35	1444.57	1483.14	1560.27	1631.77	1713.72	1798.08	1885.66	2041.52	2232.74	2429.58	2649.72	2826.47	2940.56	3056.26	3171.15	3312.55	3404.14	3529.48	3654.81	3773.72
1209.17	1177.03	1188.28	1171.4	1199.52	1222.02	1275.85	1301.56	1346.55	1381.9	1425.29	1464.66	1491.17	1469.48	1431.72	1366.64	1327.27	1305.58	1300.76	1311.2	1337.71	1363.42	1367.44	1387.53	1401.19	1448.59	1479.92	1513.67	1561.07	1566.69	1566.69	1562.68	1545.8	1532.15	1540.98	1569.91	1610.08	1633.38	1639	1646.23	1656.68	1648.64	1650.25	1670.34	1659.09	1644.63	1594.81	1539.38	1464.66	1410.02
766.474	744.782	732.73	722.285	747.192	782.543	831.552	838.783	882.168	917.52	1010.72	1090.26	1176.22	1247.73	1334.5	1402.79	1471.08	1528.93	1580.35	1638.2	1714.52	1830.22	1935.47	2045.54	2106.6	2126.69	2146.77	2170.87	2182.12	2161.23	2119.45	2022.24	1930.65	1822.99	1735.41	1643.02	1565.89	1488.76	1404.4	1320.84	1245.32	1152.12	1036.43	944.033	863.69	834.766	849.228	855.655	846.014	872.527
844.407	855.655	882.169	904.665	901.451	856.459	790.577	702.2	622.66	581.685	534.282	490.094	457.956	446.708	440.281	441.084	446.708	463.58	470.811	480.452	479.649	482.863	470.008	445.101	441.084	454.743	493.307	555.975	616.232	662.832	681.311	689.345	686.934	678.9	662.028	650.78	636.318	633.105	637.925	670.866	711.038	746.389	781.74	814.68	845.211	856.459	864.493	846.014	814.68	780.936
1042.86	1079.81	1090.26	1103.11	1092.67	1074.19	1039.64	1021.97	993.846	970.546	965.726	969.743	978.58	989.828	1004.29	1005.09	1011.52	994.649	973.76	927.161	887.793	858.066	842.8	867.707	889.399	945.64	982.598	1027.59	1046.87	1056.51	1072.58	1078.21	1092.67	1103.92	1152.12	1174.62	1186.67	1173.81	1156.94	1134.45	1128.02	1140.07	1144.09	1154.53	1154.53	1154.53	1144.09	1167.39	1208.36	1257.37
2443.24	2628.03	2876.29	3082.77	3276.4	3433.07	3543.14	3611.43	3670.08	3759.26	3834.78	3926.37	3992.25	4015.55	4017.16	3953.69	3850.85	3719.09	3594.56	3453.96	3349.51	3215.34	3082.77	2894.77	2772.64	2652.13	2545.27	2466.54	2444.84	2431.19	2378.16	2300.23	2205.42	2084.91	1984.48	1879.23	1810.94	1737.82	1670.34	1655.87	1622.93	1604.45	1554.64	1507.24	1438.14	1358.6	1285.49	1218	1164.17	1103.11
1021.16	976.17	905.468	851.638	787.364	768.885	752.013	773.705	805.039	829.142	845.211	834.766	806.646	777.722	735.14	686.934	652.387	645.96	639.532	640.336	632.301	617.839	592.933	569.633	555.975	550.351	540.71	529.462	512.59	493.307	479.649	468.401	452.332	447.512	441.888	437.067	426.623	419.392	410.554	426.622	458.76	507.769	568.83	656.404	732.73	798.612	851.638	899.041	915.109	928.768
1914.58	1945.11	1937.88	1968.41	1951.54	1931.45	1901.72	1895.3	1871.19	1915.38	1963.59	2047.15	2158.82	2252.02	2350.04	2448.06	2509.12	2550.9	2542.06	2531.62	2508.32	2485.02	2456.9	2467.34	2436.01	2427.97	2366.91	2297.01	2191.76	2103.39	1995.73	1868.78	1744.25	1601.24	1495.99	1393.15	1312.81	1254.96	1212.38	1206.76	1189.88	1177.03	1176.22	1181.05	1159.35	1150.51	1160.16	1198.72	1257.37	1342.54
894.22	928.768	949.657	978.58	1030.8	1075.8	1129.63	1185.06	1248.53	1326.47	1394.76	1454.21	1506.44	1557.86	1593.21	1617.31	1622.93	1674.35	1696.05	1715.33	1741.04	1804.51	1823.79	1853.52	1887.26	1898.51	1913.78	1914.58	1911.37	1883.25	1849.5	1850.3	1852.71	1876.01	1888.07	1927.43	1932.25	1967.61	1966.8	1971.62	1964.39	1927.43	1861.55	1805.31	1753.09	1692.03	1643.02	1609.27	1589.19	1587.58
1769.16	1773.98	1784.42	1773.98	1786.03	1782.01	1778.8	1787.64	1801.3	1798.88	1784.42	1789.24	1780.41	1841.47	1918.6	2005.37	2068.03	2133.92	2156.41	2202.21	2227.92	2216.67	2226.31	2211.05	2218.28	2209.44	2252.82	2294.6	2350.84	2403.07	2446.45	2476.98	2485.02	2503.49	2488.23	2469.75	2440.83	2411.9	2363.7	2332.36	2245.59	2184.53	2170.07	2148.38	2128.29	2095.35	2075.27	2042.32	2020.63	1996.53
2643.29	2734.88	2821.65	2904.41	2979.93	3012.07	3034.56	3012.87	2963.06	2837.72	2694.71	2493.05	2311.47	2121.06	2005.37	1873.6	1786.03	1741.84	1720.95	1769.96	1847.09	1900.12	1979.66	2013.4	2047.15	2038.31	2061.61	2104.99	2178.91	2244.79	2359.68	2507.51	2685.07	2848.97	3043.4	3194.45	3348.71	3429.85	3413.78	3346.3	3220.16	3053.85	2883.52	2716.4	2601.51	2489.84	2423.15	2358.07	2292.19	2190.16
1570.71	1606.06	1627.75	1650.25	1667.12	1663.91	1659.89	1652.66	1655.87	1630.97	1608.47	1585.98	1530.54	1468.67	1385.92	1298.35	1217.2	1113.56	1025.98	927.161	862.886	815.484	780.133	743.978	700.593	663.635	638.729	608.198	579.275	540.71	530.265	515	508.572	510.179	523.838	547.137	567.223	572.044	571.24	555.172	533.479	505.359	476.435	446.708	433.853	446.708	462.777	490.897	515.803	536.693
1169.8	1197.11	1241.3	1300.76	1358.6	1410.02	1463.05	1487.15	1525.72	1543.39	1546.61	1540.18	1538.57	1517.68	1471.08	1455.82	1458.23	1468.67	1485.55	1475.9	1465.46	1419.66	1399.58	1363.42	1294.33	1240.5	1177.83	1121.59	1079.81	1034.02	989.828	976.17	985.811	989.828	1024.38	1062.14	1093.47	1106.33	1124.81	1145.69	1134.45	1154.53	1184.26	1220.41	1259.78	1332.09	1380.3	1479.12	1528.13	1579.55
1739.43	1823.79	1923.42	2026.26	2123.47	2182.12	2211.85	2231.93	2175.69	2127.49	2050.36	1978.05	1898.51	1836.65	1765.94	1674.35	1594.81	1525.72	1486.35	1434.13	1404.4	1358.6	1312.81	1267.82	1213.18	1156.14	1143.28	1154.53	1163.37	1204.34	1257.37	1344.14	1450.2	1527.32	1587.58	1615.7	1641.41	1646.23	1668.73	1718.54	1778	1851.11	1885.66	1938.68	1920.2	1931.45	1943.5	1925.02	1923.42	1914.58
1111.15	1112.75	1126.41	1136.86	1155.34	1159.35	1202.74	1257.37	1357.8	1438.95	1536.16	1573.12	1669.53	1749.88	1850.3	1940.29	2066.43	2163.64	2255.23	2316.3	2374.14	2467.34	2617.58	2743.72	2836.92	2952.61	3080.36	3170.34	3213.73	3203.28	3165.52	3045.01	2978.32	2909.23	2865.84	2823.26	2779.88	2732.47	2692.3	2669.81	2669.81	2671.41	2636.86	2563.75	2508.32	2485.02	2444.04	2370.93	2354.06	2349.24
996.256	992.239	992.239	1003.49	1021.16	1039.64	1050.89	1038.03	1021.97	997.059	954.477	901.451	842.8	804.236	763.261	763.261	753.619	749.602	733.534	741.568	737.551	764.064	772.098	774.509	750.406	714.251	674.883	645.156	621.856	599.36	587.309	565.616	558.385	551.154	543.924	526.248	512.59	502.145	482.863	480.452	467.598	468.401	450.725	442.691	452.332	478.042	520.624	565.616	633.908	678.9
1320.04	1341.73	1374.67	1404.4	1419.66	1455.82	1494.38	1577.94	1624.54	1678.37	1673.55	1697.65	1694.44	1713.72	1781.21	1920.2	2074.46	2249.61	2476.98	2685.87	2921.28	3097.23	3278	3448.33	3620.27	3793	3944.05	4049.3	4054.12	4051.71	4068.58	4144.1	4264.62	4373.89	4504.84	4546.62	4520.91	4465.48	4365.05	4251.76	4143.3	4029.21	3972.17	3896.65	3858.08	3820.32	3843.62	3882.18	4014.75	4102.33
984.205	1023.57	1066.96	1091.86	1108.74	1133.64	1149.71	1171.4	1160.16	1168.99	1156.14	1148.91	1140.07	1136.05	1128.82	1150.51	1186.67	1243.71	1299.95	1358.6	1451.8	1546.61	1688.81	1777.19	1941.09	2075.27	2194.98	2276.93	2392.62	2557.32	2685.87	2922.89	3103.66	3294.07	3444.31	3588.93	3692.57	3782.56	3856.47	3958.51	4052.51	4101.52	4121.61	4086.26	4132.86	4129.64	4160.17	4212.4	4306.4	4307.2
990.632	1045.27	1104.72	1170.6	1243.71	1320.84	1382.71	1444.57	1487.15	1500.01	1505.63	1500.01	1479.92	1451.8	1455.82	1451.8	1479.12	1491.17	1519.29	1546.61	1604.45	1673.55	1775.59	1859.14	1927.43	1964.39	1971.62	1953.95	1932.25	1906.54	1881.64	1856.73	1827.81	1796.47	1755.5	1725.77	1704.08	1710.51	1711.31	1745.05	1757.11	1775.59	1767.55	1741.04	1708.1	1722.56	1729.79	1737.82	1774.78	1815.76
957.691	987.418	1037.23	1091.86	1147.3	1246.12	1343.34	1414.84	1460.64	1496.79	1500.81	1498.4	1520.9	1558.66	1594.01	1663.91	1715.33	1765.94	1772.37	1786.83	1774.78	1757.11	1727.38	1682.39	1635.79	1594.01	1557.05	1542.59	1555.44	1586.78	1631.77	1683.99	1733	1818.17	1845.48	1870.39	1835.04	1798.88	1728.18	1712.92	1712.11	1796.47	1841.47	1919.4	1957.16	1984.48	1974.84	1933.86	1889.67	1828.61
1198.72	1342.54	1463.05	1577.94	1679.98	1780.41	1870.39	1990.1	2092.14	2177.3	2252.82	2330.76	2404.67	2501.08	2569.38	2665.79	2729.26	2786.3	2773.45	2724.44	2615.98	2519.56	2404.67	2299.42	2201.4	2149.98	2110.62	2112.22	2070.44	2064.02	2080.89	2123.47	2152.39	2210.24	2221.49	2277.73	2258.45	2283.35	2256.04	2281.75	2296.21	2325.13	2378.16	2436.01	2544.47	2648.92	2734.88	2829.69	2915.66	2971.9
811.466	926.357	1001.88	1099.1	1168.99	1306.38	1393.15	1492.78	1578.74	1671.14	1771.57	1892.89	2013.4	2109.01	2190.16	2276.12	2353.25	2434.4	2496.26	2565.36	2585.45	2596.69	2558.93	2581.43	2571.79	2596.69	2530.01	2532.42	2497.87	2467.34	2418.33	2342.81	2232.74	2096.96	1994.92	1892.08	1799.69	1711.31	1653.46	1573.92	1497.6	1397.17	1309.59	1229.25	1119.98	1011.52	893.417	796.201	690.952	617.839
780.133	815.484	850.835	864.493	895.827	926.357	966.529	1004.29	1061.33	1114.36	1181.05	1215.59	1238.89	1254.96	1264.6	1264.6	1255.76	1234.07	1220.41	1198.72	1177.03	1140.87	1129.63	1099.1	1110.34	1099.9	1104.72	1087.04	1079.81	1066.96	1046.87	1039.64	1058.12	1087.04	1121.59	1164.98	1189.08	1227.64	1231.66	1229.25	1217.2	1220.41	1216.4	1226.84	1250.14	1254.16	1309.59	1372.26	1455.82	1531.34
681.311	787.364	882.972	962.512	1028.39	1071.78	1128.02	1171.4	1210.77	1230.05	1246.93	1254.96	1273.44	1302.36	1352.98	1440.55	1525.72	1629.36	1692.83	1732.2	1726.58	1728.99	1701.67	1662.3	1629.36	1598.03	1599.63	1575.53	1573.12	1574.73	1602.04	1626.15	1657.48	1684.8	1693.64	1683.19	1637.39	1594.01	1504.03	1416.45	1362.62	1330.48	1299.95	1266.21	1244.52	1230.86	1227.64	1198.72	1185.06	1154.53
682.917	743.978	805.842	849.228	870.92	883.775	927.161	971.35	1014.73	1082.22	1120.79	1161.76	1191.49	1225.23	1246.93	1274.24	1282.28	1273.44	1254.96	1227.64	1214.79	1189.08	1167.39	1146.5	1130.43	1126.41	1110.34	1063.74	1018.75	995.452	957.691	966.529	955.281	959.298	952.871	953.674	953.674	954.477	944.836	924.75	905.468	885.382	863.69	850.835	861.279	879.758	908.682	962.512	1027.59	1078.21
455.546	564.813	660.421	792.988	903.861	1024.38	1104.72	1183.46	1238.89	1294.33	1338.52	1369.05	1426.09	1520.09	1626.15	1745.86	1862.36	1941.09	1982.07	1976.44	1949.13	1876.82	1794.87	1721.76	1610.88	1536.16	1440.55	1389.94	1337.71	1308.79	1283.08	1281.47	1305.58	1330.48	1356.19	1391.54	1377.89	1389.13	1390.74	1431.72	1529.73	1608.47	1702.47	1747.47	1778	1802.1	1808.53	1819.77	1840.66	1897.71
678.9	726.303	766.474	795.398	827.535	877.348	935.195	990.632	1038.84	1099.9	1136.05	1165.78	1185.06	1209.17	1222.82	1245.32	1234.07	1213.18	1164.98	1111.15	1043.66	982.598	916.716	862.083	832.356	814.68	797.808	757.637	717.465	688.541	651.583	640.335	626.677	634.711	617.839	593.736	545.53	503.752	461.17	447.512	466.794	504.555	568.83	634.711	715.055	790.577	893.417	960.905	1036.43	1103.92
541.513	604.984	657.207	722.285	808.253	889.399	970.546	1051.69	1160.96	1275.85	1406.81	1562.68	1733.81	1914.58	2122.67	2346.83	2545.27	2742.92	2858.61	2959.84	3000.82	3067.5	3128.57	3208.91	3293.27	3352.72	3406.55	3420.21	3440.3	3440.3	3426.64	3372.81	3287.64	3180.79	3061.08	2909.23	2750.15	2648.92	2557.32	2561.34	2603.12	2694.71	2745.33	2742.11	2712.39	2663.38	2613.57	2575	2602.32	2587.86
453.939	484.47	513.393	568.027	649.173	759.243	866.1	949.657	1025.98	1093.47	1153.73	1222.82	1272.64	1323.25	1379.49	1456.62	1508.04	1569.1	1605.26	1657.48	1682.39	1712.11	1742.64	1753.09	1757.11	1714.52	1672.75	1618.11	1594.01	1577.94	1586.78	1651.86	1719.35	1828.61	1931.45	1990.1	2033.49	2095.35	2168.46	2286.57	2414.31	2548.49	2718.81	2853.79	2979.13	3094.82	3229.8	3346.3	3463.6	3588.13
621.856	653.19	682.917	718.268	749.602	779.329	809.056	833.963	850.031	860.476	861.279	869.314	873.331	892.613	907.878	934.392	950.46	981.794	1003.49	1054.1	1111.95	1180.24	1253.35	1302.36	1316.83	1346.55	1347.36	1355.39	1368.25	1399.58	1413.24	1428.5	1422.08	1423.68	1397.17	1385.12	1355.39	1328.07	1279.87	1240.5	1189.08	1130.43	1094.27	1040.44	1036.43	1066.96	1136.05	1271.03	1448.59	1584.37
483.666	541.513	585.702	637.122	674.08	695.772	723.892	742.371	780.133	806.646	846.014	909.485	974.563	1050.89	1152.12	1249.34	1350.57	1443.77	1530.54	1572.32	1610.08	1625.34	1648.64	1666.32	1702.47	1728.99	1765.14	1810.13	1900.12	2006.17	2092.14	2152.39	2168.46	2158.02	2143.56	2125.08	2118.65	2088.12	2055.18	1992.51	1953.14	1892.89	1866.37	1812.54	1772.37	1693.64	1646.23	1588.39	1518.49	1405.2
297.27	321.373	360.741	405.733	456.349	499.735	547.137	579.275	613.822	656.404	719.072	792.184	866.903	930.375	986.615	1022.77	1074.99	1103.11	1148.1	1189.08	1230.86	1276.65	1325.66	1365.03	1397.97	1442.96	1485.55	1532.15	1593.21	1658.28	1706.49	1745.86	1759.52	1766.75	1782.82	1807.72	1861.55	1905.74	1966.8	2047.95	2129.1	2202.21	2256.04	2277.73	2288.18	2274.52	2248.81	2225.51	2220.69	2211.85
285.218	309.321	339.048	363.955	381.63	407.34	442.691	483.666	519.821	575.257	635.515	703.807	770.491	840.39	900.648	971.35	1054.91	1105.52	1179.44	1216.4	1268.62	1285.49	1307.18	1302.36	1306.38	1324.06	1340.12	1365.83	1387.53	1448.59	1526.52	1597.22	1675.16	1724.97	1790.05	1844.68	1899.31	1962.79	2070.44	2131.51	2218.28	2283.35	2416.72	2511.53	2597.5	2625.62	2636.86	2632.85	2629.63	2634.45
597.754	629.891	658.011	668.456	672.473	664.438	656.404	653.994	652.387	657.207	678.097	707.824	739.961	777.722	797.808	803.432	795.398	777.722	756.03	738.354	721.482	704.61	691.755	669.259	664.438	665.242	674.883	686.131	693.362	695.772	694.969	679.704	665.242	641.942	615.429	590.523	584.095	574.454	588.916	595.343	622.66	649.977	705.413	741.568	780.133	817.091	830.749	869.314	892.613	918.323
419.392	420.998	433.853	458.76	479.649	501.342	514.197	529.462	549.548	575.257	592.13	609.805	625.874	667.652	703.003	758.44	792.988	839.587	880.562	944.033	962.512	986.615	1019.56	1067.76	1100.7	1142.48	1156.94	1175.42	1177.03	1167.39	1158.55	1153.73	1157.75	1156.14	1142.48	1118.38	1102.31	1089.45	1068.56	1040.44	1016.34	1022.77	1029.2	1019.56	998.666	955.281	909.485	905.468	899.844	915.913
409.75	373.596	333.424	299.68	265.133	240.226	232.192	246.654	273.167	316.552	363.151	437.87	493.307	571.24	640.335	741.568	800.218	870.92	925.554	956.888	971.35	991.435	1029.2	1055.71	1084.63	1115.16	1156.14	1165.78	1172.21	1176.22	1189.08	1218	1242.11	1275.05	1288.71	1311.2	1287.1	1312	1336.91	1377.08	1417.25	1476.71	1553.03	1572.32	1577.94	1587.58	1608.47	1626.95	1702.47	1765.14
519.017	508.572	481.256	462.777	445.101	453.939	457.956	474.828	499.735	534.282	582.488	625.874	661.225	696.576	745.585	772.098	804.236	821.911	825.928	821.911	811.466	805.842	801.825	805.842	828.339	848.424	872.527	899.844	915.109	877.348	836.373	770.491	718.268	691.755	679.704	666.849	721.482	790.577	885.382	989.828	1112.75	1248.53	1400.38	1553.03	1716.13	1829.42	1954.75	2060.8	2138.74	2236.76
475.632	401.716	328.604	257.098	204.875	183.183	187.2	214.516	237.816	284.415	338.245	402.519	463.58	507.769	560.796	621.053	692.558	751.209	819.501	896.63	964.119	1050.89	1124.81	1205.15	1275.05	1359.41	1418.06	1467.87	1496.79	1536.16	1540.98	1547.41	1557.86	1557.86	1587.58	1611.69	1635.79	1673.55	1716.13	1741.04	1763.53	1786.83	1774.78	1745.05	1705.69	1672.75	1613.29	1558.66	1505.63	1478.32
256.295	265.936	283.611	302.894	316.552	340.655	366.365	397.699	429.033	463.58	492.504	530.265	557.582	587.309	617.036	657.207	694.969	726.303	748.799	776.919	829.946	878.151	946.443	999.47	1079.81	1152.12	1225.23	1275.05	1349.77	1407.61	1458.23	1507.24	1520.9	1557.86	1561.07	1561.87	1587.58	1616.51	1671.14	1720.95	1779.6	1794.06	1814.95	1813.35	1786.83	1763.53	1731.4	1707.29	1688.01	1647.84
1105.52	1104.72	1079.81	1046.07	1017.15	926.357	841.997	732.73	649.977	549.548	474.828	359.938	328.604	318.962	339.048	354.313	387.254	410.554	482.059	564.009	674.08	779.329	919.93	1011.52	1088.65	1128.82	1166.58	1195.51	1269.42	1352.18	1529.73	1697.65	1957.96	2164.45	2422.35	2730.87	3040.19	3342.28	3628.3	3847.64	4044.48	4201.15	4349.78	4498.42	4733.82	4900.94	5081.71	5304.26	5457.72	5545.29
194.43	200.054	183.986	173.541	168.721	171.131	175.952	183.986	195.234	207.285	220.944	249.064	281.201	309.321	362.348	424.212	500.538	559.189	616.232	665.242	712.644	767.278	819.501	858.066	892.613	918.323	932.785	949.657	964.119	982.598	986.615	996.256	995.452	1030	1058.92	1087.04	1095.08	1120.79	1170.6	1218.81	1256.57	1285.49	1290.31	1272.64	1277.46	1282.28	1273.44	1271.03	1262.19	1260.59
420.195	429.033	415.374	407.34	393.682	391.271	385.647	405.733	425.819	453.136	468.401	488.487	502.145	512.59	526.248	549.548	567.223	584.095	618.643	668.456	719.072	758.44	797.005	819.501	853.245	893.417	919.126	945.64	951.264	959.298	961.708	990.632	1011.52	1054.1	1088.65	1123.2	1136.05	1166.58	1218	1303.17	1386.72	1443.77	1506.44	1587.58	1679.17	1769.96	1840.66	1883.25	1893.69	1896.9
215.32	236.209	264.329	296.466	331.817	356.724	392.075	420.998	441.888	449.922	455.546	463.58	469.204	476.435	490.897	512.59	539.906	556.779	582.488	619.446	654.797	691.755	723.892	753.619	787.364	816.287	867.707	908.682	968.136	1031.61	1087.04	1138.46	1186.67	1226.04	1258.98	1279.06	1297.54	1302.36	1308.79	1319.24	1324.86	1333.7	1351.37	1355.39	1350.57	1340.93	1358.6	1367.44	1365.83	1361.82
124.532	130.959	139.797	151.849	159.883	163.9	164.703	163.097	160.686	160.686	159.079	164.703	169.524	176.755	179.165	192.824	204.072	230.585	257.098	294.056	330.211	378.416	456.349	522.231	592.13	652.387	711.841	791.381	871.724	948.853	993.846	1049.28	1090.26	1138.46	1195.51	1263	1327.27	1410.02	1489.56	1551.43	1575.53	1573.12	1555.44	1487.96	1428.5	1369.05	1332.09	1303.97	1254.96	1201.93
23.2995	26.5132	28.9235	28.9235	26.5132	27.3166	32.9407	40.1715	50.6162	67.4882	85.9672	106.053	129.352	168.721	197.644	226.568	255.491	292.449	331.817	389.665	450.725	533.479	596.147	656.404	685.328	712.644	743.175	795.398	854.048	932.785	1001.08	1063.74	1124.81	1177.03	1204.34	1234.07	1275.85	1315.22	1350.57	1396.37	1406.81	1418.06	1393.95	1382.71	1370.66	1389.94	1393.15	1393.15	1365.83	1338.52
362.348	387.254	412.161	444.298	460.367	473.221	486.076	502.145	504.555	511.786	519.821	535.086	546.334	556.779	555.975	554.368	564.813	587.309	629.087	661.225	708.627	739.961	767.278	776.115	772.902	766.474	764.064	775.312	799.415	818.697	843.604	857.262	866.1	867.707	864.493	881.365	891.006	883.775	863.69	833.159	801.825	757.637	722.285	675.687	640.335	608.198	600.164	596.95	581.685	550.351
564.813	608.198	644.353	660.421	664.438	648.37	619.446	585.702	543.12	499.735	452.332	417.785	385.647	368.775	366.365	370.382	391.271	404.126	420.195	445.101	482.863	507.769	527.855	527.052	543.924	547.137	571.24	618.643	678.9	749.602	839.587	923.144	989.025	1050.09	1093.47	1108.74	1103.11	1109.54	1116.77	1142.48	1181.85	1235.68	1286.3	1354.59	1456.62	1573.12	1682.39	1817.36	1950.73	2075.27
530.265	513.393	508.572	510.983	510.983	508.572	490.897	470.008	452.332	434.657	417.785	400.913	376.81	351.1	308.518	271.56	229.781	196.841	196.841	212.106	255.491	302.894	357.527	412.964	441.084	471.615	502.145	547.137	599.36	662.028	731.123	784.953	836.373	849.228	856.459	867.707	872.527	868.51	873.331	870.117	907.075	928.768	1009.11	1083.83	1181.85	1267.82	1350.57	1436.54	1471.08	1502.42
212.106	207.285	204.072	211.303	214.516	224.157	237.012	262.722	290.842	317.356	346.279	375.203	403.323	435.46	472.418	508.572	554.368	584.095	614.626	644.353	662.832	670.866	670.866	668.456	669.259	673.276	678.097	681.311	680.507	686.131	706.217	728.713	780.936	832.356	912.699	989.828	1095.88	1174.62	1290.31	1386.72	1512.06	1663.1	1849.5	2021.44	2240.77	2431.19	2655.34	2837.72	3001.62	3171.15
353.51	349.493	331.817	318.159	304.501	292.449	282.005	277.988	281.201	287.629	298.073	311.732	323.783	323.783	341.459	371.186	409.75	450.725	500.538	533.479	558.385	580.881	586.505	595.343	600.967	596.95	596.95	605.788	635.515	661.225	701.396	737.551	767.278	796.201	823.518	831.552	829.142	830.749	825.928	830.749	845.211	871.724	888.596	897.434	900.648	899.041	897.434	902.254	891.006	862.886
982.598	934.392	915.913	884.579	862.886	829.142	785.757	715.858	641.942	544.727	463.58	382.434	343.065	316.552	310.928	324.587	326.193	333.424	335.031	335.835	335.031	328.604	318.159	321.373	324.587	351.1	381.63	447.512	498.931	554.368	601.771	670.866	723.892	772.098	809.86	866.1	914.306	971.35	1023.57	1083.83	1124	1174.62	1234.88	1294.33	1354.59	1399.58	1420.47	1429.31	1410.83	1410.83
376.81	388.861	406.537	420.195	445.101	485.273	523.034	562.403	592.933	629.087	635.515	642.746	634.711	622.66	609.002	594.54	575.257	551.154	531.069	510.179	488.487	460.367	445.101	424.212	405.733	399.306	404.93	420.998	424.212	437.067	468.401	531.069	605.788	674.883	743.978	784.953	810.663	823.518	837.176	868.51	914.306	997.863	1079.81	1165.78	1254.16	1324.06	1403.6	1443.77	1479.12	1497.6
1043.66	1013.93	975.367	934.392	888.596	846.014	789.774	737.551	675.687	631.498	580.078	519.017	437.067	367.972	302.091	254.688	207.285	167.917	126.942	96.4118	72.3088	78.7363	93.1981	126.942	157.473	194.43	218.534	245.85	262.722	282.808	316.552	379.22	449.119	520.624	636.318	740.764	830.749	919.126	1015.54	1107.13	1246.12	1385.12	1512.06	1626.95	1711.31	1828.61	1971.62	2118.65	2291.39	2472.96
295.663	282.808	269.953	259.509	253.081	259.509	268.346	274.774	280.398	282.005	285.218	291.646	304.501	311.732	300.484	282.005	269.953	257.902	257.098	262.722	285.218	310.125	345.476	372.793	398.502	425.016	453.136	478.042	509.376	529.462	555.975	579.275	592.933	604.181	658.011	719.072	820.304	932.785	1065.35	1192.29	1342.54	1448.59	1556.25	1645.43	1733.81	1829.42	1898.51	1972.43	2075.27	2178.1
1084.63	1068.56	1071.78	1073.39	1072.58	1070.17	1064.55	1058.92	1017.95	961.708	878.151	784.953	691.755	572.847	429.033	298.073	215.32	199.251	201.661	206.482	224.961	245.85	272.363	281.201	290.842	302.09	335.835	359.938	391.271	417.785	452.332	470.811	498.128	515.803	574.454	655.601	736.747	822.715	922.34	991.435	1074.99	1146.5	1213.99	1290.31	1363.42	1447.78	1515.27	1527.32	1503.22	1468.67
890.203	860.476	832.356	777.722	743.175	698.183	672.473	645.156	619.446	588.916	543.924	506.966	469.204	450.725	425.016	396.092	363.955	331.014	301.287	273.97	234.602	200.858	166.31	140.601	128.549	123.728	141.404	169.524	205.679	261.115	322.176	396.092	473.221	541.513	600.967	670.062	735.944	801.022	862.083	919.126	968.939	1041.25	1097.49	1189.08	1277.46	1420.47	1543.39	1671.14	1774.78	1897.71
149.438	138.19	123.728	107.66	94.8049	86.7706	78.7363	84.3603	102.036	126.139	162.293	190.413	232.192	260.312	285.218	298.877	309.321	320.569	341.459	359.938	368.775	363.151	366.365	378.416	401.716	423.409	458.76	509.376	561.599	596.95	639.532	656.404	689.345	688.541	703.807	724.696	754.423	784.15	835.569	866.1	908.682	937.605	972.956	1001.88	1024.38	1021.16	1015.54	988.222	942.426	912.699
411.357	380.827	351.1	317.356	282.808	255.491	236.209	227.371	224.961	221.747	217.73	214.516	212.106	208.892	208.089	204.875	200.054	192.02	180.772	167.917	150.242	139.797	158.276	196.841	255.491	306.108	343.869	385.647	420.195	455.546	498.931	544.727	590.523	641.139	679.704	730.32	769.688	803.432	825.928	841.997	841.193	842.8	838.783	811.466	784.15	743.175	712.644	702.2	696.576	686.934
241.833	244.243	272.363	304.501	347.886	384.041	421.802	444.298	461.974	486.88	538.299	575.257	604.984	611.412	604.984	598.557	592.13	592.13	600.967	618.643	638.729	649.977	666.849	661.225	658.814	638.729	629.087	602.574	617.036	641.942	665.242	678.097	682.114	702.2	721.482	743.175	763.261	784.953	829.946	881.365	971.35	1046.07	1131.23	1172.21	1197.11	1208.36	1222.82	1246.93	1283.88	1328.88
2247.2	2127.49	2043.93	1967.61	1869.59	1762.73	1630.16	1519.29	1393.95	1290.31	1145.69	1026.79	896.63	801.825	714.251	666.849	629.087	592.933	549.548	492.504	440.281	370.382	310.928	245.047	200.055	155.062	134.976	125.335	133.37	139.797	148.635	151.849	164.703	176.755	204.875	269.15	369.579	494.914	629.087	732.73	825.125	904.665	994.649	1156.94	1287.9	1467.07	1598.83	1728.99	1819.77	1948.32
189.61	196.037	198.448	204.072	208.892	209.696	208.089	206.482	203.268	193.627	177.558	159.883	141.404	129.352	115.694	106.053	92.3946	89.1809	90.7878	92.3946	91.5912	89.1809	85.1637	95.6083	103.643	122.925	138.994	163.097	185.593	213.713	236.209	256.295	286.022	343.869	416.178	484.47	572.044	651.583	715.055	779.329	883.775	988.222	1091.06	1203.54	1276.65	1372.26	1444.57	1516.88	1602.04	1718.54
77.1294	74.7191	74.7191	76.326	77.9328	77.9328	78.7363	81.95	81.95	81.95	88.3774	99.6255	111.677	128.549	140.601	158.276	177.558	200.858	223.354	249.867	282.808	312.535	339.048	351.1	351.903	349.493	347.083	343.065	336.638	333.424	327.8	318.962	305.304	294.056	279.594	323.783	376.006	465.187	540.71	631.498	710.234	788.167	892.613	973.76	1088.65	1254.16	1475.9	1757.91	2049.56	2270.5
268.346	269.15	282.005	302.091	318.159	327.8	330.211	326.193	337.442	344.672	367.168	384.844	403.323	420.998	441.888	450.725	457.153	464.384	482.863	502.145	510.179	510.983	502.949	488.487	469.204	454.743	448.315	458.76	490.897	523.034	562.403	581.685	612.215	641.139	676.49	694.165	704.61	718.268	731.927	750.406	772.902	820.304	876.544	939.212	1005.09	1097.49	1148.1	1196.31	1205.15	1193.1
630.694	609.805	580.078	551.154	512.59	487.683	465.187	453.136	432.247	404.126	368.775	339.852	337.442	343.869	355.92	359.938	369.579	376.81	384.041	392.878	391.271	390.468	384.844	390.468	396.896	410.554	413.767	417.785	432.247	444.298	469.204	492.504	532.676	566.42	592.933	599.36	610.609	622.66	643.549	674.883	718.268	774.509	833.963	902.254	962.512	1051.69	1145.69	1262.19	1364.23	1475.1
1087.04	1105.52	1091.06	1084.63	1074.19	1071.78	1076.6	1090.26	1076.6	1080.62	1066.96	1035.62	997.059	956.888	914.306	878.955	843.604	793.791	756.833	728.713	683.721	665.242	628.284	610.608	581.685	550.351	505.359	465.991	415.374	388.058	365.562	383.237	408.947	445.101	500.538	553.565	605.788	649.977	692.558	725.499	753.619	772.098	792.184	819.501	843.604	889.399	919.93	952.067	984.205	1007.5
584.095	585.702	600.967	615.429	641.942	669.259	692.558	703.003	718.268	726.303	736.747	737.551	730.32	728.713	726.303	723.892	715.858	707.02	705.413	699.789	702.2	700.593	683.721	658.814	637.122	604.984	576.061	547.941	534.282	518.214	512.59	510.983	535.086	553.565	567.223	590.523	620.25	650.78	685.328	707.824	730.32	749.602	783.346	806.646	840.39	873.331	899.844	926.357	939.212	943.229
1144.89	1189.88	1219.61	1239.7	1223.63	1203.54	1166.58	1123.2	1058.12	1015.54	982.598	970.546	956.084	961.708	931.981	893.417	833.963	762.457	683.721	610.608	522.231	450.725	383.237	331.014	298.877	277.988	256.295	241.833	238.619	232.192	215.32	199.251	177.558	160.686	168.721	202.465	263.526	337.442	457.956	543.12	650.78	707.02	783.346	829.946	905.468	951.264	997.863	1024.38	1047.68	1061.33
665.242	666.045	665.242	661.225	639.532	618.643	576.061	533.479	472.418	416.981	396.092	366.365	350.296	356.724	370.382	380.827	388.861	400.913	416.178	428.229	452.332	470.008	485.273	497.325	505.359	509.376	510.983	516.607	526.248	535.889	558.385	572.847	575.257	606.591	616.232	610.608	614.626	642.746	670.866	701.396	734.337	764.064	787.364	791.381	786.56	787.364	801.022	810.663	814.68	819.501
346.279	388.861	428.229	475.632	521.428	572.044	605.788	631.498	648.37	659.618	665.242	657.207	663.635	670.062	675.687	693.362	699.789	708.627	711.841	717.465	733.534	721.482	698.986	670.062	637.925	607.395	572.044	552.761	543.12	552.761	558.385	568.83	593.736	611.412	626.677	641.942	641.942	653.19	665.242	684.524	707.02	722.285	747.192	784.15	833.159	878.151	923.144	963.315	1009.91	1048.48
841.997	820.304	783.346	741.568	704.61	660.421	625.874	593.736	555.172	499.735	452.332	399.306	361.544	337.442	305.304	277.988	253.885	245.047	244.243	247.457	263.526	288.432	308.518	326.193	352.707	369.579	397.699	423.409	446.708	470.008	501.342	531.872	580.881	617.839	650.78	674.883	690.952	710.234	714.251	727.106	736.747	755.226	767.278	791.381	819.501	850.835	883.775	929.571	993.846	1095.88
205.679	226.568	251.474	273.167	294.86	311.732	333.424	347.083	355.92	364.758	371.186	373.596	376.006	372.793	363.151	350.296	338.245	332.621	324.587	322.176	310.928	297.27	278.791	255.491	232.995	212.106	196.037	175.148	168.721	173.541	183.183	194.43	212.106	223.354	240.226	253.885	282.005	320.569	367.168	425.016	487.683	560.796	629.891	716.662	799.415	909.485	1018.75	1111.95	1196.31	1301.56
259.509	257.902	237.012	207.285	182.379	164.703	149.438	143.011	144.618	155.866	178.362	199.251	220.14	232.192	251.474	267.543	293.253	322.176	361.544	379.22	399.306	412.964	434.657	457.956	489.29	503.752	525.445	551.958	576.864	587.309	592.933	585.702	584.899	584.095	586.505	583.292	588.112	588.916	595.343	601.771	629.087	661.225	701.396	732.73	780.936	803.432	854.852	881.365	913.502	940.819
148.635	122.925	102.839	77.1294	58.6505	44.1887	40.975	42.5818	44.9921	54.6333	71.5054	97.2152	122.925	143.814	163.9	185.593	200.858	213.713	228.175	236.209	241.833	239.423	236.209	232.192	230.585	232.192	241.03	255.491	274.774	289.236	295.663	302.894	296.466	296.466	306.911	316.552	315.749	328.604	356.724	383.237	425.016	477.239	581.685	663.635	764.867	835.569	909.485	947.247	984.205	1001.88
568.83	541.513	517.41	478.042	442.691	387.254	339.852	281.201	246.654	208.892	194.43	181.576	173.541	157.473	151.045	149.438	160.686	175.148	193.627	218.534	232.192	249.064	250.671	253.885	253.885	251.474	254.688	262.722	266.739	274.774	285.218	311.732	347.083	393.682	419.392	443.495	465.187	481.256	497.325	521.428	550.351	592.933	621.053	649.977	704.61	768.081	839.587	904.665	982.598	1061.33
2154	2227.11	2309.87	2377.36	2409.49	2413.51	2387.8	2330.76	2256.84	2161.23	2092.94	2031.08	1932.25	1818.17	1701.67	1565.89	1417.25	1270.23	1130.43	1003.49	901.451	805.842	701.396	604.984	527.052	448.315	394.485	355.92	350.296	351.1	359.134	360.741	355.117	345.476	339.852	326.997	316.552	303.697	312.535	326.193	352.707	396.895	449.118	537.496	633.908	743.978	876.544	992.239	1114.36	1250.14
79.5397	82.7534	89.1809	98.0187	107.66	115.694	129.352	138.994	152.652	159.079	164.703	171.131	175.952	179.969	179.969	181.576	184.789	188.806	193.627	204.072	216.123	233.799	246.654	259.509	265.936	269.15	265.133	252.278	244.243	231.388	230.585	236.209	243.44	250.671	255.491	275.577	314.142	388.058	469.204	529.462	576.061	597.754	622.66	657.207	694.969	746.389	792.988	846.014	893.417	923.947
189.61	155.062	131.763	104.446	90.7877	79.5397	77.1294	85.1637	89.9843	98.8221	106.053	111.677	114.087	116.498	116.498	115.694	111.677	106.856	106.856	113.284	126.942	139.797	151.849	155.866	158.276	157.473	155.866	155.866	155.062	161.49	176.755	192.824	220.944	246.654	270.757	282.005	290.842	312.535	335.031	371.186	406.537	480.452	546.334	646.763	711.841	747.995	784.15	813.877	840.39	873.331
178.362	192.02	204.072	221.747	234.602	254.688	272.363	286.825	282.808	279.594	274.774	277.184	282.005	291.646	298.073	299.68	295.663	290.039	284.415	282.808	291.646	296.466	298.877	306.911	302.09	298.877	286.022	269.953	257.098	262.722	276.381	294.86	318.159	345.476	370.382	394.485	424.212	450.725	484.47	515	540.71	572.044	615.429	670.866	711.038	773.705	850.031	938.409	1030.8	1111.15
556.779	560.796	565.616	573.651	577.668	577.668	575.257	560.796	562.403	560.796	548.744	567.223	577.668	607.395	621.856	645.96	653.994	639.532	622.66	602.574	590.523	580.881	580.881	580.881	565.616	559.189	551.154	545.53	543.12	523.838	519.821	527.052	520.624	531.069	543.924	559.189	568.027	607.395	644.353	666.849	677.293	690.148	698.986	705.413	722.285	756.833	778.526	797.005	807.449	818.697
374.399	383.237	392.075	424.212	453.136	477.239	501.342	520.624	539.906	568.83	592.13	621.053	637.122	650.78	668.456	683.721	698.183	716.662	732.73	739.158	734.337	730.32	698.986	672.473	637.925	609.805	596.95	600.164	613.019	627.481	623.463	625.07	596.147	580.078	568.83	554.368	543.924	539.906	541.513	558.385	578.471	604.984	618.643	637.122	685.328	715.055	759.243	806.646	848.424	884.579
10.4445	10.4445	10.4445	10.4445	10.4445	10.4445	10.4445	10.4445	10.4445	10.4445	10.4445	10.4445	10.4445	9.6411	9.6411	12.0514	16.872	21.6926	28.1201	36.9578	48.2059	58.6505	69.8985	78.7363	90.7878	102.036	110.874	118.105	122.122	124.532	126.139	129.352	132.566	134.976	135.78	134.976	132.566	129.352	142.207	162.293	182.379	216.123	259.509	319.766	377.613	439.477	519.821	613.822	725.499	822.715
322.98	282.005	241.03	204.072	179.969	167.917	157.473	155.866	156.669	159.079	151.849	143.814	128.549	122.122	116.498	116.498	121.318	125.335	130.156	130.156	140.601	155.866	183.183	229.782	276.381	320.569	351.903	375.203	383.237	384.844	391.271	400.913	420.998	436.264	456.349	471.615	487.683	500.538	531.872	568.027	621.053	652.387	686.934	705.413	704.61	708.627	694.969	703.003	702.2	715.858
325.39	306.911	298.877	297.27	290.842	290.842	291.646	294.056	305.304	318.159	327.8	331.817	337.442	340.655	342.262	339.852	343.065	343.869	347.083	349.493	349.493	343.869	336.638	322.176	302.894	281.201	258.705	238.619	225.764	208.892	202.465	198.448	200.858	204.875	214.516	232.192	259.509	299.68	359.938	422.605	481.256	515.803	557.582	595.343	624.267	642.746	662.832	687.738	703.807	720.679
244.243	221.747	204.072	188.806	175.952	165.507	155.866	152.652	147.028	145.421	130.959	122.122	108.463	99.6255	87.574	83.5569	80.3431	80.3431	81.95	87.574	94.8049	101.232	107.66	111.677	118.908	120.515	122.925	126.139	129.352	133.37	137.387	145.421	155.866	169.524	186.396	200.858	215.32	220.14	224.157	222.551	223.354	220.944	220.944	223.354	229.781	253.885	300.484	367.168	432.247	516.607
210.499	203.268	203.268	196.841	182.379	166.31	151.849	138.994	127.746	120.515	114.087	106.856	101.232	97.2152	94.8049	91.5912	96.4118	102.036	112.48	122.122	133.37	138.19	134.173	129.352	129.352	132.566	134.173	137.387	140.601	143.011	145.421	151.045	163.9	176.755	192.02	216.927	253.885	287.629	333.424	364.758	404.93	427.426	456.349	493.307	522.231	543.12	562.403	581.685	600.164	623.463
252.278	249.064	249.064	251.474	259.509	268.346	281.201	294.86	310.928	317.356	318.962	319.766	325.39	331.817	344.672	353.51	367.972	377.613	383.237	380.827	375.203	368.775	360.741	356.724	352.707	347.083	341.459	331.014	316.552	303.697	294.86	284.415	285.218	280.398	281.201	282.005	300.484	308.518	343.065	365.562	399.306	431.443	457.956	482.059	509.376	533.479	555.975	582.488	600.967	625.07
1234.88	1229.25	1204.34	1196.31	1183.46	1174.62	1152.12	1123.2	1077.4	1041.25	970.546	920.733	856.459	830.749	805.842	780.133	749.602	718.268	710.234	702.2	698.183	681.311	662.028	636.318	606.591	563.206	524.641	498.128	473.221	447.512	408.144	364.758	315.749	266.739	222.551	196.037	175.952	168.721	174.345	180.772	189.61	198.448	216.123	233.799	263.526	286.022	322.98	364.758	416.178	468.401
377.613	353.51	326.193	298.877	270.757	256.295	237.816	219.337	204.875	204.072	207.285	220.14	228.175	238.619	242.637	250.671	253.885	260.312	262.722	261.115	261.115	277.184	287.629	308.518	336.638	373.596	408.947	449.119	496.521	544.727	575.257	588.916	590.523	589.719	582.488	579.275	572.847	570.437	563.206	559.992	564.009	568.83	572.044	590.523	622.66	639.532	645.156	656.404	667.652	658.814
597.754	618.643	639.532	650.78	653.994	650.78	644.353	635.515	633.908	635.515	654.797	678.097	720.679	743.978	768.885	766.474	758.44	735.14	708.627	689.345	667.652	641.942	605.788	576.061	549.548	530.265	516.607	508.572	502.949	491.7	481.256	460.367	433.05	379.22	335.835	292.449	273.97	266.739	266.739	273.167	286.022	306.108	322.176	342.262	359.938	383.237	414.571	444.298	484.47	518.214
612.215	609.002	599.36	595.343	592.13	575.257	557.582	529.462	506.966	490.897	519.017	545.53	566.42	561.599	555.172	539.103	523.034	523.034	527.052	519.821	506.966	493.307	482.059	477.239	461.974	446.708	428.229	407.34	384.844	353.51	326.193	282.005	263.526	239.423	241.03	232.995	232.192	224.157	220.14	241.03	263.526	309.321	337.442	366.365	392.878	437.067	479.649	531.069	569.633	588.916
1432.52	1453.41	1479.12	1512.86	1538.57	1555.44	1545	1519.29	1467.07	1382.71	1288.71	1163.37	1053.3	926.357	837.176	793.791	757.636	735.14	713.448	704.61	685.328	663.635	624.267	586.505	547.941	522.231	500.538	480.452	469.204	457.153	437.067	426.623	421.802	423.409	442.691	461.974	464.384	451.529	429.033	407.34	378.416	360.741	359.938	380.023	415.374	456.349	490.897	523.838	550.351	591.326
342.262	339.048	345.476	350.296	357.527	365.562	380.023	396.896	418.588	442.691	474.828	505.359	524.641	535.086	547.137	554.368	571.24	573.651	585.702	584.095	593.736	596.95	600.967	592.13	590.523	583.292	574.454	561.599	547.137	548.744	559.992	568.83	574.454	581.685	579.275	568.83	567.223	546.334	547.941	556.779	583.292	613.822	636.318	645.96	658.011	656.404	660.421	661.225	672.473	686.934
214.516	188.806	164.703	162.293	164.703	172.738	181.576	188.003	222.551	250.671	285.218	299.68	310.125	314.945	319.766	324.587	326.193	322.176	316.552	310.125	304.501	309.321	326.997	346.279	367.168	382.434	396.896	391.271	383.237	341.459	315.749	282.005	282.808	281.201	293.253	303.697	313.339	324.587	335.835	343.065	350.296	356.724	359.938	352.707	356.724	364.758	383.237	424.212	462.777	506.966
[truncated: 1,357 more rows]
[truncated: 351 more columns]

## Sheet: 5F_Chiron-124
2785.57	2538.2	2284.97	2089.18	1930.91	1804.29	1684.71	1555.75	1458.44	1371.68	1284.93	1228.65	1219.27	1199.34	1179.41	1168.86	1153.62	1151.28	1159.48	1188.79	1235.69	1316.58	1438.51	1540.51	1633.12	1702.29	1746.84	1812.5	1937.94	2063.39	2209.93	2379.93	2525.3	2626.13	2766.81	2922.74	3130.25	3324.87	3504.24	3612.1	3702.37	3755.13	3779.75	3752.78	3724.65	3643.75	3582.79	3527.69	3467.9	3365.9
[truncated: 2,346 more rows]
[truncated: 351 more columns]

[truncated: 2 more sheets: 5F_Log2_Enrichment, 5G]
