# Supplementary material for: The length of the G1 phase is an essential determinant of H3K27me3 landscapes across diverse cell types
Source: PLoS Biol. 2025 Apr 17;23(4):e3003119. doi: 10.1371/journal.pbio.3003119 (PMC12052206; doi:10.1371/journal.pbio.3003119)
Supplement: S6 Data — (XLSX) [file pbio.3003119.s015.xlsx]

## Sheet: 6A
	H3K27me3_17_kDa	H3_IR800		H3K27me3/H3	Normalized to DMSO		Average
dmso	6750000	7870000		0.857687	1
1um_1	7310000	6760000		1.08136	1.26079
1um_2	7530000	5160000		1.4593	1.70144	1um	1.48111
10um_1	8400000	6110000		1.3748	1.60291
10um_2	10100000	6510000		1.55146	1.80889	10um	1.7059

## Sheet: 6B
Original Distribution			Fitted Normal Distribution (First)			Fitted Normal Distribution (Second)			Fitted Normal Distribution (Combined)
Log2(Palbo/DMSO)	Normalized Frequency		Log2(Palbo/DMSO)	Normalized Frequency		Log2(Palbo/DMSO)	Normalized Frequency		Log2(Palbo/DMSO)	Normalized Frequency
-6.525	0.0010614		-4.5	2.65942e-43		-4.5	4.27732e-07		-4.5	4.27732e-07
-6.375	0		-4.45	2.1851e-42		-4.45	5.50206e-07		-4.45	5.50206e-07
-6.225	0		-4.4	1.75453e-41		-4.4	7.06021e-07		-4.4	7.06021e-07
-6.075	0		-4.35	1.37674e-40		-4.35	9.03751e-07		-4.35	9.03751e-07
-5.925	0		-4.3	1.05572e-39		-4.3	1.15403e-06		-4.3	1.15403e-06
-5.775	0		-4.25	7.91126e-39		-4.25	1.47003e-06		-4.25	1.47003e-06
-5.625	0		-4.2	5.7936e-38		-4.2	1.86799e-06		-4.2	1.86799e-06
-5.475	0		-4.15	4.14624e-37		-4.15	2.36788e-06		-4.15	2.36788e-06
-5.325	0		-4.1	2.89977e-36		-4.1	2.99422e-06		-4.1	2.99422e-06
-5.175	0		-4.05	1.98188e-35		-4.05	3.777e-06		-4.05	3.777e-06
-5.025	0.0010614		-4	1.32371e-34		-4	4.75278e-06		-4	4.75278e-06
-4.875	0		-3.95	8.63999e-34		-3.95	5.96607e-06		-3.95	5.96607e-06
-4.725	0		-3.9	5.51108e-33		-3.9	7.4708e-06		-3.9	7.4708e-06
-4.575	0		-3.85	3.43529e-32		-3.85	9.33222e-06		-3.85	9.33222e-06
-4.425	0		-3.8	2.09264e-31		-3.8	1.1629e-05		-3.8	1.1629e-05
-4.275	0		-3.75	1.24574e-30		-3.75	1.44556e-05		-3.75	1.44556e-05
-4.125	0		-3.7	7.24714e-30		-3.7	1.79254e-05		-3.7	1.79254e-05
-3.975	0.0021228		-3.65	4.1201e-29		-3.65	2.21739e-05		-3.65	2.21739e-05
-3.825	0.0010614		-3.6	2.28904e-28		-3.6	2.73623e-05		-3.6	2.73623e-05
-3.675	0.0021228		-3.55	1.2428e-27		-3.55	3.36823e-05		-3.55	3.36823e-05
-3.525	0.0010614		-3.5	6.59406e-27		-3.5	4.13609e-05		-3.5	4.13609e-05
-3.375	0.00318421		-3.45	3.41907e-26		-3.45	5.0666e-05		-3.45	5.0666e-05
-3.225	0.00636841		-3.4	1.73248e-25		-3.4	6.1913e-05		-3.4	6.1913e-05
-3.075	0.00530701		-3.35	8.57886e-25		-3.35	7.5472e-05		-3.35	7.5472e-05
-2.925	0.0021228		-3.3	4.15141e-24		-3.3	9.17759e-05		-3.3	9.17759e-05
-2.775	0.00636841		-3.25	1.9632e-23		-3.25	0.000111329		-3.25	0.000111329
-2.625	0.0021228		-3.2	9.07273e-23		-3.2	0.000134719		-3.2	0.000134719
-2.475	0.00636841		-3.15	4.09746e-22		-3.15	0.000162625		-3.15	0.000162625
-2.325	0.0116754		-3.1	1.8084e-21		-3.1	0.000195833		-3.1	0.000195833
-2.175	0.0148596		-3.05	7.79971e-21		-3.05	0.000235246		-3.05	0.000235246
-2.025	0.0233508		-3	3.2875e-20		-3	0.000281901		-3	0.000281901
-1.875	0.0329035		-2.95	1.35412e-19		-2.95	0.000336984		-2.95	0.000336984
-1.725	0.0477631		-2.9	5.45068e-19		-2.9	0.000401848		-2.9	0.000401848
-1.575	0.0413947		-2.85	2.14412e-18		-2.85	0.000478027		-2.85	0.000478027
-1.425	0.0520087		-2.8	8.24233e-18		-2.8	0.000567259		-2.8	0.000567259
-1.275	0.0604999		-2.75	3.09639e-17		-2.75	0.000671505		-2.75	0.000671505
-1.125	0.0774824		-2.7	1.13675e-16		-2.7	0.000792969		-2.7	0.000792969
-0.975	0.0626227		-2.65	4.07827e-16		-2.65	0.000934117		-2.65	0.000934117
-0.825	0.0626227		-2.6	1.42985e-15		-2.6	0.0010977		-2.6	0.0010977
-0.675	0.0774824		-2.55	4.89903e-15		-2.55	0.00128679		-2.55	0.00128679
-0.525	0.127368		-2.5	1.64034e-14		-2.5	0.00150476		-2.5	0.00150476
-0.375	0.253675		-2.45	5.36734e-14		-2.45	0.00175537		-2.45	0.00175537
-0.225	0.554052		-2.4	1.71628e-13		-2.4	0.00204271		-2.4	0.00204271
-0.075	0.670806		-2.35	5.36317e-13		-2.35	0.00237129		-2.35	0.00237129
0.075	0.672929		-2.3	1.63779e-12		-2.3	0.002746		-2.3	0.002746
0.225	0.654885		-2.25	4.88763e-12		-2.25	0.00317215		-2.25	0.00317215
0.375	0.576341		-2.2	1.42542e-11		-2.2	0.0036555		-2.2	0.0036555
0.525	0.455342		-2.15	4.06247e-11		-2.15	0.00420222		-2.15	0.00420222
0.675	0.358754		-2.1	1.13146e-10		-2.1	0.00481892		-2.1	0.00481892
0.825	0.273842		-2.05	3.0796e-10		-2.05	0.00551262		-2.05	0.00551262
0.975	0.235631		-2	8.1913e-10		-2	0.0062908		-2	0.0062908
1.125	0.176193		-1.95	2.12919e-09		-1.95	0.00716131		-1.95	0.00716131
1.275	0.148596		-1.9	5.40853e-09		-1.9	0.00813237		-1.9	0.00813238
1.425	0.150719		-1.85	1.3426e-08		-1.85	0.00921257		-1.85	0.00921258
1.575	0.144351		-1.8	3.25702e-08		-1.8	0.0104108		-1.8	0.0104108
1.725	0.130552		-1.75	7.72139e-08		-1.75	0.0117361		-1.75	0.0117362
1.875	0.104017		-1.7	1.78885e-07		-1.7	0.0131979		-1.7	0.0131981
2.025	0.0679297		-1.65	4.05002e-07		-1.65	0.0148055		-1.65	0.0148059
2.175	0.0658069		-1.6	8.96074e-07		-1.6	0.0165683		-1.6	0.0165692
2.325	0.0658069		-1.55	1.93746e-06		-1.55	0.0184959		-1.55	0.0184978
2.475	0.0339649		-1.5	4.0938e-06		-1.5	0.0205972		-1.5	0.0206013
2.625	0.0360877		-1.45	8.45325e-06		-1.45	0.0228813		-1.45	0.0228898
2.775	0.0222894		-1.4	1.70578e-05		-1.4	0.0253567		-1.4	0.0253738
2.925	0.0254737		-1.35	3.36378e-05		-1.35	0.0280313		-1.35	0.0280649
3.075	0.0148596		-1.3	6.48239e-05		-1.3	0.0309123		-1.3	0.0309771
3.225	0.0137982		-1.25	0.00012208		-1.25	0.0340063		-1.25	0.0341284
3.375	0.00530701		-1.2	0.000224678		-1.2	0.0373186		-1.2	0.0375433
3.525	0.00424561		-1.15	0.000404091		-1.15	0.0408536		-1.15	0.0412577
3.675	0.00318421		-1.1	0.000710232		-1.1	0.0446143		-1.1	0.0453245
3.825	0.00636841		-1.05	0.0012199		-1.05	0.0486022		-1.05	0.0498221
3.975	0.0021228		-1	0.00204764		-1	0.0528173		-1	0.0548649
4.125	0		-0.95	0.00335882		-0.95	0.057258		-0.95	0.0606168
4.275	0.00318421		-0.9	0.00538421		-0.9	0.0619204		-0.9	0.0673046
4.425	0.0021228		-0.85	0.00843454		-0.85	0.0667991		-0.85	0.0752336
4.575	0.0010614		-0.8	0.0129123		-0.8	0.0718863		-0.8	0.0847986
			-0.75	0.0193175		-0.75	0.077172		-0.75	0.0964895
			-0.7	0.0282423		-0.7	0.0826442		-0.7	0.110886
			-0.65	0.0403509		-0.65	0.0882885		-0.65	0.128639
			-0.6	0.0563392		-0.6	0.0940879		-0.6	0.150427
			-0.55	0.0768725		-0.55	0.100024		-0.55	0.176897
			-0.5	0.102503		-0.5	0.106074		-0.5	0.208577
			-0.45	0.133568		-0.45	0.112216		-0.45	0.245784
			-0.4	0.170088		-0.4	0.118424		-0.4	0.288512
			-0.35	0.211665		-0.35	0.12467		-0.35	0.336335
			-0.3	0.257411		-0.3	0.130926		-0.3	0.388337
			-0.25	0.30592		-0.25	0.137159		-0.25	0.443079
			-0.2	0.355298		-0.2	0.143339		-0.2	0.498637
			-0.15	0.403257		-0.15	0.149432		-0.15	0.552689
			-0.1	0.447275		-0.1	0.155403		-0.1	0.602678
			-0.05	0.484808		-0.05	0.161218		-0.05	0.646026
			0	0.513534		0	0.166843		0	0.680377
			0.05	0.531585		0.05	0.172243		0.05	0.703828
			0.1	0.537748		0.1	0.177383		0.1	0.715131
			0.15	0.531605		0.15	0.182231		0.15	0.713836
			0.2	0.513573		0.2	0.186754		0.2	0.700327
			0.25	0.484863		0.25	0.190922		0.25	0.675785
			0.3	0.447342		0.3	0.194707		0.3	0.642049
			0.35	0.403333		0.35	0.198083		0.35	0.601416
			0.4	0.355379		0.4	0.201025		0.4	0.556404
			0.45	0.306001		0.45	0.203513		0.45	0.509514
			0.5	0.257488		0.5	0.205528		0.5	0.463016
			0.55	0.211737		0.55	0.207057		0.55	0.418794
			0.6	0.170152		0.6	0.208089		0.6	0.378241
			0.65	0.133624		0.65	0.208615		0.65	0.342239
			0.7	0.102549		0.7	0.208631		0.7	0.31118
			0.75	0.0769102		0.75	0.208139		0.75	0.285049
			0.8	0.056369		0.8	0.207141		0.8	0.26351
			0.85	0.0403738		0.85	0.205644		0.85	0.246018
			0.9	0.0282594		0.9	0.20366		0.9	0.231919
			0.95	0.0193299		0.95	0.201203		0.95	0.220533
			1	0.0129211		1	0.19829		1	0.211211
			1.05	0.00844059		1.05	0.194942		1.05	0.203383
			1.1	0.00538828		1.1	0.191184		1.1	0.196572
			1.15	0.00336148		1.15	0.187039		1.15	0.1904
			1.2	0.00204934		1.2	0.182539		1.2	0.184588
			1.25	0.00122096		1.25	0.177711		1.25	0.178932
			1.3	0.000710876		1.3	0.172589		1.3	0.1733
			1.35	0.000404472		1.35	0.167206		1.35	0.16761
			1.4	0.000224899		1.4	0.161595		1.4	0.16182
			1.45	0.000122205		1.45	0.155791		1.45	0.155913
			1.5	6.48925e-05		1.5	0.149829		1.5	0.149894
			1.55	3.36747e-05		1.55	0.143743		1.55	0.143777
			1.6	1.70772e-05		1.6	0.137568		1.6	0.137585
			1.65	8.46314e-06		1.65	0.131337		1.65	0.131345
			1.7	4.09875e-06		1.7	0.125082		1.7	0.125086
			1.75	1.93988e-06		1.75	0.118834		1.75	0.118836
			1.8	8.97224e-07		1.8	0.112623		1.8	0.112624
			1.85	4.05538e-07		1.85	0.106476		1.85	0.106476
			1.9	1.79129e-07		1.9	0.100418		1.9	0.100418
			1.95	7.73218e-08		1.95	0.0944745		1.95	0.0944746
			2	3.26169e-08		2	0.0886655		2	0.0886655
			2.05	1.34458e-08		2.05	0.0830105		2.05	0.0830105
			2.1	5.4167e-09		2.1	0.0775265		2.1	0.0775265
			2.15	2.13249e-09		2.15	0.0722281		2.15	0.0722281
			2.2	8.2043e-10		2.2	0.0671275		2.2	0.0671275
			2.25	3.08461e-10		2.25	0.0622349		2.25	0.0622349
			2.3	1.13334e-10		2.3	0.057558		2.3	0.057558
			2.35	4.06937e-11		2.35	0.0531026		2.35	0.0531026
			2.4	1.4279e-11		2.4	0.0488726		2.4	0.0488726
			2.45	4.89631e-12		2.45	0.0448697		2.45	0.0448697
			2.5	1.64076e-12		2.5	0.0410941		2.5	0.0410941
			2.55	5.3731e-13		2.55	0.0375443		2.55	0.0375443
			2.6	1.71952e-13		2.6	0.0342175		2.6	0.0342175
			2.65	5.37768e-14		2.65	0.0311093		2.65	0.0311093
			2.7	1.64356e-14		2.7	0.0282144		2.7	0.0282144
			2.75	4.90884e-15		2.75	0.0255265		2.75	0.0255265
			2.8	1.43277e-15		2.8	0.0230383		2.8	0.0230383
			2.85	4.08674e-16		2.85	0.0207418		2.85	0.0207418
			2.9	1.13915e-16		2.9	0.0186287		2.9	0.0186287
			2.95	3.10306e-17		2.95	0.01669		2.95	0.01669
			3	8.2604e-18		3	0.0149166		3	0.0149166
			3.05	2.1489e-18		3.05	0.0132991		3.05	0.0132991
			3.1	5.46304e-19		3.1	0.011828		3.1	0.011828
			3.15	1.35724e-19		3.15	0.010494		3.15	0.010494
			3.2	3.2952e-20		3.2	0.00928769		3.2	0.00928769
			3.25	7.81828e-21		3.25	0.0082		3.25	0.0082
			3.3	1.81278e-21		3.3	0.00722202		3.3	0.00722202
			3.35	4.10753e-22		3.35	0.00634516		3.35	0.00634516
			3.4	9.09537e-23		3.4	0.00556115		3.4	0.00556115
			3.45	1.96817e-23		3.45	0.00486212		3.45	0.00486212
			3.5	4.16208e-24		3.5	0.00424057		3.5	0.00424057
			3.55	8.60123e-25		3.55	0.00368946		3.55	0.00368946
			3.6	1.73706e-25		3.6	0.00320213		3.6	0.00320213
			3.65	3.42825e-26		3.65	0.00277239		3.65	0.00277239
			3.7	6.612e-27		3.7	0.00239447		3.7	0.00239447
			3.75	1.24623e-27		3.75	0.00206301		3.75	0.00206301
			3.8	2.29544e-28		3.8	0.0017731		3.8	0.0017731
			3.85	4.13178e-29		3.85	0.00152021		3.85	0.00152021
			3.9	7.26796e-30		3.9	0.00130021		3.9	0.00130021
			3.95	1.24937e-30		3.95	0.00110933		3.95	0.00110933
			4	2.09881e-31		4	0.000944159		4	0.000944159
			4.05	3.44555e-32		4.05	0.000801623		4.05	0.000801623
			4.1	5.52775e-33		4.1	0.000678943		4.1	0.000678943
			4.15	8.66645e-34		4.15	0.000573634		4.15	0.000573634
			4.2	1.32781e-34		4.2	0.000483477		4.2	0.000483477
			4.25	1.9881e-35		4.25	0.000406495		4.25	0.000406495
			4.3	2.90898e-36		4.3	0.000340936		4.3	0.000340936
			4.35	4.15956e-37		4.35	0.000285253		4.35	0.000285253
			4.4	5.81244e-38		4.4	0.000238081		4.4	0.000238081
			4.45	7.93729e-39		4.45	0.000198225		4.45	0.000198225
			4.5	1.05923e-39		4.5	0.000164638		4.5	0.000164638

## Sheet: 6D
Chromosome	Start	End	Palbo_Rep1	Palbo_Rep2	Palbo_Rep3	DMSO_Rep1	DMSO_Rep2	DMSO_Rep3
chr1	29095	87905	-0.201244	-0.268369	-0.122575	0.0133345	-0.133923	0.110182
chr1	90995	97705	-0.479627	-0.762614	-0.485599	0.29849	-0.404655	0.0210913
chr1	98695	127505	-0.182466	-0.22073	-0.0375104	0.138574	-0.328311	0.14106
chr1	261295	298805	-0.201191	-0.384275	-0.24053	0.141581	-0.170351	0.0118678
chr1	410695	483305	-0.0361827	-0.293858	-0.111283	0.15653	-0.288631	0.0931792
chr1	600995	602405	-7.79081	-7.79081	-0.278574	0.994897	0.00366876	-7.79081
chr1	647295	719605	-0.143512	-0.334692	-0.144393	0.115641	-0.177767	0.0461038
chr1	808195	810005	-7.44968	0.283127	0.456593	1.57945	-7.44968	-7.44968
chr1	858095	908205	-0.162795	-0.131564	-0.243395	-0.0141791	0.0687311	-0.0574124
chr1	10783795	10785404	-2.05389	-2.76122	-7.38548	-7.38548	1.22561	-0.609398
chr1	16772095	16800005	-0.0503317	-0.0982585	0.0263654	0.0603141	-0.0698716	0.00659896
chr1	18602095	18669705	-0.0345348	-0.116953	-0.146903	-0.0661943	-0.0202851	0.0824408
chr1	21405095	21431105	-0.0189895	-0.0385593	0.00571991	0.0157348	-0.0174919	0.00156458
chr1	22294995	22314605	0.0260869	-0.091032	0.0337253	0.254046	-0.044841	-0.254881
chr1	24878195	24886805	-0.403735	-0.0707249	0.176672	0.179785	-0.0660106	-0.13288
chr1	24917995	24933705	-0.030384	0.0668082	-0.0482523	-0.085556	0.117549	-0.0399497
chr1	25137895	25163105	-0.166946	-0.0947702	-0.0254879	0.0580532	0.0933083	-0.16468
chr1	26034295	26035604	-8.23884	-1.79258	-0.627587	-0.350759	0.068269	0.223263
chr1	26074896	26078405	-7.17128	-1.65728	-7.17128	0.355967	-0.630761	0.103426
chr1	26089495	26095505	-0.330551	-0.235564	-0.0730079	0.239593	-0.429665	0.106893
chr1	30157995	30186705	-0.359385	0.171786	0.00277113	0.0998506	-0.0840908	-0.0218649
chr1	32461395	32469505	0.234913	0.167139	-0.21055	-0.157946	0.235054	-0.10975
chr1	33181195	33216505	-0.0562096	0.111338	0.177262	0.111235	-0.188499	0.0598116
chr1	36348595	36350505	-7.32499	-1.95948	0.507598	0.784611	-0.524022	-0.781052
chr1	37797196	37799205	-0.124418	-0.84925	-1.40488	0.273061	-0.714628	0.241558
chr1	38039095	38050005	-0.0346431	-0.119105	0.0158934	0.130311	0.0882384	-0.247424
chr1	38301495	38324705	-0.343686	0.0323401	-0.136161	0.470658	-0.195017	-0.433046
chr1	42061295	42083105	-0.289147	0.0200372	-0.240862	-0.0234723	0.0340603	-0.0112267
chr1	42477296	42479505	-7.73281	-7.73281	-1.41197	-1.13701	1.02678	-0.977598
chr1	44377295	44433705	-0.289385	-0.329019	-0.401839	-0.0335537	0.0368766	-0.00419149
chr1	44435195	44472405	-0.277418	0.0673543	0.000404137	0.0156695	0.0628697	-0.0823191
chr1	44490295	44493504	-1.44769	-2.16311	-7.39461	0.478885	-0.729851	0.00485096
chr1	47207095	47240705	-0.093251	-0.108603	-0.224533	-0.0696109	-0.0674308	0.127989
chr1	47408995	47473405	0.116127	-0.0157823	-0.0474241	-0.11257	0.0313086	0.0746736
chr1	50408395	50439505	-0.104385	-0.18565	-0.175643	-0.0499589	-7.80628e-05	0.0483621
chr1	59838095	59864405	-0.311951	-0.233516	-0.131107	0.107967	0.0254656	-0.144834
chr1	59925795	59937305	-0.360293	-0.286242	0.00559179	0.0157753	-0.0084273	-0.00747852
chr1	62875195	62896205	0.0165764	-0.0135251	0.022184	0.243895	-0.109118	-0.170297
chr1	62947695	62958005	-0.16655	0.17444	0.310889	-0.0652026	-0.290783	0.294818
chr1	63303595	63368605	-0.225703	-0.225245	-0.289108	-0.0532409	0.066253	-0.0156115
chr1	69564595	69573605	0.0673043	0.0858602	0.195635	0.0879922	-0.261299	0.141136
chr1	75118195	75153105	-0.163582	-0.235855	-0.262529	0.0376025	0.0140803	-0.0532155
chr1	81789795	81867605	-0.301228	-0.20904	-0.246635	0.0155809	-0.0201766	0.00436421
chr1	81906995	81956905	-0.205651	0.0010781	-0.170911	0.0215665	-0.0540858	0.0310201
chr1	83404095	83412805	-0.157967	0.0709822	0.00623333	0.108193	-0.0556866	-0.0589143
chr1	84987095	85025905	-0.117979	-0.117352	-0.113327	0.0236251	-0.0543796	0.0292493
chr1	85031295	85064905	-0.316406	-0.168042	-0.345051	-0.04184	0.0974815	-0.0608777
chr1	85140795	85238205	-0.356514	-0.173335	-0.293515	0.0397644	0.0517196	-0.0961065
chr1	85514595	85540705	-0.282556	-0.200494	-0.0829533	0.136088	-0.311996	0.131658
chr1	90100795	90125705	-0.319993	-0.13573	-0.0918772	0.00247836	0.0431769	-0.0470695
chr1	90690195	90756105	-0.254101	-0.250825	-0.319929	-0.0951214	0.060156	0.030305
chr1	90817495	90857205	-0.298264	-0.264175	-0.311135	0.0430059	-0.0488013	0.00432534
chr1	91409895	91427105	-0.18637	-0.331915	-0.222582	0.169399	0.112544	-0.332285
chr1	92464595	92499305	-0.0739485	-0.169844	-0.221313	-0.0532608	-0.0175824	0.0681311
chr1	100542496	100543605	-2.12232	-7.94584	-7.94584	-7.94584	1.58106	-7.94584
chr1	108203395	108217105	-0.00476793	-0.0844581	-0.100197	0.105667	-0.044971	-0.0668827
chr1	108234495	108264405	-0.168385	-0.115124	-0.0269062	0.062183	-0.0278469	-0.0364185
chr1	108360695	108393205	-0.246033	-0.0796461	0.0519808	0.0602179	-0.0052303	-0.0573983
chr1	109442395	109484905	-0.167801	-0.1668	-0.186352	-0.0661901	0.08255	-0.0204064
chr1	109736495	109753605	0.0768626	0.114741	-0.108302	0.207221	-0.0813632	-0.151405
chr1	110060195	110104805	0.0182957	-0.0823772	-0.101952	-0.054521	0.0189167	0.0340572
chr1	110191096	110192205	-1.40601	-3.10728	-8.21673	-0.107133	0.633262	-0.942027
chr1	110560995	110573305	-0.259875	0.119444	0.198085	-0.0272082	-0.279946	0.257084
chr1	110596495	110628205	0.0622879	0.069809	0.0805136	-0.0831717	0.0584009	0.0210661
chr1	110645295	110697905	-0.32448	-0.132426	-0.262677	0.0216491	-0.0229749	0.000980194
chr1	111979596	111981505	-0.1433	-1.27616	-7.21491	-7.21491	0.166697	0.903642
chr1	114833095	114866605	-0.538109	-0.125622	-0.286424	0.0751839	-0.137553	0.0530349
chr1	114905795	114935505	-0.117731	-0.146185	-0.0247306	0.0187763	0.0243032	-0.0440745
chr1	114967895	114981705	0.0143567	-0.233815	0.172261	-0.2902	0.0577854	0.190734
chr1	115821295	115856105	-0.0906887	-0.0589445	-0.0892706	0.00955881	0.0373605	-0.0482365
chr1	118968195	119014405	-0.0335452	-0.138151	-0.18089	-0.076027	0.0218317	0.0511435
chr1	120837795	120842405	-0.240301	-0.123336	-0.0893485	0.5272	-0.098457	-0.678444
chr1	120858895	120901305	-0.254852	-0.190004	0.0230449	0.0937404	0.0184605	-0.120312
chr1	121075595	121092205	-0.438043	-0.153888	-0.00276798	0.0682416	-0.0860152	0.013556
chr1	121390395	121400405	-0.186001	-0.306098	-0.162766	0.0943543	-0.219061	0.102037
chr1	125087095	125094205	-0.170844	-0.312045	-0.351909	-0.0376863	-0.264701	0.255093
chr1	143283395	143325905	-0.252874	-0.357626	-0.240415	0.0655843	-0.200224	0.115134
chr1	143327395	143360805	0.201305	-0.0308219	0.180971	-0.060243	-0.0771232	0.128229
chr1	143419095	143531505	-0.278538	-0.360476	-0.254514	0.052558	-0.161045	0.0956154
chr1	143856795	143887305	-0.544848	-0.400317	-0.286968	0.0429702	0.0171	-0.0621374
chr1	144070895	144090605	-0.0522664	-0.171788	0.0580454	0.0440352	-0.143241	0.0888521
chr1	144127195	144152305	-0.247755	-0.318776	-0.433287	0.127339	-0.0933298	-0.0433996
chr1	144242895	144328305	-0.257358	-0.334098	-0.190625	0.0288923	-0.0832912	0.0508424
chr1	144330495	144404005	-0.290375	-0.362427	-0.256174	0.0237791	-0.165014	0.12626
chr1	144461095	144475205	-0.160178	-0.0353024	-0.0923601	0.0126424	-0.0513339	0.0372484
chr1	144571495	144636005	-0.321529	-0.372463	-0.243212	0.0724135	-0.223894	0.127335
chr1	144638195	144721705	-0.227643	-0.36474	-0.257102	0.0181742	-0.119132	0.092994
chr1	144768395	144839705	0.214707	-0.15949	0.208392	0.0834355	-0.188728	0.0882545
chr1	144870295	144889605	0.000912636	-0.182288	0.011334	0.0769562	-0.292842	0.17494
chr1	145221295	145233505	0.006371	-0.0958336	-0.120351	-0.0163612	-0.180588	0.174961
chr1	145235195	145269805	-0.33981	-0.319125	-0.152667	-0.0044838	-0.0736468	0.0743275
chr1	145424495	145496305	0.0744683	0.0279	0.0210724	0.0175424	-0.0567592	0.0375157
chr1	145503495	145607905	-0.140863	-0.0537607	-0.109722	0.0252637	-0.0124637	-0.0131357
chr1	146000395	146002205	-6.70602	-1.26827	-6.70602	0.162813	-6.70602	0.903774
chr1	147011995	147015405	-1.67627	1.30807	-1.49875	-1.54188	-7.53972	1.40664
chr1	147029595	147045505	-0.27626	-0.129056	-0.608235	0.114302	-0.114493	-0.00891108
chr1	147063195	147096405	0.0381472	-0.057474	0.0427489	0.00120365	-0.0179927	0.0165812
chr1	148012895	148062905	-0.087512	-0.241366	-0.117017	-0.000459778	-0.0952349	0.0897677
chr1	148979795	148992105	-0.564728	-1.22729	-1.46477	0.581126	-0.774381	-0.121324
chr1	149045895	149056105	-0.0758845	-0.451384	-0.365713	0.0421446	-0.0379056	-0.00536425
chr1	149229195	149231005	-7.50505	-7.50505	-2.86757	0.940496	-7.50505	0.104748
chr1	149562495	149601905	-0.291039	-0.137191	-0.0110064	0.212732	-0.361306	0.0876799
chr1	149765595	149789005	-0.384616	-0.264802	-0.106518	0.0506949	0.075837	-0.135643
chr1	151737795	151757605	-0.179988	0.00177297	-0.0512041	-0.0769288	0.0463363	0.0275604
chr1	151785495	151789204	-0.765831	-1.48769	-0.325955	-0.310971	-1.03589	0.770774
chr1	152039295	152093305	-0.325738	-0.184932	-0.173317	0.0248697	0.0470161	-0.074781
chr1	152095295	152146405	-0.206942	-0.119398	-0.142658	0.0543144	-0.0302599	-0.0256314
chr1	152506195	152523005	0.0151741	-0.0920488	0.223005	-0.100017	0.117709	-0.0262538
chr1	153252995	153310905	-0.0845599	-0.0514004	-0.139436	0.110403	-0.0493699	-0.0677701
chr1	154042495	154044004	1.35657	-6.61692	-6.61692	0.497895	-6.61692	0.657786
chr1	154478995	154526105	-0.0686193	-0.142673	-0.160739	-0.0336273	-0.0100808	0.0426475
chr1	154545696	154553305	-0.712915	-0.153085	-0.409813	1.06214	-0.858652	-1.4719
chr1	154624295	154666205	-0.160029	-0.0621489	-0.0736649	-0.154027	0.0507843	0.0914412
chr1	154866795	154871305	-0.08524	-0.291491	-1.17531	-0.553907	0.639432	-0.39382
chr1	155011295	155013205	-6.94842	0.972584	-6.94842	1.16118	-6.94842	-0.404486
chr1	155075595	155076704	-7.10594	-0.0281802	0.464874	-7.10594	-7.10594	1.57796
chr1	155626395	155636405	-0.118029	0.0873881	0.103816	-0.188235	-0.039533	0.20082
chr1	156381695	156384804	-1.19219	-0.924902	-0.636916	0.743311	-0.469596	-0.727809
chr1	156399395	156459305	0.0136995	-0.075119	-0.121801	-0.0602183	0.0106531	0.0474959
chr1	156613795	156615904	-0.0855965	-0.806063	-6.60966	0.629812	-6.60966	0.528468
chr1	157912495	157921805	-0.53617	-0.227415	-0.49423	-0.420746	0.30703	0.0226211
chr1	158159495	158166405	0.0449683	-0.021269	-0.109877	0.561343	-0.311174	-0.477196
chr1	158169395	158205905	-0.313053	-0.253907	-0.36818	-0.0504182	0.0422232	0.00668467
chr1	158513395	158527705	-0.425129	-0.526053	-0.387727	0.437586	-0.448598	-0.131456
chr1	158695795	158748905	-0.528071	-0.522453	-0.357043	0.158034	-0.101529	-0.0706792
chr1	159686895	159694505	-0.115627	-0.0165653	-0.305509	0.283144	-0.356124	0.00273183
chr1	159963895	159968005	-0.600695	-0.233384	0.555412	-0.103385	0.316027	-0.278836
chr1	160084496	160087405	-1.07662	-1.38715	-7.15892	-0.363436	-0.357954	0.52849
chr1	160674495	160699805	-0.16332	-0.232072	-0.00899966	0.136278	-0.0262794	-0.121888
chr1	160783895	160786705	-0.887899	0.426616	-0.347687	0.343136	-1.37953	0.429905
chr1	161253295	161254904	-1.35475	-8.24722	-1.17574	0.358359	0.777991	-8.24722
chr1	161389195	161391205	-1.13355	-0.134893	-0.112773	-0.00510869	-0.412369	0.324403
chr1	162064995	162078905	-0.160272	0.172448	0.0212711	-0.0611205	0.0197448	0.0394199
chr1	165336795	165408005	0.00713404	0.109285	0.0726521	-0.011969	0.0100028	0.00188062
chr1	165439595	165448505	-0.0495156	-0.0193545	0.105693	0.100644	0.0590772	-0.174705
chr1	165581195	165584704	-7.1371	-0.829332	-0.876869	-0.60205	0.978015	-1.42884
chr1	166158295	166160404	-0.684288	-1.40476	0.33613	0.0311202	0.0366152	-0.0702238
chr1	171836295	171860805	-0.421631	0.119924	0.00629499	0.0440762	-0.0774749	0.0303535
chr1	172492096	172493305	-7.05898	-7.05898	1.24133	-7.05898	0.941083	0.10102
chr1	177160295	177181305	0.0892248	0.0790457	0.0803121	0.0302699	-0.0195158	-0.011249
chr1	180215995	180264905	-0.0624294	-0.201781	-0.209316	-0.0667881	-0.00901904	0.0724088
chr1	181478395	181479704	-8.43314	-0.995185	-8.43314	0.673842	-8.43314	0.487271
chr1	197889895	197944605	-0.284636	-0.308623	-0.391261	-0.0105743	-0.00808978	0.0184839
chr1	200020795	200059305	-0.162932	-0.175218	-0.314745	-0.0513664	0.0500137	-0.000428026
chr1	200062195	200085905	-0.226134	-0.115974	-0.233686	-0.0693766	0.077352	-0.0117762
chr1	201232595	201250205	-0.505917	-0.235641	-0.381271	-0.0130335	0.0912857	-0.0836391
chr1	202253595	202272305	-0.252223	0.0065827	0.0977026	0.0755763	-0.336667	0.20708
chr1	202968495	203000605	-0.0696131	0.036301	0.0100689	0.0466069	-0.00796743	-0.0399711
chr1	203105595	203118205	0.0895569	-0.0655094	-0.0136696	0.0318519	0.0509567	-0.0866226
chr1	203286595	203288505	-1.19035	-0.924745	-0.433743	-7.27264	0.842466	0.26354
chr1	205412295	205438805	-0.0729835	0.0214007	-0.0639761	-0.0195501	0.0449684	-0.0265002
chr1	205883996	205888005	-1.32836	-0.925933	0.304784	1.3783	-1.33808	-7.69312
chr1	206968395	207002805	-0.211852	-0.0573283	-0.0952219	0.0156773	-0.0510956	0.0340339
chr1	207436495	207473205	-0.334708	-0.25637	-0.16522	-0.0359753	0.0862846	-0.0543995
chr1	207630195	207677205	0.115939	0.0958434	-0.0201127	0.0816921	-0.01805	-0.0676745
chr1	208258695	208262404	-0.730218	-1.04264	-1.06083	-0.275358	0.212744	0.0212865
chr1	209920395	210105505	-0.344014	-0.222034	-0.294994	0.0236206	-0.0013334	-0.0226593
chr1	210158695	210175705	-0.425262	-0.260985	-0.554885	0.0162272	0.0711539	-0.092137
chr1	212595095	212609805	-0.296156	-0.281039	-0.267728	0.0504317	-0.0179255	-0.0339042
chr1	214175495	214203605	-0.220081	-0.00204878	0.194356	0.19065	-0.158913	-0.0543583
chr1	216707995	216730705	-0.252326	-0.158933	-0.279829	0.0297228	0.0566895	-0.0906376
chr1	218150695	218182205	-0.0392642	-0.0929582	-0.133409	0.0213664	-0.0551721	0.032242
chr1	218219395	218222105	-0.910223	-0.940392	-0.468746	-0.383588	0.898967	-1.43932
chr1	220515595	220535005	-0.254365	-0.115578	-0.095518	0.0485234	0.0154619	-0.0663985
chr1	220886295	220898605	-0.355007	-0.169914	-0.283528	0.115803	-0.240758	0.0977754
chr1	221116695	221118805	-7.77394	-7.77394	-1.79904	-0.534461	-7.77394	1.20478
chr1	223922695	223942805	-0.00463791	-0.00394778	0.0614022	0.0250476	-0.0609679	0.0340269
chr1	227957695	227967705	-0.845735	-0.00678278	0.0196429	0.40596	-0.323888	-0.190807
chr1	227982695	227991805	-0.523237	-0.354059	-0.281364	0.0815512	0.151648	-0.267067
chr1	227996896	227998404	0.475481	-0.247766	-6.50374	-6.50374	-6.50374	1.57432
chr1	228024495	228032505	-0.0668277	-1.02185	0.0631159	-0.0589553	0.38905	-0.453023
chr1	228034195	228036105	-1.54568	-2.84033	-1.106	0.165933	0.906677	-8.20583
chr1	228501595	228503604	-6.85561	-0.259011	-6.85561	0.450544	0.45604	-1.93416
chr1	229350495	229364205	-0.188176	-0.104746	-0.192383	0.165779	-0.133364	-0.0491203
chr1	229759395	229776305	-0.146874	-0.125153	0.158391	-0.296006	0.114286	0.141507
chr1	231043895	231050805	-0.330808	-0.18201	0.123393	0.118006	-0.0615612	-0.0641031
chr1	233982195	233992505	-0.455888	-1.14659	-0.0896594	0.226059	-0.490466	0.161654
chr1	234199295	234210104	-0.297555	-0.207832	-0.0878635	0.156424	-0.479256	0.224203
chr1	234273095	234282905	0.0487958	-0.585333	-0.389092	0.209291	-0.0190867	-0.222594
chr1	237050696	237056105	-1.40348	0.228256	0.345319	0.150521	-1.41316	0.598881
chr2	282695	283904	-5.59508	0.95691	-5.59508	-5.59508	-5.59508	1.56493
chr2	10071995	10092105	0.0473614	-0.0196276	-0.173783	0.0351901	-0.0930951	0.0535268
chr2	20650195	20677505	0.144125	-0.0309388	-0.00967704	-0.00574709	0.0149627	-0.00933501
chr2	27255995	27274805	-0.0249904	-0.0184905	-0.0625474	0.00372634	-0.0167343	0.012849
chr2	31216895	31234705	0.0270438	-0.118642	0.131632	-0.319772	0.281916	-0.0247445
chr2	31317795	31319805	-8.84193	-0.330352	-1.07941	0.0431018	-0.534822	0.3555
chr2	31774995	31801105	-0.133129	-0.0540646	0.177268	-0.0203892	0.257074	-0.288098
chr2	39658995	39685805	-0.0463498	-0.162245	-0.10721	0.051947	0.0189174	-0.0737908
chr2	40638695	40663905	-0.279192	-0.188496	-0.217952	0.0393547	0.0586815	-0.103407
chr2	44012795	44017504	-0.622065	-0.354782	-2.72506	0.729962	0.100524	-1.89303
chr2	44787495	44818305	-0.0154389	-0.0151122	-0.196785	0.0324541	0.0409008	-0.07629
chr2	44846195	44892005	-0.143945	0.0341993	-0.032527	-0.00850137	0.0243726	-0.0161938
chr2	44893995	44909105	0.0768435	0.10106	-0.130407	-0.0916439	0.0728437	0.0140116
chr2	44917095	44957205	-0.101708	-0.238715	-0.277918	-0.112552	0.0244104	0.0813196
chr2	57441195	57464005	-0.675463	-0.333548	-0.344643	0.344491	0.133733	-0.659339
chr2	60526395	60584005	-0.188227	-0.133953	-0.157004	-0.0175571	0.0127273	0.00465955
chr2	63050595	63081405	-0.337922	-0.250742	-0.283223	-0.0224742	0.0793639	-0.06054
chr2	66388795	66390905	-8.16702	-1.63682	-1.20363	-0.194398	0.0731918	0.103022
chr2	66575595	66587905	-0.305455	-0.152457	-0.152666	-0.202578	0.0811518	0.10184
chr2	68337895	68350405	-0.528025	-0.285704	-0.212741	0.132282	-0.0458796	-0.0965377
chr2	70433095	70438105	-0.414449	-0.398384	-0.296045	0.0202617	-0.507087	0.358638
chr2	70544195	70558505	-0.0474893	0.0453624	0.0422434	-0.136274	0.105562	0.0203719
chr2	70763195	70776305	-0.0893525	-0.0149858	-0.170081	0.0745187	-0.076911	-0.00158085
chr2	70784095	70804505	0.0566367	0.003158	-0.125092	-0.0352089	0.0604982	-0.0272577
chr2	70825395	70929505	-0.0530153	-0.174519	-0.158752	-0.0861306	-0.00565381	0.0866008
chr2	70944795	70984305	-0.0793087	-0.0833267	-0.0759649	0.0166317	0.000488899	-0.0173205
chr2	71019995	71021104	-7.74852	-2.63907	-7.74852	1.58048	-7.74852	-7.74852
chr2	72138095	72151805	0.0215511	-0.00398902	0.0129794	-0.162184	0.0829654	0.066449
chr2	72891895	72940305	-0.161573	-0.258084	-0.274916	-0.072285	-0.013314	0.0814156
chr2	73209696	73213705	0.341448	0.0971962	-0.417439	-0.255856	0.620075	-0.676791
chr2	74598895	74620005	-0.100031	0.0453099	0.0760871	0.199331	0.011164	-0.244572
chr2	86417195	86436205	-0.205484	-0.288453	0.27605	0.100741	-0.175834	0.0599371
chr2	86798896	86800505	-0.716804	-7.60927	-7.60927	1.58003	-7.60927	-7.60927
chr2	87206795	87222605	0.123061	-0.368973	-0.250872	0.118422	0.0321892	-0.165061
chr2	87363695	87375905	-0.170979	-0.692303	-0.182258	0.254654	-0.520132	0.150095
chr2	88113195	88114504	-7.99401	-1.54775	-7.99401	0.628596	-0.100423	-0.940144
chr2	88248595	88266805	-0.368108	-0.241449	0.00114756	-0.0480669	0.0539212	-0.00768701
chr2	88369895	88425805	-0.475627	-0.28792	-0.256457	0.142961	-0.122811	-0.0329279
chr2	88435995	88479105	-0.214741	-0.220178	-0.206556	-0.0541115	0.0556911	-0.00367536
chr2	89581495	89655305	-0.288968	-0.264447	-0.0946934	0.0824041	-0.104185	0.0156245
chr2	89765395	89772105	-0.337468	-0.426944	0.0789454	0.28789	0.0134966	-0.377542
chr2	90257095	90263505	-0.421318	-0.53406	-0.369323	0.0510651	0.0901224	-0.152789
chr2	90310895	90351105	-0.0881691	-0.190559	-0.150814	0.0370836	-0.00369524	-0.0342778
chr2	90354495	90370505	0.112822	-0.0809079	0.0226916	-0.0376421	-0.0179247	0.0539478
chr2	91426095	91492005	-0.0585004	-0.138232	-0.0489804	0.0617138	-0.0388136	-0.0249715
chr2	91561495	91585004	-0.0750954	-0.0293712	0.00254777	0.0861736	-0.347511	0.20478
chr2	91656095	91729505	-0.202087	-0.325543	-0.171549	0.0322656	-0.158455	0.112899
chr2	91763795	91773205	-0.133353	-0.196561	-0.566834	-0.454078	0.412248	-0.0903943
chr2	91782795	91821805	-0.112416	-0.236597	-0.102207	0.0346124	-0.0959252	0.0566479
chr2	91998495	92078605	-0.0990646	-0.1977	-0.111984	0.00867088	-0.0737862	0.0618875
chr2	94256095	94293705	-0.232553	-0.165533	-0.145957	-0.0966383	0.0216721	0.0699152
chr2	94795095	94831205	-0.350534	-0.10364	-0.225972	0.116194	-0.0982666	-0.0262439
chr2	94834995	94878705	-0.0244063	-0.0369962	0.00471268	-0.0674305	0.0152674	0.0496657
chr2	94883495	94982105	-0.0585139	-0.063191	0.0324415	0.0791422	-0.0449767	-0.037555
chr2	95012495	95015605	-0.622015	-1.66007	-7.34048	0.0941743	-0.220179	0.10311
chr2	95419995	95527405	-0.241425	-0.277629	-0.281567	0.0265018	-0.100315	0.0685075
chr2	95533895	95657905	-0.239518	-0.240821	-0.269569	0.0444654	-0.0916393	0.042985
chr2	96474595	96481605	-0.405787	-0.340667	-0.192235	0.126657	-0.0968364	-0.0392542
chr2	96993095	97086105	-0.19207	-0.145818	-0.234465	0.0532681	-0.0650988	0.00935772
chr2	97314495	97402605	0.0944208	0.0398459	0.131844	0.0121175	-0.0207531	0.00841147
chr2	97592195	97607805	-0.00499402	-0.131493	0.0882278	-0.0609716	-0.0483594	0.103459
chr2	97633395	97643005	-0.246469	-0.344287	-0.20595	0.193361	-0.0419421	-0.175877
chr2	98721295	98737005	0.059385	0.036496	-0.213851	0.033221	-0.0295268	-0.00438639
chr2	100089295	100110505	-0.244296	-0.438179	-0.182843	0.131041	-0.15463	0.00942345
chr2	100308795	100343905	-0.166639	-0.0402179	-0.20892	0.0761753	-0.0393212	-0.039981
chr2	100445995	100459504	-0.59853	-0.208829	-0.216519	0.180097	-0.150201	-0.0500319
chr2	102291795	102305305	-0.0925871	-0.406728	0.0677953	-0.162087	-0.156581	0.273957
chr2	102415295	102433805	-0.61649	0.132983	0.160339	0.417358	-0.344555	-0.189402
chr2	102609295	102610404	-0.564937	-8.68985	-2.42963	1.00122	-8.68985	-0.00594777
chr2	102625996	102630805	-0.134581	-0.128422	0.114843	-0.411124	0.175797	0.161403
chr2	105466895	105521605	-0.0805934	-0.163168	-0.159672	0.0508375	0.054447	-0.111426
chr2	109734195	109794105	-0.135424	-0.200817	-0.131799	-0.00866956	-0.0898414	0.0927016
chr2	109976296	109977605	-7.66263	-7.66263	-7.66263	-0.356473	0.644476	-0.608766
chr2	110211395	110270805	-0.256947	-0.160518	-0.103665	-0.000237929	0.0622405	-0.0647983
chr2	110342995	110346005	-0.796747	-1.92261	-7.24198	-0.0816864	0.726849	-1.32183
chr2	110579495	110634805	-0.121818	-0.253764	-0.244562	-0.000974479	-0.0266302	0.0271039
chr2	110787295	110807105	0.0668986	0.0248575	0.0685058	-0.101815	0.0883438	0.00718303
chr2	110983595	111027205	-0.0952508	-0.0429467	-0.0331928	-0.151228	0.0513161	0.0885576
chr2	111075895	111095505	-0.0932724	-0.0119365	-0.000182179	0.282525	-0.193233	-0.137592
chr2	111112795	111118005	-0.97949	-0.744209	-0.95116	-0.195949	0.0928282	0.0848025
chr2	111746995	111760705	-0.190569	-0.30434	-0.0693485	-0.174279	0.139812	0.01725
chr2	111772295	111785405	-0.363538	-0.0366036	0.123033	-0.176128	0.0109279	0.147074
chr2	112945395	112987005	-0.208843	0.0239926	0.0497681	0.0569477	0.104642	-0.17705
chr2	113014795	113061405	-0.109255	-0.0674702	0.027653	0.0684657	-0.0309358	-0.040061
chr2	113498195	113585305	-0.0458165	-0.112941	-0.0368333	0.0677499	-0.110951	0.0369486
chr2	118214395	118215504	-7.8224	-1.15612	-0.9835	-7.8224	0.706445	0.447636
chr2	118833795	118866205	0.0354718	-0.0499758	-0.0788786	-0.112158	0.03489	0.0708263
chr2	121024795	121038405	-0.157708	-0.0420069	-0.0768391	-0.0291635	-0.00760919	0.0360067
chr2	130414995	130433805	-0.0577514	-0.0310192	0.0655961	0.021854	-0.420438	0.307474
chr2	130688395	130704205	-0.303579	-0.00192794	-0.0515882	-0.00669404	0.0301107	-0.0239462
chr2	131173995	131182205	-0.462029	-0.273458	-0.123188	0.236486	0.230617	-0.624724
chr2	131185195	131186205	-7.39946	-0.608831	-0.436076	-7.39946	-7.39946	1.57925
chr2	131356495	131370005	-0.105967	-0.134144	-0.122794	-0.0348892	-0.0381266	0.0703542
chr2	132034695	132042805	-0.0793711	-0.0112206	-0.0272139	-0.0958291	0.0146422	0.0759636
chr2	137191395	137209805	-0.220367	-0.329397	-0.346176	0.315232	-0.158866	-0.217493
chr2	152082195	152110005	-0.0986975	-0.0135669	-0.152716	0.0412797	-0.0035247	-0.0388746
chr2	161408895	161473705	-0.37049	-0.351277	-0.469115	0.00574673	0.00496547	-0.0107723
chr2	162828095	162844105	-0.282125	-0.0414551	-0.283903	0.0200347	0.153336	-0.194496
chr2	168899395	168914405	-0.541438	-0.581599	-0.272913	0.353339	0.0809305	-0.589039
chr2	169336395	169403905	0.0519787	-0.0643382	0.0288694	-0.0742714	-0.0134313	0.0833086
chr2	169409495	169410704	-8.74054	-0.974975	-2.01607	1.47196	-8.74054	-2.16047
chr2	170697795	170737605	-0.0447219	-0.163616	-0.189227	-0.00757921	-0.0365128	0.0429677
chr2	170738595	170842005	-0.0173585	-0.0447951	-0.0775284	-0.0427605	0.00279617	0.0388074
chr2	172725795	172744105	-0.347984	-0.262211	-0.319557	0.0850705	-0.100948	0.00983534
chr2	173395895	173404405	0.132287	0.109977	-0.0245455	0.0754254	-0.0627961	-0.016072
chr2	174266495	174347305	-0.29561	-0.29663	-0.357519	-0.0255959	0.00967057	0.0155827
chr2	174989295	175020805	-0.429279	-0.263465	-0.416945	0.0141939	0.0242458	-0.0392436
chr2	176052595	176129605	-0.310273	-0.41732	-0.462349	-0.0890378	0.0282381	0.0567006
chr2	176178395	176200905	-0.184277	-0.00938603	-0.240583	-0.0172026	-0.0366059	0.0522869
chr2	179841095	179883605	-0.1504	-0.245956	-0.218622	-0.0344063	0.0534231	-0.0205712
chr2	181594096	181595805	-6.845	-0.756599	-6.845	-6.845	-6.845	1.57657
chr2	181694995	181700205	-0.0092436	-1.65314	0.0927771	-0.212738	0.169689	0.0176174
chr2	190389595	190414805	-0.0834239	0.15825	-0.119554	-0.0345484	0.18257	-0.170135
chr2	199459295	199481805	-0.106479	-0.111683	-0.278641	0.0471928	-0.0879929	0.0369137
chr2	199781795	199879405	-0.248996	-0.211084	-0.303974	0.0484153	-0.0597375	0.00925108
chr2	200717295	200729805	-0.302431	-0.0630526	-0.0707624	0.166202	-0.140243	-0.0431507
chr2	201800395	201824605	-0.405962	-0.253785	-0.277246	-0.0637465	-0.0464823	0.104242
chr2	206234495	206317305	-0.365585	-0.307752	-0.412033	0.0437923	-0.0475742	0.00233272
chr2	206427195	206452205	-0.177089	-0.0509757	-0.0723053	-0.0309461	-0.0445955	0.0726685
chr2	208398495	208411305	0.235167	-0.00293696	-0.0457347	0.0561904	-0.0251236	-0.0327621
chr2	210213695	210229905	-0.176444	0.0493777	0.13485	-0.165999	0.184359	-0.0404127
chr2	213138495	213155305	-0.0965977	-0.283533	-0.351934	0.267328	-0.294402	-0.0276557
chr2	217276795	217280705	-1.77449	-0.407324	-2.31779	0.509341	-0.0672253	-0.684717
chr2	218035495	218065305	-0.309717	-0.0111476	-0.162973	0.200034	-0.0877704	-0.135588
chr2	222264795	222329005	-0.242724	-0.286567	-0.3627	-0.0878303	0.0598337	0.0239191
chr2	230849595	230851004	-2.33647	-2.07265	-7.84441	0.941298	-7.84441	0.104865
chr2	230913895	230925205	-0.108076	-0.183427	-0.291488	0.00299053	0.0625159	-0.0684838
chr2	232371595	232377104	0.282809	-0.77784	-0.484911	0.234026	0.399554	-0.986253
chr2	232441696	232443604	0.0175926	-3.64857	-8.04865	0.0609521	0.328631	-0.512462
chr2	236154695	236184405	-0.204364	-0.306068	-0.294457	-0.136964	0.0717173	0.0560313
chr2	237804395	237849905	-0.404039	-0.24407	-0.317762	0.122354	-0.0314166	-0.100002
chr2	240078895	240124405	-0.0351235	-0.0195604	0.0397647	0.0450899	-0.0099181	-0.0363725
chr2	240546295	240547405	-1.17408	-7.9848	-2.70587	-0.457554	0.544047	-0.297389
chr2	240786895	240834805	0.0827921	0.02832	-0.00522073	-0.0331439	-0.00534623	0.037608
chr2	241540995	241543405	0.273292	-0.647104	0.240401	-0.00439928	0.459438	-0.671076
chr2	242014795	242061405	-0.0557179	-0.0440032	0.0647812	0.0902938	0.086031	-0.194349
chr2	242068895	242100405	-0.330637	-0.327254	-0.305344	0.188239	0.0203113	-0.240504
chr2	242149695	242169605	-0.0869392	-0.339593	0.0819876	0.541848	-0.652666	-0.139139
chr3	1303695	1369805	-0.554831	-0.290864	-0.267541	0.0213913	0.0756082	-0.102749
chr3	1628095	1633805	0.0873217	-1.28643	-0.283116	0.595718	-2.04069	0.316989
chr3	11845995	11849904	-0.933543	-2.22818	-0.174031	0.195288	0.369997	-0.82957
chr3	11985096	11987305	-0.740508	0.106349	-1.28935	-7.20116	-0.0198841	1.00496
chr3	11993095	12027005	0.0158397	0.0642794	0.0660824	0.0437803	0.00814863	-0.0536068
chr3	15126995	15199905	-0.0109664	-0.0123758	-0.0216245	0.0453029	-0.00371522	-0.0429441
chr3	25425295	25435005	-0.155919	0.0177176	0.254167	0.193516	-0.197886	-0.0223522
chr3	27707295	27736205	-0.21771	-0.27113	-0.380865	-0.0730641	0.0739453	-0.00463572
chr3	28563495	28584805	-0.0766498	-0.068078	-0.133536	0.111338	0.0372575	-0.162284
chr3	32810195	32843205	-0.00374076	-0.0120948	-0.064109	-0.0325131	0.073391	-0.0437985
chr3	37617295	37618505	0.323581	0.0101246	-6.95305	-0.532187	-6.95305	1.2019
chr3	39208296	39209505	-5.59508	0.379615	1.1294	-5.59508	-5.59508	1.56493
chr3	39497695	39506905	-0.0674561	0.00786525	-0.252721	-0.0222284	0.206596	-0.215366
chr3	39823696	39828205	-0.558613	-1.28347	-0.574476	0.284515	-0.292444	-0.0506794
chr3	44140395	44172605	-0.101587	0.115879	0.0872349	-0.0966463	0.236549	-0.173605
chr3	45760095	45813305	-0.106698	-0.135848	-0.28739	-0.0846379	0.0751356	0.00506755
chr3	45840795	45887205	-0.132561	0.126536	0.168941	0.0684645	0.0138662	-0.0865958
chr3	48317895	48355305	-0.115411	0.0832138	0.0407665	0.0321926	0.0530497	-0.0892992
chr3	48376695	48399105	-0.183038	0.0643987	0.118089	0.0615116	-0.103343	0.0364226
chr3	49538995	49541804	-1.35436	-0.0222721	-0.152422	0.736186	-0.148889	-1.20993
chr3	50609795	50611805	-0.193961	-6.78443	-2.28526	-6.78443	0.939988	0.100865
chr3	50664595	50690705	-0.280012	-0.228086	-0.0899563	0.0676495	0.0176029	-0.0897033
chr3	53034595	53049905	-0.00587632	0.199709	-0.212736	-0.303044	0.227379	0.0268049
chr3	53481895	53518205	-0.271371	-0.0411645	0.00685112	0.0612146	-0.0459434	-0.017417
chr3	57380596	57383905	-1.67455	-1.81655	-1.64682	-0.389502	0.608632	-0.490468
chr3	62340695	62443205	-0.287275	-0.274158	-0.327394	-0.0412599	0.0495069	-0.00972332
chr3	62494495	62554505	-0.337223	-0.231132	-0.356649	0.0481674	0.0949315	-0.155157
chr3	66946295	66973105	-0.0549294	0.113641	0.0381197	0.150206	0.0736623	-0.255172
chr3	68901895	68920805	-0.13388	0.0841525	0.118592	0.0182566	-0.0575361	0.0375387
chr3	70060595	70086005	-0.439884	-0.133035	-0.397898	-0.015702	0.152882	-0.153548
chr3	71709495	71741805	-0.2035	0.0317814	-0.0279392	-0.0385732	0.0198167	0.017996
chr3	71744095	71871105	-0.140715	-0.0628041	-0.113466	0.0265166	-0.00674496	-0.020173
chr3	75648195	75659905	-0.23399	-0.10955	-0.175975	0.00917652	0.0394929	-0.0501043
chr3	94248795	94281305	-0.338144	-0.160027	-0.224108	-0.0464705	0.0580707	-0.0135891
chr3	95861795	95884705	-0.307458	-0.268714	-0.154067	-0.0355604	0.0306889	0.00410221
chr3	96006595	96022305	-0.0824209	0.154433	-0.133471	0.112055	-0.116717	-0.00440864
chr3	96802295	96837805	-0.230199	-0.261117	-0.173276	0.0542442	0.0401526	-0.0993362
chr3	101706995	101714905	-0.701557	-0.339698	-0.435496	0.147205	0.212521	-0.44641
chr3	112261095	112287005	-0.581939	-0.274974	-0.0985638	-0.040543	0.144441	-0.116522
chr3	112318895	112344005	0.0642554	-0.126527	0.136398	0.193363	-0.0122174	-0.209217
chr3	113514095	113515204	-1.40381	-2.7068	-1.22438	-0.271873	0.317304	-0.111296
chr3	120903995	120915905	-0.366656	-0.154386	-0.0682363	-0.153095	0.0687301	0.0729812
chr3	121834195	121840805	-0.141455	-0.592472	-0.315529	-0.894481	0.376231	0.219231
chr3	123978695	124059605	0.0495244	0.0428354	0.0167888	0.00291514	-0.0309144	0.0274055
chr3	124581295	124594705	0.189358	-0.0248848	0.0253668	0.0989934	-0.0140653	-0.0913008
chr3	124720695	124728805	-0.414921	-0.0692136	-0.17138	-0.408357	0.269753	0.0578561
chr3	125890695	125895405	0.0801795	-0.142716	-0.0234325	-1.43596	0.727328	-0.036777
chr3	126131995	126149005	-0.370007	-0.0145686	-0.151378	-0.0369715	0.0375464	-0.00153823
chr3	126159795	126195505	-0.115517	-0.0216642	-0.166982	-0.00887225	0.0505621	-0.0432555
chr3	126522195	126552505	0.122028	0.0726512	0.108307	-0.0439791	0.0097267	0.0331717
chr3	126554795	126592505	-0.0848919	0.112273	-0.037693	0.076082	0.0209127	-0.102763
chr3	127625795	127632305	0.150897	-0.13958	-0.0634843	-0.0296936	-0.307736	0.277941
chr3	127696295	127698505	-7.67151	-1.52259	-0.359719	-0.0831897	-1.07024	0.659734
chr3	128035795	128050505	-0.114593	0.0484931	0.208578	0.0568417	0.00123817	-0.0604646
chr3	128486095	128497605	0.0201775	0.0918887	-0.0179565	0.0972304	-0.0327201	-0.0698959
chr3	128927495	128929004	-6.92301	0.544527	-0.49495	-6.92301	0.778797	0.351695
chr3	128992295	128993804	-6.7584	-0.50243	-6.7584	0.937901	-6.7584	0.104369
chr3	130341495	130349005	-0.215356	-0.514232	-0.365178	0.289199	-0.270612	-0.0754126
chr3	137095795	137102404	-0.796588	0.569801	-0.0516951	0.00384331	-0.351831	0.279463
chr3	137757095	137789705	-0.0736516	-0.0931019	-0.153154	-0.06807	0.040015	0.025684
chr3	138306095	138324005	-0.372095	-0.323163	-0.254001	-0.107073	0.129048	-0.0321545
chr3	138927595	138972805	-0.00397739	-0.16447	-0.233055	-0.0913184	0.0279333	0.0590574
chr3	140037196	140038705	-7.01353	-7.01353	0.144775	-7.01353	-7.01353	1.5775
chr3	141037595	141038704	-8.05708	-8.05708	-0.224492	1.27193	-8.05708	-0.782374
chr3	147323695	147436805	-0.34406	-0.402452	-0.485105	-0.0715921	0.0373987	0.0316083
chr3	148563295	148568205	0.0611765	-0.216838	0.0743311	0.479413	-0.108988	-0.559396
chr3	155727795	155751005	-0.0961501	-0.244564	-0.207008	-0.0121371	0.110335	-0.106407
chr3	156286295	156296805	0.0997302	-0.093657	-0.0704748	-0.0641253	0.102874	-0.0445913
chr3	158061495	158111705	-0.200661	-0.228356	-0.299324	-0.00170072	-0.00277643	0.00446655
chr3	165187995	165205005	-0.113729	-0.221473	-0.294132	0.00302851	0.0806449	-0.0886413
chr3	172410795	172461705	-0.149587	-0.0310501	-0.136057	-0.0336215	0.0182189	0.014822
chr3	180728595	180751005	-0.115078	-0.137663	-0.0771861	0.0978284	0.0346995	-0.143221
chr3	184464495	184546905	-0.0212994	0.0310448	-0.0334829	-0.006036	0.0196542	-0.0138314
chr3	185140295	185163405	0.0069703	0.0871486	-0.0583794	-0.00249706	0.0399501	-0.0385232
chr3	186417295	186418605	-1.45121	-1.59542	-8.04168	0.843351	0.265428	-8.04168
chr3	186654196	186659205	-7.61902	-1.29933	0.347936	0.403447	-0.00423844	-0.555823
chr3	197351895	197353305	-7.29206	-7.29206	-7.29206	-7.29206	0.502418	0.657213
chr3	198046195	198155105	-0.529784	-0.495386	-0.524102	0.0538244	0.0690356	-0.131358
chr3	198229595	198236305	-0.473308	-0.165857	0.14107	0.582463	-0.955114	-0.0191773
chr4	19495	27605	0.190028	-0.214439	0.111202	0.131493	-0.100727	-0.0409567
chr4	30995	36705	0.380217	0.0510937	-0.0576343	0.0942202	-0.580938	0.337977
chr4	1396695	1397804	-7.20811	0.451048	-7.20811	-7.20811	0.324634	0.799825
chr4	1455095	1456204	-7.2747	-1.1863	-0.435802	-7.2747	-7.2747	1.57874
chr4	1535396	1536905	-7.38329	-1.12731	-0.955226	1.0472	-7.38329	-0.108581
chr4	4014195	4021405	0.581625	0.192977	-0.508599	-0.186172	0.0663278	0.103017
chr4	4116996	4123005	-0.0446975	-0.0100354	-0.647855	0.292649	-1.41017	0.484235
chr4	4851495	4880405	-0.062727	-0.125545	-0.142222	-0.0406174	-0.00955507	0.0487417
chr4	13482995	13554005	-0.158421	-0.220779	-0.221708	-0.109222	0.0313958	0.071641
chr4	15763595	15791005	-0.00217875	0.0246647	-0.0652642	-0.0464966	0.0222379	0.0231583
chr4	15792195	15809605	0.057337	-0.0484865	-0.138951	0.103513	0.0579428	-0.176849
chr4	16065595	16113905	-0.176944	-0.204741	-0.192219	-0.0365262	0.022832	0.0129953
chr4	42156696	42158005	-8.69939	-1.84224	-8.69939	0.185642	0.41312	-0.912907
chr4	48990896	48992105	-8.52806	-8.52806	-8.52806	0.201202	-0.527989	0.210169
chr4	52038295	52087005	0.021969	0.0527424	-0.00155687	0.023847	0.0789187	-0.109192
chr4	76237995	76276205	-0.282874	-0.122295	-0.163312	-0.0172405	0.0657018	-0.0509729
chr4	81024795	81044105	-0.0315702	0.066438	0.0506868	-0.0791092	-0.0131572	0.0873765
chr4	89085895	89100005	-0.159111	0.158835	0.104536	0.0189289	-0.079774	0.0573978
chr4	93806395	93852105	-0.270163	-0.264902	-0.326256	0.070073	-0.061972	-0.0111861
chr4	105887795	105906105	-0.0332692	-0.120638	-0.157486	0.068193	0.0139312	-0.0863632
chr4	106999895	107044605	-0.248305	-0.181443	-0.235209	-0.0107394	0.0151179	-0.00450488
chr4	108126695	108180305	-0.249173	-0.23124	-0.231132	0.0330429	-0.0213512	-0.0122824
chr4	110596795	110650805	-0.40134	-0.464348	-0.488805	-0.04926	0.0152858	0.0326883
chr4	110936995	110979705	-0.231108	0.0775115	-0.122823	0.119771	0.0498486	-0.187245
chr4	111629895	111643005	-0.0880694	0.103414	-0.164072	-0.0222998	0.125597	-0.113443
chr4	112119495	112166405	-0.347023	-0.346946	-0.429622	0.0431691	-0.0133361	-0.0308748
chr4	112367595	112462804	-0.411033	-0.264957	-0.307485	-0.0569414	0.0551177	-0.000351746
chr4	112463496	112480805	-0.139038	0.0574508	-0.323699	0.00739127	-0.0961295	0.083144
chr4	112484195	112533105	-0.320381	-0.342912	-0.463794	-0.0192214	0.0139493	0.00506807
chr4	112700195	112718105	-0.257058	-0.0237277	-0.048654	0.0917118	-0.0879849	-0.00936431
chr4	122508595	122522505	-0.302488	-0.0398616	-0.291342	-0.0664598	0.171616	-0.122331
chr4	140557195	140595005	-0.000685358	0.0468481	-0.00206336	-0.0305961	0.00962416	0.0204716
chr4	146621395	146663305	-0.120436	-0.0452957	-0.13737	-0.0837937	0.00183582	0.0774529
chr4	146917695	146928705	-0.7151	-0.507736	-0.449325	0.135046	0.00443494	-0.153938
chr4	148427195	148459305	0.141186	0.0140093	-0.0247371	0.0769417	0.0449435	-0.130401
chr4	152751195	152780905	-0.28011	0.0299308	-0.177464	-0.00311897	-0.0790101	0.0778618
chr4	153784995	153791905	0.026397	-0.114164	-0.156294	0.00325857	-0.156173	0.137944
chr4	155204095	155213005	-0.0431296	-0.0133477	0.00812403	0.0838314	0.0241988	-0.115197
chr4	173505195	173556505	-0.330966	-0.388815	-0.438595	-0.039139	-0.0144371	0.0520284
chr4	174157195	174234305	-0.312631	-0.288683	-0.378487	0.010916	0.0224294	-0.0339585
chr4	183792895	183803005	-0.0283914	0.0410857	0.144249	-0.237064	0.0776057	0.132596
chr4	183898595	183913705	-0.17108	-0.0427547	-0.110961	0.11813	0.0931666	-0.237925
chr4	189045095	189059205	-0.428237	-0.406835	-0.28667	0.181382	-0.0366179	-0.166353
chr4	189494895	189508605	-0.0429122	-0.0922503	-0.149501	-0.108932	0.146614	-0.0502671
chr4	189968795	189984405	-0.203269	0.247587	-0.247645	0.0299445	-0.255438	0.190671
chr5	16595	59705	-0.0894985	0.00968611	0.117906	0.131896	-0.131714	-0.0122853
chr5	163895	168805	-1.17711	-1.21964	-0.351591	-0.720183	-0.714668	0.83482
chr5	551695	612105	-0.212993	-0.36751	-0.284735	0.205952	0.113826	-0.38749
chr5	927795	928904	-6.11638	0.549903	-6.11638	-6.11638	-6.11638	1.57103
chr5	14590496	14602805	-0.502359	-0.467804	-0.239348	0.116584	0.314018	-0.572029
chr5	16160895	16187805	-0.189175	-0.0015153	-0.0883873	-0.129375	-0.0123856	0.130036
chr5	16413595	16437405	-0.200223	0.0395802	0.200955	0.0272929	-0.440147	0.314804
chr5	20661595	20672905	-0.176148	-0.109908	-0.0779294	-0.0244268	-0.0189012	0.0423707
chr5	20784995	20795805	-0.582311	-0.577519	-0.526178	0.227076	-0.132604	-0.124446
chr5	22163995	22184605	-0.148289	-0.256628	-0.0377187	0.104794	-0.481426	0.273086
chr5	22186695	22217805	-0.242578	-0.287413	-0.235215	0.0115046	-0.158674	0.132439
chr5	23033895	23058805	-0.337372	-0.146999	-0.322802	0.0789933	0.0694226	-0.160971
chr5	36784595	36865805	-0.145859	0.105523	-0.0810608	0.127924	-0.0410791	-0.0964182
chr5	37999995	38029905	-0.083802	0.135332	0.0393601	-0.0600521	-0.0716492	0.123297
chr5	38074295	38097505	-0.267264	9.98874e-05	0.162485	-0.038636	0.164102	-0.142486
chr5	39556795	39606805	-0.318536	-0.402882	-0.34568	-0.0244801	0.142915	-0.131801
chr5	39608895	39713405	-0.355682	-0.287585	-0.426085	0.0534124	-0.00733772	-0.0478802
chr5	41571295	41588605	-0.227048	-0.298918	-0.0486622	-0.0520413	0.0935081	-0.0462238
chr5	41975595	41995605	-0.185262	-0.164086	-0.373103	0.0994034	-0.214351	0.0932029
chr5	42008195	42060405	-0.289218	-0.145496	-0.138213	0.0438579	-0.0176899	-0.0272043
chr5	42395695	42413405	-0.425613	-0.497175	-0.306778	0.0408415	-0.0561922	0.0136223
chr5	42880495	43011805	-0.293905	-0.244161	-0.307934	0.00500129	-0.000926217	-0.00408984
chr5	44255895	44320905	-0.198895	-0.183037	-0.22861	-0.11837	-0.0771091	0.177366
chr5	44326095	44420305	-0.267113	-0.154342	-0.283393	0.0107358	0.0126864	-0.023712
chr5	50952895	50996605	-0.214914	-0.148358	-0.191693	-0.0948629	0.115261	-0.0284578
chr5	51307395	51329705	-0.385329	-0.305581	-0.310555	-0.0407287	0.039402	0.000214186
chr5	51353995	51415505	-0.306579	-0.277913	-0.316124	0.0331223	0.0191266	-0.0537483
chr5	54939995	54991605	-0.0776361	-0.0475516	-0.130558	-0.0256528	0.0142966	0.0110162
chr5	55018895	55034205	-0.409315	0.031882	-0.133907	0.107864	-0.211675	0.0824775
chr5	55167795	55253305	-0.223776	-0.260101	-0.313412	-0.035813	0.00117177	0.0338008
chr5	56950395	56976605	-0.299968	-0.0576666	-0.0869383	0.0137271	0.0688278	-0.0868511
chr5	60839995	60845805	-0.11935	0.224687	0.0863175	0.253799	-0.391754	0.06413
chr5	64499295	64520105	-0.193234	-0.0276301	-0.132701	-0.238129	0.0691424	0.141515
chr5	69487995	69495705	-0.0647642	0.146013	0.015748	-0.165488	0.104437	0.0472565
chr5	69753795	69786505	-0.383756	-0.281184	-0.107112	-0.0502432	-0.0323076	0.0791173
chr5	70611595	70641205	0.134307	-0.0417574	0.00259665	0.285706	-0.439987	0.0619171
chr5	71312495	71457105	-0.26565	-0.218807	-0.246697	0.0306702	-0.0285189	-0.00276225
chr5	73159995	73162405	0.0815878	-0.133985	-2.67494	0.317171	0.171049	-0.670616
chr5	73170895	73185105	-0.325749	-0.311695	-0.323861	-0.0119363	0.115302	-0.112416
chr5	73189195	73285905	-0.218609	-0.174365	-0.249939	0.0266608	0.00954559	-0.0369552
chr5	73287095	73376405	-0.126792	-0.233318	-0.211539	-0.0697064	0.0709693	-0.00470229
chr5	73386895	73473305	-0.334513	-0.293706	-0.421947	0.0126231	0.00276803	-0.0155325
chr5	77491395	77546905	-0.0747634	0.119647	0.0179949	0.0222667	0.124591	-0.161253
chr5	77615295	77674105	-0.33049	-0.295328	-0.367623	0.00676983	-0.014327	0.00745111
chr5	77778495	77863105	-0.31871	-0.213058	-0.336338	-0.0410748	0.0238175	0.0163869
chr5	80030395	80048405	-0.250366	-0.106056	-0.208046	0.0764587	0.0392302	-0.123421
chr5	80544595	80580805	0.135116	0.0738026	0.0271751	0.0683549	0.0193608	-0.0923874
chr5	90551695	90568505	-0.392172	-0.263781	-0.27208	-0.20305	0.0959894	0.0874494
chr5	93606695	93616405	-0.599476	-0.265561	-0.256307	0.0768994	-0.106078	0.0231003
chr5	95262095	95311405	-0.172716	-0.0926349	-0.227972	0.0776487	-0.0243351	-0.0567468
chr5	95320595	95322605	-7.30982	-7.30982	-7.30982	-0.00366681	0.997282	-7.30982
chr5	111049695	111093505	-0.244545	-0.237225	-0.197722	-0.0173377	0.031133	-0.0143082
chr5	115165695	115192005	-0.192852	-0.217046	-0.398356	0.0117284	0.0172588	-0.0294369
chr5	122299695	122326005	-0.129364	-0.0622725	0.0823165	-0.00661148	-0.0869513	0.0882258
chr5	123070795	123113605	-0.15638	-0.171082	-0.188873	-0.0919664	0.034897	0.052796
chr5	133408695	133420805	-0.102065	-0.0237476	0.0956804	0.183222	-0.425728	0.163653
chr5	135025795	135047805	0.100938	0.09967	0.0948331	-0.0784879	-0.00232098	0.0766381
chr5	135398995	135428405	-0.55886	-0.337872	-0.473564	-0.0105142	0.000144064	0.0102951
chr5	135519795	135544105	0.070332	0.0815717	0.0792177	-0.0588955	-0.0065854	0.0628891
chr5	135872095	135945705	-0.371915	-0.298438	-0.383863	0.00302764	0.0332172	-0.0371065
chr5	138233795	138248105	0.0272277	-0.0409891	-0.00448062	-0.0418714	0.0146896	0.0262644
chr5	141695795	141697604	-7.75599	-7.75599	-0.170141	0.106664	0.695075	-1.71646
chr5	141865895	141868804	-1.22608	-1.94839	-2.50104	0.334966	0.340481	-1.08169
chr5	141888196	141897505	-0.63238	-0.384993	0.0712016	-0.0684807	-0.26547	0.28028
chr5	146299095	146363905	0.0686725	0.0813756	0.0569553	-0.024987	-0.0530649	0.0748946
chr5	146385195	146442805	0.0296153	0.0666241	-0.00693017	-0.110451	0.065502	0.0387912
chr5	154464395	154503805	-0.16012	-0.289113	-0.302027	-0.0383319	-0.0411386	0.0763294
chr5	161809695	161932805	-0.299436	-0.236835	-0.287508	0.0840637	-0.0560702	-0.031917
chr5	161940395	161979205	-0.348892	-0.174013	-0.174826	-0.0704558	0.0796356	-0.0131714
chr5	162000695	162051105	-0.546899	-0.495116	-0.605415	-0.093941	0.0447484	0.0447955
chr5	162051995	162158005	-0.425413	-0.181555	-0.424554	0.0486891	-0.0205644	-0.029399
chr5	162869395	162870805	-7.52413	-0.76563	-1.58114	-7.52413	0.27035	0.838723
chr5	167569595	167581005	-0.50293	-0.421569	-0.465798	0.191942	0.00160967	-0.223335
chr5	168830095	168856105	-0.218821	0.0554977	-0.0699498	-0.0809677	0.13036	-0.0588787
chr5	168886795	168899805	0.0762697	-0.0318802	0.0809134	0.069943	-0.061527	-0.0114783
chr5	168901495	168933105	-0.0240871	-0.00484301	-0.0318718	0.211077	-0.107261	-0.129577
chr5	171301495	171343605	0.0328685	-0.0657864	-0.140683	-0.108486	0.0243816	0.0777831
chr5	173204895	173274005	-0.00131999	-0.0527694	-0.119793	-0.101124	-0.00709229	0.101109
chr5	174704995	174738705	-0.0853353	-0.241344	-0.256522	-0.0264292	-0.0114387	0.0371008
chr5	174857895	174870005	-0.161391	-0.172647	-0.245668	0.0972122	0.124981	-0.251878
chr5	176447795	176448905	-7.96409	-0.0835587	-0.713307	0.145506	0.564754	-1.2697
chr5	176757495	176774905	0.152514	-0.108325	0.0778657	0.367734	-0.216809	-0.235809
chr5	179819795	179820905	-7.1701	-7.1701	-7.1701	0.939497	-7.1701	0.104602
chr5	180640495	180642004	-0.0343145	-7.01353	-1.16208	-7.01353	-7.01353	1.5775
chr5	180681495	180702605	-0.0355	-0.142712	-0.135394	-0.238629	0.0557237	0.154543
chr5	180708395	180752205	-0.154088	-0.0325715	-0.0111655	-0.0508867	-0.0511488	0.0969226
chr5	181035695	181091405	0.0692723	0.0128647	0.163409	0.0672304	-0.134165	0.0581083
chr5	181096095	181121405	-0.221711	-0.22184	-0.30682	-0.00617072	0.118097	-0.121917
chr6	59295	142705	-0.242165	-0.311997	-0.212143	0.0895163	-0.250394	0.131352
chr6	263395	301505	-0.307176	-0.149759	-0.277391	0.0169429	0.0197481	-0.0374075
chr6	448695	466405	0.202806	-0.039751	-0.102687	0.131627	-0.0445463	-0.0971523
chr6	721195	829705	-0.0932751	-0.0456906	-0.0691779	0.0422795	-0.0177484	-0.0254893
chr6	943895	1022405	-0.0305221	0.030373	-0.0115969	0.0024932	-0.0224933	0.0196885
chr6	1135495	1137805	-2.47509	0.00241717	0.368611	0.106639	0.459474	-0.867114
chr6	1140895	1143305	0.980694	-1.92745	-1.21582	0.0593955	-1.34673	0.645967
chr6	1143995	1321605	-0.0543737	-0.0505482	-0.0951748	-0.01645	0.00274567	0.0135445
chr6	1353295	1408705	-0.142996	-0.245279	-0.300253	-0.0690918	0.00318531	0.062884
chr6	2875795	2895805	-0.367281	-0.368596	-0.39184	-0.00579349	0.107742	-0.110189
chr6	3216695	3238705	-0.0856587	-0.199178	-0.108274	0.126264	-0.0380929	-0.0975872
chr6	4104595	4114505	-0.374147	-0.268299	-0.38937	0.0534371	0.0445203	-0.103262
chr6	4134595	4154205	-0.613968	-0.222551	-0.599259	0.044335	-0.0101039	-0.0353851
chr6	7474995	7591205	-0.223513	-0.156803	-0.182954	0.00180396	-0.0258893	0.0236583
chr6	7709595	7851005	0.0632805	0.0582024	-0.000290386	-0.022582	0.0258195	-0.00365031
chr6	10377095	10431205	-0.228542	-0.27082	-0.362899	-0.0492659	-0.0389758	0.0843723
chr6	10825495	10870105	-0.135771	-0.132254	-0.170308	-0.0676848	0.16231	-0.109741
chr6	10872995	10956905	0.00727306	-0.0899545	0.0681156	-0.0477981	-0.0471286	0.0904843
chr6	10975695	10994305	-0.243378	-0.160725	-0.153601	0.0640985	-0.0881664	0.0198455
chr6	10996295	11069405	-0.244234	-0.243173	-0.304262	0.0140956	0.0120127	-0.0264689
chr6	19689195	19695005	-0.0208972	-0.304013	-0.498545	0.254913	0.27411	-0.743018
chr6	21660895	21669705	0.0969301	0.0134066	-0.12299	0.0217057	-0.0860551	0.0603874
chr6	25639095	25657505	0.00510296	-0.00816799	-0.051605	0.0727605	-0.0531661	-0.0226043
chr6	25815395	25839905	0.0867111	-0.234056	-0.0374559	0.00111955	0.00663975	-0.00779607
chr6	26670795	26830705	-0.397371	-0.464062	-0.341689	0.0357393	-0.0707227	0.0324635
chr6	26962795	26982405	-0.304223	-0.00244708	-0.0396438	-0.0707897	-0.129272	0.1809
chr6	27079195	27083105	-2.02417	-0.550871	0.271	0.0904613	-7.69851	0.948956
chr6	27242495	27280805	0.145467	-0.131781	0.0626659	0.0824566	-0.138893	0.0467909
chr6	27555495	27572505	-0.444459	-0.298855	-0.346016	-0.0748362	-0.050203	0.117362
chr6	28513195	28530505	-0.128796	0.0463027	0.116386	0.0232661	-0.159665	0.122354
chr6	28678195	28708105	-0.193573	-0.160424	-0.37873	-0.0479642	0.0576607	-0.0117001
chr6	28708995	28752605	-0.341347	-0.275321	-0.362389	-0.0543001	0.0222239	0.0305688
chr6	28755795	28797105	-0.505181	-0.509549	-0.58691	-0.0274989	-0.0219678	0.0482249
chr6	28806195	28845105	-0.439634	-0.462934	-0.477779	0.03619	0.002303	-0.0394881
chr6	28894595	28897605	-0.769427	-3.454	-0.00746202	-0.464468	0.412452	-0.0826584
chr6	30179596	30183105	-0.322164	0.0807841	-6.87242	-6.87242	-0.331901	1.13552
chr6	30230295	30259605	-0.225294	-0.0410248	0.0168117	0.24467	-0.261693	-0.0275717
chr6	30343095	30485105	-0.032773	-0.0037513	-0.0569093	-0.0245609	-0.0222311	0.0456827
chr6	31217195	31244005	-0.282377	-0.16947	-0.151835	0.00543894	-0.0399154	0.0335264
chr6	31244895	31335005	-0.00297692	-0.000505479	-0.045621	0.141407	-0.11806	-0.0356471
chr6	31344395	31353305	-0.404107	0.150878	0.273044	-0.0335895	-0.0957549	0.120659
chr6	31354895	31388905	-0.0875525	0.0344232	-0.195631	0.0109912	0.0350619	-0.0472913
chr6	32278095	32328405	-0.136057	-0.106791	0.0244445	0.0304798	0.00855788	-0.039935
chr6	32329195	32366205	-0.593561	-0.355783	-0.436415	0.0781306	-0.0304217	-0.0510753
chr6	32369195	32398205	0.0592246	-0.0251868	-0.134929	-0.0424865	0.148369	-0.119191
chr6	32400695	32440705	-0.226508	-0.140078	-0.0105605	0.0365199	-0.0140677	-0.0231719
chr6	32518195	32526805	0.0370127	-0.0701783	-0.0754079	0.0977342	0.0624093	-0.17511
chr6	32549695	32560505	-0.089421	-0.138597	0.0267953	0.223864	-0.222785	-0.0361808
chr6	32562995	32590905	-0.00854451	-0.142816	0.0572897	-0.100868	-0.0722758	0.158843
chr6	32691595	32722305	-0.0873291	0.0690673	0.139714	-0.0143462	-0.0483058	0.0604949
chr6	32723395	32818005	-0.17652	-0.0452773	-0.1682	0.0346748	0.0266364	-0.0633494
chr6	32861095	32942105	-0.245212	-0.104709	-0.220756	0.0225871	-0.043782	0.0202172
chr6	32983295	33066405	-0.186671	-0.0262473	-0.039492	0.004645	0.0161334	-0.021029
chr6	33087795	33090004	-8.11296	-1.64619	-2.20115	-0.524642	0.0633322	0.333415
chr6	33133596	33156205	-0.106267	0.0487466	0.135874	0.0921052	0.0357589	-0.13768
chr6	34719195	34721005	0.515673	-0.403162	-0.712026	-7.6243	0.24386	0.856607
chr6	35340396	35343405	0.036385	-1.90314	-0.863917	0.534188	0.277345	-1.55677
chr6	38796395	38798004	-6.41727	0.481347	-6.41727	-6.41727	-6.41727	1.57366
chr6	38810095	38832505	-0.380172	0.110518	0.186573	0.133997	-0.0751302	-0.0688258
chr6	38841895	38857905	-0.0762353	-0.0831174	-0.187611	0.345942	-0.285037	-0.138761
chr6	40831395	40845305	-0.164955	-0.0340829	-0.227011	-0.0991468	-0.0936248	0.175365
chr6	41306595	41347005	-0.0882781	0.0535647	0.00427607	0.010816	0.00238442	-0.0133042
chr6	44312495	44353005	0.0768772	-0.0207397	0.0409535	-0.00557987	0.0684943	-0.0660671
chr6	46008895	46019005	0.0625879	-0.126716	0.0699554	-0.173439	0.280246	-0.153812
chr6	46472195	46502305	-0.0580419	0.0660557	-0.0736512	0.0380242	-0.0149647	-0.0238382
chr6	46696695	46706105	-0.833443	-0.344005	0.310414	0.0838842	-0.109317	0.0187846
chr6	46721495	46742805	-0.0580836	0.0325986	0.0192161	0.152375	-0.243973	0.0623782
chr6	50698395	50729505	-0.198704	-0.180797	-0.194988	0.0811889	-0.0909809	0.00464714
chr6	50811495	50855705	-0.202254	-0.263146	-0.260027	0.0438909	-0.027329	-0.0176006
chr6	55166295	55180205	-0.0146709	-0.167124	-0.0905379	-0.00785267	0.0622548	-0.0568934
chr6	57779295	57871205	-0.240403	-0.278176	-0.253871	0.0331745	-0.0248596	-0.0089398
chr6	63261395	63294305	-0.347615	-0.204431	-0.352485	0.0277822	0.0496757	-0.080814
chr6	72165195	72193305	-0.347485	-0.212941	-0.316344	0.0467089	0.0106921	-0.0594118
chr6	77562795	77585305	-0.510428	-0.215981	-0.368063	-0.101914	0.170964	-0.0855979
chr6	79932595	79958305	-0.305398	-0.0863461	-0.144861	-0.116993	0.031388	0.0784701
chr6	83697595	83715805	-0.00239311	-0.0108542	0.0903705	0.161496	-0.109068	-0.0673845
chr6	84720495	84795905	-0.2388	-0.109199	-0.228394	-0.0031878	-0.0152373	0.0182258
chr6	84866795	84937605	-0.333044	-0.314719	-0.37731	0.117081	-0.0234759	-0.102214
chr6	96916795	96934505	-0.0174723	0.00177344	-0.101087	-0.13859	0.0643955	0.0648095
chr6	99567695	99636705	-0.260439	-0.264911	-0.375716	-0.0617336	0.0619368	-0.00285699
chr6	100439295	100480405	-0.238105	-0.289537	-0.430659	-0.0707342	0.0347273	0.0334878
chr6	105984395	106034705	-0.384801	-0.260188	-0.453606	-0.0563534	0.0553214	-0.00112927
chr6	106037895	106107105	-0.360088	-0.364053	-0.495958	-0.0558376	0.0822981	-0.0302345
chr6	106353495	106399005	0.0662719	0.0781371	0.114796	-0.0300201	0.0561073	-0.0277683
chr6	106423895	106447505	-0.190468	-0.182285	-0.195102	0.124961	0.0371575	-0.17881
chr6	106966095	106980705	-0.0523944	-0.109821	-0.146041	-0.0576386	0.0257909	0.0301621
chr6	107718795	107725705	-0.190408	0.340527	-0.352148	0.0451052	-0.0693544	0.0217315
chr6	107791895	107804705	-0.405039	-0.201057	-0.279057	-0.0866443	0.278573	-0.242474
chr6	108076095	108195305	-0.140515	-0.180791	-0.246352	-0.0685768	0.00244153	0.0631274
chr6	111098196	111100105	-0.0474765	-7.70047	-0.600637	-7.70047	0.0940112	0.946999
chr6	116871395	116882405	0.0471103	0.106871	-0.0558769	0.119942	-0.0941387	-0.0343414
chr6	117256295	117282605	-0.193844	-0.205804	-0.193677	0.0118744	0.0110054	-0.0231557
chr6	117896895	117903004	-1.15806	-1.05973	-0.718491	0.704785	-0.285669	-0.863185
chr6	119348695	119364405	-0.42934	-0.414353	-0.373875	-0.0125301	0.108102	-0.103397
chr6	122983395	123013305	-0.128732	-0.2302	-0.141911	0.134058	-0.033327	-0.111758
chr6	123801695	123809805	-0.416157	0.0184118	-0.198954	0.27082	-0.265604	-0.0564064
chr6	125730795	125770205	-0.149574	-0.136535	-0.188915	-0.0398378	-0.0041187	0.0427654
chr6	127669795	127687705	-0.100386	-0.104091	-0.190533	-0.0298356	-0.00654491	0.035616
chr6	133231295	133252905	-0.23276	-0.0848534	-0.226157	0.112178	0.0218064	-0.145746
chr6	133822995	133917905	-0.302069	-0.224494	-0.339309	0.0459306	-0.00200908	-0.0453677
chr6	136974795	137001105	-0.157561	-0.216964	-0.16943	0.0268893	0.0177281	-0.0456951
chr6	137033095	137058505	-0.194472	-0.228375	-0.166797	-0.160339	0.0791732	0.0687019
chr6	137061195	137095205	-0.00451445	0.100704	0.128342	0.123263	-0.0950789	-0.0371425
chr6	137313295	137360705	-0.25292	-0.11485	-0.21845	-0.0550554	0.157965	-0.117583
chr6	137462595	137556805	-0.195079	-0.181063	-0.215241	-0.0688689	0.0432804	0.0231285
chr6	138129395	138176205	-0.122843	-0.109603	-0.173228	0.0013377	0.0678816	-0.0726407
chr6	143663395	143718905	-0.257938	-0.152968	-0.216381	-0.00857251	0.0540691	-0.0473155
chr6	143725195	143756805	-0.248088	-0.232269	-0.272042	0.0735392	0.0607535	-0.144497
chr6	144054895	144079705	-0.290958	-0.112173	-0.0978855	-0.0541788	0.048632	0.00370829
chr6	149918595	150059505	-0.0420496	-0.0918488	-0.121036	-0.0721322	0.0071555	0.0618408
chr6	150135495	150157505	-0.146619	0.0488105	-0.0431996	0.0867201	-0.105478	0.0122824
chr6	151796095	151824205	-0.124949	-0.185856	-0.205142	-0.013862	-0.00754313	0.0211631
chr6	159032095	159073505	0.0163901	-0.104397	0.0254507	0.0566254	-0.0308965	-0.0274426
chr6	166122895	166142405	-0.224354	0.0346952	0.184121	0.122951	0.0380152	-0.177327
chr6	166175496	166179005	-0.438896	-6.98915	-6.98915	0.538095	-0.448633	-0.294758
chr6	168240095	168253205	-0.434117	-0.242422	-0.0405929	0.18591	-0.0873085	-0.118431
chr6	168283095	168301505	0.0952073	0.0818229	-0.187469	0.0380254	0.0435472	-0.0852096
chr6	168430795	168445905	0.234346	0.147893	-0.0284785	-0.0891179	0.0383216	0.0468182
chr6	170282995	170309405	0.0286927	0.0831905	0.0184242	-0.107435	0.0687789	0.0327138
chr6	170588995	170682205	-0.0844853	-0.121966	-0.00293078	0.0970013	-0.125772	0.0199699
chr7	273195	301505	0.144692	0.112421	0.0874194	-0.01344	-0.128134	0.129954
chr7	303195	321905	0.136679	-0.0130632	-0.00745965	0.0765904	0.0759699	-0.165843
chr7	398995	408205	0.0208587	-0.175586	-0.0486187	0.378697	-0.143973	-0.33132
chr7	515995	517605	-7.76439	-7.76439	-1.42275	-0.155121	1.06856	-7.76439
chr7	900295	908605	-0.544221	-1.0289	-0.657932	-0.329456	0.310367	-0.0526853
chr7	1182095	1285905	-0.194403	-0.282778	-0.279246	-0.0741909	-0.0191173	0.0885338
chr7	4582095	4601905	0.0277246	-0.190903	0.135791	0.229061	-0.311087	0.0312455
chr7	8438296	8440805	-2.21108	-6.94854	-1.782	1.04602	-1.50553	-0.778485
chr7	14705795	14707005	-0.491687	-0.485529	-0.632221	0.226238	0.231748	-0.608316
chr7	15674895	15694005	-0.297225	-0.413415	-0.374598	0.0454139	0.0310192	-0.0796502
chr7	19086895	19181905	-0.280614	-0.248011	-0.346338	-0.0251966	0.00901579	0.0158465
chr7	20762295	20809205	-0.283569	-0.387024	-0.447848	0.0228611	-0.045452	0.0215387
chr7	21235595	21259405	-0.188033	-0.206918	-0.139625	0.0229544	0.0234148	-0.0475179
chr7	25848695	25891705	-0.308016	-0.221801	-0.248328	0.0175474	0.0495666	-0.0697413
chr7	26365295	26402105	-0.103445	-0.0319953	-0.0228024	-0.052823	0.168079	-0.132277
chr7	26654095	26746605	-0.15945	-0.0641573	-0.0148306	0.0167906	0.100027	-0.125793
chr7	26804995	26900305	-0.402173	-0.31394	-0.372358	0.0682317	0.0106019	-0.0828457
chr7	26909495	26973105	-0.4907	-0.209671	-0.309682	0.100639	-0.00218964	-0.105833
chr7	27113395	27257305	-0.323608	-0.42778	-0.446359	-0.132011	0.0454245	0.0778649
chr7	29515795	29579405	-0.0231054	-0.0120494	-0.0442207	0.0841433	-0.0475845	-0.0403975
chr7	29728495	29742705	0.0294934	-0.182386	-0.42429	0.198012	-0.157479	-0.0644754
chr7	30935695	30957205	-0.394455	-0.100093	-0.146276	0.084766	0.0671041	-0.16509
chr7	32204495	32205605	0.630606	-7.75648	-0.505699	-7.75648	-0.223737	1.09696
chr7	32271095	32288305	-0.651243	-0.316634	-0.327256	0.110176	-0.236379	0.0999911
chr7	32289995	32328505	-0.302432	-0.124729	-0.174149	0.0670076	0.0818236	-0.161486
chr7	33893595	33914805	-0.204773	-0.0975645	-0.129099	0.193491	-0.101467	-0.11343
chr7	35173695	35197605	-0.0497967	0.0558768	0.082462	-0.00256196	-0.101589	0.0972988
chr7	35214495	35266905	-0.247857	-0.263888	-0.263609	0.0121841	-0.0142577	0.0019504
chr7	43108495	43120705	-0.0155676	-0.12443	-0.0736362	0.043432	-0.0977923	0.0495968
chr7	43811295	43829105	-0.0825072	-0.159026	-0.0181917	0.159156	-0.177076	-0.00162751
chr7	44329196	44330505	-7.89236	-1.44611	-0.862392	-0.586207	1.22014	-7.89236
chr7	48017095	48038505	0.00321203	-0.0985804	0.0306338	0.133796	-0.141556	-0.0053738
chr7	51309495	51318905	0.0295302	-0.00987702	-0.257695	0.160089	0.0157566	-0.198158
chr7	54538495	54554705	0.11738	0.128161	0.00942376	-0.0293242	0.0577009	-0.0301552
chr7	57861195	57875105	-0.343564	-0.219999	-0.049953	0.042932	-0.0464101	0.00209283
chr7	62380595	62383705	-0.27617	-0.343938	-0.351535	-0.139606	0.0752883	0.0547253
chr7	65107595	65144805	-0.224603	-0.341648	-0.278105	0.0442057	0.00425073	-0.0500036
chr7	65505395	65521205	-0.32702	-0.42228	-0.391211	-0.0134966	-0.0527901	0.0638362
chr7	65551195	65651605	-0.182563	-0.213081	-0.0554305	0.0617858	-0.131288	0.0610528
chr7	67588095	67637505	0.00450664	-0.0160634	-0.0202995	0.0805532	-0.116629	0.0289031
chr7	72186795	72196005	-0.313135	-0.316912	-0.726496	-0.449182	0.255319	0.102916
chr7	72339895	72357905	-0.344212	-0.254175	-0.247623	0.229745	-0.167712	-0.0936964
chr7	76653795	76694705	-0.317977	-0.0819112	-0.212559	0.0418728	0.0217585	-0.0658919
chr7	76830395	76891305	-0.590776	-0.030736	-0.178949	0.0392645	0.0447875	-0.087919
chr7	76901895	76946405	-0.391167	-0.176549	-0.210002	0.161436	-0.226627	0.0383931
chr7	79862595	79899105	-0.0989547	0.0698309	0.0749588	0.0981089	-0.0176433	-0.0865297
chr7	88755295	88756604	-8.10579	-0.929204	-1.48718	0.779238	-8.10579	0.356308
chr7	90311395	90334905	-0.219994	-0.111287	-0.0809024	-0.0184803	0.0361566	-0.0183675
chr7	95638295	95681305	-0.305792	-0.215645	-0.0131018	0.18663	-0.135807	-0.0713646
chr7	95744495	95762505	0.14706	-0.0665029	-0.156218	-0.0274584	-0.0507435	0.0750727
chr7	96972895	97079705	-0.23796	-0.302557	-0.345315	-0.0365768	-0.0191488	0.0541117
chr7	97720295	97756005	-0.202507	-0.082268	-0.14418	-0.0549759	0.0416748	0.0116122
chr7	98575895	98645605	0.0213753	0.0896805	0.0742213	0.00383208	-0.00247792	-0.00136202
chr7	99793296	99794705	-6.66873	-6.66873	-0.148606	1.12025	-6.66873	-0.292784
chr7	102687595	102707205	-0.3907	-0.00383798	-0.116036	0.0902228	-0.0323148	-0.0624819
chr7	103176195	103201905	-0.264306	-0.318138	-0.393612	0.0208522	0.0649836	-0.0902372
chr7	103243795	103257705	-0.0950097	0.0295341	0.0432757	0.299492	-0.0324366	-0.3373
chr7	103436895	103484805	-0.194934	0.0346886	-0.0958667	-0.000855799	0.0794004	-0.0831195
chr7	103977495	103998405	-0.214825	-0.050701	0.0944525	0.115141	-0.059439	-0.0629838
chr7	104333296	104335805	-0.841203	-0.575123	-2.92095	-7.12711	-0.700779	1.24951
chr7	104956495	104958405	-7.36345	-7.36345	-0.263614	0.0126628	-0.562482	0.394018
chr7	106628995	106637505	-0.301555	-0.300496	-0.20836	-0.0129727	0.111564	-0.106945
chr7	112605195	112607205	-0.940144	0.13051	-1.17276	1.09482	-0.217485	-7.9419
chr7	117313495	117340705	0.0363759	-0.0767199	0.0126218	-0.00381728	0.0866264	-0.088104
chr7	121323695	121339505	-0.739773	-0.262667	-0.31513	0.153329	0.026444	-0.20196
chr7	122289795	122322605	-0.24635	-0.326694	-0.466115	-0.0331426	0.0203348	0.0122341
chr7	123527595	123536205	0.0661234	-0.0233831	-0.0935839	0.238602	-0.167431	-0.105124
chr7	124025595	124045405	-0.221637	0.000445478	0.0204813	-0.218979	0.166253	0.0267102
chr7	127245595	127256105	0.0712323	0.0610682	0.10687	-0.11946	0.158094	-0.0534093
chr7	128122095	128123504	-0.553071	-2.82675	-7.62468	-1.40768	1.38847	-7.62468
chr7	129772995	129791305	0.0510093	-0.137494	-0.150523	0.0232961	-0.0331375	0.00924494
chr7	129825095	129826505	-7.75967	-0.420651	-7.75967	-7.75967	1.03156	-0.072257
chr7	130715695	130812705	-0.366022	-0.294796	-0.368022	-0.0629484	0.0234895	0.0374235
chr7	135001295	135014605	0.00746301	-0.194889	-0.34413	0.174889	0.0354122	-0.240805
chr7	139531895	139536005	0.0689187	0.270498	-0.19134	-0.208614	-0.852343	0.660607
chr7	141067495	141084205	0.0996492	0.0151466	-0.0754503	-0.042245	0.0989154	-0.0620689
chr7	142230995	142247705	0.0925725	-0.0430522	0.125306	-0.0652426	0.105643	-0.0465613
chr7	142634395	142660305	-0.304811	-0.13252	-0.291622	0.0392567	-0.000657111	-0.0396795
chr7	142786295	142788104	-7.18518	-0.445613	-7.18518	-7.18518	0.269994	0.837803
chr7	143344795	143373005	-0.00626219	-0.121111	-0.0357885	-0.0344633	0.0549561	-0.0221302
chr7	143742795	143764205	-0.707307	-0.560292	-0.838112	-0.101565	0.234189	-0.165316
chr7	151146395	151183905	0.00111793	-0.0310782	-0.0915473	-0.0832193	0.0633088	0.0160565
chr7	151416696	151418105	-7.96046	-1.61256	-0.226957	-0.171484	0.83077	-1.58452
chr7	151903095	151915905	-0.114517	-0.58383	-0.120994	0.0580482	0.133068	-0.213704
chr7	155091395	155134305	-0.0905775	-0.146581	-0.0969049	0.17637	0.00597491	-0.207873
chr7	155351195	155409905	0.0826802	-0.0408073	-0.105115	-0.132636	0.0109361	0.111336
chr7	155413195	155549205	-0.0923977	-0.188296	-0.224894	-0.0866573	0.0192382	0.0633285
chr7	155793095	155794704	-7.25431	-1.6596	-0.912665	-7.25431	1.57865	-7.25431
chr7	155819896	155825805	-0.0657565	-1.77186	0.0399147	-0.121348	0.0753972	0.0384653
chr7	156989395	157038305	-0.112665	-0.177528	-0.210855	-0.107504	0.0123088	0.0884665
chr8	125995	148905	-0.317555	-0.404599	-0.142612	0.242265	-0.401115	0.0838998
chr8	151395	198905	-0.0831132	-0.131822	0.0971822	0.154534	-0.20888	0.0310125
chr8	2107795	2115005	0.524547	0.0494311	0.158294	0.16891	-0.991103	0.457015
chr8	7445295	7448504	-2.47476	-7.84837	-0.59758	-7.84837	1.54122	-3.55204
chr8	7482296	7525605	-0.254426	-0.41945	-0.32946	0.263211	-0.191716	-0.113583
chr8	7800595	7825905	-0.570633	-0.124897	-0.0261034	0.287497	-0.146554	-0.190876
chr8	9889095	9929105	-0.0251279	-0.0725626	-0.087092	0.00443531	-0.0667991	0.0595865
chr8	10721895	10751205	0.200083	0.0410546	0.000522543	-0.0568923	0.0284926	0.0267596
chr8	11364095	11416105	-0.0795979	0.0224191	0.0665954	0.0295673	-0.0326062	0.00236612
chr8	11655695	11750405	-0.207362	-0.320513	-0.342862	-0.059303	0.0110705	0.0462387
chr8	11941595	11956905	-0.189609	-0.0243661	-0.0384985	0.0773077	-0.00769553	-0.0735866
chr8	11974195	12060805	-0.0372475	-0.107481	-0.135255	0.0512785	-0.108589	0.0514729
chr8	12309995	12325205	-0.770015	-0.0187945	0.262921	0.0697576	0.0164961	-0.0908647
chr8	18236895	18302705	-0.209495	-0.0884638	0.0388896	-0.07608	0.0124734	0.0603033
chr8	19927595	19952605	-0.156341	0.0143992	-0.0666391	0.0997455	-0.0093224	-0.0971831
chr8	21783595	21789905	0.0533509	-0.0386261	0.0817655	0.425159	-0.393706	-0.158256
chr8	23603195	23729305	-0.222443	-0.214803	-0.245288	-0.0380623	0.0232611	0.0140464
chr8	24761495	24778505	-0.482334	-0.0714776	-0.207124	0.38056	-0.374901	-0.109367
chr8	24886895	24888905	-1.14756	-0.300071	-0.12678	-0.431873	-0.426376	0.598911
chr8	24891295	24933405	-0.0815474	0.0420172	-0.18378	0.0772623	-0.0390962	-0.0413853
chr8	24937895	24980405	-0.199195	-0.201708	-0.316726	-0.0107335	0.0378751	-0.027952
chr8	25109395	25149905	-0.36505	-0.245577	-0.231247	0.0481894	0.0336288	-0.085512
chr8	25579395	25615105	-0.238092	0.047304	-0.0394803	0.12067	-0.00980415	-0.121027
chr8	25834795	25862005	0.0836643	-0.0888113	0.0134946	0.0664087	-0.332819	0.212768
chr8	25922095	25994605	-0.169364	-0.226265	-0.260637	-0.000199147	-0.0385564	0.0377468
chr8	25996395	26066705	-0.235114	-0.353719	-0.360442	-0.0695396	0.00172736	0.0646897
chr8	26086795	26110505	-0.323566	-0.149638	-0.0548064	0.00248929	0.146464	-0.165823
chr8	26875996	26879505	-6.73787	0.454546	0.251772	-0.780032	0.533398	-0.0434796
chr8	30379995	30396505	-0.209361	-0.227907	-0.412328	0.0449583	-0.0401507	-0.00608176
chr8	31012795	31035605	-0.355067	-0.267242	-0.348074	-0.047746	0.0128488	0.0336626
chr8	38740995	38757205	-0.587609	-0.545453	-0.459859	0.240719	-0.201813	-0.0755792
chr8	41297995	41299204	-6.58008	0.3831	-6.58008	-6.58008	-6.58008	1.57487
chr8	41875995	41877804	-6.03953	-0.0279525	-6.03953	-6.03953	-6.03953	1.57027
chr8	52554795	52557504	-0.520549	0.548143	-1.07005	0.777059	-7.11102	0.355166
chr8	52861095	52949605	-0.114484	0.000326635	-0.0907742	0.105707	-0.0251367	-0.0873489
chr8	53851995	53882205	0.1194	-0.024053	-0.0991982	0.0717098	-0.0568521	-0.0178858
chr8	54432395	54548405	-0.243316	-0.305123	-0.394063	0.00404183	0.0046677	-0.00874923
chr8	56109395	56117205	0.180809	-0.117829	0.196941	-0.281789	0.264041	-0.0341721
chr8	60276895	60288705	0.149445	0.145467	-0.0676817	0.165975	-0.0735325	-0.108165
chr8	61166795	61187805	-0.139061	0.100359	0.327568	0.0354388	-0.139253	0.0937525
chr8	61201595	61216305	-0.173364	-0.0353338	0.350438	0.104635	-0.48183	0.273467
chr8	61964095	61976505	-0.606728	-0.411807	0.0145247	0.202815	0.0106063	-0.248657
chr8	64561095	64594005	-0.110237	-0.209424	-0.259174	-0.0540641	0.0874439	-0.0375696
chr8	66939695	67024705	-0.125796	-0.122349	-0.199866	0.0138362	-0.0166549	0.00265398
chr8	70052995	70083905	-0.0497017	-0.00401692	-0.0906357	0.0102078	-0.0529845	0.0411859
chr8	71542995	71564005	-0.303123	-0.315184	-0.403216	-0.0573876	0.0199136	0.0357626
chr8	76651695	76722105	-0.203577	-0.20498	-0.230856	0.0212963	-0.0458765	0.0235079
chr8	79608295	79616605	-0.116001	-0.0890147	0.166729	-0.0718191	0.0125445	0.0563468
chr8	84171495	84200805	-0.00525949	-0.0762661	-0.134379	0.0442564	0.0373529	-0.0852529
chr8	90059095	90088405	-0.204309	0.0688823	-0.287185	0.255648	-0.0550421	-0.245435
chr8	94622695	94658005	-0.124402	-0.160637	-0.289558	-0.0806745	0.0608408	0.0162269
chr8	98935595	98972805	-0.246103	-0.26998	-0.342101	-0.0793999	0.0150144	0.0608598
chr8	98981595	98986505	0.292343	-0.435976	0.200006	-0.382391	-0.136784	0.40413
chr8	100076595	100100905	-0.137271	0.0456758	-0.0796693	0.0136432	0.041838	-0.0572808
chr8	103468695	103525305	-0.00642193	0.089041	0.0452342	0.0273839	0.0678606	-0.100551
chr8	116872095	116891005	-0.457248	-0.278254	-0.353929	0.0591269	-0.0325458	-0.0284525
chr8	117284595	117285805	-0.551463	-1.8534	-0.691998	0.580084	0.5856	-7.8281
chr8	141850696	141853705	-2.18269	-2.32502	-2.7239	0.510853	0.103007	-0.996835
chr8	142460096	142465405	-1.71846	-1.04857	-1.06667	-1.01185	0.394102	0.250921
chr8	142568396	142573305	-7.06375	-0.45577	-0.168749	-7.06375	0.410429	0.734174
chr8	143416295	143437305	0.0477301	0.0285269	-0.16035	-0.122353	0.13152	-0.020539
chr8	143785096	143790605	-1.53115	-0.170857	-0.112707	0.162839	-6.73132	0.903887
chr9	29095	119105	-0.0519172	-0.160245	-0.136181	0.0363321	-0.0774189	0.038078
chr9	838695	850905	-0.107012	0.14747	-0.0606996	0.0149294	0.00780914	-0.0230199
chr9	902195	912305	-0.0966695	-0.189501	-0.351127	-0.0935098	0.0108091	0.0775708
chr9	920195	999805	-0.272713	-0.313951	-0.422068	-0.0152841	0.0432699	-0.0290116
chr9	1034695	1057505	-0.00640108	0.141682	-0.0122353	-0.0422143	-0.00756063	0.0483251
chr9	5226395	5239405	-0.570974	0.0449043	0.37213	-0.0948342	0.0579892	0.0322509
chr9	5271195	5314505	-0.0682306	-0.128513	-0.133787	0.175482	-0.11614	-0.0770319
chr9	5318095	5357105	-0.1342	-0.0804971	-0.184589	0.000923402	0.0256356	-0.0270403
chr9	16406795	16433805	-0.688276	-0.635214	-0.548814	0.0957778	0.0458639	-0.153515
chr9	16564695	16695705	-0.341493	-0.294954	-0.441268	0.00235725	-0.0142315	0.0117544
chr9	16708095	16776605	-0.310691	-0.331503	-0.353121	0.0780392	-0.000775671	-0.0816824
chr9	16781395	16875405	-0.186059	-0.235053	-0.290442	-0.0600488	0.0911919	-0.035759
chr9	21362995	21439305	-0.0226417	0.0503784	0.0608833	-0.0218065	-0.0406407	0.0604325
chr9	21541895	21587205	-0.496172	-0.475031	-0.590119	0.084029	-0.0704959	-0.0178329
chr9	21617595	21686505	-0.507605	-0.487656	-0.379274	-0.0811738	0.083337	-0.0068749
chr9	21687895	21731605	-0.367113	-0.196817	-0.259648	0.129609	-0.133893	-0.00776253
chr9	21741996	21769105	-0.0188729	-0.142911	-0.719883	0.095726	0.0681688	-0.179495
chr9	21771495	21803605	-0.3737	-0.478174	-0.474139	0.00655157	0.0291722	-0.0364933
chr9	31800695	31846305	-0.219567	-0.232898	-0.309071	0.108302	0.0139332	-0.132362
chr9	32778295	32791405	-0.138472	-0.0661137	-0.00918237	-0.0791822	0.0649802	0.010544
chr9	33517295	33572805	-0.211584	-0.165365	-0.283225	-0.0898715	0.102767	-0.019518
chr9	33627895	33695905	-0.152603	-0.0825367	-0.12875	0.0481081	-0.0126449	-0.0367948
chr9	33746295	33759305	-0.170469	-0.1232	-0.20889	-0.0489569	0.11362	-0.0718381
chr9	34947795	34971505	-0.0795841	-0.113481	-0.133588	0.0394317	0.0271941	-0.0690541
chr9	35441895	35477705	-0.579569	-0.283172	-0.0602605	0.00816962	0.176602	-0.210726
chr9	36996595	37062905	-0.0170272	-0.0674433	-0.155936	-0.0598876	-0.00686327	0.0640648
chr9	37475495	37483205	-0.0120681	-0.147832	0.0655765	0.0941456	0.0127255	-0.114492
chr9	37638995	37711605	0.0149591	0.0829311	0.0703299	-0.0106458	0.0398423	-0.0301028
chr9	38609095	38628005	0.11717	0.0858394	0.105344	-0.185086	0.0940427	0.0745693
chr9	40383895	40410405	-0.378898	-0.316805	0.12993	-0.448952	-0.0844061	0.405178
chr9	40638495	40667605	-0.175929	-0.461054	-0.0195094	0.118729	-0.259425	0.109429
chr9	41055495	41130105	0.258451	0.0403681	0.0779293	0.0827022	-0.192011	0.0916872
chr9	41266995	41281905	-0.330516	-0.0996707	-0.128559	-0.00747194	0.0415908	-0.0351687
chr9	43006095	43040305	-0.605121	-0.651479	-0.715325	0.134598	-0.0702448	-0.0744008
chr9	43274195	43309905	-0.24395	-0.393641	-0.21288	0.0177819	-0.102889	0.0791998
chr9	43313195	43315405	-1.53544	0.306854	-0.515384	-0.0873425	0.401883	-0.439258
chr9	62831595	62895405	-0.0291516	0.0770688	0.0663335	-0.0274534	-0.116277	0.132622
chr9	63437695	63461505	-0.340644	-0.327982	-0.156717	0.166197	-0.201782	0.0121079
chr9	63893395	63894605	-0.463689	-0.196828	-1.99346	-7.16	-7.16	1.57822
chr9	64523595	64551605	-0.760744	-0.288886	-0.319226	0.0264492	-0.127017	0.0919023
chr9	64761895	64773805	0.194987	-0.203045	0.0121585	0.107828	-0.205742	0.0776578
chr9	64774195	64795705	-0.170538	-0.298267	-0.0527702	0.255842	-0.380449	0.0534859
chr9	65247095	65271205	-0.248835	-0.294458	-0.13206	0.132111	-0.144933	-0.000458479
chr9	65735895	65774805	-0.0204328	-0.246787	0.108801	0.0417161	-0.177282	0.119416
chr9	68238395	68243905	-0.290981	-0.0232131	0.470874	0.619216	-1.36167	0.104105
chr9	68300995	68373405	0.105877	-0.0420677	0.0212217	0.0691478	-0.101392	0.0268282
chr9	69315795	69336305	-0.101058	-0.108769	-0.20992	0.00936286	0.0475553	-0.0589283
chr9	77006495	77075605	-0.169743	-0.277287	-0.277096	-0.00226648	-0.00439218	0.00663492
chr9	77106595	77158005	-0.0791457	0.0501901	0.121795	0.148936	-0.118155	-0.0441166
chr9	78153295	78175505	-0.247288	0.213804	0.0794069	-0.0115558	-0.0673288	0.0752922
chr9	84089795	84111405	-0.369117	-0.0198245	0.0210972	0.0454343	0.0509594	-0.101517
chr9	84133295	84145005	-0.193223	-0.141422	-0.520915	0.0658202	0.146421	-0.240418
chr9	85524895	85525905	-6.81876	-6.81876	-6.81876	-6.81876	-6.81876	1.57642
chr9	89226495	89243005	0.00491387	-0.177435	-0.0544045	0.0317889	0.1013	-0.144041
chr9	89692895	89709605	-0.0866453	0.126991	-0.126963	-0.041546	0.104903	-0.0695053
chr9	90067295	90099405	-0.213636	0.027731	-0.174939	-0.0394802	-0.040934	0.0772007
chr9	90160595	90194105	0.0788251	0.111127	-0.0148999	0.0294873	0.0741484	-0.109964
chr9	90784695	90811505	-0.0695339	-0.197797	-0.125087	-0.108943	0.0334383	0.069406
chr9	92789695	92829805	-0.0741194	-0.109403	-0.147828	-0.0611699	0.040622	0.0185719
chr9	93274195	93289705	-0.264078	0.168734	0.093428	0.118079	-0.207561	0.0686179
chr9	93927895	93965705	0.194212	0.0929257	0.0856609	-0.189831	0.0866123	0.0859927
chr9	95511695	95512905	-8.28705	-8.28705	-8.28705	-0.29249	1.12453	-8.28705
chr9	96026296	96028105	-6.87627	-1.43851	-6.87627	-0.995138	-6.87627	1.31603
chr9	97212495	97228105	-0.149214	0.103091	-0.00111768	0.0454561	0.098266	-0.156009
chr9	97495895	97498104	-7.3447	-7.3447	0.549024	1.04776	-0.743428	-1.57619
chr9	97507996	97512005	-1.19439	-2.32693	-1.74576	-0.0195276	-0.302444	0.266117
chr9	97813995	97873905	-0.112761	-0.222826	-0.164484	-0.0728089	0.0471689	0.0228714
chr9	97921295	97955105	-0.0678348	-0.00824568	-0.0229577	0.0387373	0.0612995	-0.105659
chr9	98272095	98273804	-0.684741	-0.196833	-7.49546	0.444865	-0.543787	-0.0696864
chr9	101728795	101746705	-0.315969	-0.111675	-0.35022	0.0322227	-0.0138435	-0.0189316
chr9	104693895	104719705	-0.694416	-0.447409	-0.464536	0.0820496	0.0276766	-0.116989
chr9	109559795	109569305	-0.130143	0.106188	0.0414788	0.19747	-0.0768483	-0.143711
chr9	109667095	109680005	-1.25432	-0.361198	-0.302722	0.314043	-1.01467	0.335565
chr9	113674695	113677005	0.398046	-1.43791	-0.684533	0.588629	-0.251074	-0.608425
chr9	113806495	113827605	-0.337695	-0.240666	-0.125621	0.0035621	0.00490514	-0.00850501
chr9	114514996	114518205	-1.16538	-1.2435	-1.93708	-1.25052	0.554669	0.151693
chr9	117743595	117747805	-0.000716458	0.268006	-0.0849985	-0.424941	0.415316	-0.117881
chr9	121320195	121477905	-0.248035	-0.22007	-0.266748	-0.0124472	-0.000913935	0.0132463
chr9	122185996	122187505	-8.18938	-0.942878	-2.33793	1.08724	-1.06907	-1.32661
chr9	122205295	122238005	0.0703421	-0.0635592	-0.081285	-0.12766	0.00707976	0.110718
chr9	123973895	124041905	-0.122833	-0.176484	-0.239323	-0.105984	0.0516957	0.0487194
chr9	124161795	124189105	-0.120973	-0.0152988	0.0869683	0.0336431	0.00588303	-0.0404965
chr9	124494695	124497104	-2.64283	-7.43479	-1.23268	-0.957993	-0.37295	0.776547
chr9	124509096	124512505	0.271628	-0.0785494	-0.791215	-0.324831	0.261837	0.00375132
chr9	126217396	126218705	-2.11915	-1.85497	-1.1059	0.163567	-7.72451	0.907059
chr9	126251095	126273305	0.0252647	0.122998	0.0828624	-0.00223391	-0.0187979	0.0207581
chr9	126516195	126518105	-1.13296	-1.44521	-0.472385	-0.416997	1.16769	-7.79311
chr9	126658896	126661205	1.01967	1.36568	-6.95382	-6.95382	0.166486	0.902739
chr9	127770395	127772605	0.792781	0.373024	-1.8125	-0.541493	-1.11845	0.889359
chr9	130651095	130672805	0.0931899	-0.013711	-0.0326505	-0.0625533	0.00508323	0.0550602
chr9	132547695	132596205	0.0375243	-0.109367	-0.0936108	-0.0479502	-0.0136646	0.0595175
chr9	132754595	132762905	-0.759189	-0.447764	-0.318702	-1.2259	0.604869	0.0726267
chr9	132834096	132835305	-7.94205	-0.176486	-7.94205	1.27166	-7.94205	-0.782049
chr9	133246295	133256104	0.547448	-0.182116	-0.0205836	0.32971	-0.549315	0.0839209
chr9	136188495	136212305	0.212248	0.0242991	0.0355519	-0.132802	-0.000271427	0.121851
chr9	138175495	138217905	0.0782653	-0.0165353	0.0125521	0.155566	-0.200262	0.0225435
chr9	138288295	138334205	-0.221367	-0.307279	-0.0699862	0.158323	-0.188637	0.00945663
chr10	5341295	5374505	-0.270997	-0.26308	-0.266206	-0.0548133	0.0830068	-0.0320086
chr10	6030895	6085005	-0.0587709	0.0179865	-0.0875284	-0.0347398	0.0395821	-0.00581693
chr10	6474995	6614905	-0.0795736	-0.0176902	0.07708	-0.079902	0.0285371	0.0480977
chr10	6617195	6665805	0.0763708	0.00958343	0.116318	0.0286535	-0.104892	0.07048
chr10	7408995	7436105	0.063523	-0.0026739	-0.0688057	-0.0349158	-0.0796561	0.107859
chr10	7630695	7688405	-0.0671426	-0.0855388	-0.129372	0.0221796	-0.00859547	-0.0138473
chr10	7701195	7710805	-0.160713	0.135409	0.0122484	0.0897761	0.0826022	-0.189567
chr10	8025795	8056805	-0.112467	-0.174405	-0.263295	-0.0717425	-0.00148835	0.0697613
chr10	11003595	11024105	-0.202047	-0.173025	-0.0464605	0.0872091	-0.0909716	-0.00173722
chr10	11819695	11833605	-0.0890682	0.0230914	0.103994	-0.0642774	0.04505	0.0170052
chr10	14156095	14199505	-0.161814	-0.0904267	-0.20287	-0.000221859	0.00618282	-0.00598665
chr10	15442995	15458305	-0.242156	-0.108181	-0.101375	0.0642522	0.0430756	-0.113802
chr10	15503495	15541905	-0.241216	-0.0089189	-0.000696711	-0.0577211	0.0700187	-0.0152443
chr10	15584495	15628505	-0.398156	-0.0948563	-0.188046	0.168138	0.0273918	-0.222254
chr10	15666195	15726905	-0.129901	-0.13367	-0.0867642	0.029059	-0.0209047	-0.00862538
chr10	16514595	16533005	-0.0798796	0.0490824	0.169361	0.148664	-0.027096	-0.135961
chr10	22320295	22326305	-0.501874	-0.817207	-0.479417	-0.166274	0.0346407	0.117106
chr10	22333095	22409405	-0.286014	-0.323266	-0.404242	0.0339766	-0.00406916	-0.0306395
chr10	23020096	23038405	0.0377324	0.0439227	0.123556	-0.171711	0.107667	0.0492497
chr10	23210396	23213405	-0.744637	0.00460416	-7.50848	-0.759869	-7.50848	1.26541
chr10	28302095	28310705	-0.258433	-0.289393	-0.136703	-0.243287	0.194649	0.0154059
chr10	32828095	32874605	-0.300384	-0.0285152	-0.0358392	0.0730797	0.0162796	-0.0943533
chr10	35639995	35667805	-0.270819	-0.132903	-0.126163	0.0534801	-0.0869285	0.0295725
chr10	35669295	35779405	-0.189001	-0.194397	-0.199368	0.00238238	0.0235912	-0.0264097
chr10	35918795	35957005	-0.204663	-0.179904	-0.336808	0.0372905	-0.0238242	-0.0142179
chr10	38460695	38479005	-0.397095	-0.53128	0.0957028	0.389778	-0.24957	-0.23674
chr10	43298595	43304605	0.145083	-0.399885	0.0362457	-0.269831	0.113281	0.122869
chr10	45081595	45110005	-0.36702	-0.24649	-0.125529	0.0971822	-0.194085	0.07887
chr10	45259595	45286405	0.0252883	-0.22569	-0.0712402	-0.158162	0.249299	-0.127835
chr10	45353195	45382605	0.0413104	0.0283083	-0.0924025	-0.0349174	-0.017009	0.0505127
chr10	46103995	46110105	0.0896564	0.152708	0.0152268	-0.667417	0.304344	0.183341
chr10	46270695	46291005	0.056376	0.0489209	-0.0208679	0.186732	0.0659611	-0.295065
chr10	46427095	46437405	-0.512354	-0.302711	-0.403491	0.335003	-0.251322	-0.154419
chr10	47389495	47398605	-0.509651	-0.401328	-0.48125	0.244731	0.0371608	-0.341837
chr10	47944395	47959805	-0.676484	-0.578633	-0.360832	0.0658111	0.2753	-0.428408
chr10	47978595	47989105	-0.143023	-0.369138	-0.18562	-0.0301538	-0.141726	0.156073
chr10	48086195	48140005	-0.191656	-0.321572	-0.140145	0.0956303	-0.122513	0.0184653
chr10	48849695	48876105	-0.486018	-0.127581	-0.0775228	0.331972	-0.00776721	-0.421522
chr10	48909995	48926905	-0.0416539	-0.0628127	-0.0835708	-0.277068	0.207397	0.0287541
chr10	50217095	50269605	0.00966254	0.140476	-0.0847611	-0.0433404	0.0352115	0.00703398
chr10	50710395	50761205	-0.347577	-0.163942	-0.212001	0.0888453	0.0548602	-0.155658
chr10	55622595	55633705	-0.292662	0.108169	-0.0376679	-0.0814405	-0.0435163	0.117162
chr10	59165395	59185505	0.0676192	0.0211308	-0.162134	-0.120827	0.0988638	0.0135126
chr10	68223895	68240205	-0.308806	-0.220168	-0.278433	-0.00329684	0.031218	-0.0285457
chr10	69550995	69552304	1.91277	-6.47432	-6.47432	-6.47432	-6.47432	1.5741
chr10	69622496	69628705	-2.18175	-1.26022	-1.24656	0.579521	-0.731973	-0.146296
chr10	69963595	70029405	-0.229327	-0.0150017	-0.0267437	0.0101421	-0.0503162	0.0387461
chr10	70031495	70078005	-0.024093	-0.0996117	-0.0783987	0.0805047	-0.0395647	-0.0444436
chr10	70241995	70250105	-0.0604363	0.0843896	0.106613	-0.224288	0.155777	0.0425902
chr10	70276695	70279204	-7.15383	-0.60184	0.56381	0.578826	0.584332	-7.15383
chr10	71093895	71119005	-0.046524	0.0915747	0.154142	-0.0359831	0.0417594	-0.00684775
chr10	71120395	71135005	-0.126064	0.101865	0.0933691	0.0678903	0.0798988	-0.160245
chr10	71180296	71181605	-5.49046	-5.49046	1.12815	-5.49046	-5.49046	1.56341
chr10	73343195	73360605	-0.0181607	0.0581422	-0.0546723	0.223364	-0.0554715	-0.20047
chr10	76818295	76820605	-1.18437	-0.662592	-0.535894	0.41907	-1.15776	0.280632
chr10	78108895	78110604	-5.13703	-5.13703	1.1232	-5.13703	-5.13703	1.55737
chr10	79641995	79676005	-0.0482132	0.109112	0.037709	0.106072	-0.0922641	-0.0208431
chr10	79866095	79934005	-0.166454	-0.13025	-0.241266	0.0164322	0.0629021	-0.0831717
chr10	81880696	81882705	-2.10858	-8.69905	-1.92991	0.600251	-0.654071	-0.236953
chr10	87237295	87266205	-0.366363	-0.0930508	0.0855695	-0.303911	-0.168155	0.378474
chr10	87269395	87290705	0.143489	-0.00588259	0.0852937	0.165998	-0.123734	-0.0585193
chr10	87400795	87429605	-0.0392438	-0.0509355	-0.161379	0.161466	-0.147663	-0.0308181
chr10	87440095	87471405	0.0366559	-0.158062	0.101915	0.0259513	-0.0318973	0.00535121
chr10	87473395	87502705	-0.223581	-0.0200432	0.0567624	0.131657	-0.139057	-0.00529632
chr10	91152395	91153504	0.0294205	-7.77486	0.279214	0.334738	0.34025	-1.08047
chr10	91731695	91741305	0.12149	-0.152754	-0.346465	-0.0154293	0.0159258	-0.000667043
chr10	92676995	92723905	-0.200416	-0.179545	-0.248472	-0.0469117	0.0107021	0.0349875
chr10	93081696	93085705	-1.27987	-0.214802	-2.23062	0.0136286	0.60113	-1.07825
chr10	93592895	93594804	-7.66554	-2.30004	-7.66554	1.12017	-0.283932	-7.66554
chr10	93627096	93630005	-7.43264	-0.674141	-0.33281	0.356332	-0.631677	0.103541
chr10	96016595	96021305	-1.08235	-0.983805	0.50545	-0.946755	0.0535424	0.529463
chr10	96289695	96291304	-1.24632	-8.13879	-1.38656	1.20227	-0.52401	-8.13879
chr10	96388595	96432305	-0.088935	0.161315	0.0698093	-0.0348546	-0.00798589	0.0417897
chr10	98603195	98608305	-1.07594	-0.179634	-0.00607864	-1.67054	0.322294	0.5216
chr10	98643995	98657005	-0.00660976	0.168655	0.103797	-0.0238076	-0.00912712	0.0323453
chr10	99225495	99243705	0.0676904	-0.0242553	-0.109469	0.0451787	-0.0666833	0.0191445
chr10	99442795	99462205	0.0396947	-0.052838	-0.049215	0.0789101	-0.0828372	-0.000604338
chr10	99465295	99567905	-0.145439	-0.207768	-0.216116	-0.0584082	0.0165917	0.0399946
chr10	99709495	99711205	0.176973	0.338701	-1.17823	-0.321532	0.680069	-0.742834
chr10	100447295	100488805	0.00865846	0.0583268	-0.0117173	-0.00955659	0.00621764	0.00329019
chr10	100702096	100704404	0.0463651	-1.4033	-7.08371	0.0311013	0.036593	-0.0701796
chr10	100706195	100873605	0.0901947	-0.0376399	-0.0530525	-0.0980984	-0.0162413	0.106926
chr10	101089395	101189305	0.0176853	0.0101465	-0.043074	-0.0829549	-0.00734002	0.0853606
chr10	101192295	101256905	0.00365055	-0.136097	-0.106044	-0.105516	-0.021368	0.118
chr10	101704795	101714505	-0.315743	-0.114423	-0.160724	-0.0494067	0.118506	-0.0769556
chr10	103271295	103292105	0.00201522	0.0267771	-0.00942472	0.167517	0.0267927	-0.22073
chr10	103489795	103503205	-0.02646	0.106671	-0.0729028	-0.0939695	0.0545805	0.0349223
chr10	111815395	111817405	-2.81297	0.323482	-0.597325	1.03692	-0.536457	-1.95066
chr10	114036695	114057705	-0.214044	-0.208938	-0.267562	-0.00383744	0.0226232	-0.019095
chr10	114197495	114252305	-0.137581	-0.120586	-0.119903	-0.0672254	0.0548427	0.00975171
chr10	115087995	115100405	-0.25797	-0.351842	-0.288862	0.14882	0.0662941	-0.244148
chr10	117123195	117176305	-0.0518696	-0.0369844	-0.115882	-0.0559493	0.0373678	0.0169227
chr10	117376395	117391105	-0.270607	-0.258547	-0.516732	0.202141	0.284229	-0.662376
chr10	117513895	117563605	0.0512005	-0.0872314	-0.110524	-0.0537762	-0.034725	0.0845688
chr10	118162495	118164405	-7.11171	-7.11171	-7.11171	-7.11171	0.269905	0.837573
chr10	122704795	122706504	-6.86704	-2.32181	-6.86704	1.07329	-6.86704	-0.172648
chr10	123124095	123158305	0.0313529	-0.141981	-0.181387	-0.0746575	0.00990551	0.0614899
chr10	123422495	123441705	-0.142851	-0.0116871	0.162325	0.0702955	-0.0938721	0.0187251
chr10	125449695	125517705	-0.0705539	-0.0927155	-0.11927	0.0712125	-0.0196748	-0.0544737
chr10	125567996	125573405	-0.732254	-1.08125	-2.5795	0.246529	-0.742016	0.281844
chr10	125576795	125594005	-0.740475	0.0516694	0.225418	0.088882	-0.337103	0.195127
chr10	127489595	127490704	0.634179	-0.503821	-7.1701	0.939497	-7.1701	0.104602
chr10	127724895	127730904	-0.904755	0.488666	-0.179136	-0.279169	0.140057	0.102975
chr10	129026695	129037905	-0.12535	-0.415269	-0.342192	0.238641	-0.205511	-0.0696224
chr10	132913295	132919105	-2.33036	-0.865587	-0.913234	-0.0571267	-0.0516277	0.102962
chr10	133323495	133344505	0.00962662	-0.0742776	0.00438923	0.00475375	0.0171498	-0.0221834
chr10	133471495	133485305	-0.416387	-0.70173	-0.134237	0.232764	0.0871291	-0.390884
chr10	133587995	133616805	-0.463721	0.18073	0.2298	0.0430643	-0.301151	0.211754
chr10	133621395	133650405	0.0213348	-0.101005	-0.0187206	-0.0567465	-0.012703	0.0667251
chr11	59195	120505	-0.288463	-0.320664	-0.0203399	0.0583035	-0.224773	0.141472
chr11	173495	185005	-0.0571797	-0.176214	-0.0155503	0.248709	-0.0736769	-0.214837
chr11	420095	421404	-7.66191	-1.21566	-7.66191	0.226164	0.231673	-0.608049
chr11	1067195	1069705	0.29871	-0.249753	0.0060561	0.435001	-0.29419	-0.264377
chr11	1655795	1679805	0.0791949	0.0561013	-0.097051	-0.0621149	0.0435185	0.0165202
chr11	2036895	2040204	-1.11679	-0.441651	0.631502	-0.404713	-7.02136	1.16151
chr11	3421595	3460905	-0.0703549	-0.0940102	-0.0391659	-0.10354	0.109455	-0.013869
chr11	3462595	3489305	-0.0552796	0.0788213	0.154987	0.0673611	0.0402661	-0.114194
chr11	4201295	4250805	-0.329103	-0.278671	-0.277692	0.0776403	-0.0542249	-0.0267963
chr11	4491695	4511305	-0.493911	-0.420928	-0.255718	0.183137	-0.0288322	-0.177169
chr11	6642695	6662905	0.00684313	0.0324198	-0.063864	0.0402961	0.0710935	-0.118472
chr11	8261095	8279505	0.169845	0.0524184	0.0971828	-0.0866446	0.0414913	0.0414006
chr11	11091195	11140105	-0.282967	-0.148833	-0.253519	0.081033	-0.0680192	-0.0170112
chr11	11188295	11215305	0.0913081	0.00664099	-0.0871582	-0.0673088	-0.0536223	0.113793
chr11	11784196	11786505	0.627134	-0.503171	-0.332137	-6.18359	0.936718	0.100404
chr11	12991795	13032205	-0.0291183	-0.111012	-0.112963	0.0630761	-0.11484	0.0451978
chr11	14993795	15004105	-0.560295	-0.513795	-1.25459	0.620989	-0.419132	-0.485608
chr11	16599595	16622005	-0.364938	-0.272759	-0.159245	0.0673649	-0.0486534	-0.0212765
chr11	17466995	17469704	-0.943507	-2.07127	-1.90076	-7.53398	0.942548	0.101226
chr11	17606995	17632005	-0.689944	-0.000534924	-0.0596125	0.208922	-0.104025	-0.130141
chr11	17656095	17675105	-0.226542	-0.0207	-0.0638899	0.272226	-0.0896765	-0.230065
chr11	18031195	18052505	-0.0356417	0.0484054	-0.0883244	0.0896219	-0.0200435	-0.0744474
chr11	19327795	19359605	-0.153264	-0.113675	-0.134825	-0.0472043	0.0333141	0.0126827
chr11	20137595	20181705	-0.166716	-0.233991	-0.231863	-0.0433594	0.0496189	-0.00778867
chr11	20351696	20353105	-8.16316	-1.0854	-1.64304	1.35821	-8.16316	-1.20806
chr11	27709795	27727505	-0.219782	0.0901927	0.0508207	0.303423	-0.173314	-0.185855
chr11	31790095	31845405	-0.154709	-0.253883	-0.295539	-0.09314	0.0357434	0.053021
chr11	32156395	32186105	-0.366682	-0.124384	0.0549748	-0.0570763	0.0234031	0.0320103
chr11	32192195	32199905	0.169021	-0.511929	0.635948	-0.236216	0.22285	-0.0232775
chr11	32377495	32458205	-0.203343	-0.256506	-0.266031	-0.0637681	-0.00399718	0.0648896
chr11	33834095	33884905	-0.192171	0.0166038	-0.0920535	0.0782054	-0.0115544	-0.070553
chr11	34582896	34585105	-7.77855	-7.77855	-7.77855	0.392237	0.397749	-1.43393
chr11	35409595	35470905	-0.300369	-0.177468	-0.28847	-0.0255258	0.0842234	-0.0627752
chr11	43551795	43614005	-0.018077	-0.0440556	-0.0732363	-0.0217797	0.0125108	0.00902266
chr11	43616095	43646405	-0.446269	-0.436528	-0.555079	0.0511173	0.0159046	-0.0696824
chr11	43992095	43993505	-7.75967	-1.00117	-1.81667	-7.75967	1.03156	-0.072257
chr11	44278095	44367305	-0.0176412	-0.128315	-0.175703	-0.0907021	-0.0170191	0.101195
chr11	44675696	44676905	-7.41792	-7.41792	-7.41792	-7.41792	1.57933	-7.41792
chr11	45834495	45840505	0.14984	-0.0118253	0.00857238	-0.510621	0.291794	0.102884
chr11	49198295	49215405	-0.532643	-0.220969	-0.231995	0.235537	-0.297143	0.0126293
chr11	57084995	57094605	-0.105567	-0.173665	-0.234091	0.257859	-0.0604314	-0.242431
chr11	57197395	57207905	0.0602589	-0.0290704	-0.164527	0.182926	0.0458181	-0.264395
chr11	59424195	59441505	-0.423688	0.029085	0.308457	0.0722293	0.0301866	-0.108556
chr11	59712195	59724205	-0.306437	-0.0642264	-0.00600401	-0.0319528	-0.215496	0.214939
chr11	60704495	60734705	0.0506885	-0.0525909	0.19793	-0.09004	-0.0106096	0.0946824
chr11	60765096	60766405	-7.30982	-1.44028	-1.26885	-0.00366681	0.997282	-7.30982
chr11	61511596	61512905	-7.84003	-7.84003	-2.77732	-7.84003	1.27247	-0.786169
chr11	63213195	63215105	-1.54676	-0.170884	-0.886185	0.164854	-0.0917981	-0.0883544
chr11	63485195	63500805	-0.138905	-0.00939139	-0.0589507	0.0726335	0.0126653	-0.0899615
chr11	65730995	65763505	-0.0246559	-0.213015	-0.111963	0.0790732	-0.00775003	-0.0754922
chr11	66722095	66738405	0.0309283	-0.0137065	-0.0612541	-0.106101	0.0377042	0.0627091
chr11	69708096	69710205	-0.328596	-2.0412	-7.8448	-7.8448	1.39302	-1.43683
chr11	69826596	69828405	0.0483134	-7.41665	-7.41665	1.02889	-7.41665	-0.068412
chr11	75676195	75688805	0.207239	-0.00361812	-0.00107001	0.0545759	-0.0753465	0.0176827
chr11	77026495	77033205	-0.0991563	-0.195822	0.291947	-0.0988491	-0.302649	0.328216
chr11	101098895	101149205	-0.353587	-0.213879	-0.330233	-0.0840514	0.0825875	-0.00335114
chr11	101573795	101595005	-0.266302	-0.231719	-0.127363	-0.196042	0.281624	-0.133694
chr11	101651895	101660805	-0.558579	-0.233946	-0.588063	-0.616156	0.398286	0.0421567
chr11	101694895	101705005	-0.156603	-0.338996	-0.181654	0.502382	-0.83134	0.0306084
chr11	107586895	107606405	-0.122759	-0.153891	-0.116146	-0.0645274	0.0581021	0.0038127
chr11	107647395	107653105	-0.349515	-0.478428	-0.240778	0.721286	-0.671935	-0.466567
chr11	113319895	113350205	0.00760942	-0.0270726	0.10167	0.116746	-0.108519	-0.0171634
chr11	113964595	113969504	-1.29526	-1.17969	-2.15597	0.0911222	-0.576589	0.338287
chr11	114072696	114083405	0.135416	-0.0848568	-0.0329794	-0.141094	0.161936	-0.0374416
chr11	114090795	114136205	-0.215448	-0.0698154	-0.207504	0.151224	-0.0733344	-0.0907262
chr11	118197095	118228305	-0.0919824	0.0844934	0.199895	0.0177478	-0.0127101	-0.00521257
chr11	118233795	118300004	-0.147789	-0.0917044	-0.00650414	0.0593559	-0.0842868	0.0211227
chr11	118718895	118732005	-0.0468941	-0.0275736	-0.389155	-0.0993613	-0.0613185	0.148174
chr11	121244696	121245905	-7.05898	-0.506997	-7.05898	-7.05898	0.941083	0.10102
chr11	121252495	121292305	-0.232479	-0.0525888	-0.0533961	0.047587	-0.00173797	-0.0474143
chr11	122434095	122457605	-0.027594	0.0268586	0.00897285	0.0023335	-0.0171245	0.0146136
chr11	122496895	122503005	-0.0950777	-0.362895	-1.38427	-0.341223	-0.335705	0.504093
chr11	122927095	123017905	-0.280903	-0.258418	-0.28899	-0.0238008	0.0149894	0.00851282
chr11	123280595	123293505	0.0211393	0.228821	-0.199604	-0.426788	0.278595	0.0608376
chr11	123343795	123396805	-0.0913879	-0.0810163	-0.181264	0.0117937	0.064689	-0.0801912
chr11	123403895	123432705	-0.256725	-0.0386766	-0.0462462	-0.018172	0.0981544	-0.0860269
chr11	124836095	124877605	-0.0473634	0.00532927	-0.0285563	0.0119013	-0.0251348	0.0129087
chr11	125985995	126074705	-0.285753	-0.221998	-0.299816	-0.0512356	0.0322709	0.0175942
chr11	128636695	128708805	-0.0969884	-0.243455	-0.273056	-0.07885	0.0138878	0.0614515
chr11	129342195	129411805	-0.244327	-0.230824	-0.246127	0.0180368	-0.038401	0.0196104
chr11	129775995	129820405	-0.120206	-0.000428349	0.129451	-0.116074	0.14205	-0.0382547
chr12	223095	225104	-6.94933	-0.0921767	-6.94933	0.35683	0.775092	-6.94933
chr12	235196	237705	-6.91631	-0.624288	-6.91631	-6.91631	0.501607	0.656204
chr12	1881195	1903005	-0.0943031	-0.00345207	0.112189	0.0702989	0.0942963	-0.180297
chr12	3343995	3383704	0.247451	0.0452248	-0.0145723	0.0404575	-0.00716236	-0.0342898
chr12	3471295	3499905	0.0111205	0.0284722	0.0524826	-0.105791	0.114824	-0.0176194
chr12	3532795	3534204	-1.31871	-0.25058	-1.29059	-0.021739	0.718132	-1.43477
chr12	3723495	3745405	-0.0322589	0.0111628	0.0320581	0.0638011	-0.0587195	-0.0077129
chr12	3914595	3935205	-0.0110545	-0.0767042	0.222403	0.0809794	-0.191156	0.0926953
chr12	4255095	4288305	-0.137987	-0.266408	-0.340399	-0.0198574	-0.0190974	0.0381831
chr12	4458395	4478305	-0.134208	-0.0210276	-0.132533	0.339214	-0.225622	-0.184906
chr12	5397995	5459305	0.0370455	0.030587	-0.0215797	-0.0439989	0.0142343	0.0287417
chr12	5463195	5486605	-0.306082	0.0683423	0.0653028	0.129082	-0.141091	-0.000622131
chr12	5822995	5841105	-0.313012	0.144087	-0.139787	-0.0491978	0.0104796	0.0373626
chr12	5996395	6018905	-0.167403	-0.177991	-0.273512	0.145628	-0.0986473	-0.0590747
chr12	7273095	7308105	-0.354803	-0.442866	-0.410583	0.131183	0.00951216	-0.154901
chr12	8447595	8467305	-0.123256	0.0264919	0.0963972	0.0469323	0.0089965	-0.0578741
chr12	8497695	8541205	-0.150689	-0.128905	-0.19294	0.0828621	-0.043496	-0.0430779
chr12	9551695	9565805	-0.241876	-0.112327	-0.261521	0.316759	-0.255654	-0.125222
chr12	10756295	10785505	-0.226644	-0.210473	-0.328445	0.0406019	-0.055313	0.0130284
chr12	17511495	17585305	-0.269439	-0.132025	-0.288912	0.0376691	-0.0637408	0.0239874
chr12	21524195	21540805	-0.0341398	0.0958325	0.0414704	0.0825346	0.0577039	-0.151498
chr12	21572995	21579905	-2.89211	0.207717	0.44522	-0.624966	-0.979166	0.883067
chr12	31109295	31188505	-0.192268	-0.0843102	-0.0900119	0.0507804	0.0102165	-0.0633063
chr12	31323495	31336405	-0.113848	-0.226781	-0.174758	-0.16429	0.0980251	0.0528679
chr12	33050995	33060505	0.507561	0.0507617	-0.316467	-0.165141	-0.805284	0.619093
chr12	33433195	33448805	-0.319282	-0.324497	-0.413502	0.0856489	-0.0768734	-0.0134436
chr12	34152195	34163305	-0.783722	-0.745176	-0.640074	0.218528	-0.0576866	-0.191572
chr12	42583095	42594605	-0.0514339	-0.0827175	-0.24529	0.0618187	-0.0390228	-0.0248757
chr12	45039195	45061705	-0.372918	-0.0989605	-0.117775	-0.0846961	0.192044	-0.12873
chr12	47903795	47935405	0.00181578	0.0362876	0.102156	0.0791196	0.019435	-0.104598
chr12	47987295	48028105	0.0560545	-0.0261294	-0.0377724	-0.0760198	-0.022373	0.0931773
chr12	48173295	48205905	-0.0158112	0.135815	0.0411033	-0.0140689	0.0968745	-0.0888832
chr12	48353495	48375705	0.0782282	-0.0501492	0.076013	-0.225902	-0.130745	0.300511
chr12	48500695	48533905	-0.263458	-0.417823	-0.397294	0.328222	-0.298455	-0.102509
chr12	48554695	48576505	-0.342055	-0.129449	0.104909	-0.0416933	0.154775	-0.127781
chr12	48974695	48992105	0.183638	0.0650319	0.0291212	-0.12029	0.0449376	0.0681323
chr12	52587495	52589004	-0.116582	-1.41538	-0.667741	-7.0958	0.0245048	0.982261
chr12	53734995	53772305	0.0444264	-0.0568419	-0.0846455	0.0204229	-0.0908279	0.06593
chr12	53858796	53874405	-0.181536	-0.0434836	-0.329278	0.123774	-0.110771	-0.022793
chr12	53879295	54140305	-0.199591	-0.312468	-0.345223	-0.0858246	-0.00782132	0.0883599
chr12	54153895	54180405	-0.298825	-0.119861	-0.202915	-0.089603	-0.00018083	0.0845324
chr12	54226595	54230705	0.19462	0.325631	-0.644889	1.15322	-7.2635	-0.378202
chr12	54440495	54480705	-0.346161	-0.287376	-0.276378	0.0156487	-0.122305	0.0981173
chr12	54483295	54506904	-0.136512	-0.0850158	-0.0370486	0.110503	-0.205049	0.0743494
chr12	55618795	55628605	-0.553601	-0.00912853	-0.123166	0.0351205	-0.0450302	0.00875658
chr12	57007995	57011004	-7.70977	-1.66796	-0.129719	0.614836	-0.955674	-0.069428
chr12	57758795	57773305	0.154398	0.00932279	0.0466853	-0.0237384	0.0587406	-0.0368759
chr12	62062795	62145705	-0.377149	-0.280584	-0.429211	-0.011917	-0.0217783	0.0331001
chr12	62148995	62202605	-0.420101	-0.317209	-0.360156	-0.00341321	-0.00577839	0.00914695
chr12	62204395	62261305	-0.189519	-0.163142	-0.0915308	0.0107087	0.0207883	-0.0320405
chr12	63116695	63172005	-0.217973	-0.121424	-0.126229	0.141922	-0.0542947	-0.0991838
chr12	64766395	64847905	-0.0574269	-0.0649993	-0.144464	0.00346908	0.0278441	-0.0319388
chr12	64848695	64884405	-0.0589244	0.00930641	0.0631102	0.0528674	0.0262495	-0.0826613
chr12	64989295	65035305	0.00441679	-0.0941426	0.189815	0.159541	-0.0578714	-0.116554
chr12	65036895	65156005	-0.245594	-0.169585	-0.227183	0.0328314	0.00246624	-0.0361247
chr12	65158095	65163705	0.139348	-0.342426	-0.36824	0.330295	-0.359602	-0.0538674
chr12	66251595	66259605	-0.57701	0.259106	-0.333726	0.275331	0.100692	-0.479069
chr12	66775195	66810705	-0.286335	-0.0173286	-0.105064	0.0886093	-0.0207299	-0.0726019
chr12	66878695	66886705	0.183095	-0.678791	0.243077	0.456556	-0.258314	-0.337023
chr12	67051695	67089705	-0.00291309	0.0239516	0.0089969	0.0659608	-0.0221589	-0.0462354
chr12	69277895	69305005	-0.42931	-0.147227	-0.183578	0.0325881	-0.00300984	-0.0302675
chr12	69315695	69360805	-0.300159	-0.10051	-0.152936	0.000602843	0.0258501	-0.0269359
chr12	69734395	69750105	-0.448749	-0.202071	-0.350428	-0.0846477	-0.000326761	0.0802643
chr12	70360095	70374905	-0.134737	-0.0263675	-0.108672	-0.0202455	0.0485587	-0.0295822
chr12	71426195	71467205	-0.159268	-0.138217	-0.195673	0.00441015	0.0287882	-0.0338891
chr12	71800895	71819005	-0.156733	0.124684	-0.0490834	-0.0252231	0.109481	-0.0915843
chr12	71934095	71950705	-0.0564308	-0.0140562	-0.0264165	0.148358	-0.0938461	-0.0669245
chr12	72047295	72066705	-0.849072	-0.27429	-0.130702	-0.00140207	0.435451	-0.624514
chr12	72254495	72294705	-0.340976	-0.330707	-0.418692	-0.0424075	0.107839	-0.071946
chr12	84911795	84916205	-0.21018	0.0576787	-1.34199	0.623336	0.25169	-1.89451
chr12	85235295	85360205	-0.425662	-0.246343	-0.360948	0.0360848	0.00160974	-0.038664
chr12	93533395	93600505	-0.24147	-0.189982	-0.234239	-0.0366003	0.0571898	-0.0223711
chr12	94139695	94158405	0.167488	0.116857	-0.0575047	0.0126867	0.0394768	-0.0537536
chr12	94220495	94246105	-0.0232101	-0.0893722	-0.119185	0.129604	-0.0144724	-0.126599
chr12	95939795	95947605	0.135127	0.00803891	-0.015643	-0.200325	0.281857	-0.129913
chr12	106204795	106216205	-0.462726	0.0947496	0.139563	0.0546215	-0.0643842	0.00728151
chr12	106570595	106601305	0.0129292	-0.118336	-0.114541	-0.0447562	0.0536627	-0.0106433
chr12	107758895	107763804	-0.103675	-0.28096	-0.75562	-0.961185	0.800669	-0.425741
chr12	107830495	107888505	-0.0452933	0.0657926	0.0833944	0.0702287	0.075758	-0.158104
chr12	107937395	107952105	-1.327	-0.27428	0.235607	-0.444773	0.303382	0.0444167
chr12	109299795	109333905	-0.098499	-0.0170374	-0.0632315	0.0358157	-0.034449	-0.00222479
chr12	111001695	111008605	0.0602066	-0.0446315	-0.198493	0.40648	-0.433299	-0.0985285
chr12	113453095	113489405	0.195564	-0.0424365	0.00133988	-0.0861792	-0.0290416	0.108243
chr12	113591595	113599405	-0.104793	-1.8112	0.33587	0.420899	-1.04589	0.234984
chr12	114389495	114422205	-0.0938962	-0.0806057	-0.078411	0.0419366	-0.0938081	0.0474813
chr12	114661695	114704905	-0.0794836	-0.140975	-0.133563	-0.0579301	0.00855764	0.0474118
chr12	117961295	117963904	-1.26217	-1.40494	-6.91894	-6.91894	-1.5291	1.4034
chr12	119960095	120018805	-0.198351	-0.141277	-0.0664951	0.078305	-0.0329199	-0.0487358
chr12	120360995	120363704	-0.359136	-0.501794	-0.331283	-5.9645	0.935141	0.100182
chr12	132364695	132401705	-0.205199	-0.220784	-0.184191	0.0672422	0.059721	-0.136024
chr13	18317195	18357805	-0.41	-0.414624	-0.147556	0.0647191	-0.0848256	0.0160972
chr13	21656895	21684405	-0.133829	-0.112846	-0.243972	-0.0881203	0.0728901	0.0106805
chr13	21686595	21779705	-0.270431	-0.0188239	0.117311	0.0417221	-0.00447652	-0.0383673
chr13	21807495	21827905	-0.215822	-0.0557454	0.041452	0.181294	0.0232558	-0.234722
chr13	22026995	22050505	-0.354188	-0.204441	-0.207925	0.126037	-0.152583	0.0130255
chr13	22052695	22156705	-0.349615	-0.276737	-0.316137	-0.0115481	0.0264724	-0.0152955
chr13	22178095	22256005	-0.30103	-0.125677	-0.177623	0.0638501	0.028533	-0.0973105
chr13	22257395	22297705	-0.366332	-0.23917	-0.597581	0.0813707	-0.0355145	-0.0494666
chr13	22341595	22350005	0.124146	0.12456	0.31562	-0.337302	-0.468791	0.571346
chr13	22399895	22410705	-1.23236	-0.754459	-0.965116	0.355463	-0.507893	0.0248234
chr13	22783895	22796105	-0.400255	-0.365733	-0.47464	0.081883	-0.0166578	-0.0693287
chr13	22899495	22924105	-0.275441	-0.270891	-0.364396	0.120251	-0.0598065	-0.0684177
chr13	22940895	22949705	-0.0898747	-0.0056208	0.147477	0.000213959	-0.273884	0.22991
chr13	24322395	24336305	-0.186734	0.0884498	-0.0460426	-0.0935975	0.0726431	0.0160335
chr13	24522295	24560205	-0.0126417	0.0061825	-0.0462087	0.0668181	-0.0371063	-0.0321112
chr13	24775395	24805905	-0.326672	-0.248462	-0.21898	0.0860527	0.0110911	-0.103425
chr13	25016495	25058105	0.0342311	0.057089	0.00727722	-0.0156291	0.0427253	-0.0280912
chr13	25160095	25197705	0.0946521	0.00699745	-0.0292903	0.0611512	-0.0474166	-0.0159072
chr13	25364095	25376505	0.0534934	0.0230706	0.0127046	-0.0488147	0.0751595	-0.0294522
chr13	25429195	25431304	0.0560386	-6.46803	-6.46803	-6.46803	0.776942	0.350733
chr13	26079595	26096005	0.109706	-0.0953259	0.152584	-0.16832	0.251698	-0.121056
chr13	26774096	26776204	-0.821094	-1.133	-1.37026	0.627456	-0.10019	-0.937183
chr13	27844495	27995505	-0.0358238	-0.141894	-0.173211	-0.0978918	-0.0199448	0.110139
chr13	28478895	28540305	-0.099417	-0.114076	-0.141987	0.0203462	-0.0820133	0.0580516
chr13	28968295	28984905	-0.322782	-0.121341	-0.0594016	0.0805166	0.0728177	-0.166771
chr13	29001295	29019305	0.0710568	-0.122317	-0.113157	0.221508	-0.329108	0.0538339
chr13	29152095	29161205	-0.357197	-0.106425	-0.123695	0.36931	-0.11457	-0.349956
chr13	29172495	29182005	-0.716428	-0.0867213	-0.974814	-0.267722	0.550377	-0.504507
chr13	29253395	29265304	-0.433025	-0.204349	0.35264	-0.0644848	-0.272238	0.281763
chr13	36658695	36688805	-0.0434501	0.04974	-0.0813574	0.054772	-0.000621527	-0.0562876
chr13	36690195	36700205	-0.275369	0.1888	0.105833	-0.03287	0.172773	-0.159552
chr13	45634495	45641705	0.0559729	0.199177	-0.0148664	0.329198	-0.536161	0.0759863
chr13	45667095	45670605	1.0162	-1.16148	-0.989062	-0.393838	0.286223	0.0277976
chr13	45837195	45885405	0.0753078	0.0391795	-0.106503	-0.0996283	0.0788488	0.0151431
chr13	51177295	51198305	-0.489632	-0.388336	-0.0559818	0.0760288	-0.0757991	-0.00423178
chr13	51200295	51225705	-0.229168	-0.0907838	-0.0978816	0.0159573	-0.0229659	0.00672256
chr13	52004095	52013405	-0.0781916	-0.0221459	-0.175063	0.0424702	0.0307262	-0.0761311
chr13	52214095	52242405	-0.0207367	0.0841605	0.0391548	0.250179	-0.251072	-0.0433877
chr13	52538895	52540604	0.270867	-1.43767	-6.95168	-6.95168	1.57717	-6.95168
chr13	71850895	71876705	-0.0922519	-0.1867	-0.217947	-0.00948018	-0.0163426	0.0254733
chr13	77689795	77702505	-0.249432	0.0285245	-0.0743821	0.0501154	-0.0551914	0.00314956
chr13	96081895	96101505	-0.0563695	0.0491665	0.0163965	-0.00157388	0.069877	-0.0717803
chr13	97837195	97843605	-0.52476	-0.07001	0.526112	-0.273899	-0.796022	0.67535
chr13	99619695	99717005	-0.3672	-0.249144	-0.285611	-0.00914587	0.0119613	-0.00289696
chr13	99717895	99750305	-0.382207	-0.13473	-0.240725	-0.0509761	-0.0672881	0.111414
chr13	99799795	100006405	-0.262087	-0.311319	-0.364051	-0.0510439	0.00364903	0.0457642
chr13	101893595	101927805	0.0194418	-0.0222154	-0.0155594	-0.0182978	0.038816	-0.0213174
chr13	102393395	102405205	0.0913217	0.118716	0.109811	0.0680269	-0.223467	0.131212
chr13	111402695	111422905	-0.0376577	0.0784713	0.156684	-0.0561917	0.0853468	-0.0331893
chr13	113125295	113140605	0.0325373	0.185327	-0.111375	0.104171	0.0774828	-0.200999
chr14	18622195	18642005	-0.0851416	-0.131516	0.156935	0.23475	-0.10611	-0.161319
chr14	18694895	18701005	-0.349076	-0.340004	-0.32067	0.0321294	-0.0960992	0.0592453
chr14	18899895	18964405	-0.298649	-0.264804	-0.207939	0.0930706	-0.0920348	-0.00699461
chr14	18967095	19004405	-0.340416	-0.587413	-0.225434	0.0959068	-0.0477365	-0.0531792
chr14	19026995	19038505	-0.503139	-0.288539	-0.407679	-0.0312775	-0.1194	0.138652
chr14	19104895	19157205	-0.345364	-0.480666	-0.204987	0.0771335	-0.143528	0.056275
chr14	19238695	19294205	-0.376286	-0.344156	-0.138696	-0.00816071	-0.0682896	0.0729599
chr14	19403995	19434505	-0.272146	-0.430835	-0.0831311	0.0709406	-0.0800013	0.00510081
chr14	19486095	19512705	-0.346721	-0.166504	-0.287838	-0.00155956	0.111344	-0.118967
chr14	19671795	19693405	0.0868966	-0.200466	0.131179	-0.0701833	0.013262	0.0541512
chr14	19779995	19797005	-0.13293	0.158901	0.0762613	0.240989	-0.525818	0.16817
chr14	19842595	19869905	-0.383028	0.0549549	-0.340227	0.0345098	-0.177333	0.126252
chr14	20849095	20850704	-7.20948	-1.0398	-7.20948	-7.20948	0.81849	0.298288
chr14	20908795	20972605	-0.276019	-0.0471621	-0.0889413	0.0427099	-0.0415572	-0.00238602
chr14	21527395	21541005	0.00783798	0.107971	0.00667276	-0.0491331	0.0441161	0.0035041
chr14	23192695	23277705	-0.262511	-0.207496	-0.195445	-0.013524	-0.00353406	0.0168913
chr14	23789295	23795405	-0.35392	-0.254942	-0.0225003	0.610367	-0.573513	-0.319452
chr14	28748995	28791405	-0.339217	-0.329717	-0.451849	0.0198803	0.0223712	-0.0432039
chr14	30859395	30880005	-0.14921	0.005758	-0.0833165	-0.00180191	0.0526748	-0.052802
chr14	31929795	31931605	-7.28637	-1.27479	-7.28637	0.163306	-7.28637	0.905924
chr14	32927595	32951505	0.0107373	-0.00435527	-0.12032	-0.00955662	0.00960718	-0.00011421
chr14	35499195	35538205	-0.156024	-0.0474054	-0.205273	0.024089	0.0103757	-0.0351285
chr14	36263695	36286805	-0.122734	0.0659894	0.00578526	0.0787331	-0.0044705	-0.0785581
chr14	36457595	36554505	-0.233473	-0.210414	-0.226579	-0.066238	-0.0146224	0.0771869
chr14	36623195	36708005	-0.166681	-0.267825	-0.293417	-0.0956003	0.0635073	0.0273155
chr14	37556795	37628205	-0.173972	-0.261137	-0.302282	-0.0733078	0.0422306	0.0283415
chr14	37698095	37710105	-0.0139904	0.0122488	-0.0612187	0.0486009	0.0989581	-0.160461
chr14	37839495	37858505	-0.275668	-0.123763	-0.342578	0.10181	-0.165723	0.0501867
chr14	38968995	38984805	-0.297811	-0.0121649	-0.102524	-0.0286302	-0.0346796	0.0612934
chr14	39441395	39470505	0.00534996	-0.094917	-0.152447	-0.160754	0.0338225	0.113329
chr14	39756795	39772205	-0.495803	-0.392502	-0.592749	-0.0227547	-0.0746504	0.0923109
chr14	39977195	39991705	-0.436532	-0.183078	-0.301272	-0.0879013	0.00132346	0.0816011
chr14	50549195	50570005	-0.394303	-0.207159	-0.155551	-0.028381	0.0711397	-0.0455302
chr14	50860995	50878205	0.252371	0.103559	-0.0215245	-0.0227838	0.013226	0.00928803
chr14	52551595	52568105	-0.29114	-0.236099	-0.173295	-0.223738	-0.0697329	0.251982
chr14	53765695	53783304	-0.0585639	0.100166	-0.00839425	0.21057	-0.146016	-0.0906307
chr14	53936595	53980305	-0.199864	-0.230994	-0.293145	-0.041655	-0.00929497	0.0494666
chr14	54772495	54774405	-0.0904648	-0.334214	-1.37154	0.627741	-0.100249	-0.937922
chr14	56782695	56827505	-0.23492	-0.296121	-0.35553	-0.0314734	0.0218649	0.0090726
chr14	60452795	60523105	-0.292754	-0.303094	-0.346551	0.0151854	-0.00348188	-0.0118364
chr14	60621495	60659705	-0.278267	-0.255174	-0.302904	-0.0489437	-0.004246	0.0514347
chr14	62110495	62135605	-0.188241	-0.0667648	-0.199064	-0.0396192	0.0811608	-0.0451047
chr14	63040095	63041904	-8.2789	-3.80824	-8.2789	0.580651	0.586171	-8.2789
chr14	64826495	64894605	-0.235973	-0.140234	-0.228098	-0.0154966	0.00883064	0.00654111
chr14	64895995	64915405	0.0581493	-0.0617615	0.12373	0.0946834	-0.163397	0.0555412
chr14	69151795	69167605	-0.474436	0.0490472	-0.230997	0.0178666	0.016856	-0.0353625
chr14	70177595	70198405	0.118478	0.0340093	0.074467	-0.081032	0.122357	-0.0497455
chr14	70243295	70259405	-0.604875	-0.0957279	-0.142434	0.135383	-0.149362	-4.8605e-05
chr14	70629195	70660805	0.0410387	0.0856303	0.0732305	0.0160299	0.100536	-0.125548
chr14	74222595	74253005	0.0227902	-0.0166402	-0.0986773	-0.0430644	-0.00373255	0.0454328
chr14	74379595	74381304	-7.82084	-1.73243	-2.13619	-7.82084	1.5807	-7.82084
chr14	77494395	77496204	-6.51648	-0.0954664	0.395791	-6.51648	0.938697	0.100683
chr14	81445196	81446505	-6.69439	-0.248138	-6.69439	-6.69439	-6.69439	1.57565
chr14	94148095	94195405	-0.249927	-0.175904	-0.325393	0.0605287	-0.0539207	-0.00891846
chr14	94749195	94790205	-0.0635638	-0.144327	-0.205209	-0.034068	0.00416612	0.0291993
chr14	96727295	96746505	-0.339348	-0.201741	-0.394478	0.0310493	-0.0485937	0.016306
chr14	97287795	97301105	-0.410743	-0.306517	-0.477086	0.0456418	0.0982047	-0.156149
chr14	101597695	101626205	-0.0845742	-0.0159742	-0.244516	0.148782	0.026848	-0.196635
chr14	101633895	101708605	-0.0874306	0.0372467	-0.0763544	0.0605437	0.134242	-0.218221
chr14	101743295	101771405	-0.031935	-0.00356231	-0.0180102	0.0259098	0.144001	-0.189495
chr14	103839195	103850705	-0.394867	-0.379125	-0.179509	0.0177099	0.159067	-0.199116
chr14	103931295	103949705	-0.336099	-0.163985	-0.133139	-0.0666751	0.220912	-0.184927
chr15	19933895	19947305	0.136819	-0.297271	-0.284801	0.0172257	0.0700101	-0.0919335
chr15	20152195	20165405	-0.216397	0.0772992	0.226545	0.103058	-0.0895111	-0.0201774
chr15	20281995	20295005	-0.0154009	0.14595	-0.0681971	-0.161499	0.263024	-0.142555
chr15	20399695	20403605	-1.0057	-0.450032	-0.276533	0.240857	0.00609326	-0.29677
chr15	20567895	20595205	-0.111655	-0.0523928	-0.0429189	0.138453	-0.148239	-0.00444388
chr15	20663195	20690205	-0.622665	-0.389143	-0.355845	-0.020756	-0.127623	0.13612
chr15	20769095	20783805	0.188446	-0.223247	0.252973	-0.0435177	-0.0686649	0.105938
chr15	20800195	20824005	-0.561643	-0.287069	-0.0654521	0.330571	-0.291645	-0.111665
chr15	21241795	21271605	-0.251874	-0.281672	-0.44261	-0.0482108	0.0632323	-0.017328
chr15	21281795	21308905	-0.397698	-0.53492	-0.377751	0.331624	-0.134518	-0.26778
chr15	21336995	21353105	0.0656788	-0.200203	0.140158	-0.0538174	-0.231198	0.244508
chr15	22185795	22200305	-1.00876	-0.760115	-0.647551	0.0443287	0.126097	-0.188595
chr15	22226095	22227405	-7.48463	-7.48463	-7.48463	0.816962	-7.48463	0.30185
chr15	22262695	22263705	-7.6558	-7.6558	-7.6558	-0.0036718	0.998256	-7.6558
chr15	22404495	22433005	0.0536031	-0.00844225	-0.0313261	0.139456	-0.250618	0.0813043
chr15	22449795	22466905	-0.295544	-0.11064	-0.0614247	-0.0276731	-0.14744	0.158528
chr15	22601495	22614305	-0.291827	-0.216459	-0.0780918	-0.0328932	-0.11514	0.136519
chr15	23129295	23146805	-0.209655	-0.911477	-0.317552	-0.229481	-0.269651	0.397845
chr15	23178095	23187805	-0.133859	-0.00831058	0.101531	-0.0164256	-0.0939785	0.103512
chr15	23362995	23370605	0.0822971	-0.209926	-0.223829	0.0468897	-0.0215303	-0.026532
chr15	23646295	23676305	-0.455076	-0.207352	-0.184222	0.282085	-0.147611	-0.182287
chr15	28384495	28396205	-0.116543	-0.279491	-0.387436	-0.157879	-0.163314	0.275826
chr15	28442995	28444205	-7.16	-7.16	-7.16	-7.16	-7.16	1.57822
chr15	28515195	28527905	0.0246839	-0.256548	-0.227582	0.23946	-0.193571	-0.0815973
chr15	29555195	29579305	-0.168318	-0.0938799	-0.135915	0.0361021	0.0015469	-0.0386176
chr15	29955295	29979505	-0.106185	-0.171253	-0.234769	0.0695015	0.00365203	-0.0768715
chr15	30085595	30103905	0.00566428	-0.0874499	-0.00861	-0.0213162	0.091804	-0.0755737
chr15	30163496	30168504	-0.572014	-1.29381	-3.0634	0.841438	-0.0417668	-2.07887
chr15	30607295	30618405	0.181453	-0.0177272	0.0819983	0.192071	-0.419698	0.150581
chr15	31532395	31551805	-0.263099	-0.176319	-0.202411	0.0368222	-0.0665518	0.0274806
chr15	31759095	31776105	-0.32708	-0.240277	-0.174751	0.367273	-0.479738	-0.0101639
chr15	31991095	32001305	-3.46539	-0.644817	-0.362175	0.244367	0.249869	-0.67501
chr15	32019195	32044705	-0.0109988	0.0740058	0.0289025	-0.0136647	0.0121214	0.00142695
chr15	32315595	32318005	-0.473926	-0.71827	-0.544758	0.382751	-0.262114	-0.213724
chr15	32336595	32365105	0.0955431	-0.0182863	0.150248	0.0244951	-0.102811	0.0726676
chr15	32438695	32451205	0.0424078	0.0581001	0.246346	-0.0462682	-0.206606	0.220315
chr15	34432195	34487305	-0.242475	-0.039164	-0.0217785	0.108248	0.0171427	-0.135858
chr15	34488995	34525005	-0.00213291	0.0210734	0.0414209	0.0462543	0.0647195	-0.117885
chr15	34595695	34624905	-0.140979	0.118597	-0.00532163	0.0456935	-0.00386998	-0.0432004
chr15	37582295	37609205	-0.572125	0.141746	-0.371054	-0.0374913	0.0219711	0.014793
chr15	42574195	42583205	-0.0657563	-0.196497	-0.619496	0.310513	-0.0611184	-0.319531
chr15	45361795	45399505	-0.160296	-0.154595	-0.283439	0.0404483	0.0537703	-0.0991349
chr15	50262895	50272305	-0.0663345	-0.0285268	-0.493798	-0.0995421	0.548439	-0.726977
chr15	51741595	51760905	-0.250217	-0.340853	-0.339012	0.0875748	0.0121606	-0.106323
chr15	52745695	52821305	-0.0562922	-0.125614	-0.181972	-0.0977504	0.0308015	0.0620271
chr15	55727695	55755105	-0.273813	-0.271168	-0.35745	0.0821798	-0.0270283	-0.058978
chr15	58033295	58080605	-0.259605	-0.193359	-0.324381	0.0694448	-0.030951	-0.0411019
chr15	58082595	58116305	-0.139732	0.124142	0.128453	-0.00250924	0.090563	-0.0939527
chr15	59632395	59634005	-7.38118	-7.38118	-7.38118	1.2244	-7.38118	-0.605098
chr15	59688395	59744505	-0.107598	0.146698	0.0585583	-0.0293782	0.060579	-0.033166
chr15	59811595	59880705	-0.110232	-0.0535112	0.224006	-0.0259566	-0.0170476	0.0420529
chr15	59904795	59956505	-0.134476	0.0433889	0.126286	0.0135772	-0.164668	0.135418
chr15	59964995	60023105	-0.302543	-0.368875	-0.445492	-0.00382202	-0.0129719	0.0166345
chr15	60129595	60274105	-0.159481	-0.0922011	-0.154555	0.0269202	0.0407979	-0.0702354
chr15	60317295	60328605	-0.328124	-0.175333	-0.0346153	-0.181483	0.293241	-0.163568
chr15	62059195	62070005	-0.185593	-0.0872442	-0.296279	0.0346344	-0.0639533	0.0272442
chr15	62271595	62292705	0.139522	0.048155	0.00984535	0.145705	-0.106505	-0.0515589
chr15	65352895	65358305	-0.0905618	-0.375084	-0.0788254	-0.0570734	0.301654	-0.310735
chr15	68819295	68857605	-0.160307	-0.041266	-0.115784	-0.0576829	0.04673	0.00902164
chr15	68914496	68918205	-1.91148	-1.23739	-0.485099	0.787138	-0.20323	-1.30134
chr15	69639796	69643104	-1.45087	-2.16972	-1.68227	0.42734	-0.149654	-0.407782
chr15	69929895	69940805	-0.523157	0.192049	0.280125	-0.0501928	0.0595435	-0.0115054
chr15	70061695	70063705	-8.19315	-1.336	-1.16318	0.980832	-0.46873	-1.71883
chr15	70513295	70514604	-0.981572	-8.152	-1.12203	-0.263927	0.476118	-0.365524
chr15	72156495	72157905	-7.28947	-7.28947	-7.28947	0.499509	-7.28947	0.659811
chr15	72290395	72299605	0.0483035	-0.235521	-0.202998	0.163408	-0.038895	-0.14135
chr15	72635895	72642705	0.417138	-1.18544	-0.907619	0.361367	-0.435684	-0.0350256
chr15	73045795	73063805	-0.364161	-0.065232	-0.138247	0.00460557	0.121563	-0.137823
chr15	73335895	73339705	-0.406219	-0.715224	1.5192	-6.11638	-6.11638	1.57103
chr15	74292296	74295205	-0.281745	-2.77628	-0.474382	-0.366945	0.44173	-0.206986
chr15	75341895	75352205	-0.272853	0.127729	0.0386074	0.0490098	-0.13075	0.0732562
chr15	76028795	76072805	-0.096754	-0.0211598	-0.114794	-0.00528575	0.0364638	-0.0320048
chr15	76089795	76104105	-0.0946902	-0.00260373	-0.0958943	0.162032	0.0164297	-0.201436
chr15	76120995	76125504	0.722137	-1.29284	0.318797	0.858434	-0.975416	-0.559924
chr15	76321295	76350805	-0.0313365	-0.233519	-0.190467	-0.0715819	0.0470026	0.0218916
chr15	78326795	78331204	-0.810767	0.351965	0.524987	-6.7258	-6.7258	1.57585
chr15	80238795	80277305	-0.0422889	-0.0805606	-0.069714	0.117523	-0.0432428	-0.0821351
chr15	81424395	81446305	-0.249397	-0.371456	-0.588811	-0.110101	0.141056	-0.0428064
chr15	81608795	81633405	-0.617431	-0.285966	-0.134159	0.0843553	0.305319	-0.50616
chr15	82339995	82347305	0.0385654	0.145597	0.204284	0.0820256	-0.27036	0.153655
chr15	82371695	82373705	-1.35424	-2.64785	-2.47779	0.356881	-0.633057	0.103715
chr15	88807296	88811905	-1.02629	-0.179592	-0.366628	1.09735	-1.29569	-1.14229
chr15	89518796	89520305	0.0134631	-7.69814	-7.69814	0.994681	0.00366763	-7.69814
chr15	90570195	90572205	-7.61582	-3.28272	-7.61582	-7.61582	0.429157	0.721115
chr15	96398095	96430105	-0.216736	-0.126294	-0.184606	0.00278912	0.016777	-0.0198021
chr15	97628395	97630305	-7.59662	0.0625458	-7.59662	-7.59662	0.780662	0.352662
chr15	98327695	98334405	-1.05768	-0.515309	-0.284968	0.133319	-0.077634	-0.0655589
chr15	98526495	98604405	-0.257849	-0.199226	-0.258269	-0.0438348	0.0429653	-0.000435914
chr15	98607095	98651305	-0.272213	-0.168217	-0.247451	0.0540416	-0.0365659	-0.0190859
chr15	99026495	99046205	0.00163721	0.0160483	0.00543137	0.0423872	-0.148309	0.094744
chr15	99755095	99800505	-0.271584	-0.161728	-0.237788	0.0020029	-0.0048551	0.00283986
chr15	100260195	100275305	-0.106023	0.021271	0.124601	-0.0437529	0.0778206	-0.0373407
chr15	100303795	100305204	-7.86418	-0.11235	-7.86418	-0.656904	-0.0696923	0.49868
chr15	100839295	100841404	-0.448971	-1.74154	-6.97304	0.266438	-6.97304	0.83932
chr15	101336995	101356505	-0.0570414	-0.0365394	-0.197528	0.055931	-0.138112	0.0728093
chr15	101605496	101610705	0.0335794	0.249208	-0.00813827	-0.463849	-0.458362	0.629603
chr15	101651495	101653605	-1.31	-0.631666	-1.85917	-7.83407	0.819982	0.298932
chr15	101917695	101962205	-0.236005	-0.260885	-0.0745936	-0.0527218	0.0435107	0.00757661
chr16	70595	71705	-7.79616	-7.79616	-7.79616	1.04831	-7.79616	-0.10875
chr16	966995	969804	-7.16754	-3.27308	-3.10992	-7.16754	0.0938147	0.9455
chr16	1883495	1903304	0.134558	-0.0142697	0.0403483	-0.0840539	-0.033184	0.110144
chr16	1930495	1931505	-7.78507	-7.78507	-7.78507	-7.78507	1.45275	-1.95359
chr16	3028695	3057005	0.230127	0.0778918	0.100263	-0.0898029	-0.0583335	0.137472
chr16	15103995	15106405	-0.53119	-0.169647	0.325705	-0.0171283	-0.0116063	0.0283072
chr16	15111895	15114505	-1.22379	-0.957827	0.207495	-7.45596	0.228013	0.866381
chr16	19402195	19417605	0.0802849	-0.0441413	-0.20458	0.0541695	-0.388771	0.260578
chr16	21196295	21252805	-0.0833847	0.110911	-0.00538787	0.00308332	0.100284	-0.111109
chr16	21266895	21295305	-0.0036063	0.00345434	0.0208437	0.07221	-0.0607359	-0.0146465
chr16	21401095	21416505	0.146191	-0.329058	-0.137087	0.245683	-0.159024	-0.12231
chr16	21444495	21490105	-0.167359	-0.248047	-0.138195	0.0931069	-0.171094	0.0637328
chr16	21826095	21850205	-0.132364	-0.456857	-0.289009	0.235196	-0.079803	-0.189768
chr16	21875795	21921405	-0.229221	-0.178354	-0.0454406	0.133024	-0.192127	0.039975
chr16	21924995	21927504	-0.919353	-7.20526	-7.20526	-0.784396	-7.20526	1.27061
chr16	22474095	22493305	-0.300545	-0.256276	-0.0647185	-0.34022	0.176272	0.11119
chr16	22528995	22539305	-0.254831	-0.633793	-0.565492	0.0602075	0.173506	-0.269532
chr16	23175295	23176804	-7.17363	0.654665	-7.17363	-7.17363	0.941482	0.101076
chr16	29378595	29388905	-0.320105	-0.71236	-0.677905	0.292443	-0.0316028	-0.327431
chr16	29481295	29496805	-0.356422	-0.594638	-0.364092	0.143543	-0.0845162	-0.0705348
chr16	29525295	29533705	-0.306832	-0.422302	-0.0399892	0.282481	-0.0653606	-0.272281
chr16	30220595	30237005	-0.178446	-0.68607	-0.248424	0.220138	0.0185303	-0.282389
chr16	30266395	30273705	-0.763088	-0.702169	-0.35141	0.0767974	-0.132789	0.0472022
chr16	31239095	31250005	-0.153292	-0.136465	0.0216216	-0.186554	0.244854	-0.0949184
chr16	32080995	32094305	-0.0464499	0.0934293	-0.0318316	-0.0370611	-0.0193123	0.0547217
chr16	32477895	32482405	-0.28414	-0.366002	-0.0514204	0.0515432	0.0801394	-0.14161
chr16	32808195	32821805	-0.404876	-0.53449	-0.317139	0.183033	-0.259807	0.041989
chr16	32831695	32835905	-0.827544	-0.399164	-0.768818	0.0934134	-0.196279	0.0844857
chr16	33049295	33062705	-0.137099	-0.270085	-0.429273	0.220769	-0.105636	-0.143612
chr16	55354195	55373905	-0.428142	-0.293558	-0.320173	0.0925785	0.0177946	-0.118233
chr16	66751995	66766405	-0.279425	-0.15917	-0.025329	-0.132951	0.161943	-0.0450697
chr16	66836595	66848005	0.0333936	0.205176	0.143027	-0.229149	0.00516564	0.193172
chr16	70812395	70820005	0.294335	-0.073647	-0.0359363	-0.562007	0.301563	0.124543
chr16	73496795	73634105	-0.227635	-0.236831	-0.324717	-0.0314023	0.0311209	-0.000395973
chr16	73852395	73924105	-0.229609	-0.231129	-0.242912	0.0991882	-0.0255196	-0.0795348
chr16	82016095	82029405	0.00662861	0.0804005	0.103838	-0.593045	0.303435	0.141404
chr16	82169195	82191705	0.0973255	-0.0298542	-0.234515	0.0844466	-0.0571306	-0.0312897
chr16	82379195	82457305	-0.0765263	0.0844376	0.0182189	0.0734242	-0.135185	0.0527438
chr16	82513995	82559605	-0.0952018	0.156408	-0.162879	-0.00917701	0.023027	-0.0141329
chr16	83985295	83991805	0.0869135	-0.0623501	0.0359956	-0.234115	0.191701	0.0110431
chr16	84911695	84921805	-0.236091	-0.078113	-0.0158109	0.0467319	-0.0852048	0.0348169
chr16	85865895	85906005	-0.234206	-0.111558	-0.0997062	-0.0338453	7.56941e-05	0.0329955
chr16	86183695	86205305	-0.095877	-0.100494	-0.11752	-0.0266626	0.0129538	0.0133436
chr16	86230695	86256205	0.0164009	0.0872633	0.14694	0.00690287	-0.158303	0.136356
chr16	86270495	86344905	-0.110734	-0.147517	-0.141339	-0.112779	-0.00174519	0.10622
chr16	86475895	86525905	-0.0632769	-0.161853	-0.226225	-0.114026	-0.0337954	0.136384
chr16	90178695	90227905	-0.221177	-0.230387	-0.187748	-0.0153594	-0.119865	0.124746
chr17	1218995	1223104	-0.76294	-0.577387	-1.31476	0.106099	0.111609	-0.245962
chr17	6825095	6850105	0.183773	0.0990054	0.0504886	-0.0568978	-0.0199083	0.0736497
chr17	7646495	7649104	-7.30944	-1.07115	-7.30944	0.0488589	-0.936911	0.529275
chr17	9013895	9030305	0.151615	0.00184952	0.0183241	-0.114449	-0.0078572	0.113296
chr17	10449595	10479105	-1.20915	-0.528887	-0.202188	-0.171093	0.204348	-0.0593971
chr17	10493695	10535005	-0.590397	-0.256445	-0.192822	0.0757256	0.0295312	-0.111806
chr17	10570295	10571905	-7.55683	-7.55683	-7.55683	1.2706	-7.55683	-0.780753
chr17	12640495	12716005	-0.338461	-0.137021	-0.214637	0.0447438	-0.0143243	-0.0315336
chr17	12730095	12764005	-0.413451	-0.0114808	-0.0749141	-0.0455164	0.0363916	0.00792956
chr17	13037195	13060305	-0.0580679	0.18261	0.0262994	-0.0084896	-0.060111	0.0658162
chr17	13127495	13168805	-0.210143	-0.202682	-0.216729	0.0597155	-0.0523166	-0.00962124
chr17	13175795	13278305	-0.234759	-0.174486	-0.186504	0.065436	-0.0650601	-0.00333152
chr17	14258295	14302005	-0.376181	-0.218129	-0.162366	0.0391374	0.0522885	-0.0960481
chr17	14476895	14509505	-0.116106	-0.0365063	-0.195256	0.0824689	-0.0645021	-0.0219564
chr17	14535495	14612005	-0.184188	-0.0658016	-0.0565471	0.0759519	-0.0294602	-0.0496706
chr17	14622395	14686705	-0.212404	-0.102	-0.0670732	0.0976105	-0.0414695	-0.0613973
chr17	14946295	15110705	-0.226517	-0.205596	-0.200065	0.0199482	-0.00383283	-0.0163513
chr17	16656395	16673305	-0.103618	-0.0391902	-0.0384184	-0.116261	0.134696	-0.0297896
chr17	16676995	16686105	-0.375254	-0.120394	0.113186	-0.0974404	-0.0261455	0.115392
chr17	16693195	16781805	-0.444802	-0.262871	-0.178028	0.113095	-0.0262979	-0.0946223
chr17	16952495	16962905	-0.253424	-0.280882	-0.0621143	0.280348	-0.288106	-0.0491054
chr17	18445995	18478305	-0.231024	-0.14723	-0.0967265	-0.150231	0.146726	-0.0118216
chr17	18536095	18621705	-0.306984	-0.171206	-0.232813	0.0738748	-0.0348082	-0.0420132
chr17	18626895	18641505	-0.214638	0.00316094	-0.304948	0.167807	0.0120045	-0.203743
chr17	18821095	18851605	-0.358822	-0.235549	-0.222585	0.0189261	-0.0350787	0.0155211
chr17	20474595	20494505	-0.345214	-0.322308	-0.208876	0.106599	-0.110797	-0.00399214
chr17	20733495	20752305	-0.718612	-0.290748	-0.246831	0.132001	0.101635	-0.266735
chr17	20823295	20889805	-0.219742	-0.107358	-0.291576	0.111293	-0.0918807	-0.0269318
chr17	21320395	21329805	-0.156243	-0.163369	0.0536296	-0.0875546	-0.0224673	0.103445
chr17	21511896	21516305	-1.10586	0.000982198	0.174206	0.0902342	0.744773	-1.94482
chr17	21625195	21663005	-0.122797	-0.182448	-0.150058	-0.205545	0.163982	0.0177988
chr17	21781195	21796105	-0.638419	-0.46024	-0.617366	0.0150827	0.115473	-0.142162
chr17	21814795	21850505	-0.19031	-0.176013	-0.333526	0.0552878	-0.0416143	-0.0154232
chr17	28337895	28339705	-7.38477	-7.38477	-0.211464	-7.38477	0.0704047	0.959032
chr17	28516395	28518705	-8.24966	-0.475567	-1.98943	0.273674	-0.716909	0.242106
chr17	29993195	30086805	-0.0339288	0.0040691	0.0797594	0.0685216	-0.0125263	-0.0588885
chr17	32257195	32276605	0.13894	0.00505821	0.022418	-0.139426	0.160698	-0.037575
chr17	35301995	35347405	-0.281408	-0.158757	-0.232813	-0.0176606	0.108289	-0.0981688
chr17	35436695	35534705	-0.292829	-0.289499	-0.399996	-0.0263798	0.00270536	0.023244
chr17	35536495	35569105	-0.180717	0.00750589	-0.173325	0.116388	-0.0884862	-0.0358259
chr17	36007395	36045105	-0.116211	-0.110024	-0.0751359	0.094729	0.075835	-0.187437
chr17	36301495	36322105	-0.247274	-0.333168	0.135856	0.0612818	-0.0656558	0.00158141
chr17	36334895	36347905	0.0721417	-0.358886	0.150747	0.289618	-0.287721	-0.0611674
chr17	36918995	36950605	-0.15234	-0.299527	-0.381644	-0.0882766	-0.0151869	0.097376
chr17	37642295	37669505	0.00186736	-0.177193	-0.166318	0.00150728	0.0488454	-0.05212
chr17	37724295	37770405	0.0337434	-0.136602	-0.110533	-0.0502728	0.00211409	0.0465327
chr17	37797496	37803905	-1.59531	-1.216	-1.15795	-0.15148	-0.00924442	0.145431
chr17	37935195	37948605	0.108082	-0.0346644	0.172228	0.0972267	-0.0104933	-0.0930604
chr17	37963695	37964904	-8.03595	-8.03595	-8.03595	-8.03595	1.18328	-0.463434
chr17	38016195	38027805	0.181061	-0.0472746	0.188291	0.172687	-0.252275	0.0472215
chr17	38105995	38126105	0.129354	-0.194182	-0.126954	0.0161396	-0.1763	0.142453
chr17	39585995	39618905	0.0109008	-0.155319	-0.169005	-0.0660119	-0.00210435	0.0651346
chr17	39753495	39824005	-0.153143	-0.0645653	-0.110496	-0.0365837	-0.0100991	0.0454637
chr17	39838295	39914605	-0.356323	-0.230403	-0.326792	0.0187073	-0.0569903	0.0365825
chr17	40650295	40726505	-0.139895	-0.12278	-0.259093	0.0189636	-0.0119898	-0.00716652
chr17	40729295	40758205	-0.235105	0.0469064	0.184634	-0.00727572	-0.0140523	0.0210867
chr17	40761595	40815105	0.0361993	0.079998	-0.0464392	-0.0131836	0.0202997	-0.00733824
chr17	40866495	40900105	-0.0491406	-0.0976768	-0.104789	0.0297095	0.024162	-0.0554345
chr17	41197895	41199905	-1.57067	-0.726494	1.02391	0.455827	-0.85242	0.103767
chr17	41215895	41304805	0.0318524	0.105519	0.0812129	0.019958	0.0752473	-0.10078
chr17	41740896	41742505	-7.40448	-0.505863	-7.40448	0.204796	-0.370987	0.103294
chr17	45682595	45684504	-7.21139	-1.84589	0.109329	-0.41591	1.16588	-7.21139
chr17	45889795	45893204	-7.48157	-1.35311	-0.190402	-0.906311	0.825539	-0.526462
chr17	46259095	46278105	-0.0266567	-0.0979505	-0.129203	-0.158232	0.162647	-0.022481
chr17	47708895	47710304	-8.14108	-1.79318	-2.19809	-8.14108	0.872074	0.221772
chr17	47804996	47807405	-6.82885	0.190462	-1.60727	1.22207	-6.82885	-0.602984
chr17	47840595	47863705	-0.0041222	-0.0928294	-0.189076	-0.103981	0.0535355	0.0450694
chr17	48130595	48468905	-0.335405	-0.282998	-0.391051	0.00903942	-0.0135542	0.0044162
chr17	48535895	48541905	-0.0498284	-0.919782	-0.472973	0.365339	-0.014734	-0.469977
chr17	48552195	48555905	-0.0840477	-1.53743	-2.34602	-0.0993344	-0.0938344	0.175694
chr17	48559795	48774605	-0.199956	-0.334921	-0.379456	-0.088304	-0.0203715	0.102179
chr17	48981595	49020005	-0.326324	-0.256892	-0.321715	-0.0978344	0.0207858	0.0718361
chr17	49951695	50005105	0.0597032	-0.0384095	-0.0622172	-0.131583	-0.0226179	0.141075
chr17	50557595	50566005	0.095776	-0.0253837	0.156022	0.067478	-0.0428258	-0.0271381
chr17	55259495	55274605	-0.113519	-0.0652979	-0.0720661	0.125912	-0.111251	-0.0247111
chr17	58122095	58181105	-0.0484871	-0.0595915	-0.00946874	0.153127	-0.0711816	-0.095165
chr17	58379095	58425305	-0.0961662	-0.0257293	-0.137972	0.124524	-0.0385996	-0.0950307
chr17	58456995	58476905	-0.121676	0.0840722	-0.0932591	0.216428	-0.20503	-0.0430129
chr17	58754295	58762505	0.254747	-0.277202	-0.120575	0.0351019	0.11522	-0.164512
chr17	60374295	60381505	-0.459418	-0.511919	0.162783	0.397324	-0.936682	0.214752
chr17	61446395	61464505	-0.066541	-0.0318333	-0.151323	-0.0300648	0.0760463	-0.0491607
chr17	61540995	61554305	-0.832923	-0.357926	-0.581613	0.0654758	0.17567	-0.279142
chr17	61587895	61605005	-0.237533	-0.114594	-0.163927	0.0783888	0.0205943	-0.105032
chr17	62280395	62336405	-0.0747298	0.0648099	0.0327293	0.0373469	0.0247654	-0.0642221
chr17	62341095	62406905	-0.0210661	0.0664618	0.128467	0.121144	-0.102812	-0.0274
chr17	68185295	68202805	0.165014	0.0419883	-0.122484	-0.0103744	0.0503228	-0.0414637
chr17	74915795	74917204	-0.554198	-0.698301	-0.52608	-7.0462	0.166565	0.903077
chr17	76071595	76084905	0.151648	0.147441	0.0470343	-0.176777	0.0209166	0.138446
chr17	79171496	79174104	-7.05286	-2.10812	-2.89814	-0.106667	0.631115	-0.936477
chr17	79385696	79386904	-7.24914	-7.24914	-1.10282	0.16328	-7.24914	0.90581
chr17	79784495	79821105	-0.079627	-0.172884	-0.179399	-0.0505156	-0.0740954	0.116992
chr17	79835395	79852605	0.0128506	-0.105538	-0.208103	-0.164119	-0.0622978	0.201369
chr17	80460995	80463404	-7.00721	-1.38451	-0.487085	-0.530407	0.787276	-0.781338
chr17	81950395	81955404	-0.76677	-2.86657	-1.72528	-0.0505598	0.123945	-0.0820297
chr17	83122895	83127605	-0.327681	0.106409	-0.36567	-0.115486	0.143405	-0.040348
chr17	83161495	83169805	-0.610017	-0.414994	-0.340858	0.0977597	-0.172832	0.0604483
chr18	873595	885205	-1.37925	-0.584632	0.21732	-0.186385	0.0973012	0.072345
chr18	890095	920405	-0.0670602	-0.221869	-0.101869	-0.0699176	0.00575251	0.0611711
chr18	2180895	2192105	-0.595154	-0.528589	-0.424797	-0.0995202	0.141548	-0.0535406
chr18	2835895	2852705	0.117978	0.108438	0.0640691	0.0183936	-0.0502173	0.030517
chr18	12094295	12143505	-0.254543	-0.232926	-0.217667	0.0633739	-0.177558	0.0988172
chr18	12146095	12185505	-0.199914	0.0844948	0.297508	-0.15493	0.0313718	0.110818
chr18	14170295	14194605	-0.442142	-0.287637	-0.344104	0.0670108	-0.0905163	0.0190179
chr18	22135795	22215905	-0.214133	-0.178995	-0.280859	-0.0752549	0.0122528	0.0597657
chr18	22327995	22369905	-0.381736	-0.204614	-0.213805	0.0898436	-0.0611289	-0.0332278
chr18	22555995	22575305	-0.376228	-0.0762322	-0.167996	-0.159429	0.147381	-0.004242
chr18	22820495	22826205	-0.165282	-0.119764	-0.221067	-0.0441906	-0.264732	0.260403
chr18	22848395	22872905	0.011002	-0.0721847	-0.16588	-0.0194348	0.121676	-0.111878
chr18	22905395	22926105	-0.0284457	0.0245417	-0.0182911	-0.0124304	-0.287359	0.249965
chr18	26649495	26668505	-0.291596	0.0471926	0.046548	0.0818552	0.031337	-0.120823
chr18	31036795	31048405	-0.134034	-0.0525902	-0.262633	0.119931	-0.0918912	-0.0364883
chr18	34212695	34232305	0.0106197	-0.108702	-0.192568	0.0774326	-0.0226794	-0.0582046
chr18	57413695	57455705	-0.108807	-0.18315	-0.197597	-0.188601	0.0892686	0.0823116
chr18	59095595	59120505	0.0561302	0.000782507	-0.0310719	-0.00879941	0.0391446	-0.0312438
chr18	59182595	59233805	0.154049	0.0724044	0.0356086	0.0103216	-0.0202211	0.00968891
chr18	59237395	59323705	-0.129764	-0.186907	-0.308393	-0.0598189	0.0254149	0.0325849
chr18	59358195	59380405	-0.0263808	-0.212249	0.0399471	0.033095	0.147669	-0.202544
chr18	78973095	78987305	-0.0811087	0.0783386	-0.179366	0.0554332	0.0268745	-0.0861607
chr18	79007795	79019105	-0.307171	-0.502738	-0.0858655	0.0559528	-0.0101363	-0.0477323
chr18	79647795	79668605	-0.0165657	0.00274156	0.215538	0.179898	-0.148236	-0.0516339
chr19	70495	189105	-0.240085	-0.319438	-0.180184	0.0783058	-0.141154	0.0530123
chr19	262695	271705	-0.52517	-0.0298834	-0.00408749	0.364707	-0.125008	-0.330282
chr19	1008296	1009505	-7.49469	-7.49469	-1.34837	0.499869	-7.49469	0.660263
chr19	3232296	3234705	-7.13249	-0.524512	-7.13249	-7.13249	0.661991	0.496317
chr19	4274495	4277104	-6.01265	-0.498642	-0.328	0.933543	-6.01265	0.103733
chr19	7691295	7693504	-0.135148	0.131292	-6.5958	1.57498	-6.5958	-6.5958
chr19	8140795	8143504	0.17248	-0.551698	-2.8927	1.30364	-6.99795	-0.933271
chr19	15075895	15077004	-7.17363	1.06811	-1.8947	-7.17363	0.941482	0.101076
chr19	17959995	17963004	-8.00596	-1.485	-8.00596	-0.525761	0.612846	-0.365623
chr19	35404195	35442705	-0.0903311	-0.0388213	-0.0125132	-0.0976646	-0.023232	0.11294
chr19	35502795	35512605	0.00601359	-0.00372798	-0.0396354	0.0526879	0.0666281	-0.127308
chr19	35666795	35674505	-0.265231	0.192034	0.0710846	-0.0155736	-0.230013	0.211772
chr19	39792195	39805005	-0.406282	0.173405	0.0470981	0.0101226	0.113989	-0.134885
chr19	41030296	41072505	-0.0747883	0.118031	0.0745376	0.0506728	0.0363301	-0.0911866
chr19	41476296	41485005	-0.499105	0.140493	0.154213	-0.151333	-0.906661	0.647235
chr19	41501195	41578805	-0.105164	-0.0560551	-0.0556336	-0.025813	-0.00152177	0.026853
chr19	41902595	41904404	0.0270298	-0.697032	-7.11805	-7.11805	1.33301	-1.07852
chr19	41937996	41940405	-9.29042	-5.19528	-9.29042	1.21548	-0.65083	-4.61147
chr19	43321095	43347005	-0.10326	-0.0776176	-0.0244602	-0.0532809	0.0936347	-0.0451296
chr19	45211495	45225605	0.187486	0.00466656	0.12791	-0.021295	-0.0833813	0.0987014
chr19	45227295	45229305	-1.00911	0.912001	-0.830432	-0.293418	-0.287921	0.44885
chr19	46027195	46134605	-0.112098	-0.0658637	-0.0581029	0.0394233	0.04128	-0.0842563
chr19	46137595	46178505	-0.113749	-0.105702	0.0441475	0.00647626	-0.0478301	0.0399955
chr19	46216795	46280705	0.0134743	0.131853	0.0904581	0.00771286	-0.0883828	0.0759612
chr19	47902795	47963205	0.124536	-0.0976499	0.190985	-0.0666679	-0.201969	0.233638
chr19	47964895	47998005	-0.0511506	-0.014013	0.0335675	0.0049732	-0.121155	0.107146
chr19	50090395	50140405	0.134762	-0.114117	0.150277	-0.0123196	-0.165986	0.159866
chr19	50688095	50689304	-7.61569	-1.0637	-7.61569	0.378866	-7.61569	0.760929
chr19	50727495	50746805	-0.173513	0.0492173	0.0057892	-0.0278547	0.0348294	-0.00768609
chr19	51715995	51727405	0.102339	-0.123395	0.126619	-0.0238722	-0.339701	0.294201
chr19	54887095	54901705	-0.0772783	-0.343601	-0.120781	-0.0528589	-0.0906245	0.133379
chr20	140995	161205	-0.255585	-0.263186	0.228129	0.049176	-0.039961	-0.0106503
chr20	164295	182805	-0.384062	-0.566357	-0.217135	-0.152727	0.0660356	0.075348
chr20	784095	814005	-0.0732961	-0.0373849	-0.133666	0.0319958	0.0874179	-0.127987
chr20	883995	887305	-0.0577791	-0.231601	-0.792011	0.382568	0.166222	-0.800316
chr20	1176395	1267805	-0.143405	-0.138103	-0.152529	0.00431734	0.0514513	-0.0578479
chr20	1525996	1527105	1.43166	-6.37262	0.466282	0.162426	-6.37262	0.902085
chr20	1717495	1743305	-0.0596103	-0.126935	-0.216942	0.0627488	-0.156251	0.0816017
chr20	1744295	1762205	-0.223161	0.0675983	-0.131246	-0.0890882	0.164563	-0.0907162
chr20	1960395	1965704	-0.458502	-1.5869	0.83434	0.426342	-0.149229	-0.406511
chr20	2026696	2028904	-6.7057	-6.7057	-0.0665448	-6.7057	-0.10443	1.04282
chr20	2056796	2108705	0.0579098	-0.0303678	-0.0667054	0.0652905	-0.133073	0.0591022
chr20	2264695	2279905	-0.175203	0.0349555	0.122414	0.18764	-0.119294	-0.0885574
chr20	2387895	2396805	-0.364155	-0.0866686	0.437985	-0.0181029	0.0534288	-0.0369088
chr20	2406895	2436905	-0.0266135	0.0021711	0.0677362	0.121761	-0.222384	0.0769552
chr20	2529695	2583705	-0.126634	0.0153122	-0.0213249	0.00482791	0.0256018	-0.0309969
chr20	2719895	2732405	0.400779	0.0748797	0.172558	-0.241134	-0.235609	0.3836
chr20	2812995	2832405	-0.330743	-0.318924	-0.208793	0.0360516	-0.00552407	-0.0313301
chr20	4376395	4394405	-0.360007	-0.216851	-0.21254	0.081476	-0.143814	0.0521055
chr20	4758796	4760005	-8.15158	-1.59959	-0.695607	-0.157023	-0.733661	0.586645
chr20	5278895	5308105	-0.192408	0.109975	0.113179	0.0756205	-0.0213682	-0.0575598
chr20	5470396	5473305	-7.00137	-1.63587	-0.741144	-7.00137	-0.778912	1.26867
chr20	13202695	13227705	0.102427	-0.00647262	0.148068	0.0010164	0.0126617	-0.0138
chr20	18041495	18067505	0.0580341	0.0503182	0.00827509	-0.00837405	-0.160575	0.152013
chr20	20355195	20375705	-0.013915	0.0412951	-0.105124	-0.0819304	0.0555328	0.0228501
chr20	21086695	21120305	-0.178042	-0.214175	-0.226358	-0.0619632	0.0425114	0.017402
chr20	21389795	21415405	-0.197953	-0.297651	-0.38346	-0.0430814	0.0210056	0.0211298
chr20	21501695	21505504	-0.0191357	-1.10196	-7.29577	0.337834	0.704299	-3.22716
chr20	21684395	21721005	-0.12917	-0.104814	-0.166658	-0.0356272	-0.0154289	0.0496726
chr20	22210095	22238705	-0.523017	-0.615238	-0.479516	0.00971864	-0.166558	0.140484
chr20	22300295	22335505	-0.389749	-0.226741	-0.106943	0.132819	-0.231971	0.0732649
chr20	22448195	22475405	-0.355105	-0.30834	-0.353643	0.0180298	0.00155584	-0.0198354
chr20	22536495	22554505	-0.546298	-0.358742	-0.356896	0.24683	-0.130147	-0.15254
chr20	22556195	22573805	-0.555724	-0.377178	-0.521075	-0.0189631	-0.0843335	0.0973924
chr20	22581295	22597505	-0.535485	-0.0753183	-0.392899	0.223955	0.0947354	-0.387978
chr20	22600795	22642905	-0.265989	-0.299769	-0.210325	0.0727323	-0.200573	0.108476
chr20	22926895	22985805	-0.254095	-0.169339	-0.0351232	0.238375	-0.0303335	-0.249578
chr20	24474196	24477005	-6.6189	-1.20565	-6.6189	0.225062	0.230546	-0.604074
chr20	25041895	25042905	-0.0768786	-8.00615	-8.00615	1.22615	-8.00615	-0.606694
chr20	25059395	25110205	0.189124	0.0540467	0.121501	0.0162634	-0.0713491	0.0522986
chr20	25936395	25964605	-0.371708	-0.0417509	-0.117871	0.179438	-0.0738952	-0.124239
chr20	26218395	26236905	-0.431761	-0.308849	-0.329991	-0.125439	0.158321	-0.0479839
chr20	29865295	29878805	-0.100256	0.0415326	-0.0319896	-0.0533772	-0.0758062	0.121029
chr20	30513995	30525105	-0.026294	-0.0910262	0.156927	-0.175881	0.158414	-0.00185664
chr20	30578695	30583704	-2.57716	-2.71733	-1.57604	-0.313592	0.801433	-1.14391
chr20	30589696	30591805	-0.590335	-1.3108	-7.1144	0.125074	0.130569	-0.29564
chr20	31366195	31370905	-1.19974	-0.0938267	-0.758546	-0.743524	0.185024	0.340147
chr20	31428395	31437205	-0.117544	-0.317269	-0.699272	-0.0635085	-0.238108	0.257263
chr20	32002796	32086605	0.092711	0.0852938	0.0567611	-0.0722242	0.00845175	0.0606756
chr20	34182895	34206305	-0.0935199	-0.311577	-0.286314	0.0217399	0.0469581	-0.071372
chr20	34824695	34844405	-0.160241	0.119528	-0.0419311	0.0238269	0.0210915	-0.0459967
chr20	35222495	35233705	0.0862417	-0.00843982	-0.0020382	0.0960761	-0.00747206	-0.0949519
chr20	37636495	37637904	-2.57236	-1.73241	-8.0803	0.443025	0.710925	-8.0803
chr20	37953995	37970705	-0.301799	-0.0998473	0.173735	0.00786876	-0.0482514	0.0390304
chr20	40682695	40683804	-7.79997	-2.69052	-7.79997	-7.79997	1.05003	-0.112558
chr20	43474195	43485205	-0.337671	-0.240604	-0.0891196	0.0353538	0.040883	-0.079404
chr20	45142595	45150905	-0.421004	-0.566477	0.140755	0.114063	-0.194764	0.0621389
chr20	49305895	49334205	-0.238228	-0.109564	-0.123245	0.0513333	0.0392487	-0.0951124
chr20	50979395	50981305	-7.53282	-7.53282	-7.53282	-0.15671	-0.731854	0.585733
chr20	57253595	57296205	0.0352746	0.00800133	0.148317	0.0262925	0.0163194	-0.0435978
chr20	57345996	57347105	-7.98212	0.0902921	-1.14322	1.12486	-7.98212	-0.294711
chr20	58719695	58747905	0.0425958	-0.0301677	0.0822274	-0.0702318	0.244832	-0.213303
chr20	58789395	58795005	-0.628361	-1.43644	-0.830226	-0.171659	0.831379	-1.5873
chr20	58834895	58864605	-0.0837249	0.00318532	-0.0439315	-0.0327195	0.0301472	0.00188556
chr20	59520995	59532105	-0.038799	-0.0813772	0.263645	-0.370496	0.218108	0.0885172
chr20	63056296	63062005	-0.557887	0.222183	0.466001	0.160198	-0.468731	0.214074
chr20	63111395	63113304	-0.468079	0.0194202	-1.01791	0.660752	0.253386	-2.13865
chr20	63239295	63240904	1.27858	0.551832	-0.266157	-6.6078	-6.6078	1.57507
chr20	64144395	64183305	-0.0687626	-0.189383	-0.172494	-0.0375641	0.0176165	0.0192261
chr20	64184395	64187304	-6.8542	-6.8542	-0.334075	-6.8542	0.940286	0.100907
chr20	64279595	64288405	-0.183851	-0.617966	-0.279522	0.182882	-0.0276723	-0.178128
chr20	64292395	64334605	0.103274	-0.0121173	0.116371	-0.0273712	0.0667621	-0.0418181
chr21	5676895	5796805	-0.0272138	-0.182049	0.0583269	0.0829103	-0.193559	0.0927513
chr21	5845195	5917405	-0.0878181	-0.23689	0.0276775	0.0944471	-0.204152	0.0898985
chr21	7553395	7660505	-0.0588853	-0.146099	0.0949413	0.0381066	-0.168092	0.11532
chr21	8098895	8169205	0.00942478	-0.144553	0.184349	0.0356368	-0.167058	0.116809
chr21	9281895	9311905	-0.313865	-0.0279569	-0.00387089	0.118199	-0.0907537	-0.0356543
chr21	10440295	10475605	-0.403501	-0.404556	-0.388726	0.209301	-0.18677	-0.0509487
chr21	14205195	14223405	-0.393876	-0.499029	-0.273626	0.303291	-0.242385	-0.119202
chr21	15525495	15540705	0.0198865	0.181702	-0.141805	0.25534	-0.133815	-0.160097
chr21	18115095	18144905	-0.483202	-0.425563	-0.570108	0.122138	-0.0217512	-0.109955
chr21	25399495	25451105	-0.180087	-0.188833	-0.32552	0.0247622	-0.0168877	-0.00821002
chr21	25520695	25524705	-1.58621	-0.741795	0.697746	0.289284	-1.27837	0.449647
chr21	25629195	25649605	0.0681016	0.100635	-0.0429173	-0.0157353	-0.0457008	0.0593948
chr21	26546295	26581205	-0.370142	-0.167202	-0.232267	-0.0998053	-0.0533957	0.141663
chr21	26602995	26629205	-0.332421	-0.286726	-0.0287444	0.0515044	-0.0997247	0.0432659
chr21	28784995	28849805	-0.196241	-0.152134	-0.160729	0.0723822	-0.0709031	-0.00504854
chr21	28884295	28901805	-0.343927	0.0788323	0.256622	-0.0686614	0.0141733	0.0518664
chr21	29935695	29944005	-0.128898	0.0946711	0.100262	0.180727	-0.206575	-6.7126e-05
chr21	32843995	32854805	-0.176179	-0.0482291	-0.0978577	0.0330814	0.0386112	-0.0744863
chr21	32857795	32873005	0.0286449	0.14523	0.0352754	0.00159706	-0.142889	0.128542
chr21	32941995	33037705	-0.00118932	-0.0338171	-0.0320669	-0.0985893	0.036619	0.0570648
chr21	33053095	33085905	0.00494958	-0.10718	-0.161947	-0.0909395	0.029629	0.0570542
chr21	33087695	33200805	-0.0288394	0.00884555	-0.0422167	-0.018699	0.0227967	-0.00440614
chr21	36651195	36726605	-0.0621016	-0.21009	-0.263737	-0.0960392	0.0230187	0.0680772
chr21	42613095	42631105	-0.0373569	0.0158089	0.0346093	-0.0226499	0.0720666	-0.0523628
chr21	42819995	42835205	0.156922	0.0551014	-0.113943	-0.287381	0.237005	0.00298081
chr21	44691796	44694204	-6.87495	-1.82265	-6.87495	-6.87495	0.599228	0.562254
chr21	44737096	44745405	-0.270878	0.293657	-0.175664	-0.676883	-0.0299794	0.480317
chr21	44815695	44817805	0.852948	-1.84483	-7.07633	0.16315	-7.07633	0.905244
chr22	10568495	10577605	0.205873	-0.598565	-0.0863225	0.0107894	-0.183299	0.152906
chr22	10833895	10849405	-0.0411163	-0.558963	0.0629724	0.0714821	-0.262902	0.158071
chr22	11786395	11787604	-7.05898	-2.06153	-7.05898	-7.05898	0.941083	0.10102
chr22	15548495	15569605	-0.158625	-0.0016918	-0.409407	-0.193413	0.372671	-0.267569
chr22	15577795	15593805	-0.666537	-0.319261	-0.679834	0.169334	-0.263762	0.0601137
chr22	15634495	15686805	-0.256315	-0.527967	-0.208097	-0.00742397	-0.11722	0.11526
chr22	15689895	15730705	-0.522964	-0.528265	-0.249532	0.13958	0.0556742	-0.219151
chr22	15750295	15762805	-0.0515426	-0.232572	-0.291563	0.172851	-0.45372	0.192267
chr22	15826195	15882605	-0.227343	-0.359467	-0.237241	0.155319	-0.266312	0.0770922
chr22	16710495	16738505	-0.465199	-0.124871	-0.161032	0.0420554	-0.0370567	-0.00610244
chr22	17362695	17381505	-0.00665918	0.0140082	-0.094814	-0.274922	0.028509	0.206078
chr22	18997595	19011005	-0.0949286	-0.0514016	0.0151765	-0.0310905	0.0471572	-0.0172815
chr22	20653595	20683405	-0.156029	-0.0635113	-0.131356	0.0383508	0.0259642	-0.0665771
chr22	22123395	22155605	-0.107972	-0.190699	-0.264549	0.144531	-0.0658647	-0.090409
chr22	24675295	24697205	-0.281529	-0.100303	-0.380627	0.11606	-0.0696007	-0.0539021
chr22	24705695	24712005	-0.428117	-0.464963	-0.612541	0.159867	-0.233996	0.0461971
chr22	25403495	25431705	-0.0779276	-0.127192	-0.136752	0.0620139	-0.059965	-0.00463761
chr22	25558895	25562805	0.342112	-0.446735	-0.509848	-0.045242	0.338626	-0.383979
chr22	25950195	25952205	-7.23937	-1.36983	-7.23937	0.0667861	-7.23937	0.960513
chr22	26175696	26176905	-7.72954	-7.72954	-7.72954	-7.72954	0.270529	0.839184
chr22	29710795	29712304	-6.50374	-0.247766	-0.0756771	-6.50374	-6.50374	1.57432
chr22	32030995	32034804	-6.82223	-0.119774	-1.65568	0.590195	-0.972494	-0.021913
chr22	32346896	32348905	-5.63925	-5.63925	-5.63925	-5.63925	-5.63925	1.56553
chr22	39149995	39160505	-0.277153	-0.095075	-0.229633	-0.00688414	0.059319	-0.0547121
chr22	39232995	39237104	-0.38659	-2.09149	-0.937832	-0.0821931	0.336069	-0.334485
chr22	39455495	39461505	-0.225994	-0.386329	-0.183092	-0.300816	0.23782	0.0129216
chr22	45357295	45416505	0.0303376	0.0219033	-0.0207147	0.0134575	0.0246648	-0.0389175
chr22	50639095	50650805	-0.377123	-0.432014	-0.358534	0.0979185	0.0929921	-0.212247
chrX	431295	434005	-0.440081	0.0128567	0.0782616	-0.0128232	0.314548	-0.38604
chrX	511095	519805	0.159774	-0.345505	0.0249605	0.308713	0.07765	-0.502056
chrX	723795	725404	-6.83629	-1.24158	-6.83629	-6.83629	0.778488	0.351534
chrX	738496	740905	-0.450603	-0.444483	-0.998786	-6.79238	0.26946	0.836426
chrX	799395	817305	-0.140315	0.00646414	-0.00655672	-0.118841	0.15824	-0.0541711
chrX	934395	972605	0.170176	-0.00827302	0.0294976	0.0940276	-0.102609	0.0018844
chrX	1168595	1176305	-0.416316	-0.101627	-0.370863	0.335629	-0.217096	-0.188074
chrX	1706095	1708905	-1.661	-0.813753	-1.05299	0.049746	0.22466	-0.328407
chrX	1762995	1767004	-8.0218	-8.0218	-3.48938	-1.26161	-2.24293	1.2459
chrX	1801495	1838205	-0.223252	-0.00279656	0.030871	-0.151616	-0.0194147	0.154616
chrX	1844595	1875605	0.0240309	-0.100353	0.117484	0.00716296	-0.0382667	0.0302633
chrX	1886595	1889405	-2.16456	-1.45649	-1.20869	0.768159	-0.492973	-0.770176
chrX	3096095	3112405	-0.015751	-0.0645386	-0.0312202	0.0422014	0.104133	-0.159286
chrX	9288895	9304105	-0.25663	-0.395443	-0.149294	0.0290417	-0.171593	0.126714
chrX	9364595	9371305	-0.525791	-0.122041	0.33796	-0.219739	-0.0521686	0.234862
chrX	9462195	9478705	-0.0540832	0.0688101	-0.191094	-0.112525	-0.0390496	0.139779
chrX	9844695	9868705	0.0754438	-0.308708	0.0409118	-0.176417	0.110643	0.0501779
chrX	9869795	9884305	-0.0938934	-0.0122178	-0.0958341	-0.000804736	0.181495	-0.20673
chrX	10034595	10069805	-0.197703	0.0521353	0.154063	0.366188	-0.469566	-0.0161388
chrX	11658495	11676405	-0.411409	0.0110248	-0.0522534	0.107821	-0.0111415	-0.104553
chrX	12938195	12946405	-0.0933936	-0.115968	-0.161074	-0.0774542	-0.151501	0.204089
chrX	12965395	13056805	-0.279599	-0.233146	-0.286152	0.0473989	-0.0592029	0.00978521
chrX	13073795	13098205	-0.376922	-0.30176	-0.709393	0.0562745	0.15583	-0.240996
chrX	13105595	13129305	-0.371689	-0.178642	-0.252941	0.120787	0.0104314	-0.143348
chrX	13186995	13211105	0.027353	-0.0194312	-0.300454	0.112859	-0.069506	-0.0504023
chrX	13217995	13331805	-0.336222	-0.194422	-0.368408	0.0281573	-0.0362528	0.00734846
chrX	13332695	13378605	-0.48566	-0.300328	-0.562939	0.00151957	0.0509218	-0.054363
chrX	13397595	13425805	-0.353697	-0.164572	-0.418605	-0.0168779	0.104706	-0.0948714
chrX	13438395	13506805	-0.191322	0.0388011	-0.283541	-0.0555843	0.101805	-0.0518778
chrX	13507495	13510805	0.19065	0.00462367	0.178466	0.028084	-0.495399	0.345939
chrX	13659495	13671805	0.132891	0.176318	-0.300482	-0.158784	0.0255339	0.119508
chrX	13780595	13829405	-0.134254	0.0704396	-0.102246	0.215409	-0.245056	-0.00696494
chrX	13872896	13874505	-7.80004	-1.22033	-7.80004	-7.80004	-0.185263	1.08136
chrX	13883295	13944905	-0.285531	-0.113856	-0.271585	0.00160281	0.132163	-0.147277
chrX	13958496	13969005	-0.0517199	-0.334385	-0.0805613	-0.426108	0.24096	0.102932
chrX	15301295	15377205	-0.270071	-0.135825	-0.0983247	0.0568219	0.00908637	-0.0686799
chrX	15496395	15607305	-0.317861	-0.148641	-0.205761	-0.0468231	0.0313543	0.0143028
chrX	15840595	15876905	-0.193089	-0.2351	-0.254182	0.0645162	0.10447	-0.185791
chrX	16118395	16158805	-0.180908	0.0263214	0.0769991	0.0710999	-0.0270314	-0.046854
chrX	16381795	16394405	-0.389497	-0.472297	0.24349	0.256444	-0.110637	-0.185589
chrX	16519995	16569205	-0.143464	0.106551	-0.115074	0.181769	-0.278628	0.0584578
chrX	16869395	16898805	-0.224845	-0.061484	-0.321768	-0.0197729	-0.0413953	0.0592131
chrX	17847095	17872105	0.0693579	0.056418	0.00925746	0.155478	-0.158661	-0.0139856
chrX	19105995	19127805	-0.139009	-0.12082	-0.294444	0.070951	-0.00292947	-0.071543
chrX	19209195	19225605	-0.133925	-0.0464209	-0.169268	0.0244687	0.0568489	-0.0851239
chrX	20194595	20221805	-0.195046	-0.216159	-0.49578	0.225548	-0.253389	-0.0117984
chrX	21835095	21922005	-0.255963	-0.223047	-0.262291	0.106876	-0.0673267	-0.0458757
chrX	21980795	21986605	-1.97064	-1.06496	-1.72233	0.382046	-1.08091	0.291698
chrX	22750495	22756705	-0.291221	-0.174416	0.436972	-1.03985	-0.121097	0.672773
chrX	23321895	23350405	0.0668278	0.0146002	-0.0869467	0.0900172	-0.123835	0.0255566
chrX	23679595	23694105	-0.155018	-0.363667	0.0597232	0.231177	-0.0815566	-0.182507
chrX	23722195	23740705	0.0815024	0.00214537	-0.2457	0.126715	-0.0641073	-0.0714846
chrX	23821595	23846105	-0.54392	-0.0790134	-0.402102	0.0487447	0.0663164	-0.122498
chrX	23862995	23889205	-0.627277	-0.794257	-0.502057	0.13501	0.0545281	-0.211932
chrX	23925095	23935105	0.677619	-0.337163	-0.12276	0.0440068	-0.102182	0.0529781
chrX	23936195	23970905	0.0115482	-0.0189729	-0.181869	0.0165093	-0.0318004	0.0147725
chrX	23978995	24044405	-0.157265	0.032019	-0.212979	-0.149673	0.128708	0.00752742
chrX	24092995	24104005	-0.417152	-0.470676	-0.477296	0.078221	-0.00876249	-0.0734845
chrX	24123295	24142205	-0.448109	-0.0929903	-0.313401	-0.0172276	0.0450002	-0.0288711
chrX	24237295	24274705	-0.263679	-0.285376	-0.0488223	0.0449606	0.0993391	-0.15672
chrX	24323396	24324505	-7.86397	-2.75452	-1.02507	-7.86397	1.47056	-2.15572
chrX	24992495	25031105	-0.124886	-0.209301	-0.266351	-0.0574154	-0.00783748	0.0627208
chrX	31378995	31381105	-0.460868	0.220421	-2.00218	0.257618	-0.319447	0.00449367
chrX	36944495	36976405	-0.209283	-0.109149	0.0797424	-0.0633683	0.0509723	0.010078
chrX	37310595	37350905	-0.217416	-0.140881	-0.357591	-0.0235779	-0.00871729	0.0317259
chrX	38270695	38377005	-0.330866	-0.255712	-0.234077	0.138211	0.106516	-0.281325
chrX	40719595	40752305	0.195302	-0.014787	-0.124562	0.0239362	-0.131766	0.0983609
chrX	40771395	40810305	-0.173592	-0.0279116	-0.095003	0.0644199	-0.0276834	-0.0389823
chrX	41036695	41086005	-0.240743	-0.157531	-0.186861	0.0744866	0.0233817	-0.103651
chrX	41427995	41466705	-0.161965	-0.215027	-0.465058	-0.0595508	-0.0870226	0.136157
chrX	41504895	41635605	-0.26116	-0.0869271	-0.275151	-0.000846239	0.0252063	-0.0247937
chrX	41643495	41679105	-0.0929468	-0.0604995	-0.287529	0.174167	-0.177328	-0.01837
chrX	41681495	41713705	-0.326728	-0.0469104	-0.197071	0.139813	-0.196198	0.0361722
chrX	41910995	41929005	-0.194818	-0.00366985	-0.198798	0.115587	-0.181974	0.0497532
chrX	42618495	42620305	-0.686972	0.449287	-7.4204	-7.4204	1.03066	-0.0721659
chrX	43621295	43632904	0.0145666	0.269073	-0.485501	0.0356477	-0.150804	0.10331
chrX	43674595	43710605	-0.0718915	0.162019	-0.038971	0.182781	-0.277086	0.0561317
chrX	43892695	43919505	0.00318711	-0.0932372	-0.403751	0.0348509	0.161303	-0.222208
chrX	43964095	44041805	-0.0557792	-0.133495	-0.223579	0.0541123	0.0423133	-0.101573
chrX	44260195	44318605	-0.396828	-0.409523	-0.280427	0.160414	-0.211696	0.0269717
chrX	44327695	44357305	-0.42373	-0.255858	-0.625768	-0.0191328	-0.109587	0.11945
chrX	44388995	44395405	-0.228248	-1.242	-1.42855	0.279944	-0.0543912	-0.281297
chrX	44512795	44514804	-7.44807	-2.15121	-7.44807	-7.44807	0.859033	0.239338
chrX	44534096	44546605	-0.703047	-0.215485	-0.12336	0.135476	0.0631165	-0.222928
chrX	44615495	44650805	-0.138934	0.178745	-0.351228	0.0564464	0.135471	-0.214831
chrX	44652695	44774605	-0.26831	-0.138511	-0.21494	0.141256	-0.149087	-0.0067762
chrX	44780895	44801205	-0.356983	-0.28844	-0.253682	-0.0256487	-0.155926	0.163583
chrX	45176195	45315605	-0.025053	0.0516292	-0.166296	0.0965935	-0.0500395	-0.0516318
chrX	45781795	45802205	-0.530883	-0.453753	-0.601309	-0.0514495	0.152287	-0.114497
chrX	45807095	45848005	-0.250559	-0.360272	-0.370925	-0.104808	0.141483	-0.0483635
chrX	45849595	45959205	-0.174271	-0.161822	-0.244012	0.00730598	0.00984312	-0.0173046
chrX	46115195	46169205	-0.291356	-0.0939793	-0.156635	0.154892	-0.152324	-0.0190798
chrX	46590895	46615805	-0.317481	-0.0666424	-0.0130955	-0.0647061	0.0269872	0.0355926
chrX	46693995	46730405	-0.191512	-0.0326523	-0.0355044	0.0913615	0.0200361	-0.119291
chrX	46867095	46919905	-0.161519	0.0260098	-0.1779	0.0410151	0.158601	-0.226074
chrX	47024195	47035705	0.0374895	0.0323328	0.100018	-0.250018	0.10706	0.113811
chrX	47071695	47104105	-0.21055	0.0504956	-0.157083	-0.0883539	0.0409887	0.0434649
chrX	47294996	47299505	-1.74774	0.370679	0.407225	-0.628879	0.538242	-0.150209
chrX	48851295	48874205	-0.474674	-0.131587	-0.0967067	0.174463	-0.0589478	-0.133699
chrX	49288995	49320505	-0.477751	-0.204844	-0.144983	0.0822941	0.195604	-0.328984
chrX	49322195	49348105	-0.236661	-0.136262	0.136833	0.124676	-0.199919	0.0553869
chrX	49552395	49569005	-0.418712	-0.431844	0.0316748	-0.258658	0.0442759	0.180109
chrX	50206095	50212205	-0.247363	-0.306546	-0.698975	-0.373316	-0.187865	0.433056
chrX	50449495	50477705	0.101201	0.0301521	0.0916567	0.0858488	-0.00975935	-0.0809577
chrX	50974595	51007305	0.147691	-0.0829645	0.0525088	-0.240397	0.104951	0.108397
chrX	51652395	51678805	0.328175	0.0229457	-0.0926515	-0.132773	0.00824271	0.113959
chrX	51772196	51791005	-0.0106255	-0.0902101	-0.154748	-0.0991592	0.0642501	0.0298158
chrX	52443995	52504405	-0.108551	-0.109292	-0.0933052	0.0528821	-0.0128443	-0.041672
chrX	52603095	52622505	-0.0174221	0.255469	-0.0528146	-0.193272	0.112255	0.0627619
chrX	52623895	52657405	0.0325637	0.0326087	0.0403747	-0.0454389	-0.108204	0.141776
chrX	52658595	52706105	0.147968	0.0552345	0.0493031	-0.0449195	0.0816196	-0.0403029
chrX	52751695	52826105	-0.0102033	0.0836467	0.186015	0.0409617	-0.0514641	0.00898023
chrX	52955495	52957304	-7.60808	-1.18706	-7.60808	-7.60808	0.580772	0.584217
chrX	53154895	53170805	-0.0856905	-0.298315	-0.504127	0.168135	-0.0250138	-0.162326
chrX	53286595	53342505	0.0446132	0.0813245	0.0687218	-0.00769886	-0.0576947	0.0628457
chrX	53670396	53679205	-1.10943	-0.281075	-0.513636	-0.207471	0.197457	-0.0184834
chrX	53840195	53856905	-0.816506	-0.356261	-0.220849	-0.0117186	0.0735636	-0.0652541
chrX	54285395	54301705	0.132619	-0.0055462	0.226689	-0.0514958	-0.24032	0.24915
chrX	65751395	65766805	-0.303653	-0.268427	-0.455762	0.309664	-0.127574	-0.242615
chrX	67645895	67647405	-7.94173	-0.695228	-7.94173	1.33489	-7.94173	-1.07896
chrX	68203295	68207105	-0.515933	0.392242	0.0117755	-0.472724	0.207044	0.170023
chrX	70450796	70460305	-0.535048	0.136321	-0.0242789	0.031177	0.036682	-0.0703567
chrX	71094295	71104605	-0.14548	0.202656	0.0447152	-0.0216115	0.0213422	-5.03384e-05
chrX	71687895	71804205	0.0828128	0.028125	0.140989	0.0626309	-0.149283	0.075783
chrX	71808095	71833405	0.0698019	0.0940424	0.208395	-0.062004	-0.0780408	0.130567
chrX	71959196	71962205	-7.03768	0.475409	-0.564336	0.925642	0.128109	-7.03768
chrX	72180395	72219405	-0.541122	-0.0626318	0.0220644	-0.0978702	0.0420536	0.0510383
chrX	72241095	72263205	-0.208295	0.0468073	0.00562944	0.0868645	-0.0309914	-0.0601069
chrX	72276095	72375305	-0.00424029	-0.10614	-0.0175622	0.0313102	-0.0151378	-0.01669
chrX	72449495	72451004	-7.8992	-1.64323	-0.740897	0.210395	-0.197397	-0.0426461
chrX	72481396	72489805	-0.33491	-0.377318	-0.0189772	0.120885	-0.605678	0.328188
chrX	72590495	72623805	-0.117217	-0.129866	-0.245805	0.281575	-0.151221	-0.177896
chrX	72625095	72661505	0.0316305	-0.0843911	-0.107593	-0.260814	0.0414562	0.184257
chrX	73765595	73775405	-0.289858	0.244928	-0.66858	-0.0922257	0.109351	-0.0244682
chrX	73907995	73927805	-0.15671	-0.132788	-0.292203	0.122719	-0.0992795	-0.0325124
chrX	74175595	74183805	-0.403311	0.133143	-0.0517709	-0.0605233	-0.0694845	0.121818
chrX	75057195	75083505	-0.0774488	-0.39467	-0.383091	0.00433247	0.167539	-0.194541
chrX	75284895	75300505	-0.452323	0.041743	-0.319218	-0.0222248	0.304078	-0.357239
chrX	80335795	80378805	-0.382597	-0.392349	-0.609933	0.154505	-0.233769	0.05179
chrX	80437595	80457605	-0.651059	-0.301273	-0.683938	-0.0942072	-0.356966	0.358856
chrX	83500495	83519805	0.106488	-0.257491	-0.188172	-0.137337	-0.0177531	0.141477
chrX	87384395	87398605	-0.477011	-0.470831	-0.778863	-0.0875628	0.192059	-0.1258
chrX	87400495	87406605	-0.265921	-0.592237	-0.646062	0.307412	0.312933	-0.942629
chrX	87557595	87582905	-0.527373	-0.442705	-0.752615	0.0307063	-0.0148478	-0.0163561
chrX	87627795	87633505	-0.366013	-0.804798	-0.235092	-0.115019	0.358363	-0.331592
chrX	87775095	87786505	0.117691	0.272037	-0.0356079	-0.135661	0.00690177	0.117631
chrX	87796295	87807405	-0.128731	-0.579309	-1.1471	0.124905	0.043225	-0.185819
chrX	88923495	88939405	0.0945858	-0.279197	-0.417954	0.0144072	-0.0557421	0.0396497
chrX	91770995	91804505	0.142193	-0.118558	-0.180298	0.157317	-0.027966	-0.145626
chrX	92241095	92243205	-0.40761	-2.69232	-0.379332	-0.684342	0.538101	-0.11146
chrX	92262695	92281905	0.0505209	-0.215103	-0.0989496	-0.314807	0.118937	0.150699
chrX	93667895	93695705	-0.987679	-0.245687	-0.353037	0.033302	0.115863	-0.163227
chrX	94695995	94706505	-0.159971	-0.404927	-0.278515	-0.0499675	0.228244	-0.21318
chrX	95987195	95990705	-0.492372	0.127481	-0.63298	-0.135245	0.519906	-0.609061
chrX	96720495	96781105	-0.400391	-0.128113	-0.273263	0.0978484	0.021045	-0.127952
chrX	96787395	96808205	-0.501607	-0.558841	-0.567328	0.0548562	0.0931365	-0.160753
chrX	96832595	96863405	-0.22131	-0.395942	-0.131827	0.0461264	-0.169955	0.109214
chrX	96866295	96895205	-0.501612	-0.328577	-0.441593	0.0593619	0.264924	-0.402735
chrX	96996795	96998305	0.791739	-6.91986	-0.491804	0.776438	-6.91986	0.354841
chrX	97327895	97406305	-0.573241	-0.0884187	-0.25304	0.113779	-0.153418	0.0269035
chrX	98506095	98530305	0.00928546	0.241224	-0.19891	0.404665	-0.322407	-0.190201
chrX	98799695	98812705	-0.0984074	0.108213	0.245424	-0.107977	-0.102458	0.189877
chrX	99018395	99038405	-0.668227	-0.177867	-0.596939	0.163553	0.100154	-0.307448
chrX	100603095	100713705	0.0103124	0.0408643	-0.0837712	-0.0116002	-0.0792136	0.086016
chrX	100800495	100851605	-0.291629	-0.0229029	-0.036861	0.166119	-0.0542675	-0.128345
chrX	101405895	101425505	-0.422489	-0.132686	-0.396401	-0.0862591	-0.0315448	0.110585
chrX	101565695	101569405	0.397717	0.0826542	-0.89182	-0.784105	-0.320851	0.694827
chrX	101778395	101791605	-0.234967	0.108568	-0.168411	0.0307525	-0.627404	0.412635
chrX	102198395	102223305	0.0302627	-0.116921	-0.173386	0.104381	-0.200623	0.0769588
chrX	102281995	102288505	0.392914	-0.208964	-0.160582	-0.340624	0.467633	-0.273236
chrX	102313795	102317805	-0.314501	-0.491955	0.174576	0.818917	-1.16757	-0.33871
chrX	103072695	103103805	0.170776	0.107944	0.00899223	0.179746	-0.189534	-0.0138777
chrX	103291695	103366305	-0.0682077	-0.0602564	-0.0560127	0.0327088	-0.0381378	0.00454857
chrX	103547995	103589905	-0.0725279	0.0437152	-0.0648159	0.204287	-0.128154	-0.100233
chrX	103852096	103866105	0.0686225	0.213844	-0.285943	0.450987	-0.41057	-0.183279
chrX	104013096	104014405	-7.64489	-7.64489	-2.58217	-7.64489	-0.333234	1.13832
chrX	104180395	104225005	-0.0401045	0.255672	-0.298968	0.035599	0.0304516	-0.0684139
chrX	104259996	104263605	0.587221	-1.20453	-0.7707	0.376526	0.38204	-1.32697
chrX	104272295	104363304	-0.0384175	0.0960332	0.0236875	0.187309	-0.0800811	-0.127593
chrX	104401096	104403605	0.240537	-6.77492	-6.77492	0.225282	0.23077	-0.604865
chrX	105116895	105136605	0.346505	0.112178	-0.343996	0.274688	-0.021153	-0.313256
chrX	105434795	105444705	0.289649	-0.541535	-0.298298	0.339692	0.175883	-0.725331
chrX	105534095	105584705	-0.0646463	0.117296	0.112376	0.0110362	-0.014732	0.00357416
chrX	105676195	105693704	-0.342046	0.0393944	-0.436575	0.0910481	-0.154104	0.0512553
chrX	105733296	105737705	0.697064	-2.79287	-1.23864	0.349528	-0.95814	0.276361
chrX	105741495	105801405	-0.197137	0.287383	-0.101175	0.25926	-0.235133	-0.0686513
chrX	105810095	105918505	-0.0734709	0.149537	-0.108472	0.148466	-0.0489453	-0.112526
chrX	105930495	105933104	-1.04827	-2.3357	-0.609888	0.398027	-0.328764	-0.174496
chrX	106166295	106182105	-0.0638384	-0.234344	-0.456257	-0.0520071	0.0321261	0.0184756
chrX	106604395	106648205	-0.398775	-0.226983	-0.406332	0.0412204	-0.0889188	0.0437491
chrX	106657795	106743305	-0.39272	-0.0995895	-0.300371	0.170365	-0.0158875	-0.175258
chrX	106765795	106814305	-0.0198778	-0.0256255	-0.361361	-0.0898424	0.0206741	0.0648019
chrX	107038495	107055305	0.684967	-0.28595	-0.424669	-0.0297389	0.153435	-0.138937
chrX	107106895	107153805	-0.271101	-0.225744	-0.181625	0.12666	0.00226785	-0.141361
chrX	107161495	107259705	-0.272246	-0.0608054	-0.0631688	-0.162195	0.100789	0.0482027
chrX	107781596	107783904	-2.16271	-0.923072	-1.16003	-7.01148	0.841641	0.263229
chrX	107788496	107800305	-0.0750486	0.21438	0.0204031	-0.160722	0.131405	0.0144456
chrX	107938995	107968804	0.124877	-0.0356393	-0.357069	0.00326922	0.112557	-0.125653
chrX	108090096	108140405	-0.120947	-0.0409643	-0.0450038	0.0400015	-0.0130532	-0.0278337
chrX	108395295	108467005	-0.426968	-0.222451	-0.200033	0.0407457	-0.0285586	-0.0131081
chrX	108488795	108506905	-0.25195	-0.0227669	0.0828703	0.360501	-0.129706	-0.318127
chrX	108648695	108682805	-0.17586	-0.319351	-0.305143	-0.0545223	0.222596	-0.20049
chrX	108683495	108713205	-0.371204	-0.00135056	-0.518954	0.0681056	-0.0772518	0.00547075
chrX	108715495	108760805	-0.0377121	-0.0432601	-0.127537	0.0693286	0.00292013	-0.0759069
chrX	109646596	109653005	-1.09459	-2.02934	0.284119	0.805036	-1.58177	-0.122273
chrX	109653795	109753205	-0.501627	-0.144456	-0.248951	-0.0132654	0.0458398	-0.0337632
chrX	109771695	109789205	-0.253088	-0.0363207	-0.314358	-0.0775806	0.354686	-0.370252
chrX	109799295	109851305	0.178837	0.0832535	-0.323275	-0.0821721	0.0817163	-0.00420522
chrX	110187895	110233205	0.0860246	0.0333842	0.0509682	0.0926697	-0.182112	0.0734728
chrX	110235395	110324805	-0.102315	0.0607768	-0.151415	0.0659751	-0.110086	0.0379792
chrX	110766495	110816605	-0.224664	0.0100485	-0.203806	0.144226	-0.101578	-0.0546176
chrX	111068095	111159905	-0.0972693	0.159653	-0.17917	0.185965	-0.056237	-0.150957
chrX	111160995	111315105	-0.00270261	0.168732	-0.0111025	0.0674081	-0.0248473	-0.0450698
chrX	111485395	111521805	0.0261047	0.0757779	0.0876734	-0.0977856	0.0719836	0.020588
chrX	111522995	111572405	0.0564891	0.187747	-0.0329626	-0.0521463	0.111732	-0.0664652
chrX	111597195	111613705	-0.526053	0.281336	-0.100737	-0.489161	0.56298	-0.303573
chrX	111660995	111788305	-0.231594	-0.196183	-0.309226	0.124241	-0.0827389	-0.0501999
chrX	111805495	111883605	0.0211996	0.138266	-0.258553	-0.0362592	0.0751526	-0.0419409
chrX	112048495	112049704	-1.01039	-7.70671	-1.56039	-1.28584	0.29336	0.448243
chrX	112609295	112617905	-0.252809	0.491765	-0.259113	0.303138	-0.425297	0.0306744
chrX	112619995	112644805	-0.297263	0.0258235	-0.322617	0.391146	-0.183341	-0.307744
chrX	112751695	112897905	0.0213139	0.144672	-0.0583321	0.050415	0.0620082	-0.11948
chrX	112927895	112978105	-0.349754	-0.31508	-0.135237	-0.0856693	0.153833	-0.0814135
chrX	112980295	113023005	0.0143286	0.0508856	0.0189056	0.13291	-0.242374	0.0815358
chrX	113032495	113058405	0.248676	0.259802	-0.36883	-0.105007	-0.0231959	0.119222
chrX	113493995	113642305	-0.329826	-0.203492	-0.423349	0.0703616	-0.129509	0.0508536
chrX	113644895	113691505	-0.270807	-0.12399	-0.243536	0.178394	-0.0763552	-0.12041
chrX	113709195	113814305	-0.277486	-0.0849766	-0.279793	0.0864007	-0.1092	0.0160401
chrX	113860695	113948405	-0.268678	0.179874	-0.244226	0.27797	-0.0551659	-0.277484
chrX	113949695	113995905	-0.353876	-0.12801	-0.42906	0.0928577	-0.207773	0.0944345
chrX	113999095	114047105	-0.16309	-0.0790947	-0.161378	0.129729	-0.116764	-0.0237719
chrX	114049095	114088605	-0.28092	-0.226676	-0.513905	0.0303346	-0.136402	0.0962153
chrX	114091695	114162605	-0.221489	-0.1621	-0.300307	0.057769	0.0284409	-0.0904408
chrX	114168695	114186205	-0.437984	-0.485745	-0.443739	0.169372	-0.198163	0.00543024
chrX	114208195	114259505	-0.421618	-0.188246	-0.427124	-0.130824	0.140151	-0.0222876
chrX	114397595	114485905	-0.480912	-0.367266	-0.588312	0.000587218	0.0289956	-0.03019
chrX	114496195	114515605	-0.596821	-0.466598	-1.21288	-0.213084	0.411471	-0.308881
chrX	114517595	114612205	-0.401287	-0.367141	-0.447229	0.0385952	0.0340428	-0.0755055
chrX	114612695	114705505	-0.342106	-0.345193	-0.449432	0.167314	-0.0915968	-0.0914937
chrX	114706895	114719005	-0.720231	-0.218227	-0.385789	0.367751	0.0494524	-0.567493
chrX	114868795	114929405	-0.555401	-0.0450229	-0.267487	-0.0584559	-0.03982	0.0934687
chrX	114938395	115063205	-0.153395	-0.0493176	-0.180205	0.0812913	-0.0411304	-0.0437317
chrX	115083595	115119305	-0.247548	-0.113552	-0.262669	0.0922292	0.0466231	-0.150178
chrX	115144995	115188005	-0.433914	-0.106239	-0.376102	0.00747614	-0.136048	0.117423
chrX	115205895	115346705	-0.20511	-0.109023	-0.330868	0.119222	-0.043709	-0.0836093
chrX	115349095	115401005	-0.0287337	-0.058363	-0.315753	-0.0113865	0.108948	-0.105597
chrX	115403695	115434905	-0.306016	-0.379031	-0.439656	-0.064043	0.0810471	-0.0208748
chrX	115486295	115663905	-0.351977	-0.226016	-0.420353	0.128433	-0.0343467	-0.104045
chrX	115705995	115726505	-0.00490723	-0.0733083	0.0741298	0.112679	-0.0428665	-0.076978
chrX	115955195	115975105	-0.00641905	-0.167133	0.285364	-0.027415	-0.0408505	0.0659052
chrX	116825295	116830205	-1.37272	-0.992181	-7.7145	1.14144	-1.6419	-1.07842
chrX	119251695	119253605	-7.51474	0.40627	-1.40442	0.857027	-7.51474	0.242731
chrX	119255195	119268205	0.0976941	-0.162045	0.166673	0.0120543	0.104915	-0.126299
chrX	119383595	119384705	-7.48025	-7.48025	-7.48025	-7.48025	0.634858	0.527686
chrX	119393595	119431805	-0.189924	0.0901103	-0.125936	0.00317811	0.146861	-0.167091
chrX	119564195	119603105	-0.00986463	-0.0595503	-0.259863	-0.140476	0.0511782	0.0795246
chrX	119658696	119682905	0.0541048	0.052458	-0.103166	0.221981	-0.0922364	-0.159076
chrX	119838195	119867605	-0.723415	-0.583411	-0.470633	-0.0878725	-0.121539	0.188887
chrX	119974495	120024405	-0.191362	-0.195781	-0.273791	-0.116924	0.0995983	0.00916584
chrX	120060895	120087205	-0.0152668	-0.168668	0.00533613	0.121196	-0.0517649	-0.0776365
chrX	120130895	120170505	-0.207276	-0.0942223	-0.273137	0.0795258	0.128211	-0.233801
chrX	120302295	120324305	-0.249065	-0.330824	-0.277974	-0.11426	0.254756	-0.179497
chrX	125180595	125192004	-0.313532	-0.415716	-0.390482	0.26806	-0.721449	0.250143
chrX	130038295	130041305	-2.17559	-7.63729	-0.943877	-0.888676	0.331539	0.264879
chrX	131453995	131462305	-2.37098	-0.436272	-0.396517	0.608253	-0.470075	-0.408013
chrX	131832895	131870405	-0.246999	-0.0340066	-0.298251	-0.00258309	0.0886168	-0.0916656
chrX	132197395	132230205	-0.386522	0.0398695	-0.143861	0.320374	-0.295546	-0.0945232
chrX	132365995	132396205	-0.639452	-0.323035	-0.53572	0.0320786	0.0574857	-0.0940865
chrX	132567495	132668505	0.0967315	0.0574212	-0.136875	0.160905	-0.139684	-0.0375711
chrX	132687595	132705705	-0.253261	0.0592413	-0.148057	0.0852975	0.025032	-0.117801
chrX	132814195	132859305	-0.509036	-0.338745	-0.763809	0.0656672	-0.0141215	-0.0541351
chrX	132950295	132952405	1.14265	-0.453815	-1.26955	0.407682	-7.24444	0.737127
chrX	132996695	133005005	-0.294573	-0.0505305	0.217479	0.32537	-1.01101	0.322869
chrX	133292895	133324705	-0.165004	-0.0983246	-0.293004	-0.138264	0.0821543	0.0465481
chrX	134536295	134599805	-0.295272	-0.415147	-0.40716	-0.0852114	-0.0169141	0.0962742
chrX	134638395	134667105	-0.45982	-0.00821436	-0.558235	0.00464146	-0.225655	0.19102
chrX	134678695	134681405	1.02415	-0.0797719	0.0933307	0.631718	-7.25636	0.530121
chrX	134722395	134822805	-0.311848	-0.169591	-0.373328	0.123529	-0.0669135	-0.0650299
chrX	135097795	135109105	-0.485327	0.0424034	0.0285091	-0.025804	-0.130037	0.142634
chrX	136022095	136074305	-0.209878	-0.330157	-0.112621	0.0206951	-0.117565	0.0892398
chrX	136142195	136174305	-0.358336	-0.367439	-0.163907	0.119193	0.103368	-0.252235
chrX	136178495	136257705	-0.162588	-0.0909158	-0.139148	0.048263	0.00286886	-0.0529095
chrX	136482995	136499805	0.00775336	-0.036263	0.0879348	0.203007	-0.0557725	-0.173278
chrX	139016695	139069505	-0.334522	-0.163885	-0.169056	0.254944	-0.11036	-0.183845
chrX	139601395	139622105	-0.810601	-0.362183	-0.590659	0.289184	-0.570137	0.143391
[truncated: 3,426 more rows]

## Sheet: 6E
4E	New (bp)	Same (bp)	Spread (bp)	Shrink (bp)	Total (bp)
CL1	1770930	38051340	6092529	15103242	61018041
CL2	5971090	11489230	11630480	8966785	38057585
CL3	3000760	307450	7526414	207585	11042209
4E	New	Same	Spread	Shrink
Group 1	0.0290231	0.623608	0.099848	0.247521
Group 2	0.156896	0.301891	0.305602	0.235611
Group 3	0.271754	0.0278432	0.681604	0.0187992
