# Supplementary material for: The length of the G1 phase is an essential determinant of H3K27me3 landscapes across diverse cell types
Source: PLoS Biol. 2025 Apr 17;23(4):e3003119. doi: 10.1371/journal.pbio.3003119 (PMC12052206; doi:10.1371/journal.pbio.3003119)
Supplement: S7 Data — (XLSX) [file pbio.3003119.s016.xlsx]

## Sheet: 7B
Original Distribution			Fitted Normal Distribution (First)			Fitted Normal Distribution (Second)			Fitted Normal Distribution (Combined)
Log2(Palbo/DMSO)	Normalized Frequency		Log2(Palbo/DMSO)	Normalized Frequency		Log2(Palbo/DMSO)	Normalized Frequency		Log2(Palbo/DMSO)	Normalized Frequency
-4.275	0.00117952		-4.5	1.5071e-42		-4.5	2.91469e-07		-4.5	2.91469e-07
-4.125	0		-4.45	1.22385e-41		-4.45	3.79619e-07		-4.45	3.79619e-07
-3.975	0.00235905		-4.4	9.71011e-41		-4.4	4.93154e-07		-4.4	4.93154e-07
-3.825	0.00353857		-4.35	7.52705e-40		-4.35	6.38995e-07		-4.35	6.38995e-07
-3.675	0.00117952		-4.3	5.70076e-39		-4.3	8.25831e-07		-4.3	8.25831e-07
-3.525	0.00353857		-4.25	4.2184e-38		-4.25	1.06455e-06		-4.25	1.06455e-06
-3.375	0.00353857		-4.2	3.04978e-37		-4.2	1.36873e-06		-4.2	1.36873e-06
-3.225	0.0106157		-4.15	2.15426e-36		-4.15	1.7553e-06		-4.15	1.7553e-06
-3.075	0.00707714		-4.1	1.48673e-35		-4.1	2.24525e-06		-4.1	2.24525e-06
-2.925	0.0117952		-4.05	1.00248e-34		-4.05	2.86456e-06		-4.05	2.86456e-06
-2.775	0.0129748		-4	6.60424e-34		-4	3.64527e-06		-4	3.64527e-06
-2.625	0.0153338		-3.95	4.25088e-33		-3.95	4.62681e-06		-3.95	4.62681e-06
-2.475	0.02477		-3.9	2.67326e-32		-3.9	5.85751e-06		-3.9	5.85751e-06
-2.325	0.0212314		-3.85	1.64252e-31		-3.85	7.39646e-06		-3.85	7.39646e-06
-2.175	0.0212314		-3.8	9.86022e-31		-3.8	9.31569e-06		-3.8	9.31569e-06
-2.025	0.0342062		-3.75	5.78322e-30		-3.75	1.17027e-05		-3.75	1.17027e-05
-1.875	0.0424628		-3.7	3.31405e-29		-3.7	1.46634e-05		-3.7	1.46634e-05
-1.725	0.0342062		-3.65	1.85548e-28		-3.65	1.83259e-05		-3.65	1.83259e-05
-1.575	0.0507195		-3.6	1.01499e-27		-3.6	2.28441e-05		-3.6	2.28441e-05
-1.425	0.0625147		-3.55	5.42463e-27		-3.55	2.8403e-05		-3.55	2.8403e-05
-1.275	0.0648738		-3.5	2.83261e-26		-3.5	3.52235e-05		-3.5	3.52235e-05
-1.125	0.0695919		-3.45	1.44514e-25		-3.45	4.35693e-05		-3.45	4.35693e-05
-0.975	0.0507195		-3.4	7.20348e-25		-3.4	5.37538e-05		-3.4	5.37538e-05
-0.825	0.076669		-3.35	3.50816e-24		-3.35	6.6148e-05		-3.35	6.6148e-05
-0.675	0.0707714		-3.3	1.66926e-23		-3.3	8.11903e-05		-3.3	8.11903e-05
-0.525	0.187544		-3.25	7.76025e-23		-3.25	9.93965e-05		-3.25	9.93965e-05
-0.375	0.365652		-3.2	3.5248e-22		-3.2	0.000121372		-3.2	0.000121372
-0.225	0.52017		-3.15	1.56422e-21		-3.15	0.000147824		-3.15	0.000147824
-0.075	0.587403		-3.1	6.78221e-21		-3.1	0.000179577		-3.1	0.000179577
0.075	0.586223		-3.05	2.87309e-20		-3.05	0.000217588		-3.05	0.000217588
0.225	0.589762		-3	1.18915e-19		-3	0.000262967		-3	0.000262967
0.375	0.46945		-2.95	4.8087e-19		-2.95	0.00031699		-2.95	0.00031699
0.525	0.386884		-2.9	1.89988e-18		-2.9	0.000381128		-2.9	0.000381128
0.675	0.355037		-2.85	7.33387e-18		-2.85	0.000457062		-2.85	0.000457062
0.825	0.276008		-2.8	2.76596e-17		-2.8	0.000546712		-2.8	0.000546712
0.975	0.2477		-2.75	1.01921e-16		-2.75	0.000652263		-2.75	0.000652263
1.125	0.212314		-2.7	3.66938e-16		-2.7	0.000776186		-2.7	0.000776186
1.275	0.192262		-2.65	1.2907e-15		-2.65	0.000921274		-2.65	0.000921274
1.425	0.17221		-2.6	4.43574e-15		-2.6	0.00109066		-2.6	0.00109066
1.575	0.159236		-2.55	1.48941e-14		-2.55	0.00128787		-2.55	0.00128787
1.725	0.139184		-2.5	4.88615e-14		-2.5	0.00151682		-2.5	0.00151682
1.875	0.116773		-2.45	1.56613e-13		-2.45	0.00178187		-2.45	0.00178187
2.025	0.100259		-2.4	4.90451e-13		-2.4	0.00208784		-2.4	0.00208784
2.175	0.0613352		-2.35	1.50062e-12		-2.35	0.00244005		-2.35	0.00244005
2.325	0.0566171		-2.3	4.48591e-12		-2.3	0.00284433		-2.3	0.00284433
2.475	0.04954		-2.25	1.3102e-11		-2.25	0.00330704		-2.25	0.00330704
2.625	0.0283086		-2.2	3.73882e-11		-2.2	0.00383513		-2.2	0.00383513
2.775	0.0365652		-2.15	1.0424e-10		-2.15	0.00443608		-2.15	0.00443608
2.925	0.0176929		-2.1	2.83952e-10		-2.1	0.00511798		-2.1	0.00511798
3.075	0.0106157		-2.05	7.55718e-10		-2.05	0.00588948		-2.05	0.00588948
3.225	0.0117952		-2	1.96509e-09		-2	0.00675982		-2	0.00675982
3.375	0.00589762		-1.95	4.99242e-09		-1.95	0.0077388		-1.95	0.0077388
3.525	0.00589762		-1.9	1.23922e-08		-1.9	0.00883672		-1.9	0.00883673
3.675	0.00117952		-1.85	3.00532e-08		-1.85	0.0100644		-1.85	0.0100644
3.825	0.00235905		-1.8	7.12098e-08		-1.8	0.0114331		-1.8	0.0114332
3.975	0.00117952		-1.75	1.64853e-07		-1.75	0.0129546		-1.75	0.0129548
4.125	0.00235905		-1.7	3.72872e-07		-1.7	0.0146406		-1.7	0.014641
4.275	0.00235905		-1.65	8.24005e-07		-1.65	0.0165035		-1.65	0.0165043
4.425	0		-1.6	1.77913e-06		-1.6	0.0185554		-1.6	0.0185572
4.575	0		-1.55	3.7531e-06		-1.55	0.0208088		-1.55	0.0208126
4.725	0.00117952		-1.5	7.73537e-06		-1.5	0.0232756		-1.5	0.0232833
4.875	0.00117952		-1.45	1.55768e-05		-1.45	0.0259678		-1.45	0.0259834
5.025	0		-1.4	3.06467e-05		-1.4	0.0288968		-1.4	0.0289274
5.175	0.00117952		-1.35	5.89107e-05		-1.35	0.0320733		-1.35	0.0321322
5.325	0.00117952		-1.3	0.00011064		-1.3	0.0355073		-1.3	0.0356179
5.475	0.00117952		-1.25	0.000203019		-1.25	0.0392077		-1.25	0.0394107
5.625	0		-1.2	0.000363973		-1.2	0.0431821		-1.2	0.0435461
5.775	0.00117952		-1.15	0.00063754		-1.15	0.0474369		-1.15	0.0480744
5.925	0		-1.1	0.00109107		-1.1	0.0519767		-1.1	0.0530678
6.075	0		-1.05	0.00182434		-1.05	0.0568043		-1.05	0.0586286
6.225	0		-1	0.00298033		-1	0.0619202		-1	0.0649005
6.375	0		-0.95	0.00475696		-0.95	0.067323		-0.95	0.07208
6.525	0.00117952		-0.9	0.00741827		-0.9	0.0730087		-0.9	0.080427
6.675	0		-0.85	0.0113027		-0.85	0.0789706		-0.85	0.0902733
6.825	0.00117952		-0.8	0.0168255		-0.8	0.0851992		-0.8	0.102025
6.975	0.00117952		-0.75	0.0244716		-0.75	0.0916823		-0.75	0.116154
7.125	0		-0.7	0.0347746		-0.7	0.0984045		-0.7	0.133179
7.275	0.00117952		-0.65	0.0482802		-0.65	0.105347		-0.65	0.153627
			-0.6	0.0654911		-0.6	0.11249		-0.6	0.177981
			-0.55	0.0867967		-0.55	0.119807		-0.55	0.206604
			-0.5	0.112391		-0.5	0.127271		-0.5	0.239662
			-0.45	0.142189		-0.45	0.134852		-0.45	0.277041
			-0.4	0.175754		-0.4	0.142516		-0.4	0.31827
			-0.35	0.212253		-0.35	0.150228		-0.35	0.362481
			-0.3	0.250443		-0.3	0.15795		-0.3	0.408393
			-0.25	0.288715		-0.25	0.16564		-0.25	0.454355
			-0.2	0.325191		-0.2	0.173257		-0.2	0.498448
			-0.15	0.35786		-0.15	0.180758		-0.15	0.538618
			-0.1	0.384765		-0.1	0.188097		-0.1	0.572862
			-0.05	0.404189		-0.05	0.19523		-0.05	0.599419
			0	0.41484		0	0.202112		0	0.616952
			0.05	0.41599		0.05	0.208697		0.05	0.624687
			0.1	0.407561		0.1	0.214942		0.1	0.622503
			0.15	0.39013		0.15	0.220803		0.15	0.610933
			0.2	0.364865		0.2	0.226239		0.2	0.591104
			0.25	0.333397		0.25	0.231212		0.25	0.564609
			0.3	0.297645		0.3	0.235686		0.3	0.533331
			0.35	0.259623		0.35	0.239627		0.35	0.49925
			0.4	0.221255		0.4	0.243006		0.4	0.464261
			0.45	0.184226		0.45	0.245799		0.45	0.430025
			0.5	0.14987		0.5	0.247982		0.5	0.397852
			0.55	0.11912		0.55	0.249541		0.55	0.368661
			0.6	0.0925046		0.6	0.250462		0.6	0.342967
			0.65	0.0701856		0.65	0.250739		0.65	0.320925
			0.7	0.0520283		0.7	0.25037		0.7	0.302398
			0.75	0.0376823		0.75	0.249357		0.75	0.287039
			0.8	0.0266651		0.8	0.247709		0.8	0.274374
			0.85	0.0184355		0.85	0.245437		0.85	0.263873
			0.9	0.012453		0.9	0.24256		0.9	0.255013
			0.95	0.00821863		0.95	0.239099		0.95	0.247318
			1	0.00529946		1	0.23508		1	0.240379
			1.05	0.00333865		1.05	0.230533		1.05	0.233872
			1.1	0.00205503		1.1	0.225491		1.1	0.227546
			1.15	0.00123586		1.15	0.219992		1.15	0.221228
			1.2	0.000726157		1.2	0.214073		1.2	0.214799
			1.25	0.000416867		1.25	0.207778		1.25	0.208195
			1.3	0.000233814		1.3	0.201148		1.3	0.201382
			1.35	0.00012813		1.35	0.194227		1.35	0.194355
			1.4	6.86022e-05		1.4	0.187062		1.4	0.187131
			1.45	3.58866e-05		1.45	0.179697		1.45	0.179733
			1.5	1.83414e-05		1.5	0.172177		1.5	0.172195
			1.55	9.15885e-06		1.55	0.164547		1.55	0.164556
			1.6	4.46844e-06		1.6	0.156849		1.6	0.156853
			1.65	2.12999e-06		1.65	0.149127		1.65	0.149129
			1.7	9.91985e-07		1.7	0.141419		1.7	0.14142
			1.75	4.51378e-07		1.75	0.133765		1.75	0.133765
			1.8	2.0067e-07		1.8	0.126198		1.8	0.126198
			1.85	8.71628e-08		1.85	0.118753		1.85	0.118753
			1.9	3.69902e-08		1.9	0.11146		1.9	0.11146
			1.95	1.53373e-08		1.95	0.104344		1.95	0.104344
			2	6.21324e-09		2	0.0974316		2	0.0974316
			2.05	2.4592e-09		2.05	0.0907425		2.05	0.0907425
			2.1	9.50993e-10		2.1	0.0842948		2.1	0.0842948
			2.15	3.59308e-10		2.15	0.0781036		2.15	0.0781036
			2.2	1.32637e-10		2.2	0.0721806		2.2	0.0721806
			2.25	4.78374e-11		2.25	0.066535		2.25	0.066535
			2.3	1.68569e-11		2.3	0.0611729		2.3	0.0611729
			2.35	5.80356e-12		2.35	0.056098		2.35	0.056098
			2.4	1.95217e-12		2.4	0.0513116		2.4	0.0513116
			2.45	6.41578e-13		2.45	0.0468127		2.45	0.0468127
			2.5	2.06009e-13		2.5	0.0425982		2.5	0.0425982
			2.55	6.46296e-14		2.55	0.0386633		2.55	0.0386633
			2.6	1.98099e-14		2.6	0.0350014		2.6	0.0350014
			2.65	5.93254e-15		2.65	0.0316047		2.65	0.0316047
			2.7	1.73583e-15		2.7	0.0284641		2.7	0.0284641
			2.75	4.96224e-16		2.75	0.0255696		2.75	0.0255696
			2.8	1.38598e-16		2.8	0.0229102		2.8	0.0229102
			2.85	3.78218e-17		2.85	0.0204746		2.85	0.0204746
			2.9	1.0084e-17		2.9	0.0182507		2.9	0.0182507
			2.95	2.62684e-18		2.95	0.0162265		2.95	0.0162265
			3	6.68559e-19		3	0.0143896		3	0.0143896
			3.05	1.66246e-19		3.05	0.0127278		3.05	0.0127278
			3.1	4.03898e-20		3.1	0.0112289		3.1	0.0112289
			3.15	9.58735e-21		3.15	0.00988094		3.15	0.00988094
			3.2	2.22347e-21		3.2	0.00867244		3.2	0.00867244
			3.25	5.03816e-22		3.25	0.00759213		3.25	0.00759213
			3.3	1.11537e-22		3.3	0.00662927		3.3	0.00662927
			3.35	2.41253e-23		3.35	0.00577361		3.35	0.00577361
			3.4	5.0984e-24		3.4	0.00501544		3.4	0.00501544
			3.45	1.05269e-24		3.45	0.0043456		3.45	0.0043456
			3.5	2.12361e-25		3.5	0.00375552		3.5	0.00375552
			3.55	4.18559e-26		3.55	0.00323721		3.55	0.00323721
			3.6	8.06018e-27		3.6	0.00278324		3.6	0.00278324
			3.65	1.51649e-27		3.65	0.00238677		3.65	0.00238677
			3.7	2.78767e-28		3.7	0.0020415		3.7	0.0020415
			3.75	5.00668e-29		3.75	0.00174168		3.75	0.00174168
			3.8	8.78548e-30		3.8	0.00148207		3.8	0.00148207
			3.85	1.50622e-30		3.85	0.0012579		3.85	0.0012579
			3.9	2.523e-31		3.9	0.00106489		3.9	0.00106489
			3.95	4.12907e-32		3.95	0.00089917		3.95	0.00089917
			4	6.6023e-33		4	0.000757284		4	0.000757284
			4.05	1.03144e-33		4.05	0.000636145		4.05	0.000636145
			4.1	1.57435e-34		4.1	0.000533006		4.1	0.000533006
			4.15	2.34782e-35		4.15	0.000445439		4.15	0.000445439
			4.2	3.42086e-36		4.2	0.0003713		4.2	0.0003713
			4.25	4.86981e-37		4.25	0.000308702		4.25	0.000308702
			4.3	6.77323e-38		4.3	0.000255997		4.3	0.000255997
			4.35	9.2042e-39		4.35	0.000211744		4.35	0.000211744
			4.4	1.22203e-39		4.4	0.000174689		4.4	0.000174689
			4.45	1.58521e-40		4.45	0.000143747		4.45	0.000143747
			4.5	2.00909e-41		4.5	0.000117981		4.5	0.000117981

## Sheet: 7C
Chromosome	Start	End	Palbo_Rep1	Palbo_Rep2	DMSO_Rep1	DMSO_Rep2	DMSO_Rep3
chr1	399296	400504	0.269884	-8.33024	0.469686	0.446393	-1.98529
chr1	857995	944005	-0.163748	-0.139486	-0.148239	0.0645098	0.0730241
chr1	3649195	3663405	-0.15768	-0.110262	-0.187419	0.071367	0.0991104
chr1	6402895	6458705	-0.00883296	0.0907331	-0.14902	0.135683	-0.000686659
chr1	6562295	6567705	-0.386235	-0.0656062	0.345361	0.00713759	-0.4648
chr1	7914195	7957405	-0.451186	-0.431269	-0.127831	0.032831	0.0864791
chr1	9195595	9210705	-0.131434	-0.265399	-0.0634376	0.0116187	0.0495372
chr1	13555695	13581605	0.0495776	-0.327448	-0.218308	0.23508	-0.0537108
chr1	14175395	14196805	-0.212335	-0.00847733	0.222929	-0.144033	-0.107937
chr1	17172795	17174104	-8.59656	-1.3616	1.09495	-0.215314	-8.59656
chr1	18618695	18662605	0.000323039	-0.0284781	-0.0906718	0.0588612	0.0275383
chr1	19048895	19059105	0.302649	-0.0907103	-0.148815	0.26119	-0.152738
chr1	19552895	19559905	-0.328098	-0.459402	0.00478962	0.0989898	-0.111459
chr1	21432596	21435405	-7.79789	-7.79789	-0.151531	0.363521	-0.298417
chr1	22590995	22597704	-0.41353	0.319018	-0.696859	0.662162	-0.320786
chr1	24313395	24329305	-0.02385	-0.232448	0.111793	0.113201	-0.255315
chr1	24488295	24560505	-0.471697	-0.423641	-0.0681686	0.0568863	0.00853517
chr1	24910395	24935805	-0.27215	-0.264464	-0.142097	0.139305	-0.010971
chr1	25127795	25164305	-0.0384555	-0.134274	0.085297	-0.0286368	-0.0607769
chr1	26038695	26106105	-0.153086	-0.10745	-0.0595742	0.112695	-0.0600864
chr1	26156496	26157605	-8.68935	-0.237473	0.961575	-0.669432	-1.23851
chr1	26399495	26430205	0.0130886	-0.0334371	0.0692286	-0.0163882	-0.0556818
chr1	26597095	26621605	-0.231018	-0.231834	0.0613464	-0.0387388	-0.0246555
chr1	26639695	26688205	-0.259909	-0.120396	-0.143216	0.0461469	0.0867806
chr1	26950895	26995105	-0.174071	-0.189062	-0.0334897	0.068679	-0.037725
chr1	31548095	31575105	-0.0474176	-0.132512	0.198357	-0.0382231	-0.186467
chr1	32420495	32470405	-0.207897	-0.10968	-0.0283325	-0.0543517	0.0791834
chr1	35705996	35708205	-8.0305	-8.0305	-1.0455	-0.0744613	0.646925
chr1	36490195	36508005	-0.381264	-0.191008	0.140728	-0.0519748	-0.100169
chr1	38034295	38057005	-0.46904	-0.00955634	-0.025344	0.012037	0.0129768
chr1	39705695	39736405	-0.14394	-0.246248	-0.0363662	0.0938532	-0.0623915
chr1	40133895	40162405	-0.0870593	-0.228266	0.045739	-0.0185197	-0.0283471
chr1	42059295	42086505	-0.445311	-0.650766	0.197226	-0.130885	-0.0889032
chr1	42370095	42386105	-0.474748	-0.117172	0.107256	-0.326013	0.170034
chr1	42419995	42424905	-0.464646	-0.590879	-0.0637715	-0.439784	0.38515
chr1	43191196	43193805	-9.01339	-1.14442	-0.393011	0.0561151	0.26159
chr1	44376895	44453005	-0.431849	-0.383855	-0.0647919	0.00871776	0.053606
chr1	44589996	44591504	-8.3421	-8.3421	-2.40618	-0.00136666	0.857815
chr1	47216795	47247705	-0.350536	-0.191407	-0.134376	0.0622875	0.0632491
chr1	47435595	47456105	-0.0472905	0.00200356	-0.0916763	0.060588	0.0266975
chr1	47683695	47691505	-2.48834	-0.546732	-0.136229	-0.174104	0.267581
chr1	50408595	50435705	-0.345514	-0.246071	-0.14231	0.0787585	0.0535615
chr1	51881895	51897405	-0.440193	-0.12899	-0.00567218	-0.0756351	0.0772425
chr1	59805695	59873505	-0.188441	-0.37832	0.22362	-0.174603	-0.0795867
chr1	62762395	62785005	-0.471257	-0.319775	0.0610078	0.00208686	-0.0658864
chr1	63266695	63284205	-0.160004	-0.613288	0.0171274	0.101725	-0.128153
chr1	63292095	63368805	-0.370985	-0.37809	-0.0760389	0.0463372	0.0267312
chr1	65522995	65533505	-0.576608	-0.441114	0.042591	-0.183745	0.12383
chr1	65534395	65541005	-1.18521	0.0190051	0.167169	0.114153	-0.331323
chr1	66739395	66762905	-0.37814	-0.553199	0.0993106	-0.119271	0.011618
chr1	67289395	67324305	-0.155514	-0.421907	0.01722	-0.119567	0.0942748
chr1	69564395	69572205	0.0732566	-0.0898257	0.187309	-0.193439	-0.0191066
chr1	75110295	75157605	-0.258295	-0.418668	-0.0682827	-0.00148169	0.0666112
chr1	84987395	85006905	-0.118373	-0.358542	5.03658e-05	-0.02091	0.0205616
chr1	85012496	85070105	-0.34734	-0.249981	0.0557687	-0.0381372	-0.0193522
chr1	85185696	85238705	-0.324663	-0.415295	0.0291084	-0.0798927	0.0475253
chr1	85517295	85540405	0.0624832	-0.0429476	-0.0902447	-0.0971471	0.170895
chr1	90103495	90118905	-0.205763	-0.223331	0.240744	-0.0737346	-0.203863
chr1	90368996	90370105	-7.98678	-7.98678	-0.0686433	1.03035	-7.98678
chr1	90691795	90754205	-0.229671	-0.29611	-0.100783	0.0310794	0.0644648
chr1	90817395	90864005	-0.29702	-0.47305	0.0113766	0.00117853	-0.012656
chr1	92455395	92503405	-0.199032	-0.138864	-0.116741	0.0277628	0.0817506
chr1	93427695	93455805	-0.107154	-0.297912	0.151724	-0.0893303	-0.0753003
chr1	93521795	93558705	-0.252705	-0.793552	0.25744	-0.0812199	-0.218622
chr1	94141695	94259905	-0.31528	-0.459679	0.123461	-0.111642	-0.0216272
chr1	94343296	94345005	-8.95957	-1.3524	-1.62341	-0.304206	0.899597
chr1	94808295	94827005	-0.264674	-0.757185	0.0706326	-0.100523	0.0245019
chr1	98033795	98055105	-0.527394	-0.198946	0.184437	-0.075992	-0.128256
chr1	109438995	109484905	-0.357406	-0.43096	-0.0506415	0.0260713	0.0232661
chr1	110055795	110102405	-0.0287645	-0.0440203	-0.0732459	0.102254	-0.0349676
chr1	110668795	110678305	-0.371809	-0.133932	0.0889522	-0.0120029	-0.0820904
chr1	114656995	114702405	-0.0145249	-0.0985107	0.283816	-0.146816	-0.185496
chr1	114833395	114861405	-0.0953117	-0.162316	0.253479	-0.0924037	-0.200974
chr1	115415395	115457705	0.135755	-0.067096	0.153827	-0.0975375	-0.0696698
chr1	115820195	115852205	-0.254946	-0.274446	0.0166364	-0.0105501	-0.00623452
chr1	116437195	116445805	0.00342302	-0.40066	-0.0513078	0.0666755	-0.0179452
chr1	118972495	119010705	-0.126452	-0.217762	-0.0163437	0.0236087	-0.00757128
chr1	119646995	119662105	0.0393049	-0.0808476	0.116184	-0.0906713	-0.0334958
chr1	120323295	120382705	0.186777	-0.0802122	-0.141257	-0.00473678	0.13297
chr1	120696095	120706105	0.221555	-0.169936	-0.0619285	0.0365182	0.0234424
chr1	121391695	121400005	0.232526	-0.257226	-0.147821	0.0391033	0.0974922
chr1	125087195	125093505	0.181476	-0.715721	0.0995483	-0.225316	0.101857
chr1	143366896	143373405	-1.11556	-1.2913	-0.163808	-0.90715	0.654525
chr1	143640395	143645505	0.300566	-0.174749	-0.130479	0.25633	-0.164827
chr1	143686995	143710005	-0.441533	-0.0934122	0.11166	-0.135119	0.0128325
chr1	143933595	143947105	0.0539265	-0.167526	-0.271336	0.147574	0.0891495
chr1	144460795	144535005	0.0832375	-0.0970955	0.000748483	-0.037689	0.0359994
chr1	144559495	144571904	-0.167853	-0.172106	0.123836	-0.542615	0.291423
chr1	145173195	145283705	0.0203948	-0.126813	-0.0366844	-0.0557552	0.0881638
chr1	145439996	145444004	0.48879	-1.35017	0.840231	-0.288402	-1.35529
chr1	145862495	145887205	0.0803962	-0.0424977	0.0122746	-0.0127818	0.00039835
chr1	146012495	146027905	0.0721823	-0.0326381	0.181667	-0.00396001	-0.203323
chr1	147029395	147058205	-0.303623	-0.207404	0.0963954	-0.0258781	-0.0760089
chr1	147069495	147088305	-0.087298	-0.092324	0.0256889	0.0573488	-0.0869938
chr1	147476595	147494505	0.0217449	-0.288582	0.164936	0.0902964	-0.296377
chr1	148329395	148358305	0.0023261	-0.484845	0.178909	0.00728534	-0.212718
chr1	148430795	148525505	0.0761218	-0.170221	-0.0205488	-0.0617863	0.0786989
chr1	148760495	148815305	0.111542	-0.0318618	-0.128278	0.0192709	0.0998066
chr1	149135295	149194805	0.0136439	-0.146829	-0.183176	-0.0386056	0.196157
chr1	149219795	149221805	-1.689	0.355183	-0.911258	0.920376	-0.796686
chr1	149314695	149366705	0.0892233	-0.05933	-0.108657	-0.0442612	0.141122
chr1	152002095	152020505	-0.368763	-0.231544	0.0670007	-0.0651092	-0.00492742
chr1	152051795	152057705	0.165761	-0.256268	0.00450421	-0.114927	0.102247
chr1	153257795	153265805	-0.185327	-0.410503	-0.0829167	-0.0213877	0.0983771
chr1	154481795	154545905	-0.212393	-0.274848	-0.0450787	0.0174785	0.0265511
chr1	154630795	154640404	-0.500476	-0.569866	0.366989	0.0777128	-0.610437
chr1	154863295	154872405	-0.854546	-0.212229	0.400302	-0.239622	-0.263181
chr1	155139395	155155805	0.27024	-0.103248	-0.0487334	0.148096	-0.112305
chr1	156342095	156359905	0.0807256	-0.12918	0.160413	0.00447221	-0.185592
chr1	156420795	156445504	-0.136606	-0.0321732	-0.00379304	0.0598994	-0.0585442
chr1	156454196	156458205	-0.391263	0.127696	0.281493	-0.351933	0.00146266
chr1	156865396	156868805	-7.87462	-2.52045	0.497582	-0.07617	-0.644798
chr1	157176195	157182605	-0.395447	0.196057	0.556353	-0.187026	-0.619186
chr1	158158495	158198005	-0.0526833	-0.212224	0.13182	-0.0691421	-0.0723005
chr1	161254195	161256704	0.258526	-1.58092	0.195941	-0.215163	-0.0100176
chr1	161389195	161391105	-0.256426	-0.297995	-1.63193	0.160084	0.641539
chr1	165332295	165405005	0.0106404	-0.0535748	-0.00951095	-0.00458836	0.0139927
chr1	165407696	165422805	0.0227252	-0.376134	0.111	0.0728204	-0.203814
chr1	165433695	165451805	-0.36065	-0.457084	0.135127	-0.219016	0.0602678
chr1	165556395	165579005	-0.552913	-0.00248326	0.173997	-0.104279	-0.0868901
chr1	165587295	165600405	-0.0177683	-0.125124	0.18637	-0.056056	-0.151662
chr1	168136895	168141405	-8.7462	-1.11428	-0.353299	-0.443481	0.567399
chr1	179570995	179573204	-0.59595	-3.40487	-0.174942	0.0261398	0.132133
chr1	180218495	180253505	-0.408399	-0.38529	-0.146465	0.103732	0.0313803
chr1	181302595	181309404	-1.24223	-0.152733	0.596576	-0.896943	-0.0727062
chr1	183423496	183426105	-8.60792	-8.60792	-1.85227	-0.436557	0.988519
chr1	197893695	197944805	-0.342257	-0.428608	-0.102494	0.0684108	0.028594
chr1	200020795	200046105	-0.338397	-0.573903	-0.144133	0.0718016	0.062189
chr1	202964195	203008305	-0.304226	-0.169499	0.0395432	-0.0124616	-0.0279512
chr1	205562995	205584205	-0.122411	-0.0226686	-0.0846847	0.0333607	0.0477004
chr1	206168895	206176905	-0.334153	-0.077845	-0.33636	0.13419	0.151192
chr1	206978695	207001505	-0.000810345	-0.151332	0.0762169	-0.169683	0.0795824
chr1	207432295	207471405	-0.369923	-0.105554	0.0951461	0.00402715	-0.106201
chr1	207476995	207481804	-0.92427	-0.774056	0.272061	-0.30233	-0.0269004
chr1	208256895	208262204	-2.45509	-1.14118	-0.0942054	-0.139505	0.208369
chr1	209104796	209106405	-8.59937	-2.22163	0.0363192	0.0316016	-0.0704216
chr1	209551895	209553205	-7.79845	-0.563485	-7.79845	1.58064	-7.79845
chr1	209932896	209946005	-0.23138	-0.0114212	0.0853759	-0.137937	0.04295
chr1	212539195	212612605	-0.318487	-0.358694	-0.00462221	0.00261119	0.00199987
chr1	216698295	216733805	-0.246703	-0.503363	0.131137	-0.147558	0.00297779
chr1	217129195	217143105	0.0486263	-0.34147	-0.1863	0.161282	0.00412473
chr1	218148395	218191505	-0.419787	-0.568811	0.147385	-0.179928	0.0139167
chr1	218198495	218206704	0.513962	-0.496902	0.155298	-0.131982	-0.0383445
chr1	218238395	218257805	-0.282044	0.038284	0.273913	-0.229643	-0.0922312
chr1	219870595	219889205	-0.333035	-0.255521	0.285071	-0.122695	-0.212468
chr1	220886695	220896705	0.18413	-0.0121161	-0.0749264	0.119636	-0.0526719
chr1	222605195	222618805	-0.239396	-0.300337	0.00923735	-0.171418	0.144839
chr1	224037095	224038405	-8.69161	-8.69161	-0.260685	-1.47488	0.852435
chr1	231152995	231169005	-0.27433	0.127276	-0.0518238	0.0268007	0.0236579
chr1	233909596	233912905	-1.10635	-0.56767	0.0857378	-2.20219	0.783634
chr1	233980595	233992305	0.275538	-0.287142	0.350185	0.0913656	-0.599685
chr1	234799195	234803305	-0.255071	-0.0721317	0.5288	-0.324408	-0.398502
chr1	237034895	237063305	0.0634837	-0.163159	-0.0446504	-0.0287488	0.0706712
chr1	239990695	240004105	-0.620347	-0.426714	-0.115829	0.110936	-0.00401664
chr1	240607795	240616505	-0.217117	0.103592	-0.00504398	0.0429038	-0.0390363
chr1	240958995	240970305	-1.09997	-0.780532	-0.186765	-0.0848323	0.236991
chr1	241102095	241115205	0.351459	-0.562919	0.213534	-0.149294	-0.0911353
chr1	241518795	241535105	0.0737154	-0.117132	0.115472	-0.124632	-0.000819039
chr2	1570595	1590305	-0.0441103	-0.117932	-0.0880458	0.0703943	0.0132124
chr2	1843395	1883905	0.228656	-0.145697	0.121677	0.0490602	-0.188676
chr2	10071795	10092605	-0.437107	-0.265264	-0.0811061	0.0205661	0.0570134
chr2	10698995	10735305	-0.309097	-0.276733	-0.147152	0.0684157	0.0681947
chr2	15721295	15744105	-0.388286	-0.161563	0.0714458	0.0319528	-0.109614
chr2	20652695	20678405	0.00793959	-0.0981592	-0.066708	0.0727366	-0.00944295
chr2	26677695	26701805	-0.43802	-0.292401	0.0640427	0.0277876	-0.0967128
chr2	26817595	26821404	-2.43569	0.240293	0.209996	-0.102214	-0.133349
chr2	26949095	26972005	-0.452038	-0.418237	-0.0232714	-0.0120445	0.0346594
chr2	27136995	27198705	-0.196035	-0.0398655	-0.0422066	0.0440387	-0.00312595
chr2	27247795	27303604	-0.157871	-0.125809	-0.129516	0.0934806	0.0270417
chr2	27488895	27544505	-0.257481	-0.100121	0.176116	-0.0357365	-0.16064
chr2	30106696	30108004	-7.68922	-7.68922	0.00752173	-2.44369	0.856754
chr2	30113995	30147805	-0.191763	0.0519983	-0.0121569	0.0511312	-0.0405056
chr2	39661795	39686205	-0.140781	-0.113266	0.0751048	-0.0525488	-0.0257188
chr2	44761295	44833105	-0.665725	-0.52707	0.00838055	0.0216521	-0.0305413
chr2	44911795	44963105	-0.250156	-0.295392	-0.15175	0.0725568	0.0680014
chr2	44989795	45019505	-0.328741	-0.317717	-0.00610257	0.0526379	-0.0483206
chr2	45618095	45643905	-0.356794	-0.575147	0.0158269	0.0156813	-0.0320339
chr2	46282895	46326405	-0.309002	-0.236545	-0.059476	0.0607467	-0.00378194
chr2	48022795	48030405	0.621478	-0.326276	0.551753	-0.0750491	-0.773925
chr2	54716495	54730605	-0.254326	-0.207925	0.23897	-0.0969286	-0.17653
chr2	60525995	60585205	-0.371722	-0.381961	0.0291399	-0.0710933	0.0393911
chr2	63058595	63079205	-0.297145	-0.633363	0.0586521	-0.215785	0.13413
chr2	66294995	66310705	-0.339309	-0.236717	0.1285	-0.0852388	-0.0525728
chr2	66315395	66337705	-0.105613	-0.0303374	0.153884	-0.0650971	-0.102282
chr2	66362195	66392705	-0.225461	-0.273769	0.0929071	-0.247959	0.126175
chr2	66402595	66430305	-0.409819	-0.55411	-0.0337161	-0.0244326	0.0564338
chr2	68079495	68081305	-8.41239	0.113279	-0.420549	0.165166	0.178319
chr2	70537895	70560205	-0.152983	-0.154716	0.0356816	0.109527	-0.158293
chr2	70564295	70566505	-9.6318	-0.181988	0.080448	-0.96753	0.517299
chr2	70825395	70835904	0.286323	-0.476044	0.328974	0.254444	-0.859865
chr2	70846396	70852205	-0.21094	-0.987229	0.403209	-0.355572	-0.158439
chr2	70856195	70924005	-0.154031	-0.255623	-0.0879174	0.028296	0.0556304
chr2	71753895	71769005	-0.0814601	-0.437811	0.176292	-0.139145	-0.0559406
chr2	72094795	72111305	-0.084038	-0.0805186	0.170516	-0.0896861	-0.0972523
chr2	72142595	72152305	-0.400118	-0.187854	-0.154973	0.0966809	0.0461985
chr2	72885596	72888705	-8.46742	0.626825	0.0336896	0.194348	-0.265057
chr2	72892595	72937805	-0.166354	-0.218097	-0.165547	0.0762052	0.0761055
chr2	74492895	74525605	-0.121222	-0.0604223	-0.0584089	0.0871133	-0.0329277
chr2	74587395	74647805	-0.0149652	0.0383275	0.158618	-0.0416282	-0.132539
chr2	74686895	74737005	-0.413067	-0.318529	0.149162	0.0115697	-0.179477
chr2	84870195	84886205	-0.083026	0.0103734	-0.134827	0.128372	-0.00554898
chr2	85726795	85728905	-8.88796	-0.195713	-0.623178	-0.422069	0.68204
chr2	88436595	88465605	-0.32502	-0.362723	0.0703692	-0.0723907	-0.00150987
chr2	89599595	89602205	-0.359013	-0.244983	0.218252	-0.570383	0.218147
chr2	90303295	90311204	-0.114787	-0.198071	-0.571755	-0.134183	0.501838
chr2	90365996	90375205	-1.31692	-1.25964	-0.537233	-0.517614	0.689194
chr2	94265495	94283105	0.255742	-0.479665	-0.0241134	-0.100192	0.115921
chr2	94872896	94874505	-7.88396	-7.88396	0.529938	0.369588	-1.92058
chr2	94952395	94953704	-8.68255	-3.01352	0.0107122	-0.149725	0.125817
chr2	94978996	94981005	-8.33394	-0.464974	-0.00226028	-0.38414	0.304896
chr2	95433895	95492005	-0.156874	-0.449062	-0.132411	-0.104772	0.211315
chr2	95584795	95639905	-0.0913706	-0.46874	-0.223046	0.045078	0.152516
chr2	97004295	97086005	-0.364833	-0.34861	-0.041123	-0.0198185	0.0590023
chr2	97626195	97646605	-0.432548	-0.675245	0.198642	-0.183925	-0.0408562
chr2	98951195	98960805	-0.385362	-0.0965667	0.161153	-0.222943	0.0356298
chr2	100090195	100113305	0.0736968	-0.119466	-0.0273047	-0.0319436	0.0574801
chr2	100307895	100343805	-0.229575	-0.175217	0.197146	-0.118046	-0.101386
chr2	101314195	101321805	0.0193184	-0.218707	0.124701	-0.169468	0.0293443
chr2	101380295	101401905	-0.0194026	-0.0717179	0.127423	-0.015547	-0.122841
chr2	109735795	109792305	0.0508647	-0.167202	-0.0913361	0.00872878	0.0776235
chr2	110595595	110635105	-0.063702	-0.270135	-0.089079	0.0115967	0.0728696
chr2	110698395	110751005	-0.0828863	-0.0282468	0.0775645	0.024662	-0.108544
chr2	113260295	113279605	-0.101784	-0.215539	-0.00524265	0.00442801	0.000798109
chr2	113498095	113584905	-0.0348831	-0.195093	-0.110645	-0.0122506	0.114076
chr2	118815095	118866305	0.0624528	0.0234323	-0.114764	0.102878	0.00367919
chr2	120248095	120252505	0.0878907	-0.0858807	0.742914	-0.259715	-1.02563
chr2	127679196	127680405	-8.45596	-1.69529	0.0815738	-0.32953	0.196648
chr2	129968695	129987005	-0.229649	-0.486642	-0.149853	-0.105948	0.225847
chr2	130080195	130119405	0.115276	-0.441537	-0.273468	-0.00980169	0.238105
chr2	130396795	130406705	-0.182201	-0.391734	0.175417	0.0717537	-0.286805
chr2	131348995	131370405	-0.568561	-0.213467	0.0190855	-0.0741909	0.0521493
chr2	132005295	132045305	0.0474809	-0.572099	0.0571072	-0.142376	0.0753222
chr2	132357495	132359405	-8.66052	-1.93603	0.254629	-1.37387	0.507025
chr2	133899196	133905805	-0.147034	0.14461	-0.389736	0.154796	0.167957
chr2	134689995	134728705	-0.310562	-0.316752	-0.0396004	-0.0167862	0.0547006
chr2	137191695	137203805	0.143	-0.176817	0.163615	-0.258185	0.0618047
chr2	153479896	153484505	-0.983664	-2.2292	1.08087	-0.184414	-7.73933
chr2	157598295	157631405	0.0235811	-0.00715844	0.117476	-0.0368434	-0.0886859
chr2	161412795	161454005	-0.483557	-0.567045	-0.0844312	-0.00923451	0.0884458
chr2	166372895	166383005	-0.339386	-0.103409	0.5024	-0.599629	-0.114804
chr2	169352595	169383105	-0.240273	-0.288596	-0.0855342	0.00373502	0.077205
chr2	169405995	169451205	-0.16438	-0.0745859	0.26897	-0.0604324	-0.258294
chr2	170704495	170735705	-0.274924	-0.281547	-0.11495	0.0184975	0.089066
chr2	170758495	170806305	-0.233186	-0.189145	0.079425	-0.077561	-0.00615212
chr2	171654095	171687605	-0.00888575	-0.403776	0.0765101	-0.0943438	0.012694
chr2	174294595	174348005	-0.428433	-0.447979	-0.100028	0.01479	0.0795395
chr2	174724595	174742605	-0.412247	-0.266204	0.068622	0.0775452	-0.158326
chr2	175322496	175326705	-7.52643	-0.905256	0.287816	-0.0234842	-0.330329
chr2	175346395	175368205	0.235523	-0.0769828	0.116588	-0.0435111	-0.0807868
chr2	176019595	176148205	-0.427763	-0.443035	-0.134458	0.062169	0.0634387
chr2	176409895	176417505	0.149435	-0.28819	0.489884	-0.876683	0.0718318
chr2	176453395	176471805	-0.867717	-0.274977	0.096355	-0.22238	0.1027
chr2	176552795	176697805	-0.0685274	-0.159159	0.170994	-0.12747	-0.0608024
chr2	176705596	176707904	-7.72178	-0.265792	0.196358	0.0362125	-0.270939
chr2	177124596	177165605	-0.296203	-0.305381	0.198174	-0.0280778	-0.197552
chr2	191143195	191167505	-0.298415	-0.325228	0.166549	-0.145586	-0.038573
chr2	192185495	192204005	-0.231696	-0.27801	0.000253371	-0.0188179	0.0183254
chr2	197763695	197783505	0.650933	-0.518918	-0.0302385	-0.115174	0.134183
chr2	197795795	197816505	-0.118834	-0.272607	0.0585437	-0.147873	0.0786174
chr2	198295895	198356805	-0.199312	-0.632221	-0.0186291	-0.099671	0.110475
chr2	199859295	199878405	-0.243245	-0.5833	0.0419824	-0.152858	0.0989662
chr2	200692295	200709105	0.164416	-0.224271	0.0448326	-0.137955	0.0835607
chr2	201799895	201828605	-0.585274	-0.628671	0.0592492	-0.114999	0.0492034
chr2	206239395	206315205	-0.401717	-0.340289	-0.0693485	0.0423733	0.0244972
chr2	215397195	215444805	-0.38576	-0.286959	-0.0286365	-0.0634867	0.0877412
chr2	218144296	218145704	-7.19078	-0.054667	0.40692	-0.484479	-0.0598073
chr2	218846995	218848204	-8.31279	-8.31279	0.901367	0.175071	-8.31279
chr2	219025295	219028804	-0.998473	-0.564173	0.28472	-0.889213	0.312569
chr2	219249095	219275605	-0.180662	-0.149902	-0.0155908	-0.0477213	0.0611338
chr2	225348995	225366905	-0.244809	-0.364224	0.0548129	-0.062652	0.00543337
chr2	225380096	225381305	-9.01773	-9.01773	0.196424	-0.11584	-0.102681
chr2	231818395	231870605	0.154368	-0.282371	-0.210895	-0.0467045	0.22386
chr2	231879995	231885605	-0.648286	-0.389857	0.455616	-0.259799	-0.333829
chr2	232367895	232375504	-0.44102	-0.121829	-0.654453	-0.185696	0.570909
chr2	237801595	237842805	-0.241645	-0.305501	0.104666	-0.118109	0.00484001
chr2	238812595	238861305	-0.240174	-0.20995	-0.048561	-0.000635248	0.0475941
chr2	238863295	238872504	-1.75966	0.272453	0.077294	0.0747873	-0.165278
chr3	4476995	4493405	-0.174062	-0.306441	0.186761	0.0786831	-0.311611
chr3	6855095	6866505	-0.174488	-0.066409	-0.022277	0.086801	-0.0689827
chr3	11105395	11113905	0.199156	-0.728458	0.363913	-0.326578	-0.127112
chr3	11712295	11732205	-0.214999	-0.211808	-0.16388	0.147875	-0.000804782
chr3	12277895	12318205	-0.510072	-0.596291	0.12732	-0.101463	-0.0355642
chr3	12883695	12893205	-0.0740841	0.0564545	0.0106898	0.158541	-0.19033
chr3	15127995	15162305	-0.0894606	0.0134308	0.11073	-0.0556968	-0.0617577
chr3	27703795	27737005	-0.31565	-0.257523	-0.048432	0.00917977	0.0379164
chr3	30889595	30897405	-0.0368575	-0.0552177	-0.0954515	0.301034	-0.265355
chr3	32812095	32838505	-0.0932952	-0.0738191	-0.00295283	0.00589992	-0.00296523
chr3	39498795	39508105	-1.212	0.239034	-0.0525359	0.232173	-0.215652
chr3	39780295	39784305	-8.63608	-2.20711	0.243527	0.44964	-1.15067
chr3	41591195	41595505	-0.228412	-1.8649	0.224844	-0.378136	0.0866731
chr3	42440995	42443205	-0.393438	-0.541733	0.863823	-0.867293	-0.662069
chr3	42504096	42505405	-8.66005	-8.66005	-0.963313	-0.640137	0.883988
chr3	44276995	44336105	0.0314558	-0.0833375	0.0628469	-0.108558	0.0397842
chr3	45784695	45804105	-0.265805	-0.300515	0.126326	-0.0238602	-0.112643
chr3	48320195	48354205	-0.0121904	-0.359602	-0.0427608	-0.0671662	0.103925
chr3	48377895	48379604	0.790807	-8.56071	-0.229026	-0.127147	0.300005
chr3	48391096	48397205	-2.33173	-0.367624	0.600458	0.158442	-1.44332
chr3	50666095	50688505	-0.300809	-0.297644	0.0842868	-0.0211782	-0.0673207
chr3	53477495	53520005	-0.0754949	-0.00575596	0.0272536	-0.0575396	0.0286091
chr3	54892095	54911505	-0.0779533	-0.658179	-0.10319	0.0743999	0.0230493
chr3	57390895	57432905	-0.0664823	-0.285494	0.147917	-0.0239286	-0.138472
chr3	57449895	57471805	-0.144534	-0.284429	0.0754353	-0.125868	0.0424605
chr3	58227895	58229505	-8.39727	-0.446179	0.238416	-0.464469	0.131675
chr3	62343595	62441505	-0.21108	-0.263035	-0.0111047	-0.00015338	0.011172
chr3	63350195	63355205	0.48564	-0.41974	-0.0280876	0.128345	-0.110539
chr3	68906395	68916005	-0.11365	0.050646	0.145414	-0.0598846	-0.0975614
chr3	71701195	71740005	-0.0971701	-0.145821	-0.0269982	0.0570904	-0.0318366
chr3	71747895	71848005	0.0100923	-0.17765	0.0304692	-0.0338633	0.00267331
chr3	75644495	75660105	-0.301635	-0.697335	0.0275876	0.125557	-0.168504
chr3	86864495	86897105	0.204237	-0.0823059	0.0381582	-0.0721195	0.0313364
chr3	86970595	87003105	0.00642643	-0.221386	-0.040951	0.0217372	0.0183562
chr3	87183695	87188305	0.0218377	-1.23716	0.154684	-0.0474805	-0.121553
chr3	87197895	87227705	-0.161937	-0.135088	0.205622	-0.153998	-0.0769496
chr3	113514095	113539405	-0.0871071	-0.192479	0.0827338	-0.0198662	-0.0669518
chr3	120904995	120915605	-0.407896	-0.193654	0.15563	-0.115301	-0.054538
chr3	123975795	123996205	-0.141277	-0.209255	-0.118541	-0.0792659	0.17931
chr3	124014195	124023204	-0.521016	-0.407029	-0.228579	-0.994127	0.717636
chr3	124582795	124591405	-0.331785	-0.518468	-0.125485	0.0449981	0.0726169
chr3	124693695	124698804	-1.04979	0.483711	-1.83861	0.866254	-0.156039
chr3	125960695	125973605	-0.177274	-0.18398	-0.0163454	0.0522244	-0.0374088
chr3	127919295	127955505	-0.403994	-0.460283	0.0539966	-0.00355664	-0.0524081
chr3	127961895	127979305	-0.11878	-0.0841625	0.188975	-0.0478063	-0.16385
chr3	128023295	128053105	0.0317117	0.0211194	0.0383293	0.200088	-0.278745
chr3	133905396	133917505	0.340912	-0.33772	0.182219	-0.0942897	-0.10681
chr3	134405695	134414005	0.126787	-0.629508	0.376623	0.0143224	-0.531732
chr3	137759895	137774705	-0.183455	-0.0801284	-0.00722265	-0.000686798	0.00786974
chr3	138177495	138188805	-0.346534	-0.406011	0.0625863	-0.0943912	0.0271488
chr3	138927795	138962705	-0.292203	-0.250495	-0.158098	0.0764905	0.0694882
chr3	147326595	147433705	-0.303192	-0.432141	-0.0400443	0.00259147	0.0364359
chr3	155076295	155089105	-0.016152	-0.0204125	0.0481883	0.0644262	-0.119721
chr3	158053995	158111705	-0.357319	-0.496575	-0.0449869	0.00233498	0.0413574
chr3	160212095	160253605	-0.12473	-0.0892238	0.00510056	0.0258289	-0.0315127
chr3	161364395	161385605	-0.466163	-0.242423	-0.0242806	-0.0412543	0.0633367
chr3	165189895	165206905	-0.285563	-0.515528	-0.0590778	0.0326252	0.0246754
chr3	169081495	169176805	-0.0647094	-0.188174	0.0948081	-0.0855454	-0.015012
chr3	169323595	169368705	0.0615172	-0.356116	0.215422	-0.205614	-0.0412885
chr3	169638095	169673905	-0.30744	-0.402205	-0.081081	0.0464778	0.0312688
chr3	170036995	170043705	-0.566037	-0.187933	0.159243	-0.193294	0.0124857
chr3	179882295	179884904	-1.04517	-0.312384	0.265972	-0.330688	0.0034537
chr3	180014095	180042505	0.124241	-0.130414	0.135467	-0.0993824	-0.0467436
chr3	180346895	180360605	0.0140659	-0.219326	0.229607	-0.12616	-0.134133
chr3	180568295	180577904	-0.0941058	-0.16018	0.321882	-0.249463	-0.137916
chr3	180626995	180766605	-0.19214	-0.281539	0.154388	-0.108847	-0.0593115
chr3	180781995	180888105	-0.0533922	-0.0835959	0.161684	-0.111676	-0.0650751
chr3	181043795	181076405	0.0907818	-0.127542	0.115774	-0.0547126	-0.0684565
chr3	182364195	182366405	-0.505784	0.0767697	-0.457633	-0.938894	0.80751
chr3	182712995	182822105	-0.0605853	-0.267996	0.0627799	-0.115501	0.0460881
chr3	184238396	184241805	-7.81115	-0.0266987	-0.434605	-0.59443	0.676085
chr3	184452895	184551805	-0.265863	-0.235158	-0.0244544	0.00550476	0.0186124
chr3	185558695	185574105	0.0332767	-0.0502507	-0.0358757	-0.108023	0.133171
chr3	186640295	186646105	-7.97935	-1.08017	-0.619092	-0.31694	0.628679
chr3	186825795	186840505	-0.394465	-0.250215	0.0771997	0.0401889	-0.125348
chr3	193729395	193732904	-0.649735	-1.89957	0.131204	-0.234368	0.076881
chr3	193756995	193794705	-0.163387	-0.212537	0.0395025	-0.046196	0.00540578
chr3	196325995	196334605	-0.283675	0.0814501	-0.305728	0.225331	0.031283
chr3	196665195	196693605	-0.203534	-0.381878	0.0158975	0.072735	-0.093554
chr3	198050095	198140405	-0.102964	-0.300649	0.0614749	-0.098006	0.0315992
chr4	1148095	1163205	-0.146298	-0.0885705	0.301429	-0.0195528	-0.356426
chr4	1418596	1420104	-8.91036	-1.86667	0.463411	0.106776	-0.877306
chr4	2412395	2424705	-0.1043	-0.0776537	-0.0451744	0.0194467	0.0246838
chr4	3848996	3851504	-7.78973	-2.01582	0.234893	-7.78973	0.862877
chr4	3867596	3869204	-6.67801	-6.67801	-6.67801	1.57554	-6.67801
chr4	4012396	4013705	-8.49654	-8.49654	0.196721	0.0362832	-0.271529
chr4	4197695	4231605	-0.0565626	0.0688262	-0.121297	0.101844	0.0107726
chr4	4836995	4911705	-0.128992	-0.130145	-0.131972	0.0863586	0.0366511
chr4	5886695	5913605	-0.268021	-0.194623	0.0600631	0.0961958	-0.170495
chr4	7140395	7150404	-0.460867	-0.631161	0.530091	0.254378	-1.46133
chr4	7202996	7208005	-0.311084	-0.101939	-0.579289	-0.271779	0.587278
chr4	7238295	7282705	0.0454958	-0.0900377	0.113357	0.0346659	-0.161754
chr4	7300395	7315105	-0.176676	0.150425	-0.118778	0.170885	-0.0690222
chr4	8160896	8164405	-0.0659013	-0.812456	0.133811	-0.178111	0.0270866
chr4	8310695	8319105	-0.95249	-0.581031	0.394875	-0.150978	-0.350097
chr4	12841795	12866005	-0.223527	-0.121658	0.278643	-0.103813	-0.223684
chr4	13482695	13554505	-0.269297	-0.259477	-0.0963172	0.0622983	0.0292117
chr4	15772295	15783805	-0.512243	-0.315668	0.15971	0.080429	-0.276476
chr4	16078895	16091205	-0.592145	-0.396963	-0.144187	-0.0420491	0.168432
chr4	20250195	20262005	-0.295041	-0.151611	0.0650896	0.123775	-0.21045
chr4	41591295	41627205	-0.204031	-0.199969	-0.00784243	0.11354	-0.114751
chr4	41726695	41774305	-0.241562	-0.266872	-0.00613976	0.0342311	-0.0287992
chr4	41801895	41809405	-0.193817	-0.0327384	0.243263	0.139049	-0.483673
chr4	41829695	41896605	-0.0865135	-0.186343	0.00831284	-0.00236082	-0.00599036
chr4	41926495	41934405	-0.629886	-0.225115	0.426978	-0.0736387	-0.503594
chr4	42135595	42137204	-8.86223	-0.911138	0.286942	-0.760159	0.250376
chr4	42394395	42402305	-0.0628423	-0.318646	-0.202969	0.307496	-0.162168
chr4	46387395	46393805	-0.364683	-0.327368	-0.095112	-0.0879767	0.167305
chr4	48479595	48493805	-0.475948	-0.406795	-0.101125	0.0750077	0.0205235
chr4	56649695	56686505	-0.00898424	0.0581451	0.0392724	0.14606	-0.207792
chr4	76241395	76256605	-0.360571	-0.649647	0.0990129	-0.132945	0.0243075
chr4	76889695	76902605	-0.00952017	-0.16386	0.0826803	-0.000144452	-0.0875548
chr4	80215595	80241105	0.0991213	-0.406331	0.227104	-0.209579	-0.0518059
chr4	81211495	81218105	-0.129379	-0.00451168	0.183101	0.124092	-0.367998
chr4	81468795	81471805	-1.13978	-0.407446	0.639179	0.525847	-8.49129
chr4	83088395	83098805	-0.534458	-0.414368	0.0463039	-0.0293058	-0.0181586
chr4	84306995	84326005	-0.233067	-0.456413	0.367524	-0.135159	-0.323203
chr4	84349695	84404204	-0.195071	-0.142251	0.11325	-0.0941513	-0.0269185
chr4	84572195	84591505	-0.256956	-0.289922	0.131403	0.0167555	-0.163332
chr4	92300395	92309705	0.0559957	-0.398891	-0.00903502	0.0615637	-0.0549217
chr4	93809995	93853105	-0.125365	-0.178434	0.0791785	-0.0215376	-0.0612979
chr4	95522295	95555405	-0.43228	-0.474291	0.0188762	-0.0826541	0.0600629
chr4	105888695	105914905	-0.209194	-0.290693	-0.0877527	0.00382993	0.0790939
chr4	107014395	107042905	-0.00873994	-0.191758	-0.0733901	-0.0760456	0.138741
chr4	108077695	108178205	-0.526463	-0.644618	0.021737	-0.103118	0.0756019
chr4	110599895	110662105	-0.410449	-0.444427	-0.12837	0.03466	0.0851796
chr4	111625195	111642805	0.23161	-0.147249	-0.0225396	-0.0654223	0.0838415
chr4	112093295	112105805	-0.263483	-0.276631	0.314597	-0.581966	0.122054
chr4	112120695	112163205	-0.305516	-0.374784	0.152224	-0.17186	0.00147283
chr4	112367795	112399105	-0.0625733	-0.45445	0.047687	0.0405059	-0.0924645
chr4	112491895	112534405	-0.397112	-0.549841	-0.117636	0.0393796	0.0712571
chr4	118884895	118898805	0.255193	-0.211815	-0.182812	-0.0363469	0.193954
chr4	121747095	121748204	-8.92311	-8.92311	0.727812	-1.16512	-0.155298
chr4	121946595	121956305	0.342265	-0.34052	0.348168	0.159404	-0.712571
chr4	127601195	127634205	-0.317988	-0.473419	0.111582	-0.145971	0.0226399
chr4	140196995	140210905	-0.00732585	-0.623523	0.276111	-0.227964	-0.0965995
chr4	140561995	140582005	-0.21601	0.0537833	-0.0065394	0.0578843	-0.0535171
chr4	146625095	146662905	0.0018029	-0.0166961	0.0259941	0.0225316	-0.0497875
chr4	148354595	148358504	-8.34981	-0.63216	0.491497	0.346089	-1.63045
chr4	148426195	148457105	-0.337694	-0.0657639	0.0281643	0.0111934	-0.0402339
chr4	155202195	155212105	-0.0918577	-0.533973	-0.0189828	-0.214567	0.203223
chr4	155664795	155669405	-2.1546	-0.256183	0.737402	-0.573444	-0.597675
chr4	163328195	163348805	-0.0190222	-0.267676	0.0387877	-0.0672549	0.0261589
chr4	173504695	173552905	-0.420822	-0.42172	-0.106825	0.0219006	0.0787116
chr4	174187395	174229905	-0.373426	-0.471091	0.0603106	-0.059919	-0.00290017
chr4	183795995	183803105	-0.133479	-0.131468	0.13947	-0.0669622	-0.0833645
chr4	184800695	184834605	-0.42224	-0.316796	0.185855	-0.0590245	-0.147847
chr4	185002995	185004204	0.427773	-8.17235	-0.369192	-0.267448	0.480261
chr5	56696	58205	0.0299343	-0.495213	-0.766398	1.26836	-8.27149
chr5	585295	603005	-0.261509	-0.0594952	0.229619	0.0934746	-0.394908
chr5	848795	855805	0.258386	-0.121063	-0.135406	0.11681	0.00755761
chr5	962395	976505	-0.00630926	-0.150509	-0.0935116	0.211512	-0.144233
chr5	1641295	1646505	-0.730757	-0.0136543	0.0294553	-0.0110925	-0.0188305
chr5	2075995	2078704	-7.68552	-0.450553	1.12295	-1.86776	-0.867533
chr5	2809695	2838705	-0.797731	-0.0234857	0.123707	0.000389659	-0.135746
chr5	2988495	3002205	-0.809312	-0.166078	0.00496807	0.0278674	-0.0335008
chr5	3173995	3203805	-0.465533	-0.189525	0.124009	-0.210858	0.0651828
chr5	3424995	3436605	-0.7283	-0.65266	0.178609	-0.000188951	-0.20367
chr5	6447995	6462305	-0.29301	-0.315158	0.283194	-0.049844	-0.291463
chr5	14579095	14589505	-0.859965	0.192143	0.10798	-0.0187492	-0.0966631
chr5	16177195	16183105	-0.0443748	-0.173258	0.279107	-0.254495	-0.0766209
chr5	16935695	16940605	-1.24339	-0.00639491	-0.260016	-0.0897933	0.293093
chr5	21997095	22001405	0.557439	-1.25168	-0.360036	-0.0476493	0.325781
chr5	22159695	22162905	-0.714915	-8.38948	-0.346305	-0.0228295	0.297607
chr5	22163895	22172705	-0.599633	-0.245448	0.167208	-0.50478	0.229402
chr5	22186595	22217705	-0.471533	-1.0221	-0.241586	0.0439663	0.167667
chr5	36791895	36865705	-0.0613419	-0.326029	0.204505	-0.108442	-0.120106
chr5	37370795	37379705	-0.0328903	-0.474522	-0.247422	-0.00641904	0.216659
chr5	38238295	38269205	-0.371762	-0.164146	0.0375498	-0.113888	0.0697522
chr5	42930295	42978105	-0.493836	-0.508098	-0.0643039	0.0471191	0.0149175
chr5	44378195	44397805	-0.350058	-0.172306	0.0128391	-0.0141792	0.00121288
chr5	50962295	50977805	-0.0386403	-0.27892	-0.0335711	0.0391613	-0.00652884
chr5	51372295	51412505	-0.369431	-0.412115	-0.0465366	-0.0370503	0.0801068
chr5	55147795	55243005	-0.336371	-0.466511	-0.100501	0.0359614	0.0594264
chr5	66587695	66609905	-0.399719	0.0686056	0.0533733	-0.127733	0.0663205
chr5	69477595	69510405	-0.430372	-0.444162	-0.0990447	0.0570616	0.0370368
chr5	69513195	69561205	-0.288554	0.049891	-0.0922631	0.0665542	0.0211065
chr5	71288795	71456605	0.0257763	-0.264495	0.00380416	-0.0731477	0.0659829
chr5	71710596	71711905	-7.42365	-1.75462	-1.29803	1.37156	-7.42365
chr5	73211695	73259105	-0.423889	-0.45379	0.0110454	0.04051	-0.0531387
chr5	73288195	73329705	-0.444864	-0.402466	-0.0592353	0.0685939	-0.012267
chr5	73351295	73384905	-0.0239177	-0.0606816	0.0633875	-0.0430062	-0.0226053
chr5	73400295	73468405	-0.438109	-0.531174	-0.0925253	-0.013823	0.0998418
chr5	73469095	73495005	-0.145659	-0.216519	0.138913	0.0354598	-0.194227
chr5	73740295	73762405	-0.307838	-0.252445	0.058108	-0.0808301	0.0191852
chr5	76087196	76088605	-9.13381	-1.99769	0.195638	-0.437903	0.159065
chr5	77616095	77660005	-0.567498	-0.528643	-0.129575	0.00450604	0.114728
chr5	77821195	77867805	-0.506926	-0.488023	0.081838	-0.0295743	-0.0560034
chr5	77926195	77986305	-0.34032	-0.613382	0.0463904	0.00413293	-0.0522168
chr5	80549495	80554004	-1.38156	-1.06269	0.455476	-0.329314	-0.263871
chr5	80577296	80578705	-1.17	-2.42516	0.196264	-0.170313	-0.0504682
chr5	80947195	80968905	-0.139226	-0.314703	-0.0250118	-0.0412591	0.0640288
chr5	93603095	93616605	-0.629262	-0.524658	0.00304819	-0.0495204	0.044922
chr5	95265895	95303805	-0.344114	-0.36528	0.173817	-0.0880072	-0.102931
chr5	111065495	111082905	-0.0364526	-0.129773	0.08043	-0.023493	-0.0606695
chr5	112411795	112424505	-0.352298	-0.266944	0.319394	-0.0735988	-0.318453
chr5	123030295	123051405	-0.0573945	-0.0959016	0.0316043	0.0176408	-0.0505784
chr5	123068595	123109405	-0.473013	-0.371067	-0.121292	0.0184095	0.0946332
chr5	133191595	133203005	-0.0432712	-0.257174	0.139801	0.0346218	-0.194363
chr5	133405495	133424005	-0.336583	-0.241556	0.0641461	-0.0764049	0.00879652
chr5	133425295	133436505	-1.40948	-0.0300585	0.496862	0.0310847	-0.818379
chr5	135018695	135055005	-0.339356	-0.194669	-0.0436679	0.162562	-0.135203
chr5	135402695	135427005	-0.33745	-0.386352	0.0153326	-0.0164051	0.000897622
chr5	135488295	135490005	-8.17692	-1.88062	0.376518	-0.157002	-0.313103
chr5	135528295	135551505	-0.313661	-0.293043	-0.000908849	-0.004175	0.00506861
chr5	135887395	135945005	0.0156053	-0.333685	0.0852935	0.0082501	-0.0994921
chr5	136195896	136202805	-0.311382	-2.21254	-0.32256	-0.1115	0.350186
chr5	138229795	138262005	-0.249281	-0.137228	0.079968	0.0340104	-0.121626
chr5	139802696	139803905	-7.77582	-7.77582	0.440761	0.712038	-7.77582
chr5	140058095	140089305	-0.54999	-0.30949	-0.000211715	-0.0745121	0.0710535
chr5	140089695	140128905	-0.554781	-0.534207	0.0495882	-0.0241588	-0.0267389
chr5	141868795	141885805	-0.116262	-0.103433	-0.0646062	0.060632	0.00125621
chr5	146299295	146318205	-0.945366	-0.357158	0.151073	-0.0685411	-0.0954148
chr5	146331295	146361305	0.0243123	-0.0443292	-0.0996607	0.07949	0.0145025
chr5	146407695	146444405	-0.513337	-0.335027	0.0878145	-0.101261	0.00722858
chr5	149675595	149731005	-0.310425	-0.167442	0.152541	-0.0501535	-0.116159
chr5	150080995	150098305	0.285423	-0.12873	0.181211	-0.0455102	-0.15647
chr5	154463595	154509105	-0.2783	-0.388479	-0.138652	0.0442464	0.0847282
chr5	168705095	168707205	-8.23945	-1.23981	-0.458218	0.226443	0.140345
chr5	171303695	171347205	-0.343009	-0.296894	-0.15553	0.0997481	0.0434998
chr5	173224295	173270205	-0.352216	-0.347488	-0.167096	0.0800855	0.0735261
chr5	177671895	177687405	-0.686466	-0.422389	0.0224311	0.0464956	-0.0716074
chr5	178170296	178171905	-2.63549	-9.27445	0.551839	-0.643482	-0.161845
chr5	180739095	180746805	0.0209606	-0.417429	-0.0417375	0.0754593	-0.0367933
chr5	181095095	181099404	-0.0137436	-1.3369	-0.188765	-0.0482706	0.208578
chr6	264195	279705	-0.555406	-0.0905259	0.156416	-0.111509	-0.0590956
chr6	332095	340105	-1.62992	-0.204499	-0.531994	-0.0535769	0.427453
chr6	790795	809205	-0.508946	-0.145584	-0.254763	0.179686	0.0415768
chr6	1032795	1051105	0.127977	-0.45026	0.101333	0.10398	-0.230226
chr6	1325596	1327305	-8.42947	-1.55434	0.485682	-1.25311	0.239043
chr6	1363195	1403105	-0.276482	-0.297024	-0.241348	0.114166	0.0998966
chr6	3056095	3060705	-0.597867	-0.861742	0.156492	0.0170479	-0.195055
chr6	3338195	3348605	-2.77691	-0.504249	0.310476	0.149936	-0.620683
chr6	3445995	3463905	-0.429365	-0.34065	-0.091181	0.0677395	0.0188803
chr6	4098695	4114405	-0.279715	-0.37629	0.0453579	-0.0574612	0.0102173
chr6	5993695	6022405	-0.532934	-0.392034	-0.0692574	0.0295961	0.0372349
chr6	7508595	7591105	-0.331622	-0.381002	-0.0485385	-0.00104788	0.047972
chr6	7712295	7753205	0.00101209	-0.137146	-0.0231425	-0.00718858	0.0298183
chr6	10379895	10439005	-0.4345	-0.507058	-0.127133	0.0265106	0.0919438
chr6	10833595	10844105	-0.0588247	-0.612642	0.281414	-0.252967	-0.0809338
chr6	11004095	11072905	-0.0845251	-0.241278	0.131857	-0.0562374	-0.0853932
chr6	16204595	16207304	-2.26215	-9.17866	0.834434	-0.0621759	-1.94884
chr6	17254495	17298605	-0.294936	-0.655826	0.11754	-0.088834	-0.0367715
chr6	26658695	26830705	-0.0224221	-0.227215	-0.116618	-0.0264741	0.132032
chr6	27066895	27100005	-0.184382	-0.0954218	0.0215597	-0.0222889	0.000395943
chr6	27176895	27209805	-0.608214	-0.399761	0.0534345	-0.0377716	-0.0172578
chr6	27216895	27314705	-0.419197	-0.348847	-0.0348673	0.0171284	0.0171169
chr6	27316195	27339705	0.0811653	-0.0512567	0.394547	-0.0755847	-0.441218
chr6	27491895	27635604	-0.397717	-0.385321	0.0753075	-0.0244111	-0.0541038
chr6	27642195	27684805	-0.566265	-0.383408	0.0390825	-0.053702	0.0130391
chr6	27734895	27760205	-0.0543651	-0.520855	0.0164008	0.0628386	-0.0830677
chr6	28203395	28226205	-0.419424	-0.517092	0.124135	-0.132846	-0.00272221
chr6	28442495	28492605	-0.0590469	0.00769735	0.157115	-0.0161018	-0.158359
chr6	28544895	28564605	-0.251824	-0.343615	0.0366828	-0.0279838	-0.00947009
chr6	28580895	28599505	-0.792443	-0.451576	0.097872	-0.0695575	-0.0337526
chr6	28600795	28615305	-0.880379	-0.233758	-0.0714594	-0.0524922	0.116439
chr6	28630995	28639605	-0.583612	-0.235452	0.205948	-0.230194	-0.00862996
chr6	28651395	28662605	-0.572986	-0.302417	0.130764	0.217226	-0.429284
chr6	28673995	28702805	-0.108448	-0.294019	0.0299857	0.0421104	-0.0749438
chr6	28719395	28829205	-0.377579	-0.458021	0.000584653	-0.0394637	0.0378434
chr6	29798996	29801805	-8.3968	0.588132	-1.01204	0.286638	0.361049
chr6	29838095	29842504	-8.58114	-1.61367	1.1263	-0.660359	-2.43991
chr6	30083695	30139504	0.0804147	-0.0973442	0.0196441	0.074464	-0.099555
chr6	30354095	30368005	-0.394623	-0.147242	0.0838887	-0.0431669	-0.0445283
chr6	30436595	30491205	-0.232596	-0.111155	-0.0602815	0.0561127	0.00182009
chr6	30495795	30516605	0.0862604	-0.304093	0.0813984	-0.0327249	-0.0523193
chr6	31207895	31243705	-0.179388	-0.224666	0.0319732	-0.00296309	-0.0296731
chr6	31271195	31280105	-0.102701	-0.180909	0.447774	-0.110926	-0.493961
chr6	31355895	31371905	-0.581889	-0.236959	0.147973	-0.00386932	-0.160578
chr6	31467295	31524005	-0.291305	-0.106986	0.0306291	0.0289466	-0.0614873
chr6	32570996	32573604	0.175634	-1.88529	0.375489	-0.741339	0.143442
chr6	32814396	32815905	-2.08856	-1.77045	0.422347	0.290297	-1.19429
chr6	32852795	32949505	-0.160018	-0.195216	0.0466539	-0.017422	-0.0304176
chr6	33068395	33077005	0.142673	-0.205761	0.144409	0.0708564	-0.244031
chr6	35307995	35324605	-0.647034	-0.251044	0.0430557	-0.0447969	0.000403868
chr6	35327095	35340405	0.303992	-0.311139	-0.0295121	0.0615299	-0.0340472
chr6	35756695	35780405	-0.470481	-0.165096	0.0782907	-0.0996431	0.0157398
chr6	37526195	37527804	-8.17545	-8.17545	1.23633	-8.17545	-0.642605
chr6	37596196	37597504	-0.130439	-8.62393	0.483492	0.0460374	-0.812355
chr6	38705295	38720405	-0.0542369	-0.0648669	0.0919983	0.0379695	-0.140052
chr6	38769295	38795104	-0.214179	-0.258483	0.292931	-0.284682	-0.0680131
chr6	38808296	38871105	0.109718	-0.188434	0.215845	-0.163596	-0.0803639
chr6	38964995	38968604	-7.9114	-0.854874	-0.875729	0.597895	-0.086944
chr6	39042996	39047805	-7.78672	-0.245473	0.101798	0.318608	-0.556895
chr6	44277095	44281304	0.748505	-0.830184	-0.0484806	-0.0204195	0.0663991
chr6	44312595	44326804	-0.172096	-0.293683	0.105456	-0.0484083	-0.0631633
chr6	46002395	46024804	-0.278235	-0.469876	-0.00215002	0.00609093	-0.00396082
chr6	46481995	46501205	-0.0651719	-0.169649	0.289698	-0.203309	-0.137554
chr6	46728595	46741005	-0.137169	-0.19445	0.00192307	0.0800931	-0.0868445
chr6	50803195	50856905	-0.493525	-0.563992	-0.088542	0.000626849	0.0828289
chr6	52922495	52923705	0.593495	-0.666728	0.963073	0.0671214	-8.42074
chr6	57785395	57803405	-0.0280376	-0.321704	0.0296691	-0.0934624	0.0592879
chr6	57804995	57871205	0.0921656	-0.188878	-0.0483982	-0.0439949	0.0881759
chr6	70305195	70347805	0.00109403	-0.115967	0.184706	-0.115957	-0.0882785
chr6	70360695	70377105	-0.0855987	-0.258225	0.0285531	-0.0353785	0.00609776
chr6	70950795	70961005	-0.382175	-0.0711067	-0.0445112	-0.161403	0.184251
chr6	82349995	82371405	-0.470868	-0.467576	0.0993426	-0.130397	0.0216715
chr6	84751795	84759404	0.207105	-0.860917	-0.734096	0.456606	0.0377273
chr6	87400995	87402304	-0.478556	-7.39507	0.301669	0.816796	-7.39507
chr6	87420396	87434105	-0.0460973	-0.0669199	-0.250701	0.2778	-0.0783095
chr6	90296695	90315805	0.0996127	-0.0954854	0.114434	-0.135635	0.0103221
chr6	99571795	99612705	-0.249394	-0.268992	0.0197708	0.0280436	-0.0490493
chr6	100433495	100480405	-0.37103	-0.375914	-0.0485723	-0.00174033	0.0486726
chr6	104933095	104972505	-0.247849	-0.268336	0.107364	-0.0761429	-0.0377821
chr6	105974195	106019105	-0.293052	-0.436024	0.0428697	-0.00663837	-0.0373697
chr6	106072595	106118505	-0.291173	-0.592292	0.00475332	-0.0534867	0.0469731
chr6	106489195	106543605	-0.406516	-0.427947	0.0555759	-0.0489185	-0.00858732
chr6	106965695	106985905	-0.0493511	-0.0304477	-0.0737402	0.0841012	-0.014789
chr6	108078195	108195305	-0.307551	-0.318804	-0.109927	0.0366829	0.0671046
chr6	109482695	109499005	0.0762668	-0.0452277	-0.0803566	0.117889	-0.0453866
chr6	117260395	117276605	0.0637835	-0.0339326	0.0106484	0.019083	-0.0302117
chr6	119329895	119368705	-0.313428	-0.346609	0.0491877	-0.0413285	-0.00932368
chr6	122985495	123013305	-0.226692	-0.388128	-0.0427663	-0.0514279	0.0898066
chr6	123798095	123813905	-0.628335	-0.587943	0.0485668	-0.226482	0.151919
chr6	127114395	127128705	-0.418591	0.0252283	0.12329	-0.0397646	-0.0923852
chr6	130363995	130375305	-0.0870869	-0.215632	0.177203	-0.19233	-0.00850904
chr6	130380795	130399305	-0.972377	-0.899678	0.0546522	0.0856032	-0.151586
chr6	131627495	131653705	-0.192877	-0.381221	0.080286	-0.089468	0.00418226
chr6	132395895	132419305	-0.110022	-0.379341	0.135474	-0.048695	-0.0973696
chr6	132512395	132531605	-0.0375067	-0.200514	0.212714	-0.0640423	-0.176979
chr6	133236595	133264105	-0.0740611	-0.396447	0.119735	-0.0148073	-0.114541
chr6	133842895	133857705	-0.445345	-0.44189	0.17062	-0.084389	-0.102723
chr6	133871095	133911205	-0.150231	-0.21397	0.0813538	-0.0156498	-0.0697871
chr6	136975395	136996505	-0.155368	-0.0835442	-0.100958	-0.0184737	0.111445
chr6	137012895	137072505	-0.246023	-0.338462	0.0445449	-0.0728563	0.0255795
chr6	137257395	137351805	-0.0828881	-0.319829	0.132999	-0.149466	0.00265908
chr6	137408795	137438605	-0.0957438	-0.30267	0.00672938	-0.0583938	0.0496195
chr6	137442195	137452705	-0.627086	-0.0466687	0.156966	-0.0681435	-0.102844
chr6	137462795	137524105	-0.266223	-0.291601	-0.0507643	0.00630167	0.0429212
chr6	138154395	138169005	-0.170989	-0.284146	0.0854096	-0.105499	0.0136809
chr6	143667595	143685305	-0.633272	-0.628489	0.151832	-0.07674	-0.0880046
chr6	144052095	144077905	-0.125733	-0.130669	0.0434862	-0.0951021	0.0471095
chr6	149547595	149567305	-0.384503	-0.182908	-0.036433	0.0198453	0.0159063
chr6	149918095	150056405	-0.156435	-0.210085	-0.0703619	0.041647	0.0261806
chr6	151148495	151150504	-8.04749	-1.97053	-8.04749	0.899394	0.177519
chr6	151231995	151248705	-0.274238	-0.254648	0.00276568	-0.0910634	0.083044
chr6	151801395	151818505	0.138868	-0.0629046	-0.0508896	0.0787879	-0.0313139
chr6	159161695	159176505	-0.180294	-0.0481027	0.0903153	0.0210752	-0.119226
chr6	165658395	165679605	-0.167287	-0.392675	0.206483	-0.102937	-0.128168
chr6	166005295	166013905	-0.423735	-0.202703	-0.0380236	-0.0772707	0.108575
chr6	166175196	166176604	-8.06267	-1.5064	0.531297	0.633228	-8.06267
chr6	166221595	166260505	-0.254793	-0.207971	-0.00813016	0.026678	-0.0189427
chr6	168015495	168026605	-0.482007	-0.570852	-0.12807	0.388422	-0.365899
chr6	170285395	170309805	-0.180006	-0.19835	-0.123158	0.0314863	0.0837374
chr6	170596195	170602404	-1.55506	-2.07437	0.368949	-0.204633	-0.250115
chr6	170696996	170700405	-7.25358	-0.338153	-1.44474	1.02844	-0.754332
chr7	275795	323205	-0.0200947	0.0603588	-0.128861	0.089261	0.0308611
chr7	1178795	1278905	-0.188553	-0.0657097	-0.242284	0.124038	0.0906006
chr7	12561795	12586505	-0.425605	-0.397846	-0.00216073	-0.00230735	0.00445773
chr7	15676795	15690105	-0.583556	-0.59952	0.0171448	-0.0461768	0.0279265
chr7	19085195	19180805	-0.27861	-0.388839	-0.00865106	-0.0445302	0.0515433
chr7	20759795	20808905	-0.442787	-0.539824	-0.050819	-0.0288396	0.0764271
chr7	21238795	21259105	-0.072057	-0.263769	0.133384	-0.208223	0.0531584
chr7	21539495	21548605	-0.65717	-0.293535	0.134838	-0.254728	0.0893418
chr7	22514495	22516305	-0.653795	-1.49854	0.129172	-1.60923	0.658611
chr7	24278895	24291405	-0.0449229	-0.199403	0.0414522	-0.0104659	-0.0319772
chr7	25649395	25672705	-0.324989	-0.583876	0.116706	-0.127987	0.000917745
chr7	25847095	25892905	-0.492602	-0.551855	0.0029046	-0.0522078	0.0475738
chr7	27160095	27262405	-0.377455	-0.396455	-0.188189	0.0973947	0.073756
chr7	29136295	29164905	-0.46567	-0.332809	-0.0413267	0.0346332	0.00567699
chr7	29545795	29574705	-0.41466	-0.212865	-0.0653907	-0.0505964	0.109396
chr7	29802495	29820005	-0.036295	-0.110209	0.0693738	0.229811	-0.362051
chr7	30938895	30952805	-0.689974	-0.285664	0.349034	-0.077996	-0.360454
chr7	33897595	33912705	-0.574773	-0.33689	0.0381065	-0.0268321	-0.0120805
chr7	35177395	35180904	-8.91452	-1.62743	-0.467707	0.180466	0.193629
chr7	35214495	35270105	-0.222261	-0.317766	-0.0110763	0.0176785	-0.00676921
chr7	35438095	35442305	-0.68482	-0.627381	1.09389	-0.214993	-7.97965
chr7	38174396	38176205	-8.57167	-2.35235	-1.31302	-0.478028	0.910398
chr7	39813995	39838305	-0.248411	-0.363424	0.128053	0.0271548	-0.171073
chr7	41697795	41706205	-0.46884	-0.79017	-0.0790023	-0.160966	0.212708
chr7	43107595	43126405	-0.127371	0.0260144	0.0784346	0.0299795	-0.115393
chr7	45275796	45279705	-1.3903	-8.37663	0.304585	-0.28659	-0.0814621
chr7	45412995	45445005	-0.17669	-0.0278994	0.28463	-0.313724	-0.0330674
chr7	57866095	57874905	-0.70395	-0.010733	0.147437	-0.672828	0.339279
chr7	65113595	65144405	-0.0894772	-0.323872	-0.0761394	-0.0801947	0.144669
chr7	65505695	65516905	-0.00277458	-0.351207	0.091257	-0.206927	0.0953455
chr7	65551295	65588505	0.0176983	-0.360857	-0.0476081	-0.0877444	0.12627
chr7	65611195	65651105	0.0868419	-0.013334	-0.0337102	-0.0351749	0.066512
chr7	71477195	71479105	-0.585035	-0.113795	-1.38053	-0.545753	0.949264
chr7	73795895	73808905	-0.470717	-0.218483	0.109301	-0.116796	-0.00135528
chr7	76665595	76683005	-0.504348	0.0572187	0.346417	0.0840844	-0.580814
chr7	77167095	77180005	0.30113	-0.229463	0.086493	-0.0705163	-0.0204621
chr7	88754295	88764705	0.320854	-0.271727	-0.035947	0.0324121	0.00272135
chr7	90314095	90333805	-0.186172	-0.282042	0.0980896	-0.122511	0.015865
chr7	93036395	93064005	-0.0753407	-0.396925	0.167029	-0.0979815	-0.0847977
chr7	95736595	95761905	0.185937	-0.212244	0.17764	-0.153763	-0.0438471
chr7	96957795	97053905	-0.347059	-0.416461	-0.125204	0.0263988	0.090391
chr7	97722795	97744105	-0.0276243	-0.139843	0.100724	-0.0843761	-0.0225429
chr7	98394895	98415305	0.153081	-0.15206	0.0131243	-0.0520318	0.0374307
chr7	98578395	98618405	-0.191448	-0.119419	0.0461313	0.0228836	-0.0716951
chr7	98694095	98750105	-0.381574	-0.246666	-0.0694066	0.0755193	-0.00980056
chr7	100693695	100707005	-0.238075	-0.272169	-0.127083	0.0498358	0.0692507
chr7	101648095	101659505	0.195034	-0.010899	-0.305927	0.17412	0.0878726
chr7	101737095	101765305	-0.33435	-0.110122	-0.0900002	0.11375	-0.0314446
chr7	101794795	101815005	-0.137784	-0.00934444	-0.0325226	0.0228387	0.00910953
chr7	102321595	102354505	-0.286498	-0.348405	-0.160941	0.127718	0.0186259
chr7	102687895	102706905	-0.0705637	-0.331687	-0.0805346	-0.0661354	0.136322
chr7	102712095	102720605	-0.302895	-0.399227	0.191086	0.214586	-0.518688
chr7	103999196	104003005	-8.15967	-0.81847	-0.938244	-0.0332315	0.585831
chr7	107766395	107810505	-0.155029	-0.311014	0.0895501	-0.100717	0.00488554
chr7	114076395	114096805	-0.0746066	-0.309537	-0.131017	-0.00609569	0.125689
chr7	116192195	116225905	-0.246254	-0.450489	-0.0276966	0.0374667	-0.0105636
chr7	120985095	121013605	-0.202433	-0.318323	0.113425	-0.116074	-0.00648955
chr7	121111596	121113505	0.468458	-7.92579	0.476074	-0.0572555	-0.626032
chr7	121309095	121341005	-0.273907	-0.573464	-0.00573539	-0.0716354	0.0736953
chr7	122292095	122322805	-0.519564	-0.593695	-0.13933	0.012677	0.115345
chr7	123530195	123536105	-0.533999	-0.268974	0.143271	-0.0472727	-0.108069
chr7	124030295	124035805	-8.70302	-0.734929	-0.00976546	0.207409	-0.230849
chr7	128126695	128133505	0.159477	-0.270927	0.0379274	0.23512	-0.328512
chr7	128782495	128792405	0.0517628	-0.257081	0.186749	0.082326	-0.316383
chr7	130714595	130767205	-0.342638	-0.375388	0.0353468	-0.0560679	0.0190823
chr7	140176095	140179904	0.180556	-0.0818987	-0.293962	1.12287	-7.25428
chr7	148331495	148346105	-0.11821	-0.37776	-0.300222	0.0508765	0.204114
chr7	148389895	148391404	0.38993	-8.32538	-0.820296	0.499503	0.0284948
chr7	148404096	148405505	-8.11597	-0.979861	-8.11597	1.16373	-0.403474
chr7	148611195	148636305	-0.2943	-0.306502	0.0271007	0.0653346	-0.0974091
chr7	151142595	151184005	-0.393263	-0.50746	-0.0593587	0.0161402	0.0413257
chr7	151904395	151919405	0.0628282	-0.130678	0.0286859	0.233014	-0.313603
chr7	155410896	155555305	-0.0805128	-0.084076	-0.0389743	0.0310081	0.00709135
chr7	156992695	157035505	-0.179871	-0.165083	-0.138886	0.0693809	0.060066
chr7	157157695	157159305	-8.26387	-1.30696	0.150025	0.573061	-1.3121
chr7	157844895	157849905	-0.479016	-0.314484	-0.364591	-0.176865	0.42082
chr8	341895	350905	-0.138689	-0.0840266	0.114758	0.0423758	-0.172346
chr8	749896	751005	-0.723174	-8.85524	0.281878	-1.09725	0.397054
chr8	808695	832305	-0.373229	-0.102838	0.234874	-0.0690202	-0.201061
chr8	857995	872005	0.167862	-0.106728	0.113607	0.0833621	-0.219965
chr8	894995	917104	-0.0815399	0.0536651	0.019086	0.110085	-0.140203
chr8	1468295	1489705	-0.0479761	-0.233632	-0.0176883	0.233708	-0.257852
chr8	1704595	1707904	-1.34955	-0.162427	0.0117535	0.19128	-0.234391
chr8	2119095	2153905	-0.414628	-0.4436	0.0415723	0.0298542	-0.0742191
chr8	2458795	2462505	-0.27758	-0.540775	-1.55605	0.573008	0.229338
chr8	4092495	4107305	-1.27923	-0.431676	0.117395	0.0884018	-0.231017
chr8	4953495	4962305	0.227274	-0.57235	0.347223	-0.723581	0.166456
chr8	7525095	7545904	-0.21652	-0.151392	0.14519	-0.256905	0.0803066
chr8	7601096	7614505	0.397352	-0.183752	0.0793596	0.481045	-0.868551
chr8	7773396	7797105	0.0408185	-0.284153	-0.180824	-0.0787177	0.22762
chr8	9895395	9933805	-0.0108098	-0.0436289	-0.0571168	0.0803258	-0.0268514
chr8	10559395	10577105	0.372433	-0.126294	0.0121581	0.184287	-0.225528
chr8	11245095	11280805	-0.0568564	0.0237304	-0.0672473	0.00896934	0.0556207
chr8	11341195	11400105	-0.0734243	-0.0388853	0.103934	-0.0952548	-0.0156759
chr8	11455196	11456404	-8.21383	-8.21383	0.323705	0.803302	-8.21383
chr8	11670295	11763405	-0.0171498	-0.166874	-0.089954	0.0268142	0.0589222
chr8	11916795	11937505	0.319213	-0.340201	-0.0970595	0.0737038	0.0181332
chr8	11941295	11952305	0.185375	-0.273273	0.29564	-0.112818	-0.23822
chr8	11999695	12003304	-8.43455	-1.18673	0.27162	-0.454004	0.0879023
chr8	16987495	17026905	0.0271945	-0.23322	-0.0359001	0.00216847	0.0329088
chr8	17789395	17805505	-0.352582	-0.570102	-0.00563375	-0.00797747	0.0135147
chr8	17814095	17833605	-0.868832	-0.649767	0.206334	-0.0490011	-0.185012
chr8	22145695	22147004	-7.84475	-7.84475	-0.148013	1.06568	-7.84475
chr8	22844195	22911905	-0.0827546	-0.14292	-0.0155519	0.0240642	-0.00882455
chr8	22926195	22941505	-0.397486	0.00900428	0.0652738	-0.186923	0.104658
chr8	23152695	23160105	-0.319437	-0.0604453	0.050165	-0.0787803	0.0253958
chr8	23659795	23749205	-0.144288	-0.115837	-0.038059	0.00952799	0.0277335
chr8	24936095	24986905	-0.326806	-0.41275	-0.0479952	0.0292611	0.0175387
chr8	25998895	26004505	-1.62818	-0.35278	-0.0640637	0.386967	-0.44263
chr8	26005995	26021905	0.237945	-0.244681	0.0778102	-0.144715	0.056621
chr8	26025995	26055905	-0.188305	-0.263132	-0.0938813	0.097647	-0.0101713
chr8	26119395	26128605	-0.808462	0.0316689	0.170328	-0.148188	-0.0405228
chr8	28009895	28036005	-0.264576	-0.49887	0.190148	-0.126156	-0.0848996
chr8	28059995	28063304	0.390805	-0.645798	-0.666665	0.196478	0.29177
chr8	30377495	30401305	-0.177896	-0.270731	-0.124759	0.0080285	0.10737
chr8	30811795	30929805	-0.249467	-0.370262	0.00143929	-0.0384989	0.0360944
chr8	30968595	30984605	-0.327069	-0.0845428	0.053047	-0.0431343	-0.0115848
chr8	30987495	31035305	-0.200104	-0.458273	0.120849	-0.170452	0.0343023
chr8	38738995	38755405	-0.584772	-0.566045	-0.0145814	0.0642262	-0.0520988
chr8	52917695	52923005	-0.445469	-0.602272	0.512075	-0.25891	-0.437953
chr8	53865795	53887405	-0.111615	-0.345701	0.0364875	0.0995237	-0.147255
chr8	54257395	54268305	-0.715518	-0.206686	-0.808633	0.131231	0.415596
chr8	54421395	54478705	0.00673519	-0.226749	-0.0542265	0.0526626	-0.000415592
chr8	60276795	60286505	-0.123205	-0.0557817	0.166147	-0.085722	-0.0959905
chr8	64560495	64590005	-0.384244	-0.356981	-0.0878699	-0.00128209	0.0840334
chr8	65152095	65153805	-8.60171	-1.72659	-0.532169	0.152943	0.259002
chr8	66039195	66041205	-1.24504	-0.343438	-8.57361	-0.140044	1.06342
chr8	66942395	67003305	-0.249456	-0.368358	0.00535963	-0.0943176	0.0834691
chr8	70053095	70084505	-0.247905	-0.190667	-0.140015	0.0641184	0.0663231
chr8	75401495	75417505	-0.373521	-0.344961	0.0198298	-0.0742294	0.0514568
chr8	76651395	76721105	-0.380839	-0.442064	-0.062334	-0.0107105	0.0699537
chr8	77113095	77151205	-0.24283	-0.345102	0.225925	-0.179619	-0.077746
chr8	84180895	84189105	-0.684352	-0.175738	0.226939	-0.135037	-0.121856
chr8	94628595	94655505	-0.220918	-0.359337	-0.00368554	0.0190116	-0.01554
chr8	96152995	96174405	-0.0860188	-0.00225515	-0.075365	0.0613365	0.0107314
chr8	98054595	98094805	-0.110784	-0.156254	-0.0207555	-0.0505386	0.0686128
chr8	98935595	98993605	-0.360237	-0.413065	-0.0544004	0.0123997	0.0403644
chr8	100644995	100651305	-2.15178	-0.669827	0.322667	-0.573032	0.107229
chr8	108068995	108096105	-0.298802	-0.189862	0.0875062	-0.0855607	-0.00715931
chr8	116873895	116888505	0.227008	-0.327397	0.0894006	-0.0125673	-0.0820029
chr8	126354895	126373105	0.151564	-0.149095	0.157715	-0.209258	0.0278609
chr8	129117595	129120505	-0.855995	-0.922113	0.343432	-0.319531	-0.104855
chr8	133678495	133704705	-0.322295	-0.0844946	0.101092	-0.131129	0.0204827
chr8	142840296	142846205	-0.836686	-0.516992	0.774783	-0.348235	-0.989872
chr8	142897195	142899505	-11.1021	-0.172502	0.953341	-0.717457	-1.13454
chr8	143051895	143059805	0.121526	-0.180504	0.0406696	0.160942	-0.22872
chr8	143431996	143434905	-7.13073	-7.13073	0.466976	0.155927	-0.989495
chr8	143608695	143610705	-1.57648	-0.0391626	-0.57336	-0.0320065	0.432843
chr8	143679096	143681305	-8.5185	-0.588389	0.195464	-0.437418	0.158922
chr8	143754295	143782905	-0.0169079	-0.101023	-0.0951804	0.0340615	0.0565201
chr8	143822395	143824505	-1.13752	-0.316238	-0.354254	-0.748704	0.698297
chr8	145016595	145018904	-8.5066	-0.829395	-0.850305	0.318285	0.261211
chr9	31995	119305	-0.0527925	-0.165657	-0.0757128	-0.0474998	0.115719
chr9	226396	227505	-1.25314	-8.39034	0.524809	-8.39034	0.639952
chr9	288795	308305	-0.143075	-0.406728	0.219817	0.11255	-0.406834
chr9	322895	381905	0.131185	-0.0131562	0.0377164	0.0178572	-0.057305
chr9	833095	938105	-0.313779	-0.115057	0.00571231	0.0400429	-0.0470875
chr9	942195	1000005	-0.314975	-0.530686	-0.152005	0.0636142	0.0771348
chr9	1022796	1045205	-0.359433	-0.581679	0.00249602	-0.0464684	0.0425948
chr9	10601295	10619405	-0.298032	-0.267811	-0.112572	-0.0228051	0.125315
chr9	16395095	16438305	-0.316809	-0.543411	0.00617383	-0.032601	0.025816
chr9	16585695	16646805	-0.397356	-0.453201	0.0767651	-0.0523455	-0.027701
chr9	16845695	16875805	-0.507126	-0.569695	-0.00660482	-0.0858859	0.0872753
chr9	21377695	21410205	0.0956007	-0.108378	0.239887	-0.251072	-0.0308726
chr9	21541395	21582505	-0.693573	-0.82135	0.106672	-0.114447	-0.00068941
chr9	21776095	21803805	-0.21837	-0.33656	0.0989766	-0.0556902	-0.0486323
chr9	21949295	22014405	-0.352703	-0.440156	0.0034753	-0.0449534	0.040215
chr9	29208795	29224805	-0.0752028	-0.0504059	-0.0199917	-0.0887868	0.102253
chr9	33173595	33230705	-0.187473	-0.094444	-0.00538143	0.013604	-0.0083209
chr9	33484895	33556505	-0.104821	-0.145146	-0.0241708	-0.0758778	0.0947086
chr9	33672095	33685005	-0.456305	-0.398536	0.196029	-0.096669	-0.12144
chr9	33711695	33723005	0.00776046	-0.181717	0.261563	-0.371996	0.0405573
chr9	33745595	33763805	0.00658338	-0.310145	0.0205959	-0.0095551	-0.011264
chr9	34623095	34632105	-0.544177	-0.174556	0.0306095	0.0190785	-0.0510339
chr9	34971396	34980305	-0.688466	-1.93729	-0.298156	0.444501	-0.276021
chr9	35445095	35446204	-8.38921	-2.50184	0.525944	-1.94318	0.378604
chr9	36998395	37080805	-0.0817846	-0.248089	-0.0791918	0.0871587	-0.0128448
chr9	37619996	37626705	0.273204	-0.234495	-0.354592	0.72444	-0.822016
chr9	39815695	39824505	0.370424	-0.323512	0.2104	-0.259896	0.0112703
chr9	40650795	40672505	0.373738	-0.337878	-0.146082	-0.234462	0.317648
chr9	41262595	41297205	-0.200505	-0.276845	-0.173019	-0.0180151	0.17047
chr9	62825895	62891105	-0.0107804	-0.183943	-0.0562843	0.0166468	0.0379537
chr9	64766095	64785105	0.318072	-0.366677	-0.12313	-0.0243535	0.135594
chr9	65250995	65284605	0.507949	-0.292109	-0.185479	-0.0383411	0.1977
chr9	65644295	65656305	0.167505	-0.238492	-0.182051	0.0333527	0.131146
chr9	65771796	65774305	-7.69467	0.0593421	0.329962	0.210237	-0.770679
chr9	68301695	68372305	-0.00218782	0.0278463	-0.170441	-0.00345738	0.155519
chr9	68689095	68700004	0.536025	-0.632369	-0.199556	-0.311826	0.404423
chr9	68715696	68722205	-0.253179	-0.902432	0.317983	0.436293	-1.32088
chr9	69316195	69367805	-0.357322	-0.45875	-0.0189649	-0.0299929	0.0477259
chr9	70411095	70426805	-0.531331	-0.206816	0.0298633	-0.0631573	0.0312788
chr9	76994395	77064705	-0.30049	-0.363728	-0.119799	0.054035	0.0586898
chr9	77109095	77125805	-0.0763479	-0.105347	0.342354	-0.336417	-0.089006
chr9	77126495	77178505	0.0920485	-0.0953898	0.123639	-0.16276	0.0246114
chr9	79235195	79335305	0.0795914	-0.0711096	0.160983	-0.112854	-0.0631162
chr9	79338695	79373705	-0.281805	-0.177593	0.0460759	-0.209845	0.141324
chr9	79956995	79967805	0.138031	-0.433344	0.0808914	-0.401141	0.244972
chr9	81688795	81697005	-0.210849	-0.719006	0.0353856	0.296234	-0.420368
chr9	82466495	82500605	-0.286312	-0.190112	0.0941171	0.0892016	-0.202893
chr9	83055695	83058504	-2.06015	-3.31274	0.133652	-1.25872	0.57048
chr9	84117095	84123505	-1.26742	0.201457	0.0446384	-0.138241	0.0839948
chr9	84126096	84147905	0.037149	-0.330688	0.0816895	-0.130206	0.0398993
chr9	84175595	84178405	-0.623924	-0.0527164	0.290895	0.191581	-0.656111
chr9	84249295	84315305	0.00524752	-0.0759293	0.0193204	-0.0701226	0.0481818
chr9	84673596	84675205	0.253006	-8.69626	-1.27814	-0.305637	0.830732
chr9	85273895	85278604	-1.11273	-0.963176	0.079834	0.54959	-1.0606
chr9	85785495	85797205	0.33851	-0.616998	-0.124442	-0.229125	0.298059
chr9	88099095	88107805	-1.43912	-0.159179	-0.270077	0.444078	-0.303507
chr9	88140395	88161905	-0.61623	-0.415247	-0.142573	0.00121133	0.128634
chr9	88175495	88194905	0.380379	-0.196945	-0.216585	0.249737	-0.0733789
chr9	89701495	89714405	0.0942827	-0.235986	0.22804	-0.143615	-0.114802
chr9	92786295	92829705	-0.149674	-0.154099	-0.00845548	-0.0373515	0.0446062
chr9	93939895	93968005	-0.0170244	0.040151	-0.0953389	0.0572287	0.0334864
chr9	97036795	97046405	-1.11686	-0.317119	-0.275025	0.0895466	0.149946
chr9	97082395	97098405	0.414559	-0.403157	0.273398	-0.118106	-0.200992
chr9	97816495	97865605	-0.119354	-0.0774328	-0.11609	0.0864193	0.0223084
chr9	97921395	97954105	0.0189637	-0.230903	0.0664	-0.0890797	0.0183167
chr9	105676495	105696005	-0.596419	-0.346122	0.0528369	-0.0538412	-0.000967766
chr9	109495795	109541305	-0.47568	-0.297962	0.0259961	-0.0195785	-0.00680144
chr9	109623595	109658505	-0.0988697	-0.121751	-0.0220528	0.0220096	-0.000293299
chr9	109664895	109698305	-0.26029	0.0138544	0.170009	-0.093084	-0.0932351
chr9	109708295	109781505	-0.282551	-0.373386	0.0557829	-0.0736513	0.0148508
chr9	113095196	113096405	-7.87178	-0.117771	-0.0686202	1.03011	-7.87178
chr9	114097295	114109205	-0.24137	-0.0430271	0.284085	-0.134045	-0.199108
chr9	114504495	114578405	-0.151833	-0.0285176	0.121864	-0.0735602	-0.0565364
chr9	116144495	116163205	-0.0312042	0.0300962	0.102748	-0.0488154	-0.0597155
chr9	121287795	121290405	-1.03446	0.283597	0.484734	-0.300878	-0.342059
chr9	121331895	121413005	-0.5421	-0.540357	0.0382135	-0.0527775	0.0130406
chr9	121496695	121508205	-0.0905751	-0.322415	0.209942	0.117798	-0.399195
chr9	122205695	122237005	-0.256458	-0.251867	-0.115028	0.0490688	0.0594092
chr9	122620995	122622705	-8.1981	-0.911012	-0.449143	0.11031	0.24861
chr9	123974895	124012205	-0.465657	-0.535792	-0.0798921	0.0402824	0.036407
chr9	124151595	124188305	-0.293254	-0.26492	0.0940366	-0.0716257	-0.0275537
chr9	124498595	124508105	0.0120055	0.0537679	-0.105143	0.0907417	0.0077258
chr9	126247595	126272405	-0.418929	-0.290193	0.0336947	-0.0875613	0.0499897
chr9	126509795	126540905	-0.191768	-0.148554	0.0442077	0.0440437	-0.0925191
chr9	126597895	126658805	-0.0159995	0.0240184	-0.201351	0.106279	0.0756229
chr9	126771195	126795805	-0.157794	-0.0385074	0.122719	-0.00492657	-0.128749
chr9	127770495	127772405	0.177257	-1.08087	-0.298848	0.386038	-0.183934
chr9	128139496	128141105	0.611061	-8.60075	0.0349346	-0.498681	0.342255
chr9	130649895	130673105	-0.253487	-0.0372505	-0.226918	0.117097	0.0854135
chr9	131750895	131752604	0.36981	-0.304734	-7.17986	1.12855	-0.309867
chr9	132173296	132176405	-8.11622	0.50512	-0.611134	0.486803	-0.0831692
chr9	132406795	132434605	-0.236981	-0.242636	-0.0345362	0.0023491	0.0314302
chr9	132574295	132596505	-0.188013	-0.125028	-0.150335	0.070281	0.0690662
chr9	133167995	133189505	-0.138188	-0.059126	-0.0312454	0.00490601	0.0257637
chr9	133741995	133756205	-0.172739	0.0312962	0.0566408	0.104518	-0.176538
chr9	134067595	134075105	-0.423139	-0.120511	-0.045599	0.0355433	0.00887375
chr9	135450995	135456505	-0.745569	0.229161	-0.14822	-0.122706	0.237776
chr9	136776295	136785805	-0.0238484	-0.244247	0.131358	-0.0532569	-0.0878592
chr10	30095	35005	0.40676	-0.441184	-0.211616	-0.0272325	0.208055
chr10	1793895	1796005	-8.62363	0.0686176	0.638805	-0.740663	-0.243836
chr10	1911795	1931805	-0.560116	0.0744398	0.0544371	0.103593	-0.172831
chr10	2769795	2777605	-0.120249	-0.129445	-0.214831	0.0784926	0.114285
chr10	3171895	3190705	0.197082	-0.249541	0.035961	0.0180765	-0.0556634
chr10	5970895	5989205	-0.285617	-0.0998653	0.0175408	0.00805377	-0.0259563
chr10	6033095	6090005	0.0481144	-0.0355711	0.00904215	-0.0111477	0.00203278
chr10	6401195	6420805	0.168725	-0.206332	0.18128	-0.13794	-0.0629647
chr10	6631095	6734505	-0.0303946	-0.258865	0.128963	-0.058797	-0.0794354
chr10	7410095	7443505	-0.494475	-0.331957	0.104362	-0.0258581	-0.0850605
chr10	8022095	8072005	-0.417481	-0.410533	-0.183002	0.0976466	0.0691594
chr10	13422495	13441105	-0.354809	-0.26286	0.0880484	0.224299	-0.379209
chr10	13532995	13587905	-0.296542	-0.241685	0.0467084	0.00437636	-0.0528107
chr10	14179495	14181405	0.609852	-0.650842	-0.67177	-1.56444	1.02443
chr10	17284195	17301305	-0.244909	-0.220862	0.195072	-0.0226638	-0.199578
chr10	17302795	17338405	-0.241966	-0.0258386	0.127774	-0.0830763	-0.0538671
chr10	17426995	17486005	-0.132923	-0.396951	0.0623041	-0.0575074	-0.00731119
chr10	22310895	22328205	-0.987986	-0.672648	0.0430055	-0.233808	0.162667
chr10	22333195	22403805	-0.477768	-0.59513	0.0506962	-0.107338	0.0509348
chr10	22408795	22457805	-0.439656	-0.469978	0.0770724	-0.0341988	-0.0461004
chr10	22458695	22502105	-0.0753517	-0.161381	0.14601	-0.0595684	-0.0985918
chr10	22503395	22520305	-0.788643	-0.345597	0.238219	0.0652792	-0.369265
chr10	23023895	23042005	0.230715	-0.295405	0.114724	-0.101205	-0.0218358
chr10	25930695	25943405	-0.410366	-0.558935	0.0709872	-0.261088	0.157181
chr10	26560595	26572005	-0.440753	-0.512158	-0.195627	-0.132872	0.28071
chr10	27711595	27766605	-0.259801	-0.347801	-0.0652943	-0.0037925	0.0660891
chr10	28209695	28264605	-0.328197	-0.34312	0.101261	-0.0204856	-0.0871374
chr10	28268995	28309905	-0.136733	-0.193064	0.07706	-0.0940912	0.0118843
chr10	36779595	36790705	-0.251565	-0.207818	0.0604611	-0.00556756	-0.0573125
chr10	43291295	43306005	-0.427865	-0.603733	0.0266373	-0.0509154	0.0229589
chr10	50717895	50739405	-0.222525	-0.0821685	0.195883	-0.097032	-0.120889
chr10	50981795	51007205	-0.0871103	-0.0306015	0.152285	-0.0594899	-0.106143
chr10	51060295	51086605	-0.180159	-0.302322	0.181124	-0.1029	-0.0968482
chr10	60711795	60751705	-0.262357	-0.309883	0.0661782	-0.0434367	-0.0251482
chr10	62268195	62276205	-0.152284	-0.0673585	0.13112	-0.165301	0.0187968
chr10	66925395	66930705	-0.748343	-0.663786	0.0663373	-0.0538335	-0.0151236
chr10	70280095	70285905	-0.279923	-0.0174472	0.0599053	0.0997068	-0.174545
chr10	71081495	71083905	-0.688721	-1.94289	0.729477	-0.0668306	-1.36874
chr10	71141396	71144405	-8.33479	-1.24564	0.626074	0.0516076	-1.25078
chr10	71200295	71219405	-0.381758	-0.0474012	0.0557048	0.025132	-0.0845778
chr10	71402496	71407605	-8.79511	0.414068	-0.257574	0.106777	0.119936
chr10	73346995	73359505	-0.179202	-0.0510857	0.0321937	-0.145433	0.102089
chr10	77631195	77642405	0.0112755	0.0593037	0.153644	0.174851	-0.398254
chr10	79874895	79918505	-0.0109537	-0.194891	0.118947	-0.0768296	-0.0500262
chr10	87401095	87432305	-0.113155	-0.337894	0.170067	-0.132979	-0.0544779
chr10	89200895	89211705	-0.239316	-0.132653	0.236205	-0.13096	-0.137828
chr10	89525295	89541605	-0.517284	-0.449625	0.0486261	-0.0178686	-0.0320499
chr10	90853395	90868205	-0.0883441	-0.453434	0.13032	-0.0121926	-0.129925
chr10	91380395	91390805	-0.329485	0.0106776	0.15519	0.0404563	-0.220963
chr10	92678095	92744305	-0.437379	-0.35604	-0.026983	-0.0417755	0.0663589
chr10	92766195	92767604	-0.351128	-8.74537	0.962066	-0.463348	-1.6144
chr10	93606196	93613505	-0.208823	-0.32038	-0.271261	0.131689	0.105449
chr10	96088995	96129805	-0.320018	-0.492779	0.0657825	-0.0550991	-0.0133062
chr10	96387995	96391504	-7.95196	-1.65566	0.379723	-0.399394	-0.0881454
chr10	96444995	96457705	-0.578415	-0.153946	0.0671327	0.175794	-0.281418
chr10	96509895	96514905	-0.262139	0.0809175	-0.119405	0.406399	-0.407251
chr10	98121696	98123205	-9.29603	-1.25782	1.00959	-1.95086	-0.457987
chr10	99227795	99240105	0.0408037	-0.215478	0.225422	-0.0691354	-0.188247
chr10	99443595	99461805	0.116584	-0.119102	0.248483	-0.105883	-0.17983
chr10	99511195	99570405	-0.236258	-0.258726	-0.084065	0.048639	0.0318405
chr10	99649795	99660405	-0.200752	-0.0222718	0.338486	-0.343394	-0.077975
chr10	100436295	100482905	-0.332879	-0.380234	0.114169	-0.110891	-0.0121225
chr10	100651095	100667304	-0.166694	0.00440849	-0.137426	0.0240087	0.103101
chr10	100706495	100767905	-0.111853	-0.162083	-0.155309	0.0655854	0.0779953
chr10	101071795	101166005	0.0572931	0.0106547	-0.132591	0.0898079	0.033624
chr10	101180895	101255105	-0.24801	-0.181573	-0.186134	0.129959	0.0381261
chr10	101704495	101714105	-1.24779	-0.216229	0.215678	-0.10793	-0.134743
chr10	101743095	101749504	-8.21929	-1.9675	-0.236323	0.236233	-0.0392197
chr10	102226395	102229705	-2.16391	0.3149	0.11228	0.126973	-0.273928
chr10	102416296	102418205	-7.24693	-0.522443	0.350768	-0.540632	0.0528209
chr10	104218295	104233405	-0.421264	-0.185119	-0.0757212	0.0193722	0.0532698
chr10	110546795	110560105	-0.315512	-0.419286	0.0231644	-0.0596102	0.0346253
chr10	112383495	112413405	-0.0859131	-0.203472	0.258158	-0.0855475	-0.214873
chr10	114765295	114779305	-0.542667	0.200113	0.0836783	0.0549385	-0.149651
chr10	117113595	117175905	-0.433941	-0.512547	-0.0832928	0.0263219	0.053371
chr10	117524895	117561305	-0.183485	-0.110557	-0.10585	0.0638019	0.0363644
chr10	117718395	117743005	-0.265919	-0.18928	0.0373743	-0.199833	0.141569
chr10	118229395	118231704	-8.35823	-2.47086	0.431666	0.322604	-1.31968
chr10	118403395	118417405	-1.21273	-0.175659	0.702212	-0.524694	-0.560864
chr10	118610395	118626705	-0.280309	-0.0721867	0.26283	-0.0192879	-0.297874
chr10	118918295	118919704	-8.18583	-8.18583	0.408137	-0.486457	-0.060017
chr10	120816096	120820605	-1.96645	-0.431837	0.282349	-0.0107734	-0.337764
chr10	123129395	123155505	-0.127122	-0.0925895	-0.123691	0.0972759	0.0177966
chr10	124015595	124050605	-0.129663	-0.381894	0.0781386	0.068068	-0.158376
chr10	124061695	124100105	-0.261288	-0.169147	0.0160286	-0.007138	-0.00902575
chr10	124417895	124462605	-0.32694	-0.235858	-0.0748129	0.106144	-0.0377294
chr10	127724095	127740005	0.0938222	-0.0236389	-0.132827	0.137537	-0.0175165
chr10	127753095	127799405	-0.163986	-0.344138	0.274089	-0.128125	-0.191409
chr10	129368495	129373805	-1.47305	-1.99348	0.301277	0.624953	-2.14813
chr10	129405895	129408504	-8.13224	-1.83594	-1.37659	0.131925	0.603232
chr10	129879795	129908605	-0.510254	-0.431887	-0.0444485	0.1459	-0.114162
chr10	129941695	129977105	-0.30236	-0.176025	-0.050267	-0.0455638	0.0913022
chr11	406995	409704	-7.99299	-1.74848	-7.99299	0.306053	0.815374
chr11	1788095	1832105	0.109004	-0.0158777	0.0275077	-0.0167025	-0.0112088
chr11	2282395	2283704	-7.95376	-7.95376	-7.95376	1.06338	-0.14218
chr11	2332695	2334304	-8.54422	-8.54422	-1.1261	0.472916	0.206561
chr11	2853395	2873905	-0.266929	-0.131389	-0.186756	0.0974927	0.0724607
chr11	7683995	7686605	-8.80115	-0.780797	-0.180777	0.105172	0.0595622
chr11	8044895	8054005	0.338703	-0.321734	0.0168164	0.0311171	-0.0491994
chr11	8166095	8170805	-0.0469155	-0.197313	0.28858	-0.0458269	-0.304312
chr11	12093295	12113405	0.0779844	-0.0129381	0.189853	0.0388038	-0.265187
chr11	13238795	13240604	-0.684755	-0.365004	0.0982113	-1.37892	0.627651
chr11	13264595	13292805	-0.302166	-0.256238	0.0930488	-0.0344446	-0.0634535
chr11	14966295	14983605	-0.0949546	0.0656873	-0.0397331	0.0554799	-0.0174749
chr11	17733596	17734905	-8.6587	-8.6587	0.770129	-2.43231	0.149662
chr11	18012095	18050405	-0.430142	-0.435996	0.202116	-0.142103	-0.0840303
chr11	18232295	18240805	-0.408682	-0.162546	0.385019	-0.140883	-0.345273
chr11	20132295	20169105	-0.383363	-0.406207	-0.0992575	0.0563354	0.0379662
chr11	20186595	20216705	-0.28975	-0.250446	0.0597849	-0.0289566	-0.0327418
chr11	20242995	20355205	0.115094	-0.191418	0.214594	-0.11618	-0.125014
chr11	20593395	20612505	0.0570854	0.00034997	0.124784	-0.00318463	-0.133115
chr11	27692495	27707305	-0.399202	-0.275274	0.111368	-0.11516	-0.0051053
chr11	27882495	27890905	-1.37127	0.267363	0.122771	-0.133704	-0.00045085
chr11	30010695	30017105	-0.273681	-0.798797	0.54907	-0.234371	-0.542034
chr11	30478895	30495905	-0.308672	-0.151878	-0.3307	-0.0200937	0.28532
chr11	30580295	30596005	-0.496476	-0.487235	0.0843888	-0.138237	0.0442296
chr11	32393695	32451605	-0.0795996	-0.255214	-0.104604	0.0144621	0.0838804
chr11	33773295	33854805	-0.235813	-0.230483	-0.00111623	-0.0025691	0.00367793
chr11	35406795	35426805	-0.275059	-0.284279	0.0373806	-0.0776852	0.0372758
chr11	35565896	35573505	-1.062	0.0691517	0.0679035	-0.113336	0.0389416
chr11	43564595	43603005	-0.190604	-0.0195271	-0.0436926	0.0833942	-0.0434621
chr11	43616895	43645205	-0.270933	-0.286377	0.0835328	-0.00910339	-0.0790504
chr11	44287695	44366705	-0.113258	-0.147251	-0.0487403	0.0690059	-0.022938
chr11	44710895	44722404	-1.27613	-0.0725884	0.833198	-0.562942	-0.885102
chr11	44822195	44843805	-0.337216	0.103632	-0.235446	0.415771	-0.292357
chr11	45826495	45848405	-0.261652	-0.136156	0.0351682	0.0135469	-0.05007
chr11	61651795	61657205	-0.46916	-0.52593	0.00480588	0.0573117	-0.0647089
chr11	62205996	62208304	-0.227029	-2.0584	0.193907	-1.18113	0.500941
chr11	64933395	64970605	-0.117839	-0.0258906	0.0314445	0.0826305	-0.121835
chr11	64977995	64983805	-1.96856	0.378273	-1.55014	1.05611	-0.787859
chr11	65139495	65147805	-0.369051	-0.123781	0.112235	-0.203192	0.0710377
chr11	65780195	65819305	-0.041819	-0.0362766	-0.205212	0.0883532	0.0968462
chr11	66375395	66411305	-0.216425	-0.00973534	-0.10208	0.0605938	0.0362096
chr11	66728095	66729504	-9.19939	-1.6508	-0.191313	0.0803162	0.0934817
chr11	67553395	67584905	-0.0585099	-0.12995	0.102218	0.0201853	-0.132123
chr11	69517996	69519205	-8.57571	-8.57571	-0.772547	0.200927	0.339343
chr11	69597995	69629905	0.163237	-0.0225728	0.0876104	0.0706746	-0.172695
chr11	69758695	69797105	0.129243	-0.0726645	0.0957874	-0.00432209	-0.097976
chr11	69992196	70004805	-1.37136	-0.0570381	0.172267	-0.465162	0.200106
chr11	75642295	75682505	-0.219821	-0.102844	0.0253044	0.0104808	-0.0365045
chr11	83133395	83158105	-0.420025	-0.571616	0.120603	-0.126461	-0.00471731
chr11	92220995	92230905	0.0519394	-0.0296317	-0.162723	0.276325	-0.159143
chr11	94686295	94725505	-0.616017	-0.110693	0.186992	-0.142657	-0.0652751
chr11	96423595	96454105	-0.315468	-0.242252	0.00938272	0.129186	-0.152326
chr11	99015395	99027905	0.162831	-0.346778	0.182823	-0.017868	-0.189013
chr11	101121495	101133705	-0.0390086	-0.0919792	0.199912	-0.110339	-0.112473
chr11	103093695	103106005	-0.341242	0.0720368	0.121345	-0.0303004	-0.0999968
chr11	107578095	107668605	0.0134383	-0.185706	0.135291	0.0068679	-0.156959
chr11	107678395	107735005	-0.241543	-0.264314	0.17881	-0.111625	-0.0854279
chr11	107859795	107863805	-0.516456	-0.330208	0.557064	-0.167186	-0.648034
chr11	107912895	107915205	-8.66455	-0.987347	0.2506	0.854262	-8.66455
chr11	110708795	110716505	-0.262242	0.0708277	0.0991144	0.0773324	-0.194594
chr11	111489895	111543105	-0.153217	-0.355222	0.0406215	-0.121183	0.0731479
chr11	113323395	113331205	-0.926234	-0.00451772	0.251767	-0.210203	-0.0817351
chr11	113895095	113927905	-0.206952	-0.368175	0.0651434	-0.186506	0.104444
chr11	113968695	113969904	1.25675	-8.07885	0.458688	0.697783	-8.07885
chr11	114094695	114267305	0.08619	-0.0457951	0.0231494	0.0164843	-0.0404776
chr11	114307595	114323305	0.0198192	-0.157879	0.140083	0.0346095	-0.194704
chr11	115077095	115078905	0.756113	-0.914108	-7.71192	1.58037	-7.71192
chr11	115928995	115930905	0.367636	-1.21157	-1.16253	0.806706	-0.314626
chr11	118126095	118137104	-0.885753	0.0868754	-0.503066	0.102733	0.287577
chr11	118206495	118226805	-0.0724541	-0.218658	0.1548	-0.0846158	-0.0836043
chr11	118251495	118252604	-8.00089	0.188778	-0.664731	0.753771	-0.550045
chr11	120155996	120157905	-8.0983	0.0326747	-0.913158	0.597601	-0.0652491
chr11	121254095	121287605	-0.345849	-0.258746	0.173152	-0.0314502	-0.161582
chr11	122956395	123010604	-0.210921	-0.373116	-0.0829813	-0.00361112	0.0818785
chr11	123350995	123386505	-0.0292636	-0.0933541	0.100898	-0.118385	0.00911831
chr11	124715095	124723605	-0.751614	0.14482	0.369616	-0.197846	-0.258184
chr11	124874696	124875805	-7.57224	-7.57224	1.34291	-1.12621	-7.57224
chr11	125902795	126076805	-0.315704	-0.494065	0.0263197	-0.0276511	0.000826289
chr11	128654595	128703205	-0.258426	-0.311391	-0.158295	0.06979	0.0763575
chr11	129347695	129413205	-0.294569	-0.480365	-0.0470282	-0.0456248	0.0884154
chr11	129714096	129716105	-0.0184869	-1.85206	1.05311	-3.24956	-0.286563
chr11	129739696	129742304	-8.12282	-3.37523	0.622783	-1.52644	0.154486
chr11	130048695	130065405	-0.316404	-0.606507	-0.0115215	0.0749254	-0.0669597
chr12	62895	88405	0.0617775	-0.0311337	0.028008	0.025656	-0.0552102
chr12	94995	104405	-0.151537	-0.414922	0.395499	-0.00507634	-0.539279
chr12	251995	274205	-0.149643	-0.0374043	0.0941396	-0.0499024	-0.0490544
chr12	1540696	1542805	-0.58797	-1.83898	-0.0686156	1.03006	-7.84985
chr12	4258995	4276405	-0.569503	-0.703186	0.0545881	-0.0839183	0.0256607
chr12	4731995	4734005	-8.36982	0.688319	-0.259783	1.11221	-8.36982
chr12	5423495	5452605	-0.156596	0.0210182	-0.052965	0.0319158	0.0195993
chr12	6294895	6296205	-8.67201	-1.43705	-2.5464	-0.00204324	0.872027
chr12	6472795	6488705	-0.645506	-0.563016	-0.345002	0.0138734	0.266673
chr12	10715895	10780605	-0.366102	-0.436531	0.115344	-0.120596	-0.0043936
chr12	11505595	11541605	-0.49758	-0.448141	0.0802921	-0.114687	0.0274162
chr12	15561695	15563205	1.03584	-8.00072	-0.495632	0.0191964	0.353159
chr12	20363095	20384305	-0.421499	-0.401366	0.137296	-0.0913465	-0.0566232
chr12	21933195	21944705	-0.386397	-0.571554	-0.0455365	-0.0553262	0.0958485
chr12	26113895	26133405	-0.485889	-0.654318	0.0568721	-0.0742355	0.0142791
chr12	27945195	27986005	-0.299855	-0.508232	-0.0509201	-0.0176578	0.066047
chr12	31161496	31163105	-7.81418	0.358473	0.821509	-1.28661	-0.281331
chr12	31323695	31338705	-0.859328	-0.710003	-0.123746	-0.0377501	0.147991
chr12	45030495	45057205	-0.0932187	-0.140131	0.0448385	-0.0512074	0.00475886
chr12	46779095	46845605	-0.295566	-0.426948	0.0989588	-0.125806	0.0179335
chr12	47903495	47941505	-0.0383399	-0.00793875	0.0575861	0.0268156	-0.0884755
chr12	47993495	48021105	-0.536511	-0.417584	-0.0136488	0.054686	-0.0427793
chr12	48104995	48120305	-0.108655	-0.0615446	0.00619675	0.0113933	-0.0177573
chr12	48455795	48459805	-1.13812	-1.02427	-1.25914	0.230428	0.494697
chr12	48851495	48853305	-8.7754	-0.112587	-0.299756	0.241731	0.00748213
chr12	48855695	48867005	-0.206881	0.139681	0.00531937	0.0834411	-0.0942427
chr12	48901396	48903105	-7.99548	-7.99548	-0.246522	0.0244355	0.189024
chr12	48965595	48988505	-0.169022	-0.0340402	-0.139712	0.0989747	0.0303891
chr12	49845695	49860105	0.289275	-0.329104	-0.0400735	-0.162208	0.181088
chr12	51579695	51582104	-7.81413	-1.40816	0.917008	0.147126	-7.81413
chr12	51743396	51745005	-1.70316	-8.34213	0.48575	0.675007	-8.34213
chr12	52084195	52119505	0.0463192	0.0213515	-0.0855858	0.107871	-0.0292028
chr12	53087395	53092105	0.194371	-0.536216	-1.44362	0.879771	-0.33593
chr12	53729995	53731304	-8.23069	-8.23069	0.200234	0.885798	-8.23069
chr12	53905095	54051405	-0.275759	-0.342875	-0.167497	0.0958938	0.0578129
chr12	54121395	54122604	0.676972	-8.33726	0.200279	0.885955	-8.33726
chr12	54146095	54154805	-8.20605	-0.353496	0.250792	-1.18059	0.453088
chr12	54165095	54180205	0.0732032	-0.202411	0.0403813	0.0641841	-0.110728
chr12	54184895	54187704	-7.92496	-1.32029	-1.27141	0.627574	0.0576661
chr12	57213195	57224805	-0.0257446	0.0433605	-0.10505	0.0767454	0.0223199
chr12	57460595	57485605	0.0336086	-0.0105476	-0.12572	0.0617985	0.05615
chr12	64758595	64844505	-0.220922	-0.2724	0.014962	-0.0186072	0.00344377
chr12	64886495	64931305	-0.159167	0.0110275	0.192888	-0.00769447	-0.213789
chr12	65042995	65170405	-0.0990351	-0.167572	0.115872	-0.0781663	-0.0452689
chr12	65267095	65314905	-0.0820849	-0.179983	0.082722	0.0354315	-0.126388
chr12	65487495	65537605	-0.327361	-0.375012	0.139954	-0.0228349	-0.129997
chr12	65699895	65776505	-0.274785	-0.401804	0.0734735	-0.0651602	-0.0117134
chr12	66214896	66218205	-7.79897	-1.10278	1.11618	-1.2714	-1.25836
chr12	67067995	67092305	0.0217304	-0.361515	0.201532	-0.138702	-0.0865911
chr12	67200696	67220305	-0.066921	-0.0405467	0.182354	-0.128579	-0.0731898
chr12	68157795	68167705	0.617458	-0.391305	0.300938	0.122741	-0.557977
chr12	68195495	68234705	-0.0341749	-0.163482	0.130189	-0.113057	-0.0277695
chr12	69277495	69297005	-0.591762	-0.512494	0.252947	-0.0571105	-0.23927
chr12	70357495	70376405	-0.396419	-0.344475	0.0932533	-0.10959	0.00916895
chr12	71800795	71816805	0.210294	-0.605398	-0.0469726	-0.0137524	0.0586929
chr12	85259395	85311505	-0.140048	-0.314619	0.0385433	-0.0266041	-0.0127587
chr12	93562995	93617005	-0.392068	-0.401251	-0.0118096	-0.0115438	0.0230737
chr12	94858695	94881105	-0.155306	-0.103532	-0.06036	-0.0255318	0.0820442
chr12	95781395	95808505	0.106454	-0.171715	0.112753	-0.0178372	-0.103149
chr12	95942195	95947305	-0.246095	-0.247187	0.537902	-0.0694993	-0.748623
chr12	98882595	98900705	-0.232466	-0.0903744	0.153133	-0.157085	-0.0127771
chr12	101195795	101205204	-0.110531	-0.929619	-0.627621	0.448799	-0.0176307
chr12	105279195	105295605	-0.294912	-0.19521	0.183869	-0.170584	-0.0356515
chr12	106208695	106213505	0.202726	-0.114921	-0.146905	-0.165557	0.269308
chr12	106757495	106759005	-8.08386	0.175961	-8.08386	0.840354	0.270021
chr12	109299995	109333405	-0.318654	-0.281032	0.0878934	-0.0322834	-0.0599288
chr12	109413296	109414805	-8.31297	-8.31297	-0.074094	-0.293051	0.303211
chr12	111012095	111043905	-0.195812	-0.0154585	0.0827353	0.0292951	-0.119569
chr12	111248895	111254005	0.048384	0.0684535	-0.330272	0.29741	-0.0355238
chr12	111256095	111257305	1.50671	-8.67589	0.707918	0.44796	-8.67589
chr12	111815595	111835805	-0.0752328	-0.202968	-0.137948	0.0196109	0.107692
chr12	112693495	112703205	-1.95703	0.0775831	0.313847	-0.421221	0.0146266
chr12	112729795	112731904	-8.29162	-8.29162	-1.24299	-1.72144	1.1854
chr12	113454295	113455904	-7.97813	-1.02122	1.01932	-0.0453278	-7.97813
chr12	114429695	114460905	-0.162218	-0.104431	-0.0614896	0.0238366	0.0357172
chr12	114662695	114707205	0.0375056	-0.0676402	0.0123162	0.0200312	-0.0329124
chr12	116877495	116888805	-0.0505474	-0.141651	0.199313	-0.166129	-0.0579649
chr12	119962395	120013505	-0.144649	-0.0097614	0.172804	-0.105248	-0.0845059
chr12	120626095	120654505	-0.105255	-0.106008	-0.123602	-0.0107784	0.123733
chr12	131073796	131085605	0.303227	-0.655611	-0.210402	0.412935	-0.314173
chr13	20189595	20207505	-0.569949	-0.486653	0.115041	-0.123733	-0.0011766
chr13	20228695	20235305	0.427947	-0.279431	0.0434415	-0.04697	0.00210989
chr13	23909695	23947905	0.0696724	-0.388551	0.158408	-0.0943977	-0.0781337
chr13	23972795	23988005	-0.452539	-0.170933	0.227516	0.109532	-0.414451
chr13	24022895	24043105	-0.19653	-0.506022	-0.0224774	0.148783	-0.141103
chr13	24528995	24547805	-0.065326	-0.0774436	-0.0205232	-0.154754	0.158129
chr13	25167595	25175605	0.406885	-0.348171	0.324666	-0.205786	-0.183508
chr13	25711295	25713505	-8.33587	-8.33587	0.0570302	0.480051	-0.82397
chr13	27902895	27932905	0.096903	-0.0394976	-0.108318	0.0451869	0.0572971
chr13	27950595	27995105	-0.0621915	-0.0608012	-0.157323	0.0473296	0.0975596
chr13	28093095	28103605	0.156754	-0.325408	-0.05133	-0.153022	0.183441
chr13	29425295	29433305	-0.0265591	-0.070697	0.400748	0.0364098	-0.612089
chr13	36428595	36435605	-0.314693	-0.0619332	0.28464	-0.204946	-0.129225
chr13	36670595	36688305	0.0808863	-0.261241	0.0998628	-0.152471	0.0407106
chr13	36701996	36706605	0.380849	-0.143359	-1.40232	0.346447	0.433231
chr13	37874196	37875805	-7.77655	-0.819645	0.0544952	-0.256823	0.169381
chr13	51179195	51192705	0.452071	-0.252392	0.273234	-0.191453	-0.126954
chr13	71514495	71540505	-0.148409	-0.623964	0.135672	-0.299805	0.123048
chr13	71557195	71570005	-0.635517	-0.828462	-0.00423804	-0.352183	0.286332
chr13	71575695	71595505	0.113344	-0.22523	-0.0666463	-0.0850147	0.140608
chr13	78579395	78611605	-0.231952	-0.240952	-0.0472464	0.0485596	-0.00290787
chr13	91304595	91348905	-0.208804	-0.632851	0.139629	-0.136701	-0.016276
chr13	96069295	96105805	-0.453727	-0.383368	0.150924	-0.0998759	-0.0640029
chr13	99655195	99696405	-0.164226	-0.438236	0.0848902	0.00376781	-0.094221
chr13	99731195	99750105	-0.141739	-0.306877	0.0810494	-0.0588485	-0.0259366
chr13	99839895	99930005	-0.221973	-0.259254	0.0477289	-0.0413729	-0.00776266
chr13	99932595	100017605	-0.509779	-0.544651	-0.149778	0.0856813	0.0530028
chr13	102404996	102407205	-8.68719	-1.75118	0.703558	0.0548936	-1.5877
chr13	106619795	106627405	-0.484856	-0.590013	-0.00704716	-0.207463	0.187532
chr13	106897895	106913805	0.111033	-0.169754	0.0878213	-0.0171449	-0.0754447
chr13	111446096	111448904	-7.62144	-1.01677	0.43816	0.126617	-0.853622
chr13	111475096	111477304	-7.57389	-7.57389	0.405402	-2.05137	0.520335
chr13	111527295	111543605	0.211444	-0.27226	-0.0260655	-0.0291292	0.0536582
chr13	111594395	111656905	-0.0193155	-0.129019	0.107343	0.00961771	-0.126472
chr13	111862195	111895405	0.00583568	-0.00552291	0.0593578	0.0508244	-0.11694
chr13	112216195	112221705	-0.952722	-1.30828	0.565577	-0.843337	-0.0548897
chr13	112605295	112606504	0.59588	-1.07715	-1.19693	1.35664	-8.41835
chr13	113750995	113796005	-0.067742	0.062534	0.0668919	0.0405604	-0.11399
chr13	113862295	113876905	-0.108094	-0.102139	0.0121223	0.0177017	-0.0303001
chr13	113884195	113929905	0.0862372	-0.0259312	0.130281	-0.0323823	-0.108287
chr14	20625695	20664105	-0.238911	-0.410232	0.0495719	0.014154	-0.0661507
chr14	20916595	20960305	0.00433126	-0.162013	0.144936	-0.0323543	-0.125801
chr14	22588395	22599505	-0.667509	-0.323871	0.175695	-0.115137	-0.078263
chr14	23171895	23191505	-0.515131	-0.48938	0.0801372	-0.0456093	-0.038005
chr14	23202795	23213105	-0.848698	-0.0953811	0.120345	-0.132088	0.00071496
chr14	23232795	23265505	0.0507333	-0.101707	0.175528	-0.0721184	-0.121264
chr14	24382495	24408905	-0.168676	-0.0543561	0.0156841	-0.0462335	0.0294287
chr14	28712595	28812505	-0.36781	-0.459597	-0.0183945	-0.0294616	0.0466772
chr14	30377995	30409305	0.213601	-0.218976	0.221235	-0.0834039	-0.167409
chr14	35499295	35537405	-0.203722	-0.235774	0.0949781	-0.0653445	-0.0347015
chr14	36480495	36538204	-0.210925	-0.306559	-0.0691106	0.0303891	0.0363092
chr14	36625795	36686105	-0.303941	-0.4196	-0.117435	0.0120488	0.0973255
chr14	37571895	37613105	-0.317276	-0.425091	-0.1195	0.0103455	0.100704
chr14	50542395	50591605	-0.275796	-0.36639	0.102649	-0.0760516	-0.0326748
chr14	52551695	52560205	-0.57745	-0.0558672	0.28357	-0.155363	-0.17643
chr14	53942195	53966405	-0.0842954	-0.165875	0.102992	0.0368244	-0.151766
chr14	56719295	56837805	-0.307007	-0.412266	-0.0818612	0.0538845	0.0244698
chr14	57049896	57051405	-8.50532	-0.729048	-0.587182	-0.898591	0.846351
chr14	58144295	58154805	-0.302812	0.0133086	-0.0756859	0.0264497	0.0462906
chr14	60343195	60369205	0.245394	-0.189748	0.26175	-0.225436	-0.0804984
chr14	60453395	60479405	0.188687	-0.24242	0.329263	-0.214315	-0.181683
chr14	60480395	60522705	-0.351137	-0.457444	-0.0638332	-0.00845161	0.0691829
chr14	60618695	60667505	-0.338545	-0.345625	-0.105087	0.0345185	0.0649325
chr14	62126095	62133305	-0.295901	-0.161649	0.503036	-0.3795	-0.296717
chr14	63001895	63019305	-0.835876	-0.293772	0.0789329	-0.0263951	-0.0560519
chr14	63025495	63027704	-8.57346	-1.31788	0.277696	-1.07468	0.392829
chr14	64285595	64299605	-0.582468	-0.446767	0.276053	0.038863	-0.392481
chr14	64851396	64915405	-0.141807	-0.21966	0.0243566	-0.0258752	0.00108069
chr14	69150995	69192105	-0.434729	-0.346941	0.0723089	-0.112533	0.0337077
chr14	69504895	69561704	-0.318427	0.128002	0.0266851	0.0067688	-0.0341184
chr14	70633995	70662105	-0.152495	-0.00572914	0.030069	0.000142342	-0.0308545
chr14	72887295	72898305	-0.0328558	-0.45637	0.0347609	0.0488098	-0.0874241
chr14	74211495	74256605	-0.175427	0.01377	-0.12011	0.102695	0.00878102
chr14	74379895	74382304	-8.03105	-0.0515087	-1.16536	-0.331676	0.815194
chr14	74476495	74494705	-0.53038	-0.600797	-0.065846	0.051185	0.0122103
chr14	74846395	74864005	-0.485266	-0.330562	0.0949839	-0.0308901	-0.0692547
chr14	76352295	76390405	-0.0921912	-0.0716582	-0.0342651	0.00690494	0.0266915
chr14	85527995	85537105	-0.616759	-0.372485	0.0300714	-0.0885096	0.0544228
chr14	90049995	90077105	0.155995	-0.0447366	0.0453688	-0.0141083	-0.0324115
chr14	90115595	90117205	0.156534	-0.106619	0.356188	0.779224	-8.05771
chr14	90331095	90340105	0.175027	-0.0379153	-0.142806	0.170923	-0.0462273
chr14	91941995	91953105	-0.455439	-0.124319	-0.0355466	-0.0477185	0.0798018
chr14	93539495	93554505	0.4732	-1.0324	0.131023	0.212274	-0.421946
chr14	93603895	93626905	-0.381553	-0.506925	-0.116365	0.0029883	0.104897
chr14	93833995	93863605	-0.10917	-0.313865	0.0665664	0.1229	-0.211135
chr14	94162895	94187905	-0.327351	-0.0814955	0.0635972	0.052954	-0.124149
chr14	94662395	94678305	-0.372237	-0.116404	0.08742	0.173588	-0.304591
chr14	94740495	94815205	-0.32229	-0.196951	-0.119018	0.0793605	0.0322934
chr14	94880595	94890304	-0.643575	-0.324262	0.303048	-0.712698	0.209234
chr14	94909796	94924605	-0.629625	-0.17825	0.0944683	-0.235132	0.114661
chr14	94956495	94988205	-0.00790152	-0.297511	0.0202904	0.122368	-0.156311
chr14	101662595	101664805	-0.708757	-0.651152	-0.0508516	-0.0158551	0.0642806
chr14	103926495	103977705	-0.37555	-0.212625	0.0172527	-0.0534054	0.0346533
chr14	105024095	105047105	-0.433756	-0.294652	-0.0576973	0.0202874	0.0356831
chr14	105094195	105110905	0.238861	-0.0883744	0.110794	0.0206667	-0.142816
chr15	20569195	20594105	0.151656	0.0204115	-0.253532	0.149802	0.0727818
chr15	22433696	22436305	-7.84235	0.0266189	-1.0867	-0.573507	0.893115
chr15	23134995	23146205	0.211777	-0.291648	-0.0988148	-0.0387724	0.12792
chr15	28395196	28396705	-0.0336688	-8.74898	0.335763	0.175228	-0.71593
chr15	29553995	29558505	1.36657	-1.69105	-0.649792	0.0867674	0.379221
chr15	29566195	29577605	-0.452586	-0.355077	0.143278	0.052405	-0.219949
chr15	30140595	30149105	-0.394207	-0.435872	0.16518	-0.428713	0.18367
chr15	31533895	31552205	0.220763	-0.153636	0.167203	-0.151209	-0.0341232
chr15	31761095	31772005	-0.498306	-0.592378	0.0705692	-0.0466193	-0.026695
chr15	32700595	32740805	-0.262221	-0.340783	0.0125347	-0.0110746	-0.00155788
chr15	32742995	32775505	-0.170017	-0.303339	0.0672218	-0.083383	0.0121552
chr15	33627495	33653705	0.217899	-0.13441	0.107414	0.0776265	-0.20519
chr15	34438795	34486105	0.24988	-0.219832	0.0604245	-0.0548427	-0.00791605
chr15	34489095	34522405	-0.127551	-0.123248	0.0917009	-0.0899018	-0.00753972
chr15	34598195	34624205	-0.185663	-0.227971	0.131561	-0.0530451	-0.0883127
chr15	34708295	34716505	0.6026	-0.658309	0.848327	-0.319145	-1.329
chr15	39355795	39370205	-0.937499	-0.0376052	0.20124	0.0486672	-0.29335
chr15	41159495	41186705	-0.449532	-0.303923	-0.213371	-0.0346044	0.215593
chr15	41201795	41232105	-0.461143	-0.509965	-0.0472287	0.0188867	0.0271952
chr15	41971695	41979405	-0.357636	-1.06851	0.135106	-0.167779	0.0166587
chr15	48181695	48200405	0.0589799	-0.144433	0.0841572	-0.337016	0.199442
chr15	51087595	51110205	-0.034477	-0.276535	0.161844	-0.105033	-0.0717238
chr15	51742495	51759005	-0.555756	-0.531042	0.105533	-0.0331004	-0.0788828
chr15	52679495	52687905	-0.997336	-0.388194	-0.0012796	-0.193852	0.171998
chr15	52768495	52813805	-0.233186	-0.0555362	-0.0744035	0.0841933	-0.0142511
chr15	53639595	53641504	-8.36039	-0.421326	0.23358	-0.203478	-0.0652238
chr15	58008895	58018605	-0.19756	-0.3796	0.153553	-0.207673	0.0310584
chr15	58033295	58116905	-0.125985	-0.224242	0.116707	-0.0660799	-0.058123
chr15	59433195	59438305	-0.298935	0.0830724	0.52711	-0.189182	-0.552458
chr15	59763195	59768205	0.464239	-0.465843	0.433232	-0.898161	0.15468
chr15	62058995	62075705	-0.579757	-0.602397	-0.124104	-0.0102725	0.123695
chr15	62150695	62184004	-0.0882003	-0.251696	0.100913	-0.0344185	-0.0722965
chr15	62270195	62304105	-0.500146	-0.401055	0.0578728	-0.0575915	-0.00259442
chr15	63034595	63049405	-0.147927	-0.0361032	-0.0959871	0.0972233	-0.00773114
chr15	68260495	68266805	-1.27987	-0.691273	0.28326	-0.188238	-0.143403
chr15	68753195	68772605	-0.179583	-0.201539	0.303986	-0.205253	-0.155112
chr15	68838295	68856105	-0.421385	-0.410105	0.123702	-0.0972751	-0.035526
chr15	68865295	68866704	-8.12339	-0.987273	0.470586	0.687726	-8.12339
chr15	70463395	70464704	-8.04511	-0.0770101	0.385816	-0.246655	-0.233527
chr15	70755395	70767005	-0.52846	-0.319036	-0.123746	-0.256844	0.316472
chr15	74106395	74132805	0.00409258	0.00382987	-0.0105391	0.059385	-0.0510149
chr15	74327295	74375105	-0.167017	-0.163778	0.0176194	0.0579967	-0.0790313
chr15	74539895	74570505	-0.141224	-0.506109	-0.0226674	0.0902228	-0.0724001
chr15	75763695	75827005	0.0873747	0.00747041	-0.0205077	0.028695	-0.00864549
chr15	75941995	75967205	-0.0967657	-0.0376412	0.0476569	-0.166616	0.104987
chr15	76030795	76088905	-0.246137	-0.245075	0.0509793	-0.0815793	0.0271676
chr15	76310495	76348105	-0.349189	-0.242434	-0.163663	0.0982118	0.0521357
chr15	77906295	77907504	-8.74002	-8.74002	0.281832	-1.09695	0.396991
chr15	80243295	80262905	-0.213076	-0.402672	0.136219	-0.0331463	-0.114516
chr15	81103695	81150205	-0.272429	-0.481022	0.0389232	-0.0306619	-0.00914357
chr15	81609095	81617805	-0.555769	-0.23559	0.142059	-0.334386	0.141955
chr15	83246295	83293805	-0.0765111	-0.295552	0.153466	-0.0999709	-0.0668653
chr15	83355895	83380705	-0.0685622	-0.274665	0.00687274	0.00591337	-0.0128719
chr15	83642895	83657305	0.316875	-0.240339	0.063396	0.00551104	-0.0721033
chr15	88586395	88590304	-7.65114	0.479837	0.529039	0.217391	-1.34226
chr15	89719696	89724005	-9.56144	-0.712013	0.319084	-0.14643	-0.236201
chr15	91094695	91130505	-0.0655468	-0.135447	0.159251	-0.183238	0.00370145
chr15	92284795	92286804	-7.36776	-2.26958	-7.36776	1.57913	-7.36776
chr15	92439696	92441005	-8.72668	-1.49172	-0.0334257	-0.706768	0.495912
chr15	96402395	96439505	-0.379353	-0.534531	-0.103483	0.030642	0.0672947
chr15	98515895	98649405	-0.378331	-0.43372	-0.0426799	0.00492464	0.0366521
chr15	100874495	100888505	-0.377138	-0.397744	-0.0162999	0.0359216	-0.0203066
chr15	100890795	100892405	-8.48787	-1.53096	-0.0739718	-0.234322	0.26291
chr15	101897195	101915105	0.301038	-0.165011	-0.079181	-0.125479	0.184859
chr15	101918795	101920404	-8.47877	-1.52186	1.1551	-0.3767	-8.47877
chr16	178996	181505	-0.0534262	-0.509161	0.233816	0.457663	-1.14962
chr16	1844595	1925405	-0.0800754	-0.0937719	-0.156554	0.109333	0.0343639
chr16	2339695	2424205	-0.160108	-0.221871	0.0416893	-0.050424	0.00723731
chr16	2651795	2661205	0.0080611	-0.272549	0.0514206	-0.0017886	-0.0514677
chr16	2785795	2801505	-0.198203	-0.125155	0.00777714	-0.0157365	0.00783155
chr16	2988595	3057105	-0.188655	0.0584001	-0.196474	0.12614	0.0509534
chr16	3058395	3097705	0.0046733	-0.0593922	-0.0995045	0.0993928	-0.00676176
chr16	3164995	3186305	-0.208296	-0.173692	-0.135048	0.106404	0.0183768
chr16	12905296	12907505	-8.33081	-1.80591	-1.34581	-0.37477	0.876047
chr16	14806896	14810805	0.160582	-0.515155	-0.413934	0.269988	0.0616081
chr16	21269095	21301805	-0.357556	-0.243097	0.0613651	-0.0434962	-0.0199796
chr16	24585295	24613005	-0.0685396	-0.224002	-0.0347746	0.0519596	-0.018668
chr16	28005895	28018805	0.0122464	-0.40616	-0.132747	0.0911	0.0324182
chr16	31263296	31264904	-7.45279	-7.45279	0.961105	0.066938	-7.45279
chr16	31369495	31396605	0.00586092	0.0102167	0.0864911	-0.0140913	-0.0771396
chr16	32103595	32120005	-0.0284203	-0.336486	-0.0273509	-0.0392996	0.0644032
chr16	32808895	32817705	-0.0233736	-0.355185	-0.081933	0.0326784	0.0458618
chr16	33049295	33063005	0.157564	-0.151183	-0.0482393	-0.0349465	0.0797244
chr16	49847995	49855705	0.500007	-0.225325	0.0367963	0.103415	-0.152238
chr16	53543695	53549605	-0.210784	-0.523406	0.252063	0.126951	-0.479737
chr16	54166895	54189805	-0.43222	-0.579571	-0.00146648	-0.00744924	0.00886846
chr16	54501095	54515505	-0.230335	-0.451291	-0.0484576	0.0701935	-0.0244829
chr16	54535595	54552105	-0.571681	-0.71043	0.0576881	-0.0256983	-0.0337785
chr16	56184095	56199105	0.0158581	-0.379225	0.17942	-0.0207478	-0.181395
chr16	57535295	57561605	0.0592983	-0.00264652	0.0551627	0.0173333	-0.0756162
chr16	57577195	57592405	-0.0846766	-0.0600201	0.00624734	-0.0328425	0.0259754
chr16	58233395	58248805	-0.287901	-0.119162	0.384561	-0.16532	-0.316875
chr16	62026895	62040905	-0.0544271	-0.0290573	0.129683	-0.140495	-0.00182114
chr16	70821696	70823005	1.07053	-7.837	0.273035	0.182914	-0.60718
chr16	71570195	71579105	0.280452	-0.733282	0.0357719	0.106793	-0.155111
chr16	71979195	72001405	0.0748547	-0.1793	-0.00475545	-0.0196652	0.0240774
chr16	72893995	72985605	-0.057832	-0.0474766	0.0144852	0.00179968	-0.0164524
chr16	72988595	73080305	-0.288538	-0.148841	-0.0263572	0.0169701	0.00901938
chr16	77427895	77439705	-0.271572	-0.2646	0.213973	-0.0734157	-0.16855
chr16	77785095	77795605	-0.0305768	-0.0642051	-0.0245646	0.10651	-0.0888657
chr16	80862795	80884405	-0.133833	-0.516979	0.0556257	-0.26016	0.170816
chr16	81436195	81445105	-0.210382	-0.0727867	-0.0578577	0.309254	-0.32149
chr16	81770595	81796605	-0.683164	-0.320019	-0.129548	0.0534796	0.0678005
chr16	81824995	81859305	-0.0906811	-0.110869	0.0429069	0.0542455	-0.102378
chr16	81861095	81890805	-0.0485919	-0.301562	-0.0679365	0.0148287	0.0505602
chr16	82015795	82025705	-0.0340098	-0.137256	0.219583	-0.216177	-0.0368813
chr16	82425795	82442805	-0.818902	-0.463607	0.175485	-0.0694957	-0.12393
chr16	82575496	82580805	-7.54327	-0.380868	0.427125	0.528918	-2.23377
chr16	84144195	84168905	-0.000874249	-0.0573876	-0.0780963	0.0062543	0.0681185
chr16	85850196	85852005	-7.51526	-0.717453	-7.51526	1.06229	-0.141965
chr16	86114495	86117105	-0.0939064	-2.08116	-0.0457779	-0.0261151	0.0692504
chr16	86183895	86205205	-0.029016	-0.206242	-0.0689173	-0.112026	0.165248
chr16	86277395	86318105	0.00127201	-0.0907253	-0.064032	0.0361529	0.0257903
chr16	86485495	86529505	-0.282528	-0.106391	-0.197835	0.120736	0.0577664
chr16	86562795	86574605	-0.894687	-0.374889	-0.21514	0.148964	0.0423149
chr16	88932595	88934104	-8.58272	-0.322905	0.791047	0.341488	-8.58272
chr16	90055095	90067905	-0.16601	-0.0399752	0.124153	0.130828	-0.294756
chr17	1200295	1241705	-0.344431	-0.135846	-0.189297	0.0702929	0.1017
chr17	1297795	1319705	0.537543	-0.394723	0.196147	-0.201919	-0.0218454
chr17	3473695	3508805	-0.44386	-0.334656	0.0547133	-0.133549	0.0700611
chr17	4658495	4669705	0.00444972	-0.218745	-0.0255029	0.0288767	-0.00389411
chr17	4739095	4782205	-0.316697	-0.233517	-0.0509064	0.0422277	0.00714927
chr17	6654695	6660105	-0.123397	-0.277194	-0.0871622	0.148336	-0.0734893
chr17	6824795	6850005	-0.0557826	-0.0522845	0.0718593	-0.111076	0.0328515
chr17	7259395	7303705	-0.299661	-0.141881	-0.152259	0.113945	0.025703
chr17	7305995	7308505	-1.0432	0.143634	0.0912776	0.0414814	-0.143187
chr17	7335695	7347805	-0.215614	-0.109076	-0.15516	0.226687	-0.101872
chr17	8050595	8077405	-0.368495	-0.21108	0.0333373	-0.0219713	-0.0119702
chr17	15322495	15354905	-0.660939	-0.583015	0.0198107	0.0469166	-0.069272
chr17	16580095	16596205	-0.090866	0.0020154	0.0843913	0.0047117	-0.0946669
chr17	16653095	16688505	-0.271218	-0.307269	-0.034053	-0.0228342	0.0552376
chr17	16693095	16737705	0.0867285	-0.0517794	0.00575478	-0.0370125	0.0304518
chr17	18408095	18426505	-0.0510848	-0.235432	-0.0248374	-0.102996	0.118986
chr17	18446495	18482005	-0.124563	-0.0122047	0.0666078	-0.0497829	-0.019365
chr17	18541795	18558305	-0.12383	0.106566	-0.0883961	0.202696	-0.138306
chr17	18562895	18622505	-0.054046	0.0458336	-0.0568834	-0.00546875	0.0599711
chr17	18816195	18848505	-0.12031	-0.25125	-0.0149318	-0.121397	0.12565
chr17	20002595	20014105	-0.170281	-0.399009	-0.211779	0.171457	0.0148304
chr17	20325595	20348305	0.0869069	-0.384557	-0.162847	-0.0422188	0.183429
chr17	20472095	20495005	-0.0990719	-0.148812	0.029367	-0.0526703	0.0218857
chr17	20825295	20881105	-0.121467	-0.19893	0.0963066	-0.0870944	-0.0151556
chr17	20885395	20937005	-0.183229	-0.349865	0.0690389	-0.0813504	0.00835765
chr17	20943895	20971605	-0.022497	-0.0686928	0.124461	-0.00678707	-0.128798
chr17	28995895	28997104	-8.79274	-8.79274	-0.2552	0.693108	-0.874704
chr17	30226195	30239705	-0.0932374	-0.102515	0.0176765	-0.0166329	-0.00124844
chr17	32086795	32099605	-0.0958463	-0.275421	0.124646	-0.115933	-0.0189153
chr17	35228395	35231005	-0.0951938	-0.772041	0.84021	-0.67533	-0.777196
chr17	35476295	35506705	0.00971981	-0.140057	-0.00328723	0.0085567	-0.00530839
chr17	35534295	35536304	-7.37301	-7.37301	-7.37301	0.838852	0.269441
chr17	35774795	35802605	-0.338401	-0.305918	-0.0711286	0.0115807	0.0566495
chr17	36651096	36652205	-8.44864	-8.44864	0.46651	-0.69065	-0.00193086
chr17	36917495	36950305	-0.332735	-0.387348	-0.179452	0.0455488	0.117543
chr17	37642195	37671805	-0.172455	-0.193201	0.0845782	-0.108101	0.0169438
chr17	37727196	37771505	-0.35328	-0.231366	-0.0807296	0.0362391	0.0412199
chr17	38008895	38011105	0.325757	-1.5148	-0.733415	-0.494776	0.756041
chr17	38931395	38994705	-0.0869697	-0.194707	0.00174104	0.0354147	-0.0380936
chr17	39018195	39046505	-0.120523	-0.0933473	0.0736859	-0.00393442	-0.0735126
chr17	39162395	39168605	-0.25603	-0.330305	0.29575	-0.21661	-0.133065
chr17	39591495	39623305	-0.27128	-0.186194	-0.112494	0.0481675	0.058055
chr17	39729595	39819905	-0.2588	-0.196036	0.0488942	-0.0252795	-0.0248863
chr17	39840495	39849805	-0.599732	-0.000104494	0.0676897	-0.269615	0.166615
chr17	39851495	39905205	-0.210061	-0.349052	0.0613823	-0.0723865	0.00787216
chr17	39940295	39981905	-0.144982	-0.146995	0.0425995	0.00605867	-0.0501683
chr17	40621796	40623505	-8.71548	-8.71548	-1.37933	0.132075	0.603818
chr17	40650295	40721305	-0.198994	-0.25741	0.0600761	-0.021208	-0.0408649
chr17	40944395	40955005	-0.417119	-0.333419	0.314023	0.0635189	-0.490418
chr17	41727695	41739605	-0.199632	0.12433	0.00854366	0.104382	-0.121822
chr17	42897795	42928405	-0.255348	-0.180582	0.0147678	0.0152782	-0.0305236
chr17	43703995	43705204	-8.34051	-2.56659	0.197024	0.147343	-0.42248
chr17	43777595	43798205	-0.425324	-0.504121	-0.0398216	-0.0045585	0.0431758
chr17	43832595	43879605	-0.000126537	0.0458276	0.00729441	0.0607339	-0.0710652
chr17	43895195	43945604	0.133947	-0.0710712	-0.0759484	0.1185	-0.0503886
chr17	43992195	44008305	-0.15485	-0.00473364	-0.0968101	0.119276	-0.0310441
chr17	45425095	45433705	-0.154463	0.0828551	-0.113669	0.0368375	0.0702562
chr17	46266295	46280505	-0.0177672	-0.446668	0.0337303	-0.048216	0.0132307
chr17	47796896	47804805	0.263509	-0.132607	-0.299807	0.122787	0.135933
chr17	47842395	47887105	-0.116939	-0.0854746	-0.0667561	0.0706425	-0.00718322
chr17	48023795	48042005	-0.0314645	-0.264688	-0.165432	0.0468522	0.104779
chr17	48127395	48231105	-0.282089	-0.254428	0.0329804	0.00585688	-0.0397722
chr17	48282495	48317905	-0.409362	-0.121234	0.380148	-0.112743	-0.370161
chr17	48540095	48661005	-0.0712068	-0.0691037	-0.0911343	0.0948955	-0.00980368
chr17	48697495	48763705	-0.214554	-0.217929	-0.107145	0.106877	-0.00769264
chr17	48950495	49055105	-0.196655	-0.298014	-0.0872842	-0.00913719	0.090881
chr17	49232096	49237305	-1.22397	-1.07455	-0.0322016	-0.192274	0.197674
chr17	49525395	49544405	-0.295576	-0.547186	-0.00503484	-0.0183209	0.0230461
chr17	49928495	50009805	-0.0995111	-0.0616178	-0.155352	0.106388	0.0364077
chr17	50557195	50569205	-0.1127	-0.0549119	-0.181898	0.119539	0.0455404
chr17	50627495	50640105	0.226212	-0.119852	0.11207	0.089109	-0.225144
chr17	51565595	51567105	-8.40586	-8.40586	-0.166989	0.419025	-0.37281
chr17	55420995	55429705	-0.634601	-0.408844	0.199075	-0.0382392	-0.187387
chr17	55781095	55817305	-0.206958	-0.505773	0.222679	-0.165353	-0.0871338
chr17	56014995	56022205	-0.44167	0.133193	0.278222	-0.0476728	-0.286647
chr17	56965695	56992805	-0.336373	-0.433321	-0.0354819	-0.113724	0.137628
chr17	57067595	57081105	-0.588322	-0.356014	0.128869	-0.000479974	-0.14099
chr17	58051996	58058005	-8.1253	-0.431382	-0.436429	0.546812	-0.321594
chr17	58064395	58083405	0.303403	-0.271926	0.281309	-0.141096	-0.187915
chr17	58144796	58146904	-8.69277	-2.10442	0.931713	-2.53258	-0.120873
chr17	58250696	58320405	-0.194974	-0.182778	0.0617845	-0.153155	0.0799244
chr17	58374495	58404505	-0.447573	-0.729997	0.127616	-0.289071	0.123116
chr17	58406895	58448705	-0.0898841	-0.259491	0.159453	-0.118436	-0.0559658
chr17	58450595	58484805	-0.315998	-0.258223	0.0942455	-0.0872986	-0.0127383
chr17	59520795	59561705	-0.52926	-0.484339	0.00299862	-0.0499166	0.0453412
chr17	59573095	59600705	0.27358	-0.147412	-0.21308	-0.0287384	0.210425
chr17	59967495	60012305	0.0105609	-0.165387	-0.0922758	-0.0217107	0.106877
chr17	60134695	60156105	-0.229104	-0.0677213	-0.183843	0.0468654	0.119857
chr17	61394395	61410005	-0.675239	-0.164606	-0.219555	0.116555	0.0800113
chr17	61412095	61415704	-8.1225	0.642678	0.0446683	0.4411	-0.710957
chr17	61438495	61475705	-0.232921	-0.297475	-0.15121	0.0339989	0.105221
chr17	61501995	61618505	-0.435443	-0.300052	0.051249	-0.0449816	-0.00790418
chr17	61637895	61649805	0.236844	-0.371999	0.207656	-0.168952	-0.0653683
chr17	61651895	61667205	0.0656214	-0.314373	-0.0655768	-0.123182	0.171561
chr17	62280195	62300905	0.262468	-0.0832936	-0.0721635	-0.0144055	0.0823279
chr17	62365595	62398005	-0.140652	-0.177569	0.151145	-0.0692275	-0.0948014
chr17	63499495	63509805	0.282557	-0.235601	-0.0228336	-0.146628	0.153601
chr17	68186995	68207505	0.146451	-0.0334788	-0.178113	0.147325	0.0123939
chr17	68438895	68464005	-0.566711	-0.480421	0.0957813	-0.0906946	-0.0111728
chr17	68591895	68605805	-0.265059	0.00966818	0.0708507	-0.030555	-0.0430206
chr17	73157995	73170405	-0.081443	0.0141548	-0.143701	0.0636081	0.0700176
chr17	74634695	74644005	-0.106269	-0.159743	0.0519552	0.164555	-0.247233
chr17	79796295	79811305	-0.628131	-0.382284	-0.0975053	-0.0791224	0.161848
chr17	80401295	80415805	-0.00772355	-0.0874031	0.043901	-0.0290681	-0.0158856
chr17	80459695	80463104	-1.27595	-0.322529	0.332645	-0.0406401	-0.379964
chr17	80491196	80492605	-8.45387	-0.584895	-0.122182	-0.171842	0.255192
chr17	81001795	81008205	-0.194548	-0.0291163	-0.542573	0.267686	0.150012
chr18	856295	868305	0.0659928	-0.391834	-0.115781	-0.156409	0.238617
chr18	894295	924805	-0.34873	-0.200524	0.0071591	0.0949673	-0.109383
chr18	2837495	2852905	-0.255557	-0.0299791	0.0221604	-0.0178158	-0.0046326
chr18	6414795	6421004	0.405336	-2.34295	0.103861	0.748951	-2.03041
chr18	12047795	12054205	-0.863609	-0.0163934	0.0692105	0.134655	-0.229335
chr18	12092295	12132405	-0.284003	-0.205309	0.26077	-0.167823	-0.133373
chr18	22139595	22218805	-0.394676	-0.321877	-0.123566	0.0287805	0.0866946
chr18	22337695	22387205	-0.0105353	-0.358975	0.0243057	-0.0816135	0.0538199
chr18	22425096	22427905	-7.44928	-1.25472	0.197078	0.298771	-0.681469
chr18	22543795	22579405	-0.082147	-0.109598	0.0478252	-0.0614556	0.0114924
chr18	22582995	22596205	0.201352	-0.312543	0.44658	-0.192023	-0.392484
chr18	25191895	25216005	-0.506276	-0.67513	0.145924	-0.210554	0.041742
chr18	25246895	25264605	0.0304768	-0.470152	0.225149	-0.0710351	-0.185823
chr18	25310295	25380805	-0.347258	-0.550366	0.116784	-0.139867	0.011613
chr18	37572796	37574605	-8.36755	-8.36755	0.999306	-1.58794	-0.581397
chr18	48402495	48433005	-0.307701	-0.210966	0.0862479	-0.0684885	-0.0221592
chr18	50286795	50327805	-0.298724	-0.114274	0.000754947	-0.100592	0.093325
chr18	57422395	57445105	-0.221439	-0.195621	-0.0734627	0.106836	-0.0398115
chr18	59261695	59315305	-0.282392	-0.324385	-0.0591113	0.0320459	0.0252893
chr18	59894095	59913105	-0.0645086	-0.814575	0.0387363	0.026099	-0.0671356
chr18	62312395	62340905	-0.451314	-0.424371	0.0181686	0.0130504	-0.0317397
chr19	850096	851605	-7.653	-0.197015	-0.147916	1.06521	-7.653
chr19	1769696	1772704	-7.28528	-7.28528	-1.30429	-0.214363	0.7934
chr19	2965095	3036905	-0.165338	-0.0391757	-0.17235	0.120983	0.0358043
chr19	4740696	4743704	-0.813304	-1.48849	0.630698	-0.265013	-0.690835
chr19	5737695	5749705	-0.0363132	-0.330495	-0.276795	0.157521	0.082986
chr19	5846595	5861405	-0.689101	-0.314105	0.0423975	0.0589098	-0.107029
chr19	6604895	6613305	0.0470405	-0.374919	-0.158562	0.0686629	0.0777055
chr19	10508195	10542705	-0.0236034	0.0636302	-0.161633	0.114985	0.0328389
chr19	11425996	11427905	-7.96583	-7.96583	-1.3607	-0.458102	0.912774
chr19	11479295	11483205	-0.336146	-0.178939	-0.0607878	0.0290584	0.0298607
chr19	14881395	14885305	-0.499321	-0.34898	0.361354	-0.259131	-0.184788
chr19	17029996	17031605	-7.81737	-0.860458	-7.81737	-0.297636	1.12564
chr19	17452695	17465105	-0.40105	-0.175214	-0.266467	0.195031	0.0340721
chr19	17507095	17508505	-8.69254	0.0216785	0.485146	-1.98624	0.430689
chr19	17579095	17606205	-0.387698	-0.228748	-0.00839025	0.0589874	-0.0527985
chr19	18595995	18625105	0.0417109	0.050922	-0.191866	0.0851162	0.0891646
chr19	18635295	18637905	-2.3135	0.00270316	-0.473536	0.4918	-0.194948
chr19	29828195	29845905	0.0520528	0.0291538	0.0947784	0.0630141	-0.172258
chr19	32674295	32685605	0.0686383	-0.0643997	-0.0639338	0.0447605	0.0169755
chr19	33227996	33232105	-7.89856	-0.375831	-0.201821	0.48269	-0.44772
chr19	33335995	33353405	-0.268085	-0.209329	0.00830934	0.0704979	-0.0829201
chr19	33831795	33847805	0.326016	-0.550677	0.143221	-0.107832	-0.0474419
chr19	33853295	33861705	0.0128452	-0.709851	0.289519	-0.0313751	-0.323226
chr19	38355495	38362905	-0.876974	0.0899931	0.127645	0.0161563	-0.158059
chr19	39206196	39208405	-8.00882	-2.06106	-0.0295252	0.573202	-0.909323
chr19	39277896	39280405	-7.68636	-1.33629	-2.43622	1.15426	-0.76237
chr19	43356995	43378405	-0.207201	0.12936	-0.106522	0.103063	-0.00415443
chr19	44801295	44810205	0.03654	-0.0156338	-0.32521	0.356962	-0.118583
chr19	44820295	44839705	-0.147011	0.0369594	-0.120355	-0.0182112	0.127742
chr19	45192295	45245705	0.0541449	-0.143218	-0.18187	0.150699	0.0119729
chr19	45590295	45608405	-0.108195	-0.000423774	-0.149935	0.0807359	0.0581802
chr19	45862195	45872305	-0.310293	-0.0242916	0.0146893	-0.00486609	-0.00994066
chr19	46040395	46059905	-0.0975691	-0.28183	0.373908	-0.182976	-0.280584
chr19	46100495	46130905	-0.0780488	-0.047041	0.152886	0.0350073	-0.211487
chr19	46143895	46160205	-0.305354	-0.283451	0.211415	-0.108012	-0.129243
chr19	46184695	46197105	0.130619	-0.0801871	-0.0959786	0.0241532	0.0669227
chr19	47018495	47036505	0.00785763	-0.0878517	-0.0774334	0.131559	-0.06374
chr19	47884195	47888905	0.0759603	-0.220907	0.571155	-0.379864	-0.423183
chr19	49410195	49444805	-0.132747	0.00677955	-0.139038	0.186573	-0.0682133
chr19	50730195	50747505	-0.0713823	-0.205032	-0.079109	-0.0501466	0.121042
chr19	50757296	50770905	0.300239	-0.10904	-0.233483	0.163295	0.0420545
chr19	50773695	50784605	-0.534798	0.240116	0.00475178	0.117395	-0.133011
chr19	54384195	54392905	0.0219511	-0.0840523	0.103547	0.10325	-0.232095
chr19	55116195	55152105	-0.333856	-0.0237569	-0.123358	0.054879	0.0609879
chr19	55155395	55188805	-0.0356049	0.0674497	-0.00331761	0.133329	-0.143253
chr20	715595	719104	-7.49963	-0.043645	0.706926	-0.83358	-0.310179
chr20	1223495	1249205	-0.307629	-0.36601	0.11387	-0.106581	-0.0158312
chr20	1261496	1267805	-8.63606	0.0247067	-0.717926	0.263949	0.252498
chr20	1393595	1405805	-0.137736	0.0296367	0.136468	0.0356948	-0.191428
chr20	1471795	1473605	-0.466661	-8.52101	-0.267081	-0.939684	0.720413
chr20	2538795	2541304	-8.6643	-1.3231	-0.278332	-0.537864	0.572081
chr20	2563196	2582905	0.0732351	-0.361176	-0.228515	0.136153	0.0669722
chr20	4217895	4227105	-0.0508992	-0.197928	0.0976147	0.0704449	-0.184496
chr20	8081195	8103205	-0.460579	-0.470453	0.272895	-0.350899	0.0110301
chr20	13201195	13232405	0.0797301	-0.0395987	0.0297588	0.0093046	-0.0399506
chr20	18039395	18080605	-0.146295	-0.164247	-0.0243591	-0.0100195	0.0337418
chr20	21089895	21092504	-7.2497	-0.54296	-0.49405	0.0191454	0.35232
chr20	21390395	21409105	-0.617268	-0.357116	-0.0132352	-0.0205546	0.0331986
chr20	32005095	32110605	-0.0311121	0.0260861	-0.0168312	0.0500935	-0.0346528
chr20	33291095	33304105	0.130317	-0.225792	0.0340526	0.140078	-0.194045
chr20	34170695	34206605	-0.49515	-0.533144	-0.0185826	-0.0168899	0.034831
chr20	34212595	34221705	-0.888121	-0.383923	-0.14871	-0.0924105	0.214111
chr20	34827095	34842805	-0.837721	-0.102593	-0.00153206	-0.15972	0.145172
chr20	35222795	35232805	-0.705383	0.189444	-0.0927962	-0.0627754	0.143884
chr20	36089895	36094905	-1.5946	-0.111355	-0.0112749	0.172849	-0.183602
chr20	37666195	37667504	-8.1248	-1.47002	-0.428063	1.17195	-8.1248
chr20	37690296	37692005	0.230759	-0.224578	0.238378	-0.464373	0.131653
chr20	38665295	38666805	0.352494	0.0889166	1.03716	-0.081037	-8.68406
chr20	44875696	44879305	-8.61116	-0.666557	0.264548	0.104061	-0.466046
chr20	46088895	46115705	-0.0751616	0.00798313	0.0520007	-0.052703	-0.00119778
chr20	46412295	46434805	-0.18297	-0.0224564	0.431104	-0.151649	-0.412128
chr20	47919195	47924805	0.643654	-0.501374	-0.461522	0.44697	-0.1351
chr20	48458195	48462905	-8.41558	-0.0249275	0.913863	-1.07041	-0.644462
chr20	48498095	48500804	-8.75674	-0.94001	0.809401	-0.457699	-0.945165
chr20	49312295	49329905	-0.263625	0.00267181	0.0474025	0.0561671	-0.109518
chr20	54163295	54187005	-0.179093	-0.132732	-0.0533492	0.0158981	0.0359375
chr20	54465695	54480105	-0.383175	-0.0626141	0.179237	-0.0189495	-0.183173
chr20	58215495	58237705	0.0381753	-0.0904215	-0.0277159	-0.0186422	0.0452563
chr20	58847596	58849104	-6.16978	-6.16978	1.33531	-1.11147	-6.16978
chr20	58930595	58968005	-0.411	-0.274036	0.119796	-0.274749	0.120119
chr20	59046795	59093305	-0.277906	-0.3459	0.0586987	-0.0951794	0.0318444
chr20	62960195	62962405	-9.20887	-0.958008	-0.357708	-0.255736	0.466796
chr20	63816195	63837105	0.0320987	-0.172303	-0.0505549	0.0619763	-0.0137124
chr21	5717496	5718704	-7.19823	-7.19823	-7.19823	1.5784	-7.19823
chr21	5730796	5732204	-7.46937	-0.913104	0.86231	-0.351493	-1.32814
chr21	7569995	7571204	-7.41343	-7.41343	-0.192005	-0.502517	0.504608
chr21	10441795	10471805	-0.390078	-0.425437	0.0877371	-0.0919781	-0.0013531
chr21	36662495	36733905	-0.333434	-0.347333	-0.164027	0.0460792	0.104357
chr21	38642295	38677405	-0.164922	-0.313511	0.0421005	-0.0181582	-0.0248899
chr21	39610495	39620005	-0.19655	0.0937531	-0.0814485	0.0599761	0.017841
chr21	42216095	42228805	-0.245609	0.0362339	-0.115865	0.0276466	0.0810981
chr21	42275995	42279505	0.0311965	-0.314463	0.308881	-0.664201	0.176598
chr21	42314896	42317404	0.274075	-8.06376	-0.0391289	-0.571887	0.43725
chr21	42335996	42337605	-8.88532	-8.88532	1.11071	-0.254356	-8.88532
chr21	42390695	42398505	-0.579911	-0.128701	0.24901	0.282982	-0.749278
chr21	42488096	42497505	-0.198009	0.122534	0.260612	0.0383527	-0.367597
chr21	42832095	42835405	-2.10425	-0.164325	-0.265372	0.421006	-0.270287
chr21	44909496	44910604	-7.69468	-7.69468	0.95804	-2.2322	-0.243836
chr21	46070595	46079205	0.234797	-0.324132	-0.0157626	0.122342	-0.116589
chr22	20371695	20395005	-0.179806	0.0133261	0.148908	-0.0839975	-0.0772995
chr22	21715395	21717705	-0.488706	-1.01436	0.125423	0.314795	-0.587843
chr22	22126495	22153905	0.158155	-0.212664	0.130586	-0.0312671	-0.109824
chr22	25296096	25297404	-8.15526	-0.920296	-8.15526	0.961223	0.0697472
chr22	25408695	25437405	-0.312431	-0.256812	-0.0727244	0.0942652	-0.0267373
chr22	29420695	29439405	-0.0663387	-0.264854	-0.0299362	-0.0172426	0.0460258
chr22	30096795	30183205	-0.335903	-0.402834	0.137838	-0.0728265	-0.0755636
chr22	32056595	32058404	-0.595584	-8.06768	-0.0758421	-1.28807	0.715203
chr22	32078996	32083005	-0.252632	-8.41934	0.597487	-0.586281	-0.284786
chr22	32188595	32207205	-0.0995555	0.0877583	-0.150781	0.175467	-0.0440813
chr22	32411395	32414104	-0.161087	-1.15738	-0.695607	-0.0933038	0.531246
chr22	33214796	33223405	-0.291054	-0.119577	0.246663	0.244516	-0.669223
chr22	36209895	36223005	-0.254261	-0.0532979	0.159016	0.0352017	-0.219649
chr22	36854095	36855304	-0.137951	-1.81099	0.383414	-2.82025	0.635977
chr22	37431796	37432905	-8.99624	-8.99624	-0.343528	-0.562681	0.618094
chr22	38515795	38607505	-0.350014	-0.34596	-0.0253683	0.0120407	0.0129968
chr22	38868195	38902205	-0.417414	-0.341481	0.00817322	-0.0562135	0.0461887
chr22	38906195	38919205	-0.239408	-0.540469	-0.228288	-0.0614691	0.248613
chr22	39105495	39124105	-0.706629	-0.378091	0.0322505	-0.135044	0.0932243
chr22	39149595	39171505	-0.566688	-0.347698	-0.102588	0.0197175	0.0770763
chr22	39542495	39544004	-8.93565	-1.47966	0.563472	0.604201	-8.93565
chr22	39801995	39939405	-0.151144	-0.231918	0.126497	-0.054228	-0.0812317
chr22	39966795	39981105	0.0938464	-0.184142	0.246744	0.094606	-0.423333
chr22	43361495	43373205	-0.598799	-0.448309	0.0593686	-0.0246981	-0.036579
chr22	43566895	43579605	0.314465	-0.185367	0.108323	-0.150701	0.0302838
chr22	45369995	45410205	0.0195036	-0.282525	0.207626	0.0795007	-0.342706
chr22	49842195	49854805	-0.10419	0.0407118	-0.114403	0.0366685	0.0710664
chr22	50529595	50565205	0.0113423	-0.0129563	-0.0300736	0.0701119	-0.042707
chrX	773095	780905	-0.438963	-1.17669	0.314184	-0.408661	0.00485264
chrX	11661095	11662604	-8.85595	-8.85595	0.228798	-0.515216	0.174347
chrX	15179695	15196905	0.207126	-0.557067	0.160026	-0.312825	0.10786
chrX	15334995	15342105	-0.210414	-0.284617	0.159357	-0.307896	0.104862
chrX	17830695	17871705	-0.0601274	0.0632658	-0.0277694	0.0361591	-0.00914105
chrX	19106495	19127805	-0.438932	-0.632464	-0.0163571	-0.0615325	0.074544
chrX	23327595	23340705	-0.187518	-0.207016	-0.0150103	-0.0292957	0.0432772
chrX	25003095	25029905	-0.417348	-0.501398	-0.118364	0.0359738	0.0752172
chrX	46903395	46912905	-0.663943	-0.791792	-0.0506916	-0.104069	0.142899
chrX	48862096	48863304	-9.53033	-9.53033	0.769996	0.244653	-3.18538
chrX	53315195	53338205	-0.322647	-0.184487	-0.105608	0.0400862	0.0599248
chrX	53451995	53474905	-0.231206	-0.102684	-0.0498097	0.0309412	0.0175768
chrX	70438595	70440404	-8.002	-0.7924	-8.002	0.353792	0.780885
chrX	104245095	104250804	-1.54379	-0.181731	0.185598	-0.321009	0.0870576
chrX	105811195	105836605	-0.173465	-0.295508	-0.0763233	0.11261	-0.043429
chrX	108719795	108744105	-0.129417	-0.575032	-0.0308455	0.0423989	-0.0125646
chrX	115487095	115507105	-0.789927	-0.600667	0.238428	-0.157399	-0.114577
chrX	118964295	118975205	0.188411	-0.985186	0.0338923	-0.205411	0.149179
chrX	119269496	119271405	-8.91658	-1.19893	-0.153102	0.0266964	0.113712
chrX	119979495	120024405	-0.276325	-0.290336	-0.0614089	0.029348	0.0301545
chrX	129931695	129941605	-0.295177	-0.254894	0.0136839	0.174997	-0.215064
chrX	134158895	134201105	-0.126681	-0.27338	0.0129956	-0.0539641	0.0393708
chrX	135097795	135112205	-0.357928	-0.716114	0.328119	-0.311581	-0.0910087
chrX	135208695	135219005	0.157389	-0.145537	-0.109507	-0.00745271	0.108689
chrX	136483595	136497805	-0.960954	-0.58004	0.0917864	-0.157386	0.053338
chrX	136584896	136587605	-0.38085	-0.644175	0.233081	-0.493093	0.155953
chrX	137016195	137058205	-0.332566	-0.27981	0.01224	-0.0070992	-0.00521973
chrX	137416195	137433805	-0.170132	-0.216994	-0.0542923	0.0873985	-0.0372946
chrX	137543495	137584505	-0.098213	-0.162067	-0.0913971	-0.00658844	0.0921303
chrX	139567195	139591405	-0.197196	-0.3937	0.0144012	0.00381063	-0.0184059
chrX	139601795	139621705	-0.560379	-0.082936	0.413576	-0.381306	-0.151563
chrX	140501795	140509005	-0.191285	-0.503818	-0.505066	0.269811	0.12396
chrX	153197295	153223205	-0.199789	-0.456956	0.239924	-0.337303	0.0392088
chrX	153656595	153668805	0.086768	0.0469839	-0.206265	0.115357	0.0703597
chrX	153824595	153861705	-0.095654	-0.00192197	-0.132021	0.0729274	0.0504652
chrX	154096995	154123405	0.0502798	-0.131423	0.08879	-0.0549545	-0.0381584
chrX	154277195	154339005	-0.136541	-0.155323	-0.0289999	0.0223145	0.00620902
chrX	154725995	154756505	-0.505505	-0.564532	-0.00495214	0.0148975	-0.010066
chrX	154783595	154822505	-0.142802	-0.120464	0.147266	-0.259977	0.0805619
chr1	32995	70505	0.394776	0.0826697	-0.108838	0.0756894	0.0268721
chr1	79495	129805	0.620486	0.331386	0.0587007	-0.0389581	-0.0216359
chr1	259395	298805	0.684061	0.498956	0.00152952	-0.0404306	0.0378385
chr1	398295	399305	0.873337	-0.386388	1.48756	-2.38194	-7.96722
chr1	400495	429705	0.83612	0.168075	-0.165935	0.120792	0.0304311
chr1	449995	484905	0.696795	0.100593	-0.237666	-0.0481886	0.244563
chr1	672695	680505	0.704907	-0.151851	0.0760447	-0.143266	0.0571507
chr1	684995	721105	0.677345	0.25891	0.00727141	-0.108353	0.0939667
chr1	966095	986205	0.193303	0.459763	-0.0629339	0.133077	-0.0800048
chr1	1115795	1121705	0.114597	0.315069	-0.209904	0.186813	-0.00410522
chr1	1443595	1456405	0.288575	0.0655094	0.0424914	0.0721454	-0.12213
chr1	1574895	1591805	0.0163871	0.217004	-0.18571	0.0713013	0.0977722
chr1	2527095	2533505	0.238284	0.258589	0.362501	-0.114894	-0.338439
chr1	2618695	2632605	0.478972	0.277056	0.0139754	-0.00772735	-0.00635056
chr1	6243695	6245405	0.730061	0.145552	0.194772	-0.699182	0.3098
chr1	7082295	7111905	0.0672242	0.398845	-0.00684203	-0.0674331	0.0709345
chr1	7699795	7709805	0.0248823	0.288853	0.0410047	0.0195164	-0.0625798
chr1	9127695	9137905	0.0574745	0.377955	0.152948	0.0470179	-0.225946
chr1	9648895	9656405	0.361857	0.328275	-0.0846083	0.0937105	-0.0147206
chr1	11431895	11447705	0.354661	0.398345	0.0486669	-0.0805354	0.0285474
chr1	11565195	11572905	0.0385439	0.610132	0.385158	-0.357061	-0.130928
chr1	14196796	14206405	0.0316127	0.211356	-0.128052	-0.173023	0.26057
chr1	14241895	14270005	0.208214	0.0514615	0.0774677	-0.012948	-0.0682861
chr1	16793395	16797705	0.179701	0.169349	0.00185509	-0.217347	0.18722
chr1	17174095	17186905	0.0380181	0.192015	0.257189	-0.304502	-0.00704164
chr1	17192695	17202805	0.201084	0.590689	0.170113	-0.342954	0.119593
chr1	17279195	17299605	0.502029	0.519771	0.15533	-0.320985	0.11876
chr1	17321195	17341205	0.0226805	0.491591	0.0511293	0.136438	-0.209667
chr1	17358995	17394605	0.713593	0.307445	0.234733	-0.0652861	-0.204973
chr1	18610395	18618704	0.557829	0.159591	0.308796	-0.301099	-0.0744684
chr1	20479895	20489205	0.802502	0.566481	0.0125702	0.0863287	-0.105343
chr1	21394795	21432605	0.121874	0.12909	0.0237048	-0.00374566	-0.020302
chr1	21479295	21487205	0.695346	0.188538	-0.225725	0.0873984	0.11421
chr1	22135095	22146005	0.362939	0.258792	-0.078695	0.220152	-0.170995
chr1	22203595	22222905	0.461279	0.648446	0.117426	-0.111861	-0.0147781
chr1	22355295	22371005	-0.138311	0.642521	0.101116	0.0383377	-0.151255
chr1	22542995	22577305	0.584565	0.453224	-0.0668503	0.0801028	-0.0171447
chr1	22608296	22610204	-6.82676	1.1123	-6.82676	0.68096	0.472991
chr1	22941495	22960105	0.451838	0.360889	0.261045	0.0793552	-0.424479
chr1	23208795	23222605	0.15909	0.198722	0.202331	0.0405626	-0.28467
chr1	24583695	24644005	0.0809557	0.0574395	0.0436531	-0.0138446	-0.0308698
chr1	26033695	26038704	0.533951	-0.00910563	-1.17742	0.530325	0.155237
chr1	26144595	26156505	-0.0661835	0.330598	0.268228	0.018238	-0.353007
chr1	26353595	26366605	0.0398451	0.0658264	-0.0726019	0.062442	0.00697549
chr1	31590095	31620805	0.122752	0.192793	0.047658	-0.120074	0.0652607
chr1	32870495	32872805	-8.38231	0.57085	1.26861	-2.34582	-1.34376
chr1	33190695	33212005	-0.365329	0.451147	0.0946064	-0.208574	0.0933352
chr1	34924595	34933405	0.774468	0.462276	0.126974	-0.0324926	-0.10428
chr1	35643995	35664305	0.690572	0.245081	0.307741	0.0626315	-0.47822
chr1	35678795	35706005	0.272635	0.295048	0.0563485	-0.00345925	-0.0550451
chr1	36546595	36558205	0.577575	0.105483	0.0111584	-0.00346377	-0.00776293
chr1	37594695	37678205	-0.0123533	0.0747715	-0.0359579	0.0145712	0.0207189
chr1	38291995	38324705	0.365607	0.418662	0.211863	-0.0954384	-0.142689
chr1	39668195	39702605	0.459864	0.538657	0.187071	-0.00624715	-0.207776
chr1	42386096	42393805	0.778553	-0.441131	0.31838	-0.303794	-0.0847456
chr1	43128095	43157605	0.271668	0.0647582	0.329532	0.0382637	-0.480927
chr1	43171695	43191205	0.275058	0.0392568	0.11827	-0.232683	0.0888428
chr1	43195495	43227305	0.607336	0.300898	0.195838	-0.0340265	-0.187838
chr1	44105495	44137705	-0.122935	0.135311	-0.110087	-0.0163527	0.117348
chr1	44452996	44473305	0.240227	0.324748	0.202099	-0.103787	-0.121797
chr1	44474795	44487905	0.606256	0.517011	-0.403221	0.204733	0.126125
chr1	44557395	44590005	0.467008	0.474046	0.276055	0.0264382	-0.375897
chr1	44591495	44619205	0.487143	0.620973	0.0454913	0.0589795	-0.110547
chr1	45486495	45491505	0.202244	0.0812325	0.175152	-0.0355275	-0.159651
chr1	46456195	46509005	0.0622745	0.124922	-0.158657	0.0883335	0.0579701
chr1	47456096	47467105	0.116081	0.27957	-0.0096562	-0.0546179	0.0618748
chr1	47505895	47512505	0.636401	0.515585	0.0157319	0.103785	-0.129029
chr1	47704995	47733505	0.499018	0.270304	0.100243	0.103535	-0.228295
chr1	50398595	50408604	0.416162	0.21295	0.294736	-0.279829	-0.0745308
chr1	65696295	65719405	0.540159	0.186711	0.16837	-0.0429515	-0.143142
chr1	66495295	66499205	-0.11725	0.73155	-0.912741	0.685276	-0.216224
chr1	66762896	66780305	0.468868	0.330614	0.0687956	-0.162651	0.0810363
chr1	67324296	67325605	1.27021	1.00688	-7.22329	0.575162	0.58829
chr1	85011095	85012505	-7.89541	0.818815	1.43404	-1.76718	-7.89541
chr1	85086895	85098205	0.451894	0.0688331	0.147831	-0.150034	-0.0132357
chr1	85150395	85185705	0.0445769	0.0365523	0.183811	-0.131507	-0.072115
chr1	90100195	90103504	0.0751248	0.807122	-0.717436	0.114299	0.388877
chr1	93012895	93029205	0.575944	-0.131949	0.122601	-0.0573658	-0.0735652
chr1	94099995	94123305	0.273026	0.544102	0.064545	0.0167964	-0.0853826
chr1	94324795	94343305	0.134139	-0.021481	0.342614	-0.343021	-0.0838151
chr1	95111095	95123105	0.152046	0.162013	0.0861826	0.142846	-0.261256
chr1	107960595	107966905	-0.382291	0.395918	0.15119	-0.331386	0.130592
chr1	109105595	109119605	-0.00507672	0.207266	0.05685	-0.0957813	0.0342756
chr1	110605295	110623905	-0.00344446	0.3069	0.0795922	0.0390242	-0.126798
chr1	115323795	115343305	0.333422	0.588906	0.298243	-0.105791	-0.249722
chr1	115375895	115382905	0.64687	0.516194	0.725743	-0.248274	-0.987518
chr1	115413395	115415404	-8.30497	0.660239	-0.456925	0.568065	-0.342034
chr1	115974595	115980105	0.153573	0.228175	0.197089	0.0551806	-0.295787
chr1	117598095	117612205	0.280902	0.0254568	0.15821	0.0592629	-0.247825
chr1	119363995	119370605	-0.0720412	0.0541588	0.327803	-0.349338	-0.0589616
chr1	119427495	119447205	0.100888	0.697768	0.421386	-0.105899	-0.45095
chr1	120144995	120176405	0.293694	-0.0298219	-0.116122	-0.0306297	0.135328
chr1	120179395	120202505	0.458876	0.0822288	-0.242366	-0.0380062	0.239572
chr1	120384595	120402005	0.160504	0.0372104	5.17828e-05	0.0983452	-0.105598
chr1	120848495	120935905	0.277691	-0.0277432	-0.14495	-0.00433889	0.135656
chr1	121068095	121092805	0.687644	0.0517124	0.0325871	-0.145115	0.101446
chr1	121149095	121158105	-0.170863	0.285244	-0.487278	-0.0287006	0.385517
chr1	143288995	143311105	0.285889	0.0218641	-0.0418091	-0.0561572	0.0932104
chr1	143327995	143336704	0.768156	0.0224306	-0.117764	0.317607	-0.265131
chr1	143422795	143441805	0.278642	0.256623	0.0675101	-0.0554212	-0.0148203
chr1	143445095	143502705	0.270012	-0.0272549	-0.063246	-0.0875732	0.139846
chr1	143504395	143530005	0.554857	0.145631	-0.0500198	-0.172908	0.197896
chr1	143803295	143832105	0.791894	0.469677	-0.109491	-0.0489855	0.145963
chr1	143856595	143891705	0.64866	0.438153	0.0447859	-0.117421	0.0657594
chr1	144072095	144100105	0.344205	0.060978	-0.0554705	-0.10121	0.144658
chr1	144145995	144176104	0.537434	0.406594	0.0641606	0.0547168	-0.126788
chr1	144246395	144266805	0.108843	0.143726	0.129696	-0.198731	0.0491013
chr1	144269595	144328205	0.362143	0.0305394	-0.12245	-0.0478984	0.155787
chr1	144330795	144419305	0.323485	0.00703726	-0.0121828	-0.143976	0.14194
chr1	144571895	144635705	0.546158	0.192739	-0.100345	-0.0968961	0.179062
chr1	144638295	144697505	0.37939	0.0821442	-0.161881	-0.0504747	0.189695
chr1	144698995	144718905	0.253222	0.267572	0.0130078	-0.048284	0.0340142
chr1	144765795	144773904	0.586671	0.0722128	-0.100292	0.0279794	0.0670501
chr1	144793095	144820305	0.191093	0.506947	-0.248292	0.153718	0.0644344
chr1	144860495	144888105	0.339277	0.0758272	-0.106172	-0.04188	0.136929
chr1	145120495	145162205	0.302393	0.183388	-0.231591	0.0144445	0.186808
chr1	145424695	145440005	-0.0680294	0.180597	0.0268195	0.0589766	-0.0900199
chr1	145443995	145547905	0.0756184	0.0245924	-0.0910427	0.0295422	0.0572324
chr1	145555995	145583305	0.521851	0.461799	0.180304	-0.0650832	-0.134497
chr1	145584595	145609305	-0.0966458	0.163098	0.152431	-0.0537538	-0.112268
chr1	145809095	145824805	0.258177	0.0184835	-0.162541	0.106417	0.0426422
chr1	146309795	146366105	0.42289	0.116055	-0.117328	-0.127725	0.217644
chr1	146896795	146905705	0.438349	-0.122477	-0.253284	0.0335666	0.185836
chr1	148012995	148021505	0.053886	0.361996	-0.16495	0.0654495	0.0862805
chr1	148026895	148094905	0.206486	0.0641017	-0.166816	0.00447065	0.145469
chr1	148525496	148529805	0.636473	0.372886	0.351919	-0.543061	0.0530128
chr1	149045895	149055305	1.09067	0.461954	-0.0401079	0.209957	-0.199647
chr1	149471695	149476705	-0.268924	0.877981	0.0454068	0.147192	-0.216562
chr1	149562495	149633305	0.203902	0.00806279	-0.0847621	-0.0584784	0.133279
chr1	149712795	149730005	0.756155	0.555701	-0.0262369	-0.0495352	0.0728248
chr1	149762895	149796905	0.559849	0.279515	-0.0405283	-0.096264	0.127302
chr1	151713095	151751605	0.363973	0.197328	0.203365	-0.0958424	-0.131481
chr1	153676795	153687205	0.344059	0.556709	0.0183376	0.055598	-0.0771652
chr1	154045295	154065505	0.0921979	0.429206	0.0998289	0.187642	-0.341075
chr1	154564195	154574405	0.40611	0.591823	0.225515	0.223367	-0.592156
chr1	154640395	154665605	0.0995038	0.0533018	0.221482	-0.226599	-0.0299968
chr1	154681995	154694805	0.584311	0.398608	-0.427995	0.458603	-0.180339
chr1	154877595	154899005	-0.092774	0.392002	-0.0371757	-0.0103932	0.0463055
chr1	156337395	156342104	0.255094	0.106815	0.0408917	0.142805	-0.205562
chr1	156445495	156454205	0.799969	-0.0738602	0.358682	-0.213332	-0.225662
chr1	156573195	156575605	0.771049	-0.48974	-8.46929	0.427797	0.724214
chr1	156622695	156630205	0.516471	0.550002	-0.262695	0.108744	0.12192
chr1	156677295	156687105	0.368066	0.403749	0.0454401	0.0537045	-0.10458
chr1	156850995	156865405	0.395953	0.456908	0.248343	0.000643102	-0.30096
chr1	156876495	156932105	-0.0477301	0.11828	-0.0340198	0.0498463	-0.0171976
chr1	160690195	160708505	-0.0645116	0.118573	-0.165081	-0.00654151	0.153994
chr1	161017795	161023405	0.376717	0.586151	0.0516204	0.463299	-0.773786
chr1	161256695	161268005	0.403933	0.344291	0.126573	0.0763135	-0.227722
chr1	165113495	165159005	0.312866	0.105532	0.162436	-0.0277554	-0.152196
chr1	165313295	165320105	1.4559	-0.152008	-0.228002	0.255163	-0.0698864
chr1	165404996	165407304	0.328635	0.648103	0.528031	0.0476232	-0.931043
chr1	166160895	166168005	0.467845	0.054756	0.0107275	0.0558999	-0.0694076
chr1	177163595	177174505	0.0464797	0.469448	0.139772	-0.0290277	-0.123137
chr1	177309395	177311405	-8.53672	0.608724	0.792724	-0.00389875	-1.88706
chr1	179573195	179580305	0.108834	0.180105	-0.15508	0.169398	-0.0330844
chr1	181309395	181325805	0.264797	0.248934	-0.0252564	0.166899	-0.160506
chr1	181480395	181487305	-0.088244	0.288821	0.0313695	0.162235	-0.219272
chr1	183412195	183423505	0.299369	-0.000687167	0.150012	-0.0645091	-0.0982726
chr1	202247595	202261605	-0.469674	0.550858	0.144375	0.196435	-0.417183
chr1	202637595	202665305	0.48226	0.628884	-0.159947	0.14504	-0.00118284
chr1	203102295	203127705	-0.179596	0.0879772	0.0939571	-0.213226	0.0977456
chr1	203422095	203432905	-0.120788	0.249432	0.109326	-0.133647	0.0140011
chr1	204269995	204295405	0.509925	0.197606	0.152504	-0.245928	0.06382
chr1	204298895	204307905	0.30052	0.274587	0.607334	-0.111893	-0.859392
chr1	204357995	204394905	0.0484455	0.268951	0.0295704	-0.0353206	0.00500752
chr1	205449695	205469305	0.157962	0.164409	0.0439625	0.0721229	-0.123755
chr1	206502995	206511805	0.167887	0.0603245	0.0961324	0.09001	-0.206365
chr1	206906995	206918505	0.348646	0.552078	0.172483	-0.115053	-0.0745246
chr1	206970095	206978704	-0.358999	0.313151	0.575281	-0.511513	-0.306599
chr1	207082295	207096205	0.261392	0.224749	0.332801	-0.332761	-0.0792816
chr1	207471396	207474405	2.10674	0.846338	-0.00600902	0.997264	-6.97553
chr1	207481795	207513005	0.270721	0.0739068	0.134601	-0.114669	-0.0311838
chr1	208262195	208300705	0.554514	0.458191	0.0612918	0.0896561	-0.164102
chr1	209098295	209104805	-0.746738	0.643547	0.583369	0.0234117	-1.04306
chr1	209931695	209932905	0.521113	-3.04057	0.56932	-1.17142	0.100561
chr1	213022695	213033305	0.538186	0.0450167	0.283485	0.0241857	-0.384653
chr1	218206695	218229705	0.103433	0.118266	0.15167	-0.287229	0.0971668
chr1	221286095	221302805	0.253442	0.145305	-0.00362962	-0.0572002	0.0585037
chr1	223359095	223367605	0.0502163	0.250915	-0.130923	0.0609123	0.0616074
chr1	223905695	223942405	0.597286	0.38532	-0.109941	-0.124737	0.209394
chr1	228056695	228072705	0.71003	0.578283	-0.280395	0.0372125	0.202267
chr1	228460395	228470505	-0.166722	0.36428	-0.0506306	0.142218	-0.103324
chr1	228506695	228519705	0.781825	-0.228949	-0.0165687	0.297553	-0.354093
chr1	230420895	230428005	0.0813766	0.506891	0.246815	-0.0140671	-0.280828
chr1	231052695	231054705	-8.22613	1.00163	0.881295	0.207434	-8.22613
chr1	233896695	233909605	0.425006	0.429906	0.191084	0.0554893	-0.28777
chr1	241329595	241360605	0.0401775	0.282185	0.237375	0.0959659	-0.410479
chr1	242518195	242530405	0.0861358	0.624718	0.177123	0.022861	-0.228705
chr2	284995	298505	0.809642	0.572953	-0.0649055	0.0800759	-0.0189973
chr2	305795	313405	0.340704	0.167046	0.230817	-0.915734	0.37454
chr2	550095	569805	0.463575	0.34438	0.055268	-0.0315465	-0.0253577
chr2	1771095	1793705	0.827012	-0.201729	0.145166	-0.154738	-0.00600421
chr2	11526695	11528705	0.887701	-2.35715	0.089654	0.0987056	-0.209107
chr2	15790195	15798205	0.487055	0.450181	-0.0351937	-0.193107	0.200855
chr2	16285595	16293705	0.336996	0.621293	-0.0874307	-0.0272086	0.107668
chr2	25164095	25175805	0.0481654	0.115205	0.0755974	0.131103	-0.232647
chr2	26553495	26570305	0.271402	0.459096	0.0964316	-0.149172	0.0413918
chr2	26578895	26603605	0.116836	0.167527	0.032743	0.0230397	-0.0574717
chr2	26821395	26847505	-0.00387075	0.510896	0.107479	-0.0669752	-0.0468935
chr2	27303595	27309705	0.381882	0.256353	0.0792813	-0.0848048	0.000860037
chr2	28512295	28529805	0.188335	0.321303	0.158721	0.0672725	-0.258479
chr2	28869695	28893505	0.20894	0.122808	0.110324	0.031889	-0.154924
chr2	30072295	30106705	0.0493506	0.113442	0.265289	-0.153036	-0.15398
chr2	30107995	30111605	-7.8941	0.991111	-1.58807	0.00432131	0.734989
chr2	30721195	30800705	0.662338	0.617527	0.146484	-0.0316748	-0.128397
chr2	30809095	30815805	0.705845	0.473188	0.337503	0.0408317	-0.498739
chr2	44894495	44909205	0.32713	0.47244	-0.0141364	0.0339561	-0.0204355
chr2	47557395	47577005	0.207623	0.546158	0.0388643	0.170239	-0.238799
chr2	54730596	54732005	-7.53689	0.332078	-7.53689	0.575786	0.588925
chr2	60636195	60659005	0.550552	0.356449	0.503374	-0.192006	-0.50004
chr2	66392696	66394005	-7.44898	1.0029	-7.44898	-1.22259	1.35939
chr2	66430296	66436105	-8.14016	0.78547	0.416759	-1.29541	0.330734
chr2	68335095	68342905	-0.199307	0.36302	0.0687766	-0.458285	0.290805
chr2	68635095	68652805	0.184989	0.402637	-0.093189	0.0495032	0.0393395
chr2	70433495	70436305	0.419922	0.224905	0.269762	0.083518	-0.444592
chr2	70568595	70635105	0.182904	0.223731	0.165291	0.0183654	-0.2079
chr2	70764095	70797505	0.20028	0.207761	0.0293031	0.0239	-0.0547268
chr2	70800695	70824105	0.429936	0.510017	0.215435	-0.0381705	-0.209133
chr2	70932195	70971805	0.0989327	0.118945	-0.00651895	-0.0284827	0.0342967
chr2	71234895	71245705	0.134137	0.0947434	-0.0119172	0.120754	-0.118848
chr2	71775195	71788705	0.492814	0.634351	-0.0787484	0.0285866	0.0469923
chr2	71816995	71839905	0.169224	0.67204	0.215395	-0.110452	-0.131819
chr2	71859795	71872605	0.205488	0.558945	-0.0325325	0.011154	0.0208203
chr2	72828695	72885605	0.537309	0.300501	0.173327	-0.0428279	-0.149451
chr2	73127995	73211705	0.0539232	0.230788	-0.0134496	0.0529889	-0.0411689
chr2	73283495	73310005	0.0207271	0.156752	0.0995099	0.0216708	-0.130593
chr2	73313195	73334705	0.193677	0.489222	0.312877	-0.291733	-0.0878898
chr2	73373495	73385705	0.0965688	0.277052	0.296663	-0.270615	-0.0850773
chr2	74647796	74655305	0.195075	0.299989	-0.101519	0.160576	-0.0736732
chr2	74739495	74754505	0.441992	0.449815	0.267773	-0.202019	-0.109796
chr2	75195595	75203605	-0.300354	0.237934	-0.246647	0.168174	0.0475547
chr2	85566795	85574705	0.341045	0.207712	0.264935	-0.0871767	-0.22254
chr2	89584495	89598005	0.469613	0.339298	0.173034	-0.0567824	-0.134213
chr2	89606595	89656905	0.451124	0.23096	-0.259655	-0.138835	0.329365
chr2	90311195	90334605	0.405057	0.0355682	0.0284215	-0.0618731	0.0315151
chr2	90357495	90366005	0.177741	0.303323	-0.0190642	0.140341	-0.134538
chr2	91436995	91446105	0.0555061	0.306483	0.0522575	0.0837948	-0.146704
chr2	91468995	91488605	0.393855	-0.0451023	0.0308934	-0.100753	0.0646202
chr2	91658695	91676305	0.556306	0.443222	0.00520697	-0.157799	0.137494
chr2	91680395	91729405	0.53981	0.260812	-0.157092	0.0407541	0.10369
chr2	91799595	91821705	0.450251	0.109766	-0.024185	-0.0645951	0.0846227
chr2	91837695	91843005	0.165186	0.181158	-0.346471	0.293575	-0.0176786
chr2	92031195	92050405	0.469639	-0.0497442	-0.0739606	-0.0713611	0.135185
chr2	94848495	94872905	0.631041	0.658665	0.128897	0.0300673	-0.175464
chr2	94913195	94949605	0.648608	0.31081	0.23667	0.0520259	-0.349216
chr2	94953695	94979005	0.131068	0.381313	0.123322	0.0158534	-0.152467
chr2	95639896	95643105	-0.578004	0.546349	0.426081	0.0439111	-0.676881
chr2	95993095	96011205	0.50816	0.210259	0.106998	0.0181223	-0.135468
chr2	96038895	96046805	0.0459873	0.414921	-0.205904	-0.129362	0.285425
chr2	97311195	97398405	0.395395	0.363409	-0.131464	-0.045017	0.160684
chr2	97591995	97595805	0.0164919	-0.0410811	0.469837	-0.251668	-0.367504
chr2	98396495	98406005	0.310404	0.0152921	0.335581	0.091115	-0.57149
chr2	100088795	100090204	1.6865	-7.44299	-7.44299	0.839035	0.269512
chr2	102288295	102309305	0.248168	0.0275532	0.357734	-0.244361	-0.193637
chr2	110007395	110017705	0.492823	0.723287	0.026676	0.0524825	-0.0826985
chr2	110214295	110233505	0.314294	0.158515	0.184914	-0.0396278	-0.167564
chr2	110575095	110595604	0.453609	0.493841	-0.163761	0.0371542	0.112656
chr2	112953895	112973905	0.513818	0.610683	0.299542	0.129143	-0.565752
chr2	118073295	118089305	0.178307	0.205795	-0.0551476	-0.0613335	0.109864
chr2	120322695	120359205	0.405557	0.228077	0.0411241	0.130625	-0.190475
chr2	127664295	127679205	-0.0357398	0.423477	0.075752	-0.0668003	-0.0125531
chr2	130406696	130412205	1.51424	-0.459951	-0.631921	-0.30921	0.630032
chr2	130465395	130527205	0.107385	0.00278634	-0.0283951	-0.142028	0.154772
chr2	130594395	130655205	0.303082	-0.0271181	0.0336867	-0.127036	0.0849683
chr2	130687895	130704405	0.120785	0.351147	-0.150917	0.0872491	0.0523879
chr2	131206895	131210805	1.11708	-0.144516	-0.924906	0.757098	-0.352552
chr2	131222495	131258805	0.3974	-0.0738586	-0.271517	0.157039	0.0793685
chr2	132665195	132674005	0.36069	0.00131495	-0.0295803	0.0506695	-0.0224647
chr2	133873495	133899205	0.154797	0.0185596	0.113304	-0.110816	-0.011248
chr2	136761195	136775405	0.16675	0.0813284	0.0871263	-0.122459	0.0273341
chr2	153472095	153479905	-0.272039	0.382683	0.0349933	0.0891317	-0.13334
chr2	157631396	157644305	0.601238	0.216044	0.373944	-0.174309	-0.289973
chr2	169334495	169352604	-0.529607	0.369889	0.187488	-0.318226	0.0829278
chr2	169383096	169401405	0.420971	0.209849	0.122336	-0.150849	0.0154749
chr2	170738195	170756305	0.256469	0.0711215	-0.0908378	-0.066681	0.1456
chr2	170811595	170821405	-0.00536192	0.554557	0.058369	-0.0462346	-0.0141332
chr2	175184195	175322505	-0.0311557	0.0249846	0.194391	-0.130111	-0.0862034
chr2	176701295	176705605	0.50105	0.170693	0.941437	-0.744297	-1.0511
chr2	176707895	176718505	0.17281	0.378746	0.607811	-0.143428	-0.809223
chr2	176953495	176974305	0.587991	0.0817809	0.411247	-0.277358	-0.242866
chr2	177105495	177124605	0.212526	0.0165909	0.237409	-0.152112	-0.118423
chr2	181667195	181687805	0.0362455	0.682717	0.139144	-0.0589147	-0.0911674
chr2	200510595	200516705	-0.18588	0.173992	-0.0788638	0.00708297	0.0680178
chr2	200716395	200740705	0.0844413	0.10339	0.284619	-0.15556	-0.177674
chr2	200749295	200757305	0.875436	0.122949	0.389724	-0.163819	-0.326989
chr2	201795495	201799904	-0.377802	0.443434	-0.270972	0.349019	-0.155944
chr2	216353195	216375905	0.439392	0.0500694	0.287495	0.0800394	-0.469063
chr2	218145695	218172305	0.394838	0.186304	0.121101	0.0616159	-0.202901
chr2	218182795	218187505	0.716535	0.483747	-0.0205833	0.168697	-0.167923
chr2	218848195	218883305	0.239594	0.348014	-0.0441819	0.120929	-0.0850902
chr2	218923995	218997305	0.236039	0.41673	-0.00620687	0.0539702	-0.0496432
chr2	219028795	219066605	0.108685	0.0992228	-0.0444383	0.0573965	-0.014869
chr2	219295295	219340105	0.273151	0.159616	0.147232	-0.101706	-0.0579515
chr2	219349595	219363805	0.491045	0.14647	0.0543244	0.0608989	-0.12263
chr2	225335595	225349004	-0.02885	-0.0705236	0.334931	-0.425305	-0.00867931
chr2	225368595	225380105	1.01855	-0.139708	0.357061	-0.12903	-0.313405
chr2	232375495	232431805	0.100869	0.246855	-0.142498	0.100648	0.0311071
chr2	232508596	232526505	0.497601	0.519929	0.0900974	0.133883	-0.254436
chr2	237389495	237419705	0.296597	0.128607	0.144246	-0.126655	-0.0307744
chr2	237420695	237433605	0.00605683	0.336438	0.067317	-0.091784	0.0198755
chr2	237474795	237492505	0.307407	0.297975	0.0245972	-0.0247265	-0.000292314
chr2	237844995	237859505	0.222044	0.28152	0.269353	0.0306309	-0.370948
chr2	238285195	238287205	-8.68912	0.369021	-0.16535	-1.25139	0.755524
chr2	238715395	238717705	0.213935	-0.24188	0.320926	0.0402973	-0.468846
chr2	238779695	238792705	-0.410508	0.575813	0.170222	0.0526108	-0.255619
chr2	238793695	238808605	0.254016	0.192877	0.141053	-0.0849304	-0.0672431
chr2	238872495	238902105	0.501368	0.277942	0.106086	0.0733055	-0.19831
chr2	239547595	239573905	0.413312	0.536825	0.194405	-0.172872	-0.0459186
chr2	239667795	239690805	0.575839	0.394963	0.126111	0.0309878	-0.173091
chr2	240026495	240072605	0.30699	0.436071	-0.155031	-0.0495078	0.183482
chr2	240092495	240099605	-0.158642	0.341352	-0.0189779	0.201743	-0.212599
chr2	240120195	240122005	1.40075	-0.853073	0.824766	0.291341	-7.65088
chr2	240668495	240678505	0.460033	0.263073	0.148509	0.0707415	-0.249272
chr2	240814395	240833505	0.378775	0.17148	0.103503	0.126127	-0.261429
chr2	240834995	240846105	0.372728	0.502181	0.0197891	-0.0602594	0.0385726
chr2	240928895	240944505	-0.169035	0.24743	0.07979	-0.177638	0.0826838
chr2	241530095	241549605	0.2028	0.393731	-0.165365	0.18626	-0.04322
chr2	242125595	242165005	0.943574	0.355564	-0.107931	-0.102791	0.190112
chr3	9714895	9728505	0.424069	0.689106	0.204549	-0.207371	-0.0268517
chr3	10778095	10810805	0.363429	0.293632	0.204074	0.0860713	-0.346338
chr3	10981195	11006505	0.351794	0.615284	0.0354588	0.0326248	-0.0705939
chr3	11994295	12004305	0.316066	0.184546	0.459608	-0.286622	-0.312917
chr3	12779595	12790605	0.0360031	0.356605	0.154768	-0.205086	0.0275374
chr3	13780395	13798405	0.58482	0.661182	-0.0973672	0.282517	-0.236252
chr3	13872995	13888905	0.41892	0.344379	0.00722681	0.0964291	-0.111143
chr3	14685595	14691305	0.822461	0.529983	-0.560643	0.00783719	0.396766
chr3	14799995	14838505	0.158529	0.314631	0.0421731	0.0628613	-0.111226
chr3	15163195	15186405	0.754392	0.324135	0.0912668	-0.228564	0.112648
chr3	36761195	36769405	0.0302454	0.504992	0.102925	0.0916613	-0.216829
chr3	38091395	38094905	0.981553	0.643832	-0.330439	-0.0363178	0.298148
chr3	42245095	42249805	0.258209	0.337864	0.458082	-0.383095	-0.21844
chr3	42252395	42271705	0.0368589	0.184991	0.0463613	0.0613899	-0.114235
chr3	42384595	42399105	0.449583	0.325182	0.0428239	0.0745637	-0.125275
chr3	42496495	42504105	-0.191991	0.585074	-0.0394113	-0.42145	0.356453
chr3	42824695	42840405	-0.436113	0.643451	0.504568	-0.182425	-0.514406
chr3	46033495	46058705	0.0679795	0.198722	0.22192	-0.204252	-0.0503135
chr3	48379595	48391105	0.212036	0.0367464	0.0700734	0.051425	-0.129826
chr3	50200895	50208605	0.480169	0.473851	0.111936	-0.346348	0.179829
chr3	51894695	51903105	0.255147	0.1837	0.107588	0.142639	-0.288678
chr3	53531495	53569405	0.408558	0.0346993	0.173359	-0.0595025	-0.131749
chr3	53670895	53685805	0.13784	0.178535	0.108664	-0.0663261	-0.0488544
chr3	53758695	53774205	0.848805	0.253241	-0.106238	0.0473644	0.0532741
chr3	57331795	57347305	0.446004	0.182216	-0.0274763	0.131607	-0.115048
chr3	68924095	68938605	0.466846	0.0858029	-0.114427	0.161356	-0.0620335
chr3	70065095	70079805	0.454745	-0.177639	0.272301	-0.372514	0.0283313
chr3	71903595	71981705	0.464904	0.45534	0.0800201	0.0381902	-0.126356
chr3	72248695	72254905	0.616468	0.51686	0.482515	0.270916	-1.33552
chr3	72279695	72295005	0.452627	0.424973	0.135957	-0.335376	0.14874
chr3	87188296	87197405	-8.17995	0.85551	0.421819	-0.0117179	-0.581057
chr3	113539396	113553805	0.55825	-0.128045	0.318357	-0.0285573	-0.372038
chr3	123000495	123035005	0.416549	0.436485	0.149348	0.0934496	-0.279259
chr3	123996196	124006005	0.756258	0.154067	-0.137315	0.596706	-0.789536
chr3	124023195	124040605	0.025064	0.321765	0.225241	0.0533428	-0.33395
chr3	124698795	124730605	0.039366	0.130941	0.199888	-0.0747562	-0.148979
chr3	125745495	125747005	-7.53977	1.08157	0.961341	0.0669599	-7.53977
chr3	125759595	125770605	0.198567	0.591764	-0.173244	0.250328	-0.11454
chr3	126521495	126539005	0.744902	0.566571	0.326888	-0.0355866	-0.376956
chr3	127408095	127421505	0.0100398	0.432382	-0.0240858	-0.297372	0.266424
chr3	127959495	127961904	-0.372391	1.05718	0.408369	-0.0719413	-0.471011
chr3	128479295	128502405	0.159503	0.0974316	-0.178127	0.103954	0.0585727
chr3	129999095	130009905	0.720804	0.585415	-0.436038	-0.0638048	0.383055
chr3	132399895	132418105	0.606365	-0.259352	0.36165	-0.28715	-0.159096
chr3	133667695	133677905	-0.03447	0.0531049	0.187548	-0.222086	0.00554148
chr3	133893095	133905405	0.779477	0.348528	0.0677552	0.126818	-0.217536
chr3	155089096	155091805	2.1412	-0.28114	-0.810305	1.27594	-6.93592
[truncated: 2,930 more rows]

## Sheet: 7D
17B	New	Same	Spread	Shrink	Total
CL1	487550	24791650	650975	15853350	41783525
CL2	4210140	12206270	2973203	11651049	31040662
CL3	3561660	695380	5795088	754230	10806358
17B	New	Same	Spread	Shrink
Group 1	0.0116685	0.593336	0.0155797	0.379416
Group 2	0.135633	0.393235	0.0957841	0.375348
Group 3	0.329589	0.0643492	0.536267	0.069795

## Sheet: 7E
Chromosome	Start	End	Group	H3K27me3: Log2(BT245 H3.3K27M KO/BT245 H3.3K27M)
chr1	399296	400504	G1	3.78056
chr1	857995	944005	G1	1.40366
chr1	3649195	3663405	G1	2.33903
chr1	6402895	6458705	G1	1.77874
chr1	6562295	6567705	G1	3.89753
chr1	7914195	7957405	G1	2.05065
chr1	9195595	9210705	G1	1.01057
chr1	13555695	13581605	G1	3.75556
chr1	14175395	14196805	G1	3.21459
chr1	17172795	17174104	G1	3.61253
chr1	18618695	18662605	G1	2.63622
chr1	19048895	19059105	G1	1.89876
chr1	19552895	19559905	G1	3.38667
chr1	21432596	21435405	G1	3.20903
chr1	22590995	22597704	G1	4.53182
chr1	24313395	24329305	G1	1.92685
chr1	24488295	24560505	G1	1.24929
chr1	24910395	24935805	G1	1.39316
chr1	25127795	25164305	G1	3.17562
chr1	26038695	26106105	G1	3.05338
chr1	26156496	26157605	G1	4.16644
chr1	26399495	26430205	G1	3.20402
chr1	26597095	26621605	G1	2.50346
chr1	26639695	26688205	G1	2.72121
chr1	26950895	26995105	G1	2.8234
chr1	31548095	31575105	G1	2.90039
chr1	32420495	32470405	G1	2.89346
chr1	35705996	35708205	G1	4.10761
chr1	36490195	36508005	G1	3.82808
chr1	38034295	38057005	G1	2.0728
chr1	39705695	39736405	G1	2.57022
chr1	40133895	40162405	G1	3.39166
chr1	42059295	42086505	G1	4.15088
chr1	42370095	42386105	G1	3.9812
chr1	42419995	42424905	G1	2.54882
chr1	43191196	43193805	G1	3.51704
chr1	44376895	44453005	G1	2.54862
chr1	44589996	44591504	G1	4.64497
chr1	47216795	47247705	G1	1.08601
chr1	47435595	47456105	G1	1.10946
chr1	47683695	47691505	G1	4.47402
chr1	50408595	50435705	G1	0.743084
chr1	51881895	51897405	G1	2.52956
chr1	59805695	59873505	G1	3.62274
chr1	62762395	62785005	G1	2.68449
chr1	63266695	63284205	G1	3.17027
chr1	63292095	63368805	G1	1.1128
chr1	65522995	65533505	G1	1.08574
chr1	65534395	65541005	G1	3.95575
chr1	66739395	66762905	G1	3.44311
chr1	67289395	67324305	G1	2.84331
chr1	69564395	69572205	G1	2.33625
chr1	75110295	75157605	G1	1.78329
chr1	84987395	85006905	G1	1.86254
chr1	85012496	85070105	G1	1.92399
chr1	85185696	85238705	G1	1.85032
chr1	85517295	85540405	G1	3.21102
chr1	90103495	90118905	G1	3.01846
chr1	90368996	90370105	G1	2.5741
chr1	90691795	90754205	G1	1.03571
chr1	90817395	90864005	G1	1.34905
chr1	92455395	92503405	G1	1.45314
chr1	93427695	93455805	G1	2.4915
chr1	93521795	93558705	G1	3.99154
chr1	94141695	94259905	G1	2.98092
chr1	94343296	94345005	G1	3.76055
chr1	94808295	94827005	G1	1.15749
chr1	98033795	98055105	G1	2.86011
chr1	109438995	109484905	G1	1.7018
chr1	110055795	110102405	G1	1.78978
chr1	110668795	110678305	G1	2.33785
chr1	114656995	114702405	G1	3.95837
chr1	114833395	114861405	G1	4.21847
chr1	115415395	115457705	G1	4.45033
chr1	115820195	115852205	G1	1.99071
chr1	116437195	116445805	G1	3.15263
chr1	118972495	119010705	G1	1.05553
chr1	119646995	119662105	G1	1.73617
chr1	120323295	120382705	G1	2.6308
chr1	120696095	120706105	G1	2.06133
chr1	121391695	121400005	G1	0.699941
chr1	125087195	125093505	G1	1.12661
chr1	143366896	143373405	G1	4.12914
chr1	143640395	143645505	G1	1.85338
chr1	143686995	143710005	G1	2.74526
chr1	143933595	143947105	G1	3.09271
chr1	144460795	144535005	G1	3.33391
chr1	144559495	144571904	G1	3.63425
chr1	145173195	145283705	G1	2.79476
chr1	145439996	145444004	G1	4.14329
chr1	145862495	145887205	G1	2.24171
chr1	146012495	146027905	G1	1.70521
chr1	147029395	147058205	G1	3.62622
chr1	147069495	147088305	G1	1.55296
chr1	147476595	147494505	G1	3.63045
chr1	148329395	148358305	G1	3.36908
chr1	148430795	148525505	G1	2.77433
chr1	148760495	148815305	G1	2.69903
chr1	149135295	149194805	G1	2.62686
chr1	149219795	149221805	G1	2.36147
chr1	149314695	149366705	G1	2.81949
chr1	152002095	152020505	G1	3.62322
chr1	152051795	152057705	G1	3.06634
chr1	153257795	153265805	G1	2.48165
chr1	154481795	154545905	G1	2.22096
chr1	154630795	154640404	G1	3.35628
chr1	154863295	154872405	G1	1.72328
chr1	155139395	155155805	G1	2.76285
chr1	156342095	156359905	G1	3.83375
chr1	156420795	156445504	G1	-2.03741
chr1	156454196	156458205	G1	3.01647
chr1	156865396	156868805	G1	3.77409
chr1	157176195	157182605	G1	4.00258
chr1	158158495	158198005	G1	3.28708
chr1	161254195	161256704	G1	3.74597
chr1	161389195	161391105	G1	2.53766
chr1	165332295	165405005	G1	4.015
chr1	165407696	165422805	G1	4.80414
chr1	165433695	165451805	G1	4.10348
chr1	165556395	165579005	G1	4.9147
chr1	165587295	165600405	G1	3.89718
chr1	168136895	168141405	G1	2.36877
chr1	179570995	179573204	G1	3.87848
chr1	180218495	180253505	G1	0.812835
chr1	181302595	181309404	G1	4.29689
chr1	183423496	183426105	G1	3.38378
chr1	197893695	197944805	G1	1.78581
chr1	200020795	200046105	G1	0.535699
chr1	202964195	203008305	G1	3.14531
chr1	205562995	205584205	G1	2.23707
chr1	206168895	206176905	G1	2.904
chr1	206978695	207001505	G1	4.27444
chr1	207432295	207471405	G1	3.08984
chr1	207476995	207481804	G1	4.21624
chr1	208256895	208262204	G1	2.87995
chr1	209104796	209106405	G1	4.3539
chr1	209551895	209553205	G1	3.83838
chr1	209932896	209946005	G1	3.19768
chr1	212539195	212612605	G1	1.66167
chr1	216698295	216733805	G1	4.02658
chr1	217129195	217143105	G1	3.23862
chr1	218148395	218191505	G1	1.59319
chr1	218198495	218206704	G1	4.16269
chr1	218238395	218257805	G1	4.54623
chr1	219870595	219889205	G1	4.55057
chr1	220886695	220896705	G1	1.16966
chr1	222605195	222618805	G1	3.11766
chr1	224037095	224038405	G1	3.47281
chr1	231152995	231169005	G1	1.24564
chr1	233909596	233912905	G1	4.58337
chr1	233980595	233992305	G1	4.50541
chr1	234799195	234803305	G1	3.61417
chr1	237034895	237063305	G1	2.6844
chr1	239990695	240004105	G1	2.03822
chr1	240607795	240616505	G1	1.17511
chr1	240958995	240970305	G1	3.58588
chr1	241102095	241115205	G1	2.63831
chr1	241518795	241535105	G1	3.16037
chr2	1570595	1590305	G1	4.04566
chr2	1843395	1883905	G1	4.55937
chr2	10071795	10092605	G1	1.43399
chr2	10698995	10735305	G1	1.85813
chr2	15721295	15744105	G1	2.73187
chr2	20652695	20678405	G1	1.53735
chr2	26677695	26701805	G1	3.2913
chr2	26817595	26821404	G1	2.93242
chr2	26949095	26972005	G1	1.91261
chr2	27136995	27198705	G1	2.96155
chr2	27247795	27303604	G1	2.04568
chr2	27488895	27544505	G1	3.49711
chr2	30106696	30108004	G1	4.16972
chr2	30113995	30147805	G1	4.44118
chr2	39661795	39686205	G1	2.01884
chr2	44761295	44833105	G1	1.68097
chr2	44911795	44963105	G1	1.29406
chr2	44989795	45019505	G1	0.589659
chr2	45618095	45643905	G1	2.79471
chr2	46282895	46326405	G1	3.9888
chr2	48022795	48030405	G1	4.14202
chr2	54716495	54730605	G1	2.52641
chr2	60525995	60585205	G1	2.12617
chr2	63058595	63079205	G1	2.86405
chr2	66294995	66310705	G1	4.43721
chr2	66315395	66337705	G1	3.54641
chr2	66362195	66392705	G1	3.22094
chr2	66402595	66430305	G1	1.5775
chr2	68079495	68081305	G1	4.31105
chr2	70537895	70560205	G1	1.52616
chr2	70564295	70566505	G1	1.87405
chr2	70825395	70835904	G1	4.51084
chr2	70846396	70852205	G1	3.23694
chr2	70856195	70924005	G1	1.13231
chr2	71753895	71769005	G1	5.06469
chr2	72094795	72111305	G1	4.86392
chr2	72142595	72152305	G1	1.15281
chr2	72885596	72888705	G1	2.09549
chr2	72892595	72937805	G1	1.26068
chr2	74492895	74525605	G1	1.05361
chr2	74587395	74647805	G1	3.65886
chr2	74686895	74737005	G1	3.55779
chr2	84870195	84886205	G1	1.45957
chr2	85726795	85728905	G1	4.3168
chr2	88436595	88465605	G1	1.73362
chr2	89599595	89602205	G1	3.41414
chr2	90303295	90311204	G1	3.9505
chr2	90365996	90375205	G1	3.83752
chr2	94265495	94283105	G1	0.842758
chr2	94872896	94874505	G1	4.54721
chr2	94952395	94953704	G1	4.13304
chr2	94978996	94981005	G1	4.58474
chr2	95433895	95492005	G1	2.18052
chr2	95584795	95639905	G1	2.17208
chr2	97004295	97086005	G1	2.15713
chr2	97626195	97646605	G1	2.25943
chr2	98951195	98960805	G1	3.18702
chr2	100090195	100113305	G1	1.83963
chr2	100307895	100343805	G1	2.79219
chr2	101314195	101321805	G1	3.09399
chr2	101380295	101401905	G1	2.73285
chr2	109735795	109792305	G1	1.88197
chr2	110595595	110635105	G1	1.66165
chr2	110698395	110751005	G1	3.29212
chr2	113260295	113279605	G1	2.11749
chr2	113498095	113584905	G1	2.17709
chr2	118815095	118866305	G1	1.90373
chr2	120248095	120252505	G1	2.96966
chr2	127679196	127680405	G1	3.84044
chr2	129968695	129987005	G1	2.14606
chr2	130080195	130119405	G1	4.299
chr2	130396795	130406705	G1	2.41038
chr2	131348995	131370405	G1	2.02354
chr2	132005295	132045305	G1	1.45017
chr2	132357495	132359405	G1	1.34162
chr2	133899196	133905805	G1	4.14478
chr2	134689995	134728705	G1	1.77593
chr2	137191695	137203805	G1	4.95146
chr2	153479896	153484505	G1	3.06867
chr2	157598295	157631405	G1	3.62021
chr2	161412795	161454005	G1	0.68548
chr2	166372895	166383005	G1	4.26817
chr2	169352595	169383105	G1	2.80133
chr2	169405995	169451205	G1	3.93406
chr2	170704495	170735705	G1	3.1285
chr2	170758495	170806305	G1	3.16482
chr2	171654095	171687605	G1	2.1134
chr2	174294595	174348005	G1	0.677465
chr2	174724595	174742605	G1	1.24045
chr2	175322496	175326705	G1	3.56257
chr2	175346395	175368205	G1	4.27792
chr2	176019595	176148205	G1	0.814174
chr2	176409895	176417505	G1	4.21325
chr2	176453395	176471805	G1	4.08775
chr2	176552795	176697805	G1	3.34502
chr2	176705596	176707904	G1	5.05245
chr2	177124596	177165605	G1	3.27392
chr2	191143195	191167505	G1	3.54283
chr2	192185495	192204005	G1	4.83536
chr2	197763695	197783505	G1	4.09715
chr2	197795795	197816505	G1	2.15634
chr2	198295895	198356805	G1	1.98471
chr2	199859295	199878405	G1	2.7983
chr2	200692295	200709105	G1	3.82561
chr2	201799895	201828605	G1	1.81434
chr2	206239395	206315205	G1	1.61619
chr2	215397195	215444805	G1	1.48686
chr2	218144296	218145704	G1	3.73726
chr2	218846995	218848204	G1	2.45471
chr2	219025295	219028804	G1	3.29322
chr2	219249095	219275605	G1	2.75777
chr2	225348995	225366905	G1	4.42118
chr2	225380096	225381305	G1	4.42987
chr2	231818395	231870605	G1	3.27955
chr2	231879995	231885605	G1	3.40791
chr2	232367895	232375504	G1	4.09713
chr2	237801595	237842805	G1	3.57864
chr2	238812595	238861305	G1	2.09558
chr2	238863295	238872504	G1	4.32189
chr3	4476995	4493405	G1	4.73443
chr3	6855095	6866505	G1	4.95723
chr3	11105395	11113905	G1	3.42031
chr3	11712295	11732205	G1	1.7495
chr3	12277895	12318205	G1	2.91079
chr3	12883695	12893205	G1	2.79357
chr3	15127995	15162305	G1	4.41783
chr3	27703795	27737005	G1	2.05823
chr3	30889595	30897405	G1	4.66887
chr3	32812095	32838505	G1	-0.0110931
chr3	39498795	39508105	G1	4.051
chr3	39780295	39784305	G1	5.42874
chr3	41591195	41595505	G1	3.29214
chr3	42440995	42443205	G1	5.28838
chr3	42504096	42505405	G1	5.75656
chr3	44276995	44336105	G1	3.9805
chr3	45784695	45804105	G1	2.29072
chr3	48320195	48354205	G1	4.12802
chr3	48377895	48379604	G1	4.20176
chr3	48391096	48397205	G1	4.85025
chr3	50666095	50688505	G1	2.8272
chr3	53477495	53520005	G1	2.76673
chr3	54892095	54911505	G1	4.2103
chr3	57390895	57432905	G1	3.68353
chr3	57449895	57471805	G1	3.76033
chr3	58227895	58229505	G1	3.52982
chr3	62343595	62441505	G1	1.7841
chr3	63350195	63355205	G1	3.35559
chr3	68906395	68916005	G1	3.66379
chr3	71701195	71740005	G1	4.08992
chr3	71747895	71848005	G1	3.8056
chr3	75644495	75660105	G1	2.33667
chr3	86864495	86897105	G1	3.09834
chr3	86970595	87003105	G1	3.63487
chr3	87183695	87188305	G1	5.23131
chr3	87197895	87227705	G1	4.51001
chr3	113514095	113539405	G1	2.61841
chr3	120904995	120915605	G1	4.75604
chr3	123975795	123996205	G1	3.50349
chr3	124014195	124023204	G1	4.00396
chr3	124582795	124591405	G1	2.1656
chr3	124693695	124698804	G1	4.47944
chr3	125960695	125973605	G1	2.90184
chr3	127919295	127955505	G1	5.11152
chr3	127961895	127979305	G1	4.81456
chr3	128023295	128053105	G1	4.62103
chr3	133905396	133917505	G1	3.7517
chr3	134405695	134414005	G1	1.80086
chr3	137759895	137774705	G1	2.33058
chr3	138177495	138188805	G1	3.43439
chr3	138927795	138962705	G1	1.63828
chr3	147326595	147433705	G1	1.84296
chr3	155076295	155089105	G1	2.77357
chr3	158053995	158111705	G1	1.37858
chr3	160212095	160253605	G1	2.70331
chr3	161364395	161385605	G1	3.3943
chr3	165189895	165206905	G1	2.45597
chr3	169081495	169176805	G1	3.06791
chr3	169323595	169368705	G1	2.37264
chr3	169638095	169673905	G1	2.16686
chr3	170036995	170043705	G1	2.11414
chr3	179882295	179884904	G1	5.39246
chr3	180014095	180042505	G1	4.15947
chr3	180346895	180360605	G1	5.35063
chr3	180568295	180577904	G1	5.66762
chr3	180626995	180766605	G1	4.37377
chr3	180781995	180888105	G1	3.95099
chr3	181043795	181076405	G1	4.49251
chr3	182364195	182366405	G1	-1.65208
chr3	182712995	182822105	G1	2.89848
chr3	184238396	184241805	G1	4.54958
chr3	184452895	184551805	G1	2.24111
chr3	185558695	185574105	G1	2.58902
chr3	186640295	186646105	G1	4.25371
chr3	186825795	186840505	G1	2.83751
chr3	193729395	193732904	G1	2.83204
chr3	193756995	193794705	G1	1.92235
chr3	196325995	196334605	G1	1.68533
chr3	196665195	196693605	G1	2.06594
chr3	198050095	198140405	G1	1.65899
chr4	1148095	1163205	G1	3.29029
chr4	1418596	1420104	G1	3.3902
chr4	2412395	2424705	G1	1.24984
chr4	3848996	3851504	G1	4.07446
chr4	3867596	3869204	G1	4.84043
chr4	4012396	4013705	G1	4.01837
chr4	4197695	4231605	G1	2.77636
chr4	4836995	4911705	G1	1.72368
chr4	5886695	5913605	G1	2.68093
chr4	7140395	7150404	G1	3.48013
chr4	7202996	7208005	G1	4.40882
chr4	7238295	7282705	G1	4.6949
chr4	7300395	7315105	G1	4.52766
chr4	8160896	8164405	G1	4.65624
chr4	8310695	8319105	G1	3.34801
chr4	12841795	12866005	G1	4.69173
chr4	13482695	13554505	G1	1.25607
chr4	15772295	15783805	G1	3.38468
chr4	16078895	16091205	G1	1.16753
chr4	20250195	20262005	G1	2.12405
chr4	41591295	41627205	G1	3.30622
chr4	41726695	41774305	G1	2.30954
chr4	41801895	41809405	G1	4.24523
chr4	41829695	41896605	G1	2.16073
chr4	41926495	41934405	G1	2.94463
chr4	42135595	42137204	G1	4.61649
chr4	42394395	42402305	G1	1.35346
chr4	46387395	46393805	G1	2.85081
chr4	48479595	48493805	G1	2.9569
chr4	56649695	56686505	G1	3.20273
chr4	76241395	76256605	G1	2.88464
chr4	76889695	76902605	G1	2.12408
chr4	80215595	80241105	G1	4.39819
chr4	81211495	81218105	G1	3.42759
chr4	81468795	81471805	G1	3.49099
chr4	83088395	83098805	G1	4.24563
chr4	84306995	84326005	G1	4.27646
chr4	84349695	84404204	G1	3.45164
chr4	84572195	84591505	G1	1.74444
chr4	92300395	92309705	G1	2.69917
chr4	93809995	93853105	G1	2.31473
chr4	95522295	95555405	G1	0.545707
chr4	105888695	105914905	G1	2.77122
chr4	107014395	107042905	G1	3.96762
chr4	108077695	108178205	G1	0.806753
chr4	110599895	110662105	G1	1.27664
chr4	111625195	111642805	G1	4.32454
chr4	112093295	112105805	G1	4.45928
chr4	112120695	112163205	G1	2.52912
chr4	112367795	112399105	G1	2.45657
chr4	112491895	112534405	G1	1.60976
chr4	118884895	118898805	G1	3.44947
chr4	121747095	121748204	G1	3.34015
chr4	121946595	121956305	G1	2.29651
chr4	127601195	127634205	G1	2.6147
chr4	140196995	140210905	G1	3.31722
chr4	140561995	140582005	G1	2.0556
chr4	146625095	146662905	G1	2.76374
chr4	148354595	148358504	G1	3.93202
chr4	148426195	148457105	G1	2.65488
chr4	155202195	155212105	G1	3.57092
chr4	155664795	155669405	G1	2.54789
chr4	163328195	163348805	G1	2.7169
chr4	173504695	173552905	G1	0.460254
chr4	174187395	174229905	G1	1.21185
chr4	183795995	183803105	G1	1.11517
chr4	184800695	184834605	G1	2.86874
chr4	185002995	185004204	G1	3.17883
chr5	56696	58205	G1	4.79347
chr5	585295	603005	G1	3.33799
chr5	848795	855805	G1	2.53021
chr5	962395	976505	G1	3.07588
chr5	1641295	1646505	G1	2.5688
chr5	2075995	2078704	G1	3.97718
chr5	2809695	2838705	G1	4.10555
chr5	2988495	3002205	G1	4.43232
chr5	3173995	3203805	G1	3.91383
chr5	3424995	3436605	G1	4.35243
chr5	6447995	6462305	G1	2.21003
chr5	14579095	14589505	G1	1.80268
chr5	16177195	16183105	G1	2.16265
chr5	16935695	16940605	G1	0.270114
chr5	21997095	22001405	G1	3.88932
chr5	22159695	22162905	G1	3.67747
chr5	22163895	22172705	G1	3.00861
chr5	22186595	22217705	G1	2.3712
chr5	36791895	36865705	G1	3.71534
chr5	37370795	37379705	G1	3.54283
chr5	38238295	38269205	G1	2.62838
chr5	42930295	42978105	G1	3.91302
chr5	44378195	44397805	G1	3.16219
chr5	50962295	50977805	G1	1.47602
chr5	51372295	51412505	G1	3.14586
chr5	55147795	55243005	G1	1.71636
chr5	66587695	66609905	G1	3.60222
chr5	69477595	69510405	G1	2.2361
chr5	69513195	69561205	G1	3.33066
chr5	71288795	71456605	G1	2.4252
chr5	71710596	71711905	G1	3.95688
chr5	73211695	73259105	G1	1.58976
chr5	73288195	73329705	G1	1.82892
chr5	73351295	73384905	G1	2.83474
chr5	73400295	73468405	G1	1.78862
chr5	73469095	73495005	G1	3.6808
chr5	73740295	73762405	G1	4.21754
chr5	76087196	76088605	G1	4.31802
chr5	77616095	77660005	G1	1.07231
chr5	77821195	77867805	G1	1.90634
chr5	77926195	77986305	G1	1.86467
chr5	80549495	80554004	G1	3.88103
chr5	80577296	80578705	G1	4.11724
chr5	80947195	80968905	G1	2.04805
chr5	93603095	93616605	G1	2.12145
chr5	95265895	95303805	G1	3.57947
chr5	111065495	111082905	G1	2.54609
chr5	112411795	112424505	G1	0.859836
chr5	123030295	123051405	G1	2.31863
chr5	123068595	123109405	G1	1.37384
chr5	133191595	133203005	G1	4.95741
chr5	133405495	133424005	G1	4.07121
chr5	133425295	133436505	G1	4.18708
chr5	135018695	135055005	G1	1.61321
chr5	135402695	135427005	G1	3.8054
chr5	135488295	135490005	G1	4.87044
chr5	135528295	135551505	G1	3.60145
chr5	135887395	135945005	G1	2.38587
chr5	136195896	136202805	G1	4.45576
chr5	138229795	138262005	G1	3.17931
chr5	139802696	139803905	G1	4.94001
chr5	140058095	140089305	G1	2.92749
chr5	140089695	140128905	G1	3.42366
chr5	141868795	141885805	G1	2.6721
chr5	146299295	146318205	G1	4.44918
chr5	146331295	146361305	G1	3.12269
chr5	146407695	146444405	G1	3.22145
chr5	149675595	149731005	G1	3.3942
chr5	150080995	150098305	G1	3.7075
chr5	154463595	154509105	G1	1.28453
chr5	168705095	168707205	G1	4.50319
chr5	171303695	171347205	G1	1.61743
chr5	173224295	173270205	G1	1.04577
chr5	177671895	177687405	G1	3.11273
chr5	178170296	178171905	G1	4.0987
chr5	180739095	180746805	G1	3.9984
chr5	181095095	181099404	G1	2.50459
chr6	264195	279705	G1	3.98281
chr6	332095	340105	G1	3.74002
chr6	790795	809205	G1	2.65013
chr6	1032795	1051105	G1	4.67599
chr6	1325596	1327305	G1	4.48311
chr6	1363195	1403105	G1	1.44057
chr6	3056095	3060705	G1	2.06776
chr6	3338195	3348605	G1	1.82899
chr6	3445995	3463905	G1	1.24594
chr6	4098695	4114405	G1	1.90435
chr6	5993695	6022405	G1	2.06475
chr6	7508595	7591105	G1	2.26204
chr6	7712295	7753205	G1	3.14695
chr6	10379895	10439005	G1	1.82495
chr6	10833595	10844105	G1	1.77262
chr6	11004095	11072905	G1	2.39127
chr6	16204595	16207304	G1	2.50805
chr6	17254495	17298605	G1	2.47468
chr6	26658695	26830705	G1	2.24051
chr6	27066895	27100005	G1	3.78542
chr6	27176895	27209805	G1	3.78866
chr6	27216895	27314705	G1	2.97891
chr6	27316195	27339705	G1	4.1789
chr6	27491895	27635604	G1	3.43785
chr6	27642195	27684805	G1	2.71488
chr6	27734895	27760205	G1	3.39522
chr6	28203395	28226205	G1	1.71133
chr6	28442495	28492605	G1	3.41663
chr6	28544895	28564605	G1	4.12304
chr6	28580895	28599505	G1	3.42694
chr6	28600795	28615305	G1	4.0415
chr6	28630995	28639605	G1	3.80216
chr6	28651395	28662605	G1	4.17069
chr6	28673995	28702805	G1	2.99981
chr6	28719395	28829205	G1	2.45182
chr6	29798996	29801805	G1	5.11648
chr6	29838095	29842504	G1	4.06387
chr6	30083695	30139504	G1	3.09484
chr6	30354095	30368005	G1	3.01316
chr6	30436595	30491205	G1	2.78541
chr6	30495795	30516605	G1	3.99563
chr6	31207895	31243705	G1	3.94589
chr6	31271195	31280105	G1	4.02538
chr6	31355895	31371905	G1	3.19064
chr6	31467295	31524005	G1	3.06497
chr6	32570996	32573604	G1	4.01963
chr6	32814396	32815905	G1	4.5987
chr6	32852795	32949505	G1	2.53051
chr6	33068395	33077005	G1	4.76206
chr6	35307995	35324605	G1	3.36147
chr6	35327095	35340405	G1	3.2676
chr6	35756695	35780405	G1	3.26446
chr6	37526195	37527804	G1	4.47456
chr6	37596196	37597504	G1	4.05314
chr6	38705295	38720405	G1	2.81992
chr6	38769295	38795104	G1	3.77079
chr6	38808296	38871105	G1	4.10624
chr6	38964995	38968604	G1	3.40716
chr6	39042996	39047805	G1	4.41162
chr6	44277095	44281304	G1	5.23682
chr6	44312595	44326804	G1	3.35887
chr6	46002395	46024804	G1	2.11603
chr6	46481995	46501205	G1	4.04797
chr6	46728595	46741005	G1	2.64797
chr6	50803195	50856905	G1	2.12904
chr6	52922495	52923705	G1	4.19437
chr6	57785395	57803405	G1	2.13241
chr6	57804995	57871205	G1	2.50969
chr6	70305195	70347805	G1	2.85338
chr6	70360695	70377105	G1	2.87963
chr6	70950795	70961005	G1	2.6455
chr6	82349995	82371405	G1	2.97993
chr6	84751795	84759404	G1	3.56502
chr6	87400995	87402304	G1	2.43815
chr6	87420396	87434105	G1	4.28248
chr6	90296695	90315805	G1	4.07347
chr6	99571795	99612705	G1	0.909892
chr6	100433495	100480405	G1	1.15129
chr6	104933095	104972505	G1	2.15331
chr6	105974195	106019105	G1	2.15453
chr6	106072595	106118505	G1	2.29584
chr6	106489195	106543605	G1	1.90085
chr6	106965695	106985905	G1	1.70794
chr6	108078195	108195305	G1	2.29622
chr6	109482695	109499005	G1	4.23978
chr6	117260395	117276605	G1	1.78092
chr6	119329895	119368705	G1	2.56662
chr6	122985495	123013305	G1	2.1828
chr6	123798095	123813905	G1	3.64884
chr6	127114395	127128705	G1	2.53748
chr6	130363995	130375305	G1	3.06218
chr6	130380795	130399305	G1	4.59361
chr6	131627495	131653705	G1	2.58249
chr6	132395895	132419305	G1	3.52459
chr6	132512395	132531605	G1	2.77527
chr6	133236595	133264105	G1	0.420148
chr6	133842895	133857705	G1	1.83981
chr6	133871095	133911205	G1	1.49748
chr6	136975395	136996505	G1	2.8644
chr6	137012895	137072505	G1	3.06696
chr6	137257395	137351805	G1	3.93188
chr6	137408795	137438605	G1	3.90789
chr6	137442195	137452705	G1	3.99942
chr6	137462795	137524105	G1	2.14083
chr6	138154395	138169005	G1	1.94599
chr6	143667595	143685305	G1	1.01986
chr6	144052095	144077905	G1	2.24155
chr6	149547595	149567305	G1	2.8922
chr6	149918095	150056405	G1	1.69369
chr6	151148495	151150504	G1	4.01941
chr6	151231995	151248705	G1	2.09143
chr6	151801395	151818505	G1	2.2227
chr6	159161695	159176505	G1	3.27318
chr6	165658395	165679605	G1	2.50563
chr6	166005295	166013905	G1	1.74442
chr6	166175196	166176604	G1	3.46221
chr6	166221595	166260505	G1	2.44768
chr6	168015495	168026605	G1	2.62137
chr6	170285395	170309805	G1	2.75488
chr6	170596195	170602404	G1	4.18277
chr6	170696996	170700405	G1	4.24374
chr7	275795	323205	G1	2.57371
chr7	1178795	1278905	G1	1.4118
chr7	12561795	12586505	G1	1.74006
chr7	15676795	15690105	G1	5.01041
chr7	19085195	19180805	G1	1.73211
chr7	20759795	20808905	G1	0.713245
chr7	21238795	21259105	G1	0.988866
chr7	21539495	21548605	G1	2.69688
chr7	22514495	22516305	G1	3.33953
chr7	24278895	24291405	G1	2.75585
chr7	25649395	25672705	G1	4.02127
chr7	25847095	25892905	G1	1.44861
chr7	27160095	27262405	G1	0.914461
chr7	29136295	29164905	G1	3.36236
chr7	29545795	29574705	G1	2.0264
chr7	29802495	29820005	G1	1.98442
chr7	30938895	30952805	G1	2.7203
chr7	33897595	33912705	G1	2.16675
chr7	35177395	35180904	G1	4.38443
chr7	35214495	35270105	G1	1.59973
chr7	35438095	35442305	G1	4.61825
chr7	38174396	38176205	G1	3.78189
chr7	39813995	39838305	G1	2.22138
chr7	41697795	41706205	G1	2.00774
chr7	43107595	43126405	G1	2.05397
chr7	45275796	45279705	G1	3.64283
chr7	45412995	45445005	G1	3.76997
chr7	57866095	57874905	G1	1.2773
chr7	65113595	65144405	G1	1.49266
chr7	65505695	65516905	G1	0.808646
chr7	65551295	65588505	G1	1.58826
chr7	65611195	65651105	G1	2.08943
chr7	71477195	71479105	G1	4.19695
chr7	73795895	73808905	G1	2.65316
chr7	76665595	76683005	G1	4.39058
chr7	77167095	77180005	G1	2.09182
chr7	88754295	88764705	G1	3.47299
chr7	90314095	90333805	G1	3.10757
chr7	93036395	93064005	G1	2.61635
chr7	95736595	95761905	G1	4.17291
chr7	96957795	97053905	G1	1.59457
chr7	97722795	97744105	G1	2.26811
chr7	98394895	98415305	G1	3.45682
chr7	98578395	98618405	G1	3.90683
chr7	98694095	98750105	G1	3.88203
chr7	100693695	100707005	G1	1.9229
chr7	101648095	101659505	G1	4.07914
chr7	101737095	101765305	G1	2.6848
chr7	101794795	101815005	G1	2.31774
chr7	102321595	102354505	G1	1.52573
chr7	102687895	102706905	G1	2.09695
chr7	102712095	102720605	G1	3.44682
chr7	103999196	104003005	G1	4.66537
chr7	107766395	107810505	G1	3.63462
chr7	114076395	114096805	G1	1.93798
chr7	116192195	116225905	G1	2.20036
chr7	120985095	121013605	G1	2.22778
chr7	121111596	121113505	G1	4.20962
chr7	121309095	121341005	G1	1.44888
chr7	122292095	122322805	G1	0.318568
chr7	123530195	123536105	G1	1.97182
chr7	124030295	124035805	G1	2.37292
chr7	128126695	128133505	G1	3.20058
chr7	128782495	128792405	G1	2.48716
chr7	130714595	130767205	G1	1.66835
chr7	140176095	140179904	G1	1.8725
chr7	148331495	148346105	G1	4.05277
chr7	148389895	148391404	G1	3.89022
chr7	148404096	148405505	G1	4.97397
chr7	148611195	148636305	G1	3.56678
chr7	151142595	151184005	G1	2.05561
chr7	151904395	151919405	G1	2.9418
chr7	155410896	155555305	G1	1.67245
chr7	156992695	157035505	G1	1.40327
chr7	157157695	157159305	G1	-0.539639
chr7	157844895	157849905	G1	2.10749
chr8	341895	350905	G1	3.00649
chr8	749896	751005	G1	3.14337
chr8	808695	832305	G1	3.33261
chr8	857995	872005	G1	4.13399
chr8	894995	917104	G1	4.09416
chr8	1468295	1489705	G1	3.15971
chr8	1704595	1707904	G1	2.55535
chr8	2119095	2153905	G1	4.06359
chr8	2458795	2462505	G1	4.55083
chr8	4092495	4107305	G1	4.50827
chr8	4953495	4962305	G1	4.53789
chr8	7525095	7545904	G1	3.6411
chr8	7601096	7614505	G1	3.78343
chr8	7773396	7797105	G1	3.58726
chr8	9895395	9933805	G1	1.11329
chr8	10559395	10577105	G1	4.16664
chr8	11245095	11280805	G1	2.96678
chr8	11341195	11400105	G1	2.98441
chr8	11455196	11456404	G1	2.98578
chr8	11670295	11763405	G1	1.71363
chr8	11916795	11937505	G1	4.15048
chr8	11941295	11952305	G1	3.88303
chr8	11999695	12003304	G1	4.20453
chr8	16987495	17026905	G1	2.37824
chr8	17789395	17805505	G1	1.64945
chr8	17814095	17833605	G1	4.05613
chr8	22145695	22147004	G1	3.75497
chr8	22844195	22911905	G1	3.04285
chr8	22926195	22941505	G1	3.90878
chr8	23152695	23160105	G1	3.10346
chr8	23659795	23749205	G1	2.27057
chr8	24936095	24986905	G1	2.85562
chr8	25998895	26004505	G1	3.89911
chr8	26005995	26021905	G1	1.84914
chr8	26025995	26055905	G1	0.926179
chr8	26119395	26128605	G1	3.78727
chr8	28009895	28036005	G1	2.9085
chr8	28059995	28063304	G1	3.64714
chr8	30377495	30401305	G1	0.835511
chr8	30811795	30929805	G1	1.01237
chr8	30968595	30984605	G1	2.80639
chr8	30987495	31035305	G1	2.54991
chr8	38738995	38755405	G1	1.84332
chr8	52917695	52923005	G1	4.47886
chr8	53865795	53887405	G1	4.57387
chr8	54257395	54268305	G1	4.97755
chr8	54421395	54478705	G1	2.57966
chr8	60276795	60286505	G1	2.58361
chr8	64560495	64590005	G1	1.94811
chr8	65152095	65153805	G1	3.75711
chr8	66039195	66041205	G1	4.43862
chr8	66942395	67003305	G1	2.34304
chr8	70053095	70084505	G1	1.90297
chr8	75401495	75417505	G1	1.75413
chr8	76651395	76721105	G1	1.27526
chr8	77113095	77151205	G1	2.12371
chr8	84180895	84189105	G1	1.38221
chr8	94628595	94655505	G1	2.38888
chr8	96152995	96174405	G1	2.73066
chr8	98054595	98094805	G1	2.48844
chr8	98935595	98993605	G1	0.234328
chr8	100644995	100651305	G1	1.04797
chr8	108068995	108096105	G1	2.72647
chr8	116873895	116888505	G1	3.73211
chr8	126354895	126373105	G1	4.43874
chr8	129117595	129120505	G1	1.02317
chr8	133678495	133704705	G1	4.01914
chr8	142840296	142846205	G1	4.56561
chr8	142897195	142899505	G1	4.08356
chr8	143051895	143059805	G1	3.37507
chr8	143431996	143434905	G1	3.28241
chr8	143608695	143610705	G1	1.15926
chr8	143679096	143681305	G1	4.53154
chr8	143754295	143782905	G1	2.76858
chr8	143822395	143824505	G1	1.21189
chr8	145016595	145018904	G1	4.59283
chr9	31995	119305	G1	2.23122
chr9	226396	227505	G1	4.5398
chr9	288795	308305	G1	4.36132
chr9	322895	381905	G1	3.90107
chr9	833095	938105	G1	3.36639
chr9	942195	1000005	G1	2.03714
chr9	1022796	1045205	G1	2.98848
chr9	10601295	10619405	G1	2.83956
chr9	16395095	16438305	G1	4.50896
chr9	16585695	16646805	G1	2.64321
chr9	16845695	16875805	G1	2.15629
chr9	21377695	21410205	G1	2.58963
chr9	21541395	21582505	G1	1.25169
chr9	21776095	21803805	G1	2.53875
chr9	21949295	22014405	G1	1.23062
chr9	29208795	29224805	G1	2.78471
chr9	33173595	33230705	G1	2.43216
chr9	33484895	33556505	G1	2.82556
chr9	33672095	33685005	G1	5.16297
chr9	33711695	33723005	G1	2.41292
chr9	33745595	33763805	G1	2.27977
chr9	34623095	34632105	G1	1.03432
chr9	34971396	34980305	G1	5.3727
chr9	35445095	35446204	G1	4.87352
chr9	36998395	37080805	G1	1.83671
chr9	37619996	37626705	G1	3.88199
chr9	39815695	39824505	G1	3.85611
chr9	40650795	40672505	G1	1.70529
chr9	41262595	41297205	G1	2.82168
chr9	62825895	62891105	G1	2.94206
chr9	64766095	64785105	G1	1.38337
chr9	65250995	65284605	G1	1.95249
chr9	65644295	65656305	G1	2.62846
chr9	65771796	65774305	G1	3.53572
chr9	68301695	68372305	G1	2.07327
chr9	68689095	68700004	G1	4.36528
chr9	68715696	68722205	G1	4.32932
chr9	69316195	69367805	G1	2.63334
chr9	70411095	70426805	G1	1.41306
chr9	76994395	77064705	G1	1.86326
chr9	77109095	77125805	G1	4.05515
chr9	77126495	77178505	G1	3.09933
chr9	79235195	79335305	G1	3.37148
chr9	79338695	79373705	G1	4.05276
chr9	79956995	79967805	G1	4.41431
chr9	81688795	81697005	G1	1.2823
chr9	82466495	82500605	G1	4.77083
chr9	83055695	83058504	G1	3.44364
chr9	84117095	84123505	G1	3.80311
chr9	84126096	84147905	G1	2.15679
chr9	84175595	84178405	G1	3.60324
chr9	84249295	84315305	G1	4.27495
chr9	84673596	84675205	G1	2.38791
chr9	85273895	85278604	G1	4.17101
chr9	85785495	85797205	G1	3.56412
chr9	88099095	88107805	G1	4.38606
chr9	88140395	88161905	G1	4.26457
chr9	88175495	88194905	G1	4.44233
chr9	89701495	89714405	G1	3.32635
chr9	92786295	92829705	G1	1.5748
chr9	93939895	93968005	G1	2.08422
chr9	97036795	97046405	G1	2.85241
chr9	97082395	97098405	G1	4.25647
chr9	97816495	97865605	G1	2.22819
chr9	97921395	97954105	G1	3.68687
chr9	105676495	105696005	G1	3.83399
chr9	109495795	109541305	G1	3.58807
chr9	109623595	109658505	G1	4.3964
chr9	109664895	109698305	G1	4.42444
chr9	109708295	109781505	G1	4.42478
chr9	113095196	113096405	G1	4.17236
chr9	114097295	114109205	G1	2.23048
chr9	114504495	114578405	G1	3.68161
chr9	116144495	116163205	G1	3.45262
chr9	121287795	121290405	G1	3.03036
chr9	121331895	121413005	G1	1.69459
chr9	121496695	121508205	G1	2.81123
chr9	122205695	122237005	G1	1.12071
chr9	122620995	122622705	G1	4.53896
chr9	123974895	124012205	G1	1.22382
chr9	124151595	124188305	G1	2.60305
chr9	124498595	124508105	G1	1.49495
chr9	126247595	126272405	G1	2.55837
chr9	126509795	126540905	G1	1.52451
chr9	126597895	126658805	G1	2.14006
chr9	126771195	126795805	G1	3.20578
chr9	127770495	127772405	G1	5.56951
chr9	128139496	128141105	G1	3.54322
chr9	130649895	130673105	G1	1.52779
chr9	131750895	131752604	G1	3.7299
chr9	132173296	132176405	G1	4.67488
chr9	132406795	132434605	G1	2.65289
chr9	132574295	132596505	G1	1.27294
chr9	133167995	133189505	G1	3.73191
chr9	133741995	133756205	G1	3.64578
chr9	134067595	134075105	G1	3.54501
chr9	135450995	135456505	G1	4.54683
chr9	136776295	136785805	G1	1.98434
chr10	30095	35005	G1	3.4156
chr10	1793895	1796005	G1	4.16576
chr10	1911795	1931805	G1	4.32842
chr10	2769795	2777605	G1	3.79469
chr10	3171895	3190705	G1	3.55366
chr10	5970895	5989205	G1	3.22393
chr10	6033095	6090005	G1	3.72768
chr10	6401195	6420805	G1	3.57358
chr10	6631095	6734505	G1	3.24235
chr10	7410095	7443505	G1	2.20295
chr10	8022095	8072005	G1	1.48659
chr10	13422495	13441105	G1	2.81009
chr10	13532995	13587905	G1	3.24243
chr10	14179495	14181405	G1	2.76507
chr10	17284195	17301305	G1	3.75515
chr10	17302795	17338405	G1	4.23671
chr10	17426995	17486005	G1	3.01702
chr10	22310895	22328205	G1	2.26476
chr10	22333195	22403805	G1	1.63603
chr10	22408795	22457805	G1	2.49678
chr10	22458695	22502105	G1	2.81295
chr10	22503395	22520305	G1	3.92006
chr10	23023895	23042005	G1	3.81384
chr10	25930695	25943405	G1	3.29342
chr10	26560595	26572005	G1	2.40402
chr10	27711595	27766605	G1	2.65742
chr10	28209695	28264605	G1	4.32338
chr10	28268995	28309905	G1	4.39801
chr10	36779595	36790705	G1	2.96527
chr10	43291295	43306005	G1	4.31185
chr10	50717895	50739405	G1	3.81074
chr10	50981795	51007205	G1	4.48651
chr10	51060295	51086605	G1	3.9758
chr10	60711795	60751705	G1	2.54686
chr10	62268195	62276205	G1	3.86821
chr10	66925395	66930705	G1	3.42245
chr10	70280095	70285905	G1	1.87754
chr10	71081495	71083905	G1	4.32937
chr10	71141396	71144405	G1	3.65362
chr10	71200295	71219405	G1	2.8731
chr10	71402496	71407605	G1	4.79126
chr10	73346995	73359505	G1	3.00879
chr10	77631195	77642405	G1	3.14101
chr10	79874895	79918505	G1	3.81511
chr10	87401095	87432305	G1	4.44148
chr10	89200895	89211705	G1	2.10897
chr10	89525295	89541605	G1	3.24469
chr10	90853395	90868205	G1	2.52469
chr10	91380395	91390805	G1	2.62954
chr10	92678095	92744305	G1	1.8165
chr10	92766195	92767604	G1	3.62756
chr10	93606196	93613505	G1	4.55967
chr10	96088995	96129805	G1	2.60877
chr10	96387995	96391504	G1	4.66588
chr10	96444995	96457705	G1	3.36533
chr10	96509895	96514905	G1	2.17573
chr10	98121696	98123205	G1	3.18964
chr10	99227795	99240105	G1	1.86433
chr10	99443595	99461805	G1	3.2984
chr10	99511195	99570405	G1	1.43123
chr10	99649795	99660405	G1	3.47475
chr10	100436295	100482905	G1	3.70186
chr10	100651095	100667304	G1	2.04223
chr10	100706495	100767905	G1	1.81707
chr10	101071795	101166005	G1	1.96713
chr10	101180895	101255105	G1	1.51234
chr10	101704495	101714105	G1	1.26028
chr10	101743095	101749504	G1	3.34024
chr10	102226395	102229705	G1	4.10432
chr10	102416296	102418205	G1	2.83989
chr10	104218295	104233405	G1	4.43926
chr10	110546795	110560105	G1	3.14949
chr10	112383495	112413405	G1	4.11196
chr10	114765295	114779305	G1	2.58895
chr10	117113595	117175905	G1	1.79303
chr10	117524895	117561305	G1	1.89841
chr10	117718395	117743005	G1	3.2067
chr10	118229395	118231704	G1	4.23338
chr10	118403395	118417405	G1	4.39072
chr10	118610395	118626705	G1	4.87097
chr10	118918295	118919704	G1	4.18666
chr10	120816096	120820605	G1	2.27892
chr10	123129395	123155505	G1	1.32717
chr10	124015595	124050605	G1	4.38806
chr10	124061695	124100105	G1	3.55792
chr10	124417895	124462605	G1	1.96223
chr10	127724095	127740005	G1	2.45789
chr10	127753095	127799405	G1	4.0254
chr10	129368495	129373805	G1	3.35501
chr10	129405895	129408504	G1	3.08645
chr10	129879795	129908605	G1	4.39902
chr10	129941695	129977105	G1	2.02069
chr11	406995	409704	G1	4.98583
chr11	1788095	1832105	G1	3.46304
chr11	2282395	2283704	G1	2.99926
chr11	2332695	2334304	G1	3.43828
chr11	2853395	2873905	G1	2.51234
chr11	7683995	7686605	G1	3.93185
chr11	8044895	8054005	G1	3.26055
chr11	8166095	8170805	G1	1.9092
chr11	12093295	12113405	G1	4.00148
chr11	13238795	13240604	G1	4.33795
chr11	13264595	13292805	G1	1.89211
chr11	14966295	14983605	G1	2.73986
chr11	17733596	17734905	G1	3.8583
chr11	18012095	18050405	G1	3.53428
chr11	18232295	18240805	G1	4.48472
chr11	20132295	20169105	G1	1.60313
chr11	20186595	20216705	G1	2.85901
chr11	20242995	20355205	G1	2.64664
chr11	20593395	20612505	G1	2.20667
chr11	27692495	27707305	G1	2.2946
chr11	27882495	27890905	G1	4.51457
chr11	30010695	30017105	G1	3.62784
chr11	30478895	30495905	G1	5.16074
chr11	30580295	30596005	G1	3.30796
chr11	32393695	32451605	G1	2.65593
chr11	33773295	33854805	G1	1.76963
chr11	35406795	35426805	G1	1.91234
chr11	35565896	35573505	G1	4.12181
chr11	43564595	43603005	G1	2.02065
chr11	43616895	43645205	G1	2.39332
chr11	44287695	44366705	G1	2.20032
chr11	44710895	44722404	G1	4.43336
chr11	44822195	44843805	G1	4.53824
chr11	45826495	45848405	G1	3.38569
chr11	61651795	61657205	G1	2.3881
chr11	62205996	62208304	G1	5.02967
chr11	64933395	64970605	G1	3.83232
chr11	64977995	64983805	G1	4.11629
chr11	65139495	65147805	G1	3.51185
chr11	65780195	65819305	G1	1.97892
chr11	66375395	66411305	G1	3.80055
chr11	66728095	66729504	G1	1.93732
chr11	67553395	67584905	G1	3.29302
chr11	69517996	69519205	G1	3.1034
chr11	69597995	69629905	G1	2.82882
chr11	69758695	69797105	G1	3.73838
chr11	69992196	70004805	G1	3.31256
chr11	75642295	75682505	G1	4.06837
chr11	83133395	83158105	G1	3.93179
chr11	92220995	92230905	G1	4.46721
chr11	94686295	94725505	G1	4.41311
chr11	96423595	96454105	G1	3.5024
chr11	99015395	99027905	G1	3.82379
chr11	101121495	101133705	G1	1.6698
chr11	103093695	103106005	G1	4.05894
chr11	107578095	107668605	G1	3.68648
chr11	107678395	107735005	G1	4.2512
chr11	107859795	107863805	G1	2.93326
chr11	107912895	107915205	G1	3.83293
chr11	110708795	110716505	G1	0.165995
chr11	111489895	111543105	G1	2.39521
chr11	113323395	113331205	G1	4.09612
chr11	113895095	113927905	G1	3.45288
chr11	113968695	113969904	G1	4.79729
chr11	114094695	114267305	G1	2.16023
chr11	114307595	114323305	G1	4.82999
chr11	115077095	115078905	G1	4.70523
chr11	115928995	115930905	G1	4.90259
chr11	118126095	118137104	G1	4.54031
chr11	118206495	118226805	G1	4.29374
chr11	118251495	118252604	G1	3.20013
chr11	120155996	120157905	G1	3.75243
chr11	121254095	121287605	G1	3.04031
chr11	122956395	123010604	G1	2.39677
chr11	123350995	123386505	G1	4.34243
chr11	124715095	124723605	G1	2.04318
chr11	124874696	124875805	G1	4.76565
chr11	125902795	126076805	G1	3.46508
chr11	128654595	128703205	G1	2.57329
chr11	129347695	129413205	G1	1.95377
chr11	129714096	129716105	G1	3.8474
chr11	129739696	129742304	G1	3.87073
chr11	130048695	130065405	G1	1.86094
chr12	62895	88405	G1	3.05582
chr12	94995	104405	G1	3.90594
chr12	251995	274205	G1	3.82199
chr12	1540696	1542805	G1	1.05492
chr12	4258995	4276405	G1	0.891956
chr12	4731995	4734005	G1	3.13397
chr12	5423495	5452605	G1	3.67278
chr12	6294895	6296205	G1	3.42491
chr12	6472795	6488705	G1	4.73417
chr12	10715895	10780605	G1	3.84874
chr12	11505595	11541605	G1	3.90778
chr12	15561695	15563205	G1	5.79836
chr12	20363095	20384305	G1	3.00675
chr12	21933195	21944705	G1	1.60757
chr12	26113895	26133405	G1	2.82402
chr12	27945195	27986005	G1	0.589031
chr12	31161496	31163105	G1	4.73973
chr12	31323695	31338705	G1	0.856819
chr12	45030495	45057205	G1	3.42347
chr12	46779095	46845605	G1	3.74249
chr12	47903495	47941505	G1	3.74846
chr12	47993495	48021105	G1	3.08764
chr12	48104995	48120305	G1	3.50946
chr12	48455795	48459805	G1	4.3056
chr12	48851495	48853305	G1	1.68824
chr12	48855695	48867005	G1	3.76185
chr12	48901396	48903105	G1	4.18881
chr12	48965595	48988505	G1	1.68015
chr12	49845695	49860105	G1	3.15475
chr12	51579695	51582104	G1	3.76769
chr12	51743396	51745005	G1	1.28043
chr12	52084195	52119505	G1	3.09143
chr12	53087395	53092105	G1	3.47749
chr12	53729995	53731304	G1	3.5013
chr12	53905095	54051405	G1	1.02383
chr12	54121395	54122604	G1	2.85034
chr12	54146095	54154805	G1	4.77194
chr12	54165095	54180205	G1	2.18164
chr12	54184895	54187704	G1	2.55679
chr12	57213195	57224805	G1	1.01815
chr12	57460595	57485605	G1	2.32636
chr12	64758595	64844505	G1	2.2263
chr12	64886495	64931305	G1	4.16295
chr12	65042995	65170405	G1	3.76338
chr12	65267095	65314905	G1	3.40038
chr12	65487495	65537605	G1	3.29021
chr12	65699895	65776505	G1	1.89305
chr12	66214896	66218205	G1	4.38637
chr12	67067995	67092305	G1	3.7418
chr12	67200696	67220305	G1	4.74143
chr12	68157795	68167705	G1	4.79135
chr12	68195495	68234705	G1	4.43362
chr12	69277495	69297005	G1	3.66377
chr12	70357495	70376405	G1	1.50549
chr12	71800795	71816805	G1	4.84252
chr12	85259395	85311505	G1	2.44267
chr12	93562995	93617005	G1	1.67821
chr12	94858695	94881105	G1	2.50041
chr12	95781395	95808505	G1	1.82084
chr12	95942195	95947305	G1	3.53984
chr12	98882595	98900705	G1	3.18864
chr12	101195795	101205204	G1	4.68166
chr12	105279195	105295605	G1	3.59102
chr12	106208695	106213505	G1	3.18348
chr12	106757495	106759005	G1	1.49799
chr12	109299995	109333405	G1	1.70455
chr12	109413296	109414805	G1	4.49164
chr12	111012095	111043905	G1	3.03602
chr12	111248895	111254005	G1	3.38434
chr12	111256095	111257305	G1	4.84233
chr12	111815595	111835805	G1	3.45042
chr12	112693495	112703205	G1	4.31273
chr12	112729795	112731904	G1	4.4699
chr12	113454295	113455904	G1	4.21214
chr12	114429695	114460905	G1	4.7191
chr12	114662695	114707205	G1	2.53967
chr12	116877495	116888805	G1	2.09286
chr12	119962395	120013505	G1	3.80727
chr12	120626095	120654505	G1	2.08942
chr12	131073796	131085605	G1	4.38871
chr13	20189595	20207505	G1	2.01546
chr13	20228695	20235305	G1	4.10544
chr13	23909695	23947905	G1	2.58147
chr13	23972795	23988005	G1	1.47767
chr13	24022895	24043105	G1	1.91908
chr13	24528995	24547805	G1	3.05811
chr13	25167595	25175605	G1	2.80479
chr13	25711295	25713505	G1	5.22748
chr13	27902895	27932905	G1	1.56759
chr13	27950595	27995105	G1	2.22141
chr13	28093095	28103605	G1	2.84081
chr13	29425295	29433305	G1	1.79406
chr13	36428595	36435605	G1	1.70748
chr13	36670595	36688305	G1	3.45454
chr13	36701996	36706605	G1	4.96171
chr13	37874196	37875805	G1	3.79704
chr13	51179195	51192705	G1	3.87524
chr13	71514495	71540505	G1	4.75477
chr13	71557195	71570005	G1	4.62432
chr13	71575695	71595505	G1	5.08663
chr13	78579395	78611605	G1	0.936979
chr13	91304595	91348905	G1	2.78183
chr13	96069295	96105805	G1	2.44472
chr13	99655195	99696405	G1	1.56214
chr13	99731195	99750105	G1	3.20053
chr13	99839895	99930005	G1	3.18765
chr13	99932595	100017605	G1	0.990965
chr13	102404996	102407205	G1	4.53735
chr13	106619795	106627405	G1	3.23634
chr13	106897895	106913805	G1	3.74368
chr13	111446096	111448904	G1	3.63421
chr13	111475096	111477304	G1	4.82122
chr13	111527295	111543605	G1	2.8857
chr13	111594395	111656905	G1	3.29778
chr13	111862195	111895405	G1	4.27119
chr13	112216195	112221705	G1	2.03582
chr13	112605295	112606504	G1	1.46765
chr13	113750995	113796005	G1	3.48528
chr13	113862295	113876905	G1	2.67854
chr13	113884195	113929905	G1	3.31062
chr14	20625695	20664105	G1	3.8426
chr14	20916595	20960305	G1	4.40276
chr14	22588395	22599505	G1	2.61537
chr14	23171895	23191505	G1	2.06929
chr14	23202795	23213105	G1	2.92859
chr14	23232795	23265505	G1	2.89737
chr14	24382495	24408905	G1	4.18345
chr14	28712595	28812505	G1	1.85003
chr14	30377995	30409305	G1	4.3451
chr14	35499295	35537405	G1	2.43342
chr14	36480495	36538204	G1	1.63354
chr14	36625795	36686105	G1	1.76506
chr14	37571895	37613105	G1	1.16465
chr14	50542395	50591605	G1	2.09739
chr14	52551695	52560205	G1	1.08602
chr14	53942195	53966405	G1	2.53628
chr14	56719295	56837805	G1	2.08992
chr14	57049896	57051405	G1	4.4505
chr14	58144295	58154805	G1	2.9109
chr14	60343195	60369205	G1	1.20775
chr14	60453395	60479405	G1	2.99169
chr14	60480395	60522705	G1	1.27006
chr14	60618695	60667505	G1	-0.786378
chr14	62126095	62133305	G1	2.39684
chr14	63001895	63019305	G1	4.91983
chr14	63025495	63027704	G1	4.32984
chr14	64285595	64299605	G1	2.62725
chr14	64851396	64915405	G1	3.46814
chr14	69150995	69192105	G1	3.56802
chr14	69504895	69561704	G1	3.98622
chr14	70633995	70662105	G1	3.0114
chr14	72887295	72898305	G1	3.02728
chr14	74211495	74256605	G1	2.23054
chr14	74379895	74382304	G1	4.50161
chr14	74476495	74494705	G1	3.10737
chr14	74846395	74864005	G1	4.40197
chr14	76352295	76390405	G1	2.48813
chr14	85527995	85537105	G1	3.63564
chr14	90049995	90077105	G1	2.3194
chr14	90115595	90117205	G1	3.65002
chr14	90331095	90340105	G1	3.20513
chr14	91941995	91953105	G1	1.51278
chr14	93539495	93554505	G1	4.01021
chr14	93603895	93626905	G1	4.51267
chr14	93833995	93863605	G1	5.14074
chr14	94162895	94187905	G1	2.77509
chr14	94662395	94678305	G1	5.0775
chr14	94740495	94815205	G1	3.09022
chr14	94880595	94890304	G1	5.16756
chr14	94909796	94924605	G1	4.73233
chr14	94956495	94988205	G1	4.92668
chr14	101662595	101664805	G1	4.62646
chr14	103926495	103977705	G1	3.64595
chr14	105024095	105047105	G1	2.02742
chr14	105094195	105110905	G1	4.06537
chr15	20569195	20594105	G1	3.72819
chr15	22433696	22436305	G1	4.65724
chr15	23134995	23146205	G1	4.02172
chr15	28395196	28396705	G1	4.17272
chr15	29553995	29558505	G1	4.74034
chr15	29566195	29577605	G1	2.01791
chr15	30140595	30149105	G1	2.88686
chr15	31533895	31552205	G1	4.64985
chr15	31761095	31772005	G1	4.00741
chr15	32700595	32740805	G1	2.30361
chr15	32742995	32775505	G1	3.42659
chr15	33627495	33653705	G1	4.49314
chr15	34438795	34486105	G1	4.17146
chr15	34489095	34522405	G1	3.02
chr15	34598195	34624205	G1	3.91146
chr15	34708295	34716505	G1	4.74895
chr15	39355795	39370205	G1	2.7831
chr15	41159495	41186705	G1	4.06432
chr15	41201795	41232105	G1	2.70353
chr15	41971695	41979405	G1	1.79723
chr15	48181695	48200405	G1	3.88559
chr15	51087595	51110205	G1	2.69391
chr15	51742495	51759005	G1	2.1388
chr15	52679495	52687905	G1	3.33036
chr15	52768495	52813805	G1	1.27886
chr15	53639595	53641504	G1	3.22166
chr15	58008895	58018605	G1	3.64485
chr15	58033295	58116905	G1	2.99122
chr15	59433195	59438305	G1	2.63343
chr15	59763195	59768205	G1	2.61427
chr15	62058995	62075705	G1	0.456065
chr15	62150695	62184004	G1	2.23491
chr15	62270195	62304105	G1	2.85741
chr15	63034595	63049405	G1	0.839574
chr15	68260495	68266805	G1	1.62041
chr15	68753195	68772605	G1	2.85333
chr15	68838295	68856105	G1	1.84709
chr15	68865295	68866704	G1	2.97132
chr15	70463395	70464704	G1	2.65603
chr15	70755395	70767005	G1	4.05378
chr15	74106395	74132805	G1	2.43283
chr15	74327295	74375105	G1	3.13963
chr15	74539895	74570505	G1	2.5531
chr15	75763695	75827005	G1	3.10596
chr15	75941995	75967205	G1	4.2421
chr15	76030795	76088905	G1	3.41298
chr15	76310495	76348105	G1	1.68845
chr15	77906295	77907504	G1	5.7815
chr15	80243295	80262905	G1	1.5422
chr15	81103695	81150205	G1	4.62673
chr15	81609095	81617805	G1	4.76836
chr15	83246295	83293805	G1	2.26571
chr15	83355895	83380705	G1	3.72758
chr15	83642895	83657305	G1	4.42251
chr15	88586395	88590304	G1	4.24811
chr15	89719696	89724005	G1	4.16753
chr15	91094695	91130505	G1	4.03466
chr15	92284795	92286804	G1	4.14477
chr15	92439696	92441005	G1	4.83637
chr15	96402395	96439505	G1	0.951581
chr15	98515895	98649405	G1	2.1479
chr15	100874495	100888505	G1	2.24026
chr15	100890795	100892405	G1	3.04098
chr15	101897195	101915105	G1	3.66211
chr15	101918795	101920404	G1	3.88989
chr16	178996	181505	G1	2.49114
chr16	1844595	1925405	G1	2.46916
chr16	2339695	2424205	G1	2.55624
chr16	2651795	2661205	G1	1.78787
chr16	2785795	2801505	G1	2.71158
chr16	2988595	3057105	G1	2.04339
chr16	3058395	3097705	G1	2.95927
chr16	3164995	3186305	G1	2.07295
chr16	12905296	12907505	G1	6.1624
chr16	14806896	14810805	G1	3.91214
chr16	21269095	21301805	G1	3.61273
chr16	24585295	24613005	G1	3.19073
chr16	28005895	28018805	G1	4.23233
chr16	31263296	31264904	G1	4.72365
chr16	31369495	31396605	G1	4.32893
chr16	32103595	32120005	G1	1.52799
chr16	32808895	32817705	G1	1.41625
chr16	33049295	33063005	G1	1.81463
chr16	49847995	49855705	G1	1.59353
chr16	53543695	53549605	G1	2.48302
chr16	54166895	54189805	G1	1.21994
chr16	54501095	54515505	G1	1.96805
chr16	54535595	54552105	G1	2.90413
chr16	56184095	56199105	G1	2.02662
chr16	57535295	57561605	G1	3.12993
chr16	57577195	57592405	G1	3.2554
chr16	58233395	58248805	G1	4.07151
chr16	62026895	62040905	G1	4.19732
chr16	70821696	70823005	G1	2.94633
chr16	71570195	71579105	G1	4.32871
chr16	71979195	72001405	G1	3.815
chr16	72893995	72985605	G1	3.24924
chr16	72988595	73080305	G1	2.33344
chr16	77427895	77439705	G1	5.13282
chr16	77785095	77795605	G1	3.71713
chr16	80862795	80884405	G1	4.22822
chr16	81436195	81445105	G1	1.77321
chr16	81770595	81796605	G1	3.86973
chr16	81824995	81859305	G1	4.75284
chr16	81861095	81890805	G1	5.08088
chr16	82015795	82025705	G1	4.78503
chr16	82425795	82442805	G1	4.73789
chr16	82575496	82580805	G1	3.82091
chr16	84144195	84168905	G1	1.7613
chr16	85850196	85852005	G1	4.6029
chr16	86114495	86117105	G1	5.45546
chr16	86183895	86205205	G1	2.99943
chr16	86277395	86318105	G1	3.60949
chr16	86485495	86529505	G1	2.02602
chr16	86562795	86574605	G1	1.49863
chr16	88932595	88934104	G1	4.98772
chr16	90055095	90067905	G1	4.39523
chr17	1200295	1241705	G1	2.65753
chr17	1297795	1319705	G1	3.73721
chr17	3473695	3508805	G1	4.39842
chr17	4658495	4669705	G1	3.65782
chr17	4739095	4782205	G1	3.08043
chr17	6654695	6660105	G1	3.41467
chr17	6824795	6850005	G1	2.34506
chr17	7259395	7303705	G1	2.56827
chr17	7305995	7308505	G1	1.37675
chr17	7335695	7347805	G1	2.61076
chr17	8050595	8077405	G1	2.50787
chr17	15322495	15354905	G1	2.31931
chr17	16580095	16596205	G1	2.65451
chr17	16653095	16688505	G1	2.98237
chr17	16693095	16737705	G1	3.79309
chr17	18408095	18426505	G1	2.35825
chr17	18446495	18482005	G1	2.45864
chr17	18541795	18558305	G1	4.07831
chr17	18562895	18622505	G1	3.97097
chr17	18816195	18848505	G1	3.95102
chr17	20002595	20014105	G1	3.22331
chr17	20325595	20348305	G1	3.80708
chr17	20472095	20495005	G1	2.50299
chr17	20825295	20881105	G1	3.17642
chr17	20885395	20937005	G1	3.83669
chr17	20943895	20971605	G1	3.54349
chr17	28995895	28997104	G1	5.03144
chr17	30226195	30239705	G1	2.45546
chr17	32086795	32099605	G1	2.73752
chr17	35228395	35231005	G1	5.00023
chr17	35476295	35506705	G1	1.91364
chr17	35534295	35536304	G1	4.05775
chr17	35774795	35802605	G1	2.03907
chr17	36651096	36652205	G1	5.0312
chr17	36917495	36950305	G1	1.34628
chr17	37642195	37671805	G1	3.71653
chr17	37727196	37771505	G1	2.71329
chr17	38008895	38011105	G1	5.65238
chr17	38931395	38994705	G1	4.19175
chr17	39018195	39046505	G1	3.93602
chr17	39162395	39168605	G1	2.9389
chr17	39591495	39623305	G1	2.22046
chr17	39729595	39819905	G1	3.21471
chr17	39840495	39849805	G1	3.55219
chr17	39851495	39905205	G1	2.65042
chr17	39940295	39981905	G1	3.71813
chr17	40621796	40623505	G1	4.80063
chr17	40650295	40721305	G1	3.67539
chr17	40944395	40955005	G1	4.26808
chr17	41727695	41739605	G1	2.12725
chr17	42897795	42928405	G1	3.98815
chr17	43703995	43705204	G1	5.23761
chr17	43777595	43798205	G1	3.00234
chr17	43832595	43879605	G1	4.29102
chr17	43895195	43945604	G1	3.75501
chr17	43992195	44008305	G1	2.52612
chr17	45425095	45433705	G1	4.93452
chr17	46266295	46280505	G1	2.65206
chr17	47796896	47804805	G1	4.87222
chr17	47842395	47887105	G1	2.57535
chr17	48023795	48042005	G1	2.04516
chr17	48127395	48231105	G1	2.73051
chr17	48282495	48317905	G1	2.93966
chr17	48540095	48661005	G1	1.73648
chr17	48697495	48763705	G1	2.06513
chr17	48950495	49055105	G1	2.56548
chr17	49232096	49237305	G1	4.84857
chr17	49525395	49544405	G1	3.38715
chr17	49928495	50009805	G1	2.7047
chr17	50557195	50569205	G1	1.99353
chr17	50627495	50640105	G1	2.9848
chr17	51565595	51567105	G1	2.19833
chr17	55420995	55429705	G1	3.04179
chr17	55781095	55817305	G1	1.60754
chr17	56014995	56022205	G1	4.91877
chr17	56965695	56992805	G1	3.68845
chr17	57067595	57081105	G1	4.11943
chr17	58051996	58058005	G1	3.58072
chr17	58064395	58083405	G1	3.95
chr17	58144796	58146904	G1	3.20287
chr17	58250696	58320405	G1	4.14728
chr17	58374495	58404505	G1	4.52014
chr17	58406895	58448705	G1	3.9051
chr17	58450595	58484805	G1	4.70333
chr17	59520795	59561705	G1	4.46513
chr17	59573095	59600705	G1	3.15153
chr17	59967495	60012305	G1	3.41576
chr17	60134695	60156105	G1	2.52715
chr17	61394395	61410005	G1	2.66312
chr17	61412095	61415704	G1	4.41894
chr17	61438495	61475705	G1	2.25222
chr17	61501995	61618505	G1	3.77787
chr17	61637895	61649805	G1	3.94224
chr17	61651895	61667205	G1	3.49075
chr17	62280195	62300905	G1	4.67135
chr17	62365595	62398005	G1	5.06521
chr17	63499495	63509805	G1	4.2266
chr17	68186995	68207505	G1	2.20994
chr17	68438895	68464005	G1	4.60395
chr17	68591895	68605805	G1	2.78258
chr17	73157995	73170405	G1	2.49883
chr17	74634695	74644005	G1	5.14296
chr17	79796295	79811305	G1	1.68614
chr17	80401295	80415805	G1	4.04823
chr17	80459695	80463104	G1	4.34601
chr17	80491196	80492605	G1	4.42673
chr17	81001795	81008205	G1	1.44058
chr18	856295	868305	G1	2.61458
chr18	894295	924805	G1	2.04536
chr18	2837495	2852905	G1	0.136028
chr18	6414795	6421004	G1	2.64417
chr18	12047795	12054205	G1	3.94161
chr18	12092295	12132405	G1	3.26442
chr18	22139595	22218805	G1	2.2763
chr18	22337695	22387205	G1	3.48278
chr18	22425096	22427905	G1	4.63217
chr18	22543795	22579405	G1	3.88219
chr18	22582995	22596205	G1	4.46917
chr18	25191895	25216005	G1	4.26728
chr18	25246895	25264605	G1	3.63917
chr18	25310295	25380805	G1	2.46463
chr18	37572796	37574605	G1	6.23532
chr18	48402495	48433005	G1	2.91465
chr18	50286795	50327805	G1	3.83104
chr18	57422395	57445105	G1	1.05987
chr18	59261695	59315305	G1	1.80948
chr18	59894095	59913105	G1	4.37276
chr18	62312395	62340905	G1	1.15979
chr19	850096	851605	G1	2.57841
chr19	1769696	1772704	G1	2.77226
chr19	2965095	3036905	G1	1.70331
chr19	4740696	4743704	G1	4.5004
chr19	5737695	5749705	G1	2.83226
chr19	5846595	5861405	G1	3.18666
chr19	6604895	6613305	G1	3.53825
chr19	10508195	10542705	G1	2.20163
chr19	11425996	11427905	G1	3.47158
chr19	11479295	11483205	G1	5.91384
chr19	14881395	14885305	G1	4.97569
chr19	17029996	17031605	G1	4.41454
chr19	17452695	17465105	G1	1.16898
chr19	17507095	17508505	G1	2.06075
chr19	17579095	17606205	G1	2.7446
chr19	18595995	18625105	G1	2.09091
chr19	18635295	18637905	G1	4.32998
chr19	29828195	29845905	G1	3.87327
chr19	32674295	32685605	G1	2.70933
chr19	33227996	33232105	G1	3.28194
chr19	33335995	33353405	G1	3.8792
chr19	33831795	33847805	G1	4.52488
chr19	33853295	33861705	G1	4.19092
chr19	38355495	38362905	G1	2.94732
chr19	39206196	39208405	G1	4.10413
chr19	39277896	39280405	G1	4.37999
chr19	43356995	43378405	G1	3.74739
chr19	44801295	44810205	G1	2.63968
chr19	44820295	44839705	G1	3.24287
chr19	45192295	45245705	G1	2.71583
chr19	45590295	45608405	G1	1.85398
chr19	45862195	45872305	G1	1.66879
chr19	46040395	46059905	G1	3.05352
chr19	46100495	46130905	G1	3.79943
chr19	46143895	46160205	G1	3.90017
chr19	46184695	46197105	G1	4.59463
chr19	47018495	47036505	G1	0.807569
chr19	47884195	47888905	G1	4.35438
chr19	49410195	49444805	G1	1.83137
chr19	50730195	50747505	G1	2.92121
chr19	50757296	50770905	G1	4.1616
chr19	50773695	50784605	G1	3.05037
chr19	54384195	54392905	G1	3.24905
chr19	55116195	55152105	G1	2.2452
chr19	55155395	55188805	G1	2.95256
chr20	715595	719104	G1	4.95586
chr20	1223495	1249205	G1	3.09597
chr20	1261496	1267805	G1	2.96456
chr20	1393595	1405805	G1	3.31923
chr20	1471795	1473605	G1	5.12837
chr20	2538795	2541304	G1	3.71576
chr20	2563196	2582905	G1	4.64866
chr20	4217895	4227105	G1	3.51058
chr20	8081195	8103205	G1	3.7783
chr20	13201195	13232405	G1	3.16591
chr20	18039395	18080605	G1	2.68791
chr20	21089895	21092504	G1	2.90478
chr20	21390395	21409105	G1	1.14184
chr20	32005095	32110605	G1	3.72665
chr20	33291095	33304105	G1	4.69633
chr20	34170695	34206605	G1	2.66989
chr20	34212595	34221705	G1	3.54609
chr20	34827095	34842805	G1	3.82153
chr20	35222795	35232805	G1	3.37622
chr20	36089895	36094905	G1	1.68077
chr20	37666195	37667504	G1	3.91659
chr20	37690296	37692005	G1	4.53615
chr20	38665295	38666805	G1	4.84971
chr20	44875696	44879305	G1	2.58023
chr20	46088895	46115705	G1	3.9092
chr20	46412295	46434805	G1	2.72527
chr20	47919195	47924805	G1	4.08018
chr20	48458195	48462905	G1	4.23848
chr20	48498095	48500804	G1	4.73323
chr20	49312295	49329905	G1	2.49603
chr20	54163295	54187005	G1	2.81658
chr20	54465695	54480105	G1	1.87652
chr20	58215495	58237705	G1	3.14749
chr20	58847596	58849104	G1	3.88961
chr20	58930595	58968005	G1	3.3376
chr20	59046795	59093305	G1	2.83534
chr20	62960195	62962405	G1	5.04549
chr20	63816195	63837105	G1	2.41379
chr21	5717496	5718704	G1	5.39251
chr21	5730796	5732204	G1	4.15992
chr21	7569995	7571204	G1	4.87203
chr21	10441795	10471805	G1	2.70155
chr21	36662495	36733905	G1	1.41845
chr21	38642295	38677405	G1	3.79487
chr21	39610495	39620005	G1	2.35649
chr21	42216095	42228805	G1	4.74
chr21	42275995	42279505	G1	2.94885
chr21	42314896	42317404	G1	5.94411
chr21	42335996	42337605	G1	3.58479
chr21	42390695	42398505	G1	3.69993
chr21	42488096	42497505	G1	3.71758
chr21	42832095	42835405	G1	3.3307
chr21	44909496	44910604	G1	3.20057
chr21	46070595	46079205	G1	3.52917
chr22	20371695	20395005	G1	3.41336
chr22	21715395	21717705	G1	2.42515
chr22	22126495	22153905	G1	3.29172
chr22	25296096	25297404	G1	3.24906
chr22	25408695	25437405	G1	2.12671
chr22	29420695	29439405	G1	3.52969
chr22	30096795	30183205	G1	3.16231
chr22	32056595	32058404	G1	4.80049
chr22	32078996	32083005	G1	5.23188
chr22	32188595	32207205	G1	4.78821
chr22	32411395	32414104	G1	3.01259
chr22	33214796	33223405	G1	4.75272
chr22	36209895	36223005	G1	4.08907
chr22	36854095	36855304	G1	4.898
chr22	37431796	37432905	G1	3.78649
chr22	38515795	38607505	G1	3.50539
chr22	38868195	38902205	G1	3.23107
chr22	38906195	38919205	G1	3.93282
chr22	39105495	39124105	G1	3.66573
chr22	39149595	39171505	G1	2.76531
chr22	39542495	39544004	G1	5.74415
chr22	39801995	39939405	G1	4.85968
chr22	39966795	39981105	G1	4.08176
chr22	43361495	43373205	G1	3.29248
chr22	43566895	43579605	G1	5.22437
chr22	45369995	45410205	G1	3.55397
chr22	49842195	49854805	G1	1.48864
chr22	50529595	50565205	G1	2.0345
chrX	773095	780905	G1	3.72644
chrX	11661095	11662604	G1	4.73451
chrX	15179695	15196905	G1	4.55397
chrX	15334995	15342105	G1	4.29667
chrX	17830695	17871705	G1	3.65157
chrX	19106495	19127805	G1	2.48874
chrX	23327595	23340705	G1	2.54855
chrX	25003095	25029905	G1	0.668458
chrX	46903395	46912905	G1	0.821892
chrX	48862096	48863304	G1	4.26317
chrX	53315195	53338205	G1	1.65031
chrX	53451995	53474905	G1	1.78283
chrX	70438595	70440404	G1	4.57934
chrX	104245095	104250804	G1	5.14173
chrX	105811195	105836605	G1	1.28554
chrX	108719795	108744105	G1	2.86364
chrX	115487095	115507105	G1	3.77324
chrX	118964295	118975205	G1	2.06531
chrX	119269496	119271405	G1	4.80381
chrX	119979495	120024405	G1	2.22277
chrX	129931695	129941605	G1	1.65065
chrX	134158895	134201105	G1	4.08129
chrX	135097795	135112205	G1	2.9288
chrX	135208695	135219005	G1	4.86485
chrX	136483595	136497805	G1	3.11651
chrX	136584896	136587605	G1	4.19735
chrX	137016195	137058205	G1	2.98992
chrX	137416195	137433805	G1	1.9221
chrX	137543495	137584505	G1	2.51104
chrX	139567195	139591405	G1	4.39869
chrX	139601795	139621705	G1	3.74482
chrX	140501795	140509005	G1	0.829529
chrX	153197295	153223205	G1	4.01087
chrX	153656595	153668805	G1	2.66625
chrX	153824595	153861705	G1	2.69286
chrX	154096995	154123405	G1	3.22039
chrX	154277195	154339005	G1	2.49616
chrX	154725995	154756505	G1	1.87747
chrX	154783595	154822505	G1	2.18639
chr1	32995	70505	G2	4.31588
chr1	79495	129805	G2	4.23231
chr1	259395	298805	G2	4.40421
chr1	398295	399305	G2	4.96153
chr1	400495	429705	G2	3.95923
chr1	449995	484905	G2	4.25778
chr1	672695	680505	G2	3.94508
chr1	684995	721105	G2	4.24947
chr1	966095	986205	G2	2.28072
chr1	1115795	1121705	G2	1.29389
chr1	1443595	1456405	G2	2.17382
chr1	1574895	1591805	G2	2.34849
chr1	2527095	2533505	G2	4.72494
chr1	2618695	2632605	G2	3.67098
chr1	6243695	6245405	G2	2.42848
chr1	7082295	7111905	G2	4.23574
chr1	7699795	7709805	G2	4.22738
chr1	9127695	9137905	G2	2.18696
chr1	9648895	9656405	G2	2.84239
chr1	11431895	11447705	G2	4.03058
chr1	11565195	11572905	G2	4.00326
chr1	14196796	14206405	G2	2.72494
chr1	14241895	14270005	G2	3.82474
chr1	16793395	16797705	G2	2.89354
chr1	17174095	17186905	G2	3.32359
chr1	17192695	17202805	G2	4.65721
chr1	17279195	17299605	G2	4.25982
chr1	17321195	17341205	G2	4.08574
chr1	17358995	17394605	G2	4.62414
chr1	18610395	18618704	G2	4.90617
chr1	20479895	20489205	G2	3.27394
chr1	21394795	21432605	G2	3.0813
chr1	21479295	21487205	G2	2.7975
chr1	22135095	22146005	G2	3.03888
chr1	22203595	22222905	G2	3.67644
chr1	22355295	22371005	G2	4.35975
chr1	22542995	22577305	G2	3.38772
chr1	22608296	22610204	G2	4.08187
chr1	22941495	22960105	G2	2.58306
chr1	23208795	23222605	G2	2.09783
chr1	24583695	24644005	G2	2.78262
chr1	26033695	26038704	G2	3.09147
chr1	26144595	26156505	G2	2.4879
chr1	26353595	26366605	G2	2.65116
chr1	31590095	31620805	G2	3.73431
chr1	32870495	32872805	G2	3.46879
chr1	33190695	33212005	G2	2.959
chr1	34924595	34933405	G2	2.82759
chr1	35643995	35664305	G2	3.85224
chr1	35678795	35706005	G2	3.22439
chr1	36546595	36558205	G2	4.39533
chr1	37594695	37678205	G2	3.3299
chr1	38291995	38324705	G2	3.30096
chr1	39668195	39702605	G2	3.70604
chr1	42386096	42393805	G2	2.58619
chr1	43128095	43157605	G2	3.75922
chr1	43171695	43191205	G2	3.93984
chr1	43195495	43227305	G2	4.00086
chr1	44105495	44137705	G2	4.15313
chr1	44452996	44473305	G2	3.28016
chr1	44474795	44487905	G2	4.46423
chr1	44557395	44590005	G2	4.57844
chr1	44591495	44619205	G2	4.94467
chr1	45486495	45491505	G2	2.51102
chr1	46456195	46509005	G2	2.44575
chr1	47456096	47467105	G2	4.97517
chr1	47505895	47512505	G2	3.25566
chr1	47704995	47733505	G2	3.90413
chr1	50398595	50408604	G2	3.16956
chr1	65696295	65719405	G2	4.29009
chr1	66495295	66499205	G2	4.44857
chr1	66762896	66780305	G2	4.06641
chr1	67324296	67325605	G2	4.27674
chr1	85011095	85012505	G2	2.34817
chr1	85086895	85098205	G2	3.85184
chr1	85150395	85185705	G2	4.23056
chr1	90100195	90103504	G2	4.05182
chr1	93012895	93029205	G2	3.21484
chr1	94099995	94123305	G2	3.89935
chr1	94324795	94343305	G2	3.3378
chr1	95111095	95123105	G2	1.95895
chr1	107960595	107966905	G2	1.33765
chr1	109105595	109119605	G2	3.94209
chr1	110605295	110623905	G2	2.7477
chr1	115323795	115343305	G2	4.78032
chr1	115375895	115382905	G2	4.2421
chr1	115413395	115415404	G2	3.05856
chr1	115974595	115980105	G2	1.89511
chr1	117598095	117612205	G2	2.27954
chr1	119363995	119370605	G2	4.17088
chr1	119427495	119447205	G2	4.19503
chr1	120144995	120176405	G2	2.86505
chr1	120179395	120202505	G2	2.73994
chr1	120384595	120402005	G2	3.23016
chr1	120848495	120935905	G2	2.65532
chr1	121068095	121092805	G2	3.26477
chr1	121149095	121158105	G2	3.43569
chr1	143288995	143311105	G2	2.89878
chr1	143327995	143336704	G2	2.8539
chr1	143422795	143441805	G2	2.52541
chr1	143445095	143502705	G2	1.85126
chr1	143504395	143530005	G2	3.05282
chr1	143803295	143832105	G2	3.59528
chr1	143856595	143891705	G2	3.34855
chr1	144072095	144100105	G2	2.02929
chr1	144145995	144176104	G2	3.28886
chr1	144246395	144266805	G2	2.43709
chr1	144269595	144328205	G2	1.69656
chr1	144330795	144419305	G2	3.1194
chr1	144571895	144635705	G2	3.43207
chr1	144638295	144697505	G2	1.71951
chr1	144698995	144718905	G2	2.45313
chr1	144765795	144773904	G2	3.95282
chr1	144793095	144820305	G2	3.35326
chr1	144860495	144888105	G2	2.07645
chr1	145120495	145162205	G2	3.53005
chr1	145424695	145440005	G2	1.48167
chr1	145443995	145547905	G2	2.79726
chr1	145555995	145583305	G2	3.49923
chr1	145584595	145609305	G2	3.72332
chr1	145809095	145824805	G2	2.88803
chr1	146309795	146366105	G2	3.28327
chr1	146896795	146905705	G2	3.13037
chr1	148012995	148021505	G2	1.68525
chr1	148026895	148094905	G2	2.80623
chr1	148525496	148529805	G2	3.99474
chr1	149045895	149055305	G2	3.64933
chr1	149471695	149476705	G2	3.22995
chr1	149562495	149633305	G2	2.83364
chr1	149712795	149730005	G2	3.78061
chr1	149762895	149796905	G2	3.27585
chr1	151713095	151751605	G2	3.66481
chr1	153676795	153687205	G2	2.81963
chr1	154045295	154065505	G2	4.58828
chr1	154564195	154574405	G2	4.23163
chr1	154640395	154665605	G2	3.52822
chr1	154681995	154694805	G2	3.00616
chr1	154877595	154899005	G2	3.63644
chr1	156337395	156342104	G2	2.87293
chr1	156445495	156454205	G2	3.11723
chr1	156573195	156575605	G2	3.4651
chr1	156622695	156630205	G2	3.2836
chr1	156677295	156687105	G2	2.13437
chr1	156850995	156865405	G2	2.32623
chr1	156876495	156932105	G2	2.55787
chr1	160690195	160708505	G2	3.85011
chr1	161017795	161023405	G2	2.60569
chr1	161256695	161268005	G2	2.87449
chr1	165113495	165159005	G2	4.8608
chr1	165313295	165320105	G2	5.11071
chr1	165404996	165407304	G2	5.2477
chr1	166160895	166168005	G2	3.02141
chr1	177163595	177174505	G2	1.91673
chr1	177309395	177311405	G2	2.6
chr1	179573195	179580305	G2	3.0672
chr1	181309395	181325805	G2	2.38422
chr1	181480395	181487305	G2	2.25285
chr1	183412195	183423505	G2	1.89174
chr1	202247595	202261605	G2	3.45272
chr1	202637595	202665305	G2	3.26338
chr1	203102295	203127705	G2	3.26645
chr1	203422095	203432905	G2	3.77031
chr1	204269995	204295405	G2	4.01486
chr1	204298895	204307905	G2	4.86895
chr1	204357995	204394905	G2	2.56896
chr1	205449695	205469305	G2	2.14303
chr1	206502995	206511805	G2	2.45857
chr1	206906995	206918505	G2	2.84919
chr1	206970095	206978704	G2	4.4788
chr1	207082295	207096205	G2	4.68104
chr1	207471396	207474405	G2	4.80962
chr1	207481795	207513005	G2	3.7765
chr1	208262195	208300705	G2	2.78565
chr1	209098295	209104805	G2	4.37269
chr1	209931695	209932905	G2	3.39491
chr1	213022695	213033305	G2	3.40649
chr1	218206695	218229705	G2	4.33732
chr1	221286095	221302805	G2	4.2705
chr1	223359095	223367605	G2	2.78577
chr1	223905695	223942405	G2	4.00293
chr1	228056695	228072705	G2	3.5435
chr1	228460395	228470505	G2	4.04825
chr1	228506695	228519705	G2	3.93693
chr1	230420895	230428005	G2	2.84229
chr1	231052695	231054705	G2	0.0197904
chr1	233896695	233909605	G2	4.01215
chr1	241329595	241360605	G2	2.68557
chr1	242518195	242530405	G2	2.38753
chr2	284995	298505	G2	3.43164
chr2	305795	313405	G2	4.21568
chr2	550095	569805	G2	4.25161
chr2	1771095	1793705	G2	4.17103
chr2	11526695	11528705	G2	1.38975
chr2	15790195	15798205	G2	4.34373
chr2	16285595	16293705	G2	3.4121
chr2	25164095	25175805	G2	1.52216
chr2	26553495	26570305	G2	3.08846
chr2	26578895	26603605	G2	3.19817
chr2	26821395	26847505	G2	3.28597
chr2	27303595	27309705	G2	2.36597
chr2	28512295	28529805	G2	3.21817
chr2	28869695	28893505	G2	3.50871
chr2	30072295	30106705	G2	4.5521
chr2	30107995	30111605	G2	5.68684
chr2	30721195	30800705	G2	4.67962
chr2	30809095	30815805	G2	4.01088
chr2	44894495	44909205	G2	4.26145
chr2	47557395	47577005	G2	2.97255
chr2	54730596	54732005	G2	4.27047
chr2	60636195	60659005	G2	4.61028
chr2	66392696	66394005	G2	3.39424
chr2	66430296	66436105	G2	3.91122
chr2	68335095	68342905	G2	2.88989
chr2	68635095	68652805	G2	2.95305
chr2	70433495	70436305	G2	3.93389
chr2	70568595	70635105	G2	3.91681
chr2	70764095	70797505	G2	2.87042
chr2	70800695	70824105	G2	4.01267
chr2	70932195	70971805	G2	3.83978
chr2	71234895	71245705	G2	4.17186
chr2	71775195	71788705	G2	5.53341
chr2	71816995	71839905	G2	4.81522
chr2	71859795	71872605	G2	5.21118
chr2	72828695	72885605	G2	3.68205
chr2	73127995	73211705	G2	2.76885
chr2	73283495	73310005	G2	3.03173
chr2	73313195	73334705	G2	4.17947
chr2	73373495	73385705	G2	3.71453
chr2	74647796	74655305	G2	3.79658
chr2	74739495	74754505	G2	3.85442
chr2	75195595	75203605	G2	3.243
chr2	85566795	85574705	G2	2.61361
chr2	89584495	89598005	G2	2.46831
chr2	89606595	89656905	G2	3.01469
chr2	90311195	90334605	G2	1.2793
chr2	90357495	90366005	G2	1.3097
chr2	91436995	91446105	G2	1.0437
chr2	91468995	91488605	G2	1.10517
chr2	91658695	91676305	G2	2.35979
chr2	91680395	91729405	G2	2.24618
chr2	91799595	91821705	G2	1.25191
chr2	91837695	91843005	G2	0.893259
chr2	92031195	92050405	G2	1.22138
chr2	94848495	94872905	G2	2.51613
chr2	94913195	94949605	G2	3.60895
chr2	94953695	94979005	G2	4.26818
chr2	95639896	95643105	G2	3.03441
chr2	95993095	96011205	G2	3.23794
chr2	96038895	96046805	G2	2.92118
chr2	97311195	97398405	G2	3.68467
chr2	97591995	97595805	G2	4.01999
chr2	98396495	98406005	G2	2.7345
chr2	100088795	100090204	G2	3.12661
chr2	102288295	102309305	G2	3.47668
chr2	110007395	110017705	G2	2.64123
chr2	110214295	110233505	G2	2.98921
chr2	110575095	110595604	G2	2.76256
chr2	112953895	112973905	G2	4.20027
chr2	118073295	118089305	G2	4.04828
chr2	120322695	120359205	G2	2.66395
chr2	127664295	127679205	G2	2.54805
chr2	130406696	130412205	G2	3.85087
chr2	130465395	130527205	G2	4.34376
chr2	130594395	130655205	G2	4.36656
chr2	130687895	130704405	G2	3.56469
chr2	131206895	131210805	G2	3.3877
chr2	131222495	131258805	G2	4.15577
chr2	132665195	132674005	G2	2.52424
chr2	133873495	133899205	G2	3.81121
chr2	136761195	136775405	G2	3.86084
chr2	153472095	153479905	G2	2.26619
chr2	157631396	157644305	G2	4.83501
chr2	169334495	169352604	G2	4.3363
chr2	169383096	169401405	G2	4.27467
chr2	170738195	170756305	G2	3.57839
chr2	170811595	170821405	G2	1.98754
chr2	175184195	175322505	G2	3.20567
chr2	176701295	176705605	G2	4.82186
chr2	176707895	176718505	G2	4.40036
chr2	176953495	176974305	G2	4.73228
chr2	177105495	177124605	G2	5.01163
chr2	181667195	181687805	G2	1.85517
chr2	200510595	200516705	G2	3.40125
chr2	200716395	200740705	G2	3.98368
chr2	200749295	200757305	G2	3.95786
chr2	201795495	201799904	G2	2.81474
chr2	216353195	216375905	G2	4.05939
chr2	218145695	218172305	G2	4.02411
chr2	218182795	218187505	G2	4.54988
chr2	218848195	218883305	G2	2.99009
chr2	218923995	218997305	G2	2.19156
chr2	219028795	219066605	G2	1.99826
chr2	219295295	219340105	G2	3.77
chr2	219349595	219363805	G2	2.63582
chr2	225335595	225349004	G2	3.95459
chr2	225368595	225380105	G2	4.49396
chr2	232375495	232431805	G2	2.7762
chr2	232508596	232526505	G2	3.44867
chr2	237389495	237419705	G2	3.28762
chr2	237420695	237433605	G2	2.73804
chr2	237474795	237492505	G2	3.00916
chr2	237844995	237859505	G2	2.87532
chr2	238285195	238287205	G2	-3.03185
chr2	238715395	238717705	G2	3.69815
chr2	238779695	238792705	G2	1.10283
chr2	238793695	238808605	G2	3.07326
chr2	238872495	238902105	G2	3.64205
chr2	239547595	239573905	G2	3.38344
chr2	239667795	239690805	G2	3.4437
chr2	240026495	240072605	G2	3.58917
chr2	240092495	240099605	G2	2.64548
chr2	240120195	240122005	G2	3.49994
chr2	240668495	240678505	G2	1.77647
chr2	240814395	240833505	G2	1.62462
chr2	240834995	240846105	G2	3.03135
chr2	240928895	240944505	G2	3.02603
chr2	241530095	241549605	G2	2.41342
chr2	242125595	242165005	G2	4.20173
chr3	9714895	9728505	G2	4.55988
chr3	10778095	10810805	G2	4.9692
chr3	10981195	11006505	G2	3.61213
chr3	11994295	12004305	G2	4.35092
chr3	12779595	12790605	G2	4.3547
chr3	13780395	13798405	G2	4.15846
chr3	13872995	13888905	G2	3.20752
chr3	14685595	14691305	G2	3.79937
chr3	14799995	14838505	G2	4.52589
chr3	15163195	15186405	G2	4.66262
chr3	36761195	36769405	G2	4.42117
chr3	38091395	38094905	G2	4.51551
chr3	42245095	42249805	G2	4.29661
chr3	42252395	42271705	G2	2.69571
chr3	42384595	42399105	G2	5.3482
chr3	42496495	42504105	G2	4.88632
chr3	42824695	42840405	G2	4.19315
chr3	46033495	46058705	G2	4.58427
chr3	48379595	48391105	G2	4.46308
chr3	50200895	50208605	G2	3.31916
chr3	51894695	51903105	G2	4.19177
chr3	53531495	53569405	G2	4.96959
chr3	53670895	53685805	G2	5.11221
chr3	53758695	53774205	G2	5.21867
chr3	57331795	57347305	G2	4.22843
chr3	68924095	68938605	G2	4.0198
chr3	70065095	70079805	G2	4.27454
chr3	71903595	71981705	G2	4.64637
chr3	72248695	72254905	G2	3.19358
chr3	72279695	72295005	G2	2.82
chr3	87188296	87197405	G2	4.29454
chr3	113539396	113553805	G2	3.76328
chr3	123000495	123035005	G2	5.30091
chr3	123996196	124006005	G2	4.20097
chr3	124023195	124040605	G2	3.32961
chr3	124698795	124730605	G2	3.88181
chr3	125745495	125747005	G2	4.49488
chr3	125759595	125770605	G2	3.85175
chr3	126521495	126539005	G2	3.37965
chr3	127408095	127421505	G2	5.19454
chr3	127959495	127961904	G2	4.54075
chr3	128479295	128502405	G2	1.40302
chr3	129999095	130009905	G2	3.47903
chr3	132399895	132418105	G2	3.9019
chr3	133667695	133677905	G2	2.24712
chr3	133893095	133905405	G2	3.25319
chr3	155089096	155091805	G2	5.06481
[truncated: 2,930 more rows]

## Sheet: 7F
Chromosome	Start	End	Group	H3K27me3: Log2(DIPGXIII H3.3K27M KO/DIPGXIII H3.3K27M)
chr1	399296	400504	G1	3.45315
chr1	857995	944005	G1	2.09708
chr1	3649195	3663405	G1	0.900649
chr1	6402895	6458705	G1	2.32285
chr1	6562295	6567705	G1	3.07817
chr1	7914195	7957405	G1	1.76936
chr1	9195595	9210705	G1	1.39295
chr1	13555695	13581605	G1	4.84432
chr1	14175395	14196805	G1	4.33153
chr1	17172795	17174104	G1	4.77563
chr1	18618695	18662605	G1	1.34156
chr1	19048895	19059105	G1	3.72343
chr1	19552895	19559905	G1	3.40125
chr1	21432596	21435405	G1	3.91719
chr1	22590995	22597704	G1	5.30461
chr1	24313395	24329305	G1	2.77991
chr1	24488295	24560505	G1	2.16419
chr1	24910395	24935805	G1	1.71716
chr1	25127795	25164305	G1	4.17381
chr1	26038695	26106105	G1	2.2426
chr1	26156496	26157605	G1	5.96905
chr1	26399495	26430205	G1	2.58586
chr1	26597095	26621605	G1	2.49141
chr1	26639695	26688205	G1	3.01119
chr1	26950895	26995105	G1	2.36735
chr1	31548095	31575105	G1	2.78803
chr1	32420495	32470405	G1	2.76621
chr1	35705996	35708205	G1	2.38643
chr1	36490195	36508005	G1	2.97136
chr1	38034295	38057005	G1	5.73674
chr1	39705695	39736405	G1	1.89594
chr1	40133895	40162405	G1	2.77536
chr1	42059295	42086505	G1	4.04147
chr1	42370095	42386105	G1	4.52133
chr1	42419995	42424905	G1	3.52295
chr1	43191196	43193805	G1	3.60781
chr1	44376895	44453005	G1	1.75589
chr1	44589996	44591504	G1	4.78865
chr1	47216795	47247705	G1	1.26889
chr1	47435595	47456105	G1	1.04673
chr1	47683695	47691505	G1	6.05508
chr1	50408595	50435705	G1	0.297473
chr1	51881895	51897405	G1	2.18963
chr1	59805695	59873505	G1	1.45047
chr1	62762395	62785005	G1	1.6973
chr1	63266695	63284205	G1	2.32123
chr1	63292095	63368805	G1	1.069
chr1	65522995	65533505	G1	0.871105
chr1	65534395	65541005	G1	1.59834
chr1	66739395	66762905	G1	2.52148
chr1	67289395	67324305	G1	1.70421
chr1	69564395	69572205	G1	-0.0587589
chr1	75110295	75157605	G1	0.917322
chr1	84987395	85006905	G1	1.55039
chr1	85012496	85070105	G1	1.77432
chr1	85185696	85238705	G1	1.78654
chr1	85517295	85540405	G1	3.01978
chr1	90103495	90118905	G1	2.51753
chr1	90368996	90370105	G1	2.92232
chr1	90691795	90754205	G1	0.855569
chr1	90817395	90864005	G1	1.12937
chr1	92455395	92503405	G1	0.859879
chr1	93427695	93455805	G1	1.90414
chr1	93521795	93558705	G1	1.46879
chr1	94141695	94259905	G1	-0.0252017
chr1	94343296	94345005	G1	4.98628
chr1	94808295	94827005	G1	1.7403
chr1	98033795	98055105	G1	1.2459
chr1	109438995	109484905	G1	1.6079
chr1	110055795	110102405	G1	1.26814
chr1	110668795	110678305	G1	3.00125
chr1	114656995	114702405	G1	2.96577
chr1	114833395	114861405	G1	2.69166
chr1	115415395	115457705	G1	4.1986
chr1	115820195	115852205	G1	1.21791
chr1	116437195	116445805	G1	2.98085
chr1	118972495	119010705	G1	0.685196
chr1	119646995	119662105	G1	1.85444
chr1	120323295	120382705	G1	2.54037
chr1	120696095	120706105	G1	1.93859
chr1	121391695	121400005	G1	1.28126
chr1	125087195	125093505	G1	1.55963
chr1	143366896	143373405	G1	4.33846
chr1	143640395	143645505	G1	3.77235
chr1	143686995	143710005	G1	3.50367
chr1	143933595	143947105	G1	3.47161
chr1	144460795	144535005	G1	3.27689
chr1	144559495	144571904	G1	3.56724
chr1	145173195	145283705	G1	2.42132
chr1	145439996	145444004	G1	3.40624
chr1	145862495	145887205	G1	3.68232
chr1	146012495	146027905	G1	2.45166
chr1	147029395	147058205	G1	3.3977
chr1	147069495	147088305	G1	1.24036
chr1	147476595	147494505	G1	3.48505
chr1	148329395	148358305	G1	2.64928
chr1	148430795	148525505	G1	2.52987
chr1	148760495	148815305	G1	2.2378
chr1	149135295	149194805	G1	2.45248
chr1	149219795	149221805	G1	2.30485
chr1	149314695	149366705	G1	2.16499
chr1	152002095	152020505	G1	4.41471
chr1	152051795	152057705	G1	3.96758
chr1	153257795	153265805	G1	2.49791
chr1	154481795	154545905	G1	1.97056
chr1	154630795	154640404	G1	2.97198
chr1	154863295	154872405	G1	3.61061
chr1	155139395	155155805	G1	2.45106
chr1	156342095	156359905	G1	2.59274
chr1	156420795	156445504	G1	1.44268
chr1	156454196	156458205	G1	3.84218
chr1	156865396	156868805	G1	6.35027
chr1	157176195	157182605	G1	4.85077
chr1	158158495	158198005	G1	2.5782
chr1	161254195	161256704	G1	3.68577
chr1	161389195	161391105	G1	3.58943
chr1	165332295	165405005	G1	2.0967
chr1	165407696	165422805	G1	5.25768
chr1	165433695	165451805	G1	3.69818
chr1	165556395	165579005	G1	4.49722
chr1	165587295	165600405	G1	3.50468
chr1	168136895	168141405	G1	2.53048
chr1	179570995	179573204	G1	3.68626
chr1	180218495	180253505	G1	1.38723
chr1	181302595	181309404	G1	4.36479
chr1	183423496	183426105	G1	3.55198
chr1	197893695	197944805	G1	1.00319
chr1	200020795	200046105	G1	0.955482
chr1	202964195	203008305	G1	2.39638
chr1	205562995	205584205	G1	2.15382
chr1	206168895	206176905	G1	3.49128
chr1	206978695	207001505	G1	4.22169
chr1	207432295	207471405	G1	2.23575
chr1	207476995	207481804	G1	4.30052
chr1	208256895	208262204	G1	4.79548
chr1	209104796	209106405	G1	4.71852
chr1	209551895	209553205	G1	5.37402
chr1	209932896	209946005	G1	2.36689
chr1	212539195	212612605	G1	2.03495
chr1	216698295	216733805	G1	1.69447
chr1	217129195	217143105	G1	0.976154
chr1	218148395	218191505	G1	1.30251
chr1	218198495	218206704	G1	1.79573
chr1	218238395	218257805	G1	2.80848
chr1	219870595	219889205	G1	2.69738
chr1	220886695	220896705	G1	1.00508
chr1	222605195	222618805	G1	2.11992
chr1	224037095	224038405	G1	3.75051
chr1	231152995	231169005	G1	3.1317
chr1	233909596	233912905	G1	4.43143
chr1	233980595	233992305	G1	4.6621
chr1	234799195	234803305	G1	4.11782
chr1	237034895	237063305	G1	1.91687
chr1	239990695	240004105	G1	1.05164
chr1	240607795	240616505	G1	1.55856
chr1	240958995	240970305	G1	2.59904
chr1	241102095	241115205	G1	2.48497
chr1	241518795	241535105	G1	1.70463
chr2	1570595	1590305	G1	4.5809
chr2	1843395	1883905	G1	5.85805
chr2	10071795	10092605	G1	1.91498
chr2	10698995	10735305	G1	1.77094
chr2	15721295	15744105	G1	5.22129
chr2	20652695	20678405	G1	1.17163
chr2	26677695	26701805	G1	4.69837
chr2	26817595	26821404	G1	3.75764
chr2	26949095	26972005	G1	1.9752
chr2	27136995	27198705	G1	3.28291
chr2	27247795	27303604	G1	2.6887
chr2	27488895	27544505	G1	3.0997
chr2	30106696	30108004	G1	4.11969
chr2	30113995	30147805	G1	3.21619
chr2	39661795	39686205	G1	2.55926
chr2	44761295	44833105	G1	1.58497
chr2	44911795	44963105	G1	1.0651
chr2	44989795	45019505	G1	1.01088
chr2	45618095	45643905	G1	2.43582
chr2	46282895	46326405	G1	2.5267
chr2	48022795	48030405	G1	2.96803
chr2	54716495	54730605	G1	3.23507
chr2	60525995	60585205	G1	1.79206
chr2	63058595	63079205	G1	1.04147
chr2	66294995	66310705	G1	2.34237
chr2	66315395	66337705	G1	1.97957
chr2	66362195	66392705	G1	1.68383
chr2	66402595	66430305	G1	1.26289
chr2	68079495	68081305	G1	2.18905
chr2	70537895	70560205	G1	2.19377
chr2	70564295	70566505	G1	5.41797
chr2	70825395	70835904	G1	4.31046
chr2	70846396	70852205	G1	3.48818
chr2	70856195	70924005	G1	1.30206
chr2	71753895	71769005	G1	3.60119
chr2	72094795	72111305	G1	3.88116
chr2	72142595	72152305	G1	5.32269
chr2	72885596	72888705	G1	4.0516
chr2	72892595	72937805	G1	1.35586
chr2	74492895	74525605	G1	1.28207
chr2	74587395	74647805	G1	3.43516
chr2	74686895	74737005	G1	3.50279
chr2	84870195	84886205	G1	1.28376
chr2	85726795	85728905	G1	4.71815
chr2	88436595	88465605	G1	1.39419
chr2	89599595	89602205	G1	4.23387
chr2	90303295	90311204	G1	4.22557
chr2	90365996	90375205	G1	3.17212
chr2	94265495	94283105	G1	1.51557
chr2	94872896	94874505	G1	2.81161
chr2	94952395	94953704	G1	5.49541
chr2	94978996	94981005	G1	3.68491
chr2	95433895	95492005	G1	2.45615
chr2	95584795	95639905	G1	2.39349
chr2	97004295	97086005	G1	1.96567
chr2	97626195	97646605	G1	2.25988
chr2	98951195	98960805	G1	3.31174
chr2	100090195	100113305	G1	1.67074
chr2	100307895	100343805	G1	0.888926
chr2	101314195	101321805	G1	3.5946
chr2	101380295	101401905	G1	2.84027
chr2	109735795	109792305	G1	1.97197
chr2	110595595	110635105	G1	1.61002
chr2	110698395	110751005	G1	2.45788
chr2	113260295	113279605	G1	2.06093
chr2	113498095	113584905	G1	1.51141
chr2	118815095	118866305	G1	0.888382
chr2	120248095	120252505	G1	4.23875
chr2	127679196	127680405	G1	4.81381
chr2	129968695	129987005	G1	2.36145
chr2	130080195	130119405	G1	3.8998
chr2	130396795	130406705	G1	2.49252
chr2	131348995	131370405	G1	2.0357
chr2	132005295	132045305	G1	1.79163
chr2	132357495	132359405	G1	0.129122
chr2	133899196	133905805	G1	3.8863
chr2	134689995	134728705	G1	2.65589
chr2	137191695	137203805	G1	2.57963
chr2	153479896	153484505	G1	5.35742
chr2	157598295	157631405	G1	1.92052
chr2	161412795	161454005	G1	0.737388
chr2	166372895	166383005	G1	2.51976
chr2	169352595	169383105	G1	1.65395
chr2	169405995	169451205	G1	3.45422
chr2	170704495	170735705	G1	1.16638
chr2	170758495	170806305	G1	1.79917
chr2	171654095	171687605	G1	2.35163
chr2	174294595	174348005	G1	4.1317
chr2	174724595	174742605	G1	2.52769
chr2	175322496	175326705	G1	2.93092
chr2	175346395	175368205	G1	1.76244
chr2	176019595	176148205	G1	0.868391
chr2	176409895	176417505	G1	3.49744
chr2	176453395	176471805	G1	3.63735
chr2	176552795	176697805	G1	2.35255
chr2	176705596	176707904	G1	4.02003
chr2	177124596	177165605	G1	2.02183
chr2	191143195	191167505	G1	3.69478
chr2	192185495	192204005	G1	0.113713
chr2	197763695	197783505	G1	1.69064
chr2	197795795	197816505	G1	1.85926
chr2	198295895	198356805	G1	2.55016
chr2	199859295	199878405	G1	1.66827
chr2	200692295	200709105	G1	3.29275
chr2	201799895	201828605	G1	1.10492
chr2	206239395	206315205	G1	1.17299
chr2	215397195	215444805	G1	1.06256
chr2	218144296	218145704	G1	3.51728
chr2	218846995	218848204	G1	3.28345
chr2	219025295	219028804	G1	5.82458
chr2	219249095	219275605	G1	3.25054
chr2	225348995	225366905	G1	3.29753
chr2	225380096	225381305	G1	4.05311
chr2	231818395	231870605	G1	3.09822
chr2	231879995	231885605	G1	5.31964
chr2	232367895	232375504	G1	4.80121
chr2	237801595	237842805	G1	1.93499
chr2	238812595	238861305	G1	1.75784
chr2	238863295	238872504	G1	3.75192
chr3	4476995	4493405	G1	1.55578
chr3	6855095	6866505	G1	2.26321
chr3	11105395	11113905	G1	1.45049
chr3	11712295	11732205	G1	0.437251
chr3	12277895	12318205	G1	0.847322
chr3	12883695	12893205	G1	2.32893
chr3	15127995	15162305	G1	2.53996
chr3	27703795	27737005	G1	-0.23092
chr3	30889595	30897405	G1	2.89417
chr3	32812095	32838505	G1	1.76953
chr3	39498795	39508105	G1	2.65433
chr3	39780295	39784305	G1	5.17269
chr3	41591195	41595505	G1	0.96801
chr3	42440995	42443205	G1	4.36484
chr3	42504096	42505405	G1	2.0699
chr3	44276995	44336105	G1	1.93313
chr3	45784695	45804105	G1	1.4524
chr3	48320195	48354205	G1	2.01992
chr3	48377895	48379604	G1	2.99374
chr3	48391096	48397205	G1	3.35276
chr3	50666095	50688505	G1	2.38822
chr3	53477495	53520005	G1	2.93867
chr3	54892095	54911505	G1	2.31918
chr3	57390895	57432905	G1	2.13825
chr3	57449895	57471805	G1	1.86071
chr3	58227895	58229505	G1	2.27942
chr3	62343595	62441505	G1	0.764004
chr3	63350195	63355205	G1	2.25395
chr3	68906395	68916005	G1	1.13217
chr3	71701195	71740005	G1	2.40374
chr3	71747895	71848005	G1	1.84453
chr3	75644495	75660105	G1	0.169876
chr3	86864495	86897105	G1	-1.06528
chr3	86970595	87003105	G1	-0.499868
chr3	87183695	87188305	G1	0.736966
chr3	87197895	87227705	G1	0.989908
chr3	113514095	113539405	G1	1.42899
chr3	120904995	120915605	G1	2.42383
chr3	123975795	123996205	G1	2.1862
chr3	124014195	124023204	G1	1.99645
chr3	124582795	124591405	G1	3.57614
chr3	124693695	124698804	G1	3.73894
chr3	125960695	125973605	G1	1.8303
chr3	127919295	127955505	G1	2.54069
chr3	127961895	127979305	G1	2.86713
chr3	128023295	128053105	G1	2.74899
chr3	133905396	133917505	G1	3.11686
chr3	134405695	134414005	G1	3.74843
chr3	137759895	137774705	G1	0.285869
chr3	138177495	138188805	G1	1.48442
chr3	138927795	138962705	G1	0.721033
chr3	147326595	147433705	G1	0.385072
chr3	155076295	155089105	G1	1.13902
chr3	158053995	158111705	G1	0.295129
chr3	160212095	160253605	G1	0.876284
chr3	161364395	161385605	G1	0.565156
chr3	165189895	165206905	G1	1.5581
chr3	169081495	169176805	G1	1.43711
chr3	169323595	169368705	G1	3.96985
chr3	169638095	169673905	G1	1.61916
chr3	170036995	170043705	G1	0.985702
chr3	179882295	179884904	G1	2.53096
chr3	180014095	180042505	G1	1.95768
chr3	180346895	180360605	G1	1.31198
chr3	180568295	180577904	G1	0.747607
chr3	180626995	180766605	G1	0.681124
chr3	180781995	180888105	G1	0.669947
chr3	181043795	181076405	G1	2.15087
chr3	182364195	182366405	G1	-1.3505
chr3	182712995	182822105	G1	1.4492
chr3	184238396	184241805	G1	3.97927
chr3	184452895	184551805	G1	1.64089
chr3	185558695	185574105	G1	2.25801
chr3	186640295	186646105	G1	2.90722
chr3	186825795	186840505	G1	2.24533
chr3	193729395	193732904	G1	5.03504
chr3	193756995	193794705	G1	3.06329
chr3	196325995	196334605	G1	1.27809
chr3	196665195	196693605	G1	2.50564
chr3	198050095	198140405	G1	1.3964
chr4	1148095	1163205	G1	3.32122
chr4	1418596	1420104	G1	2.63458
chr4	2412395	2424705	G1	2.57575
chr4	3848996	3851504	G1	4.67324
chr4	3867596	3869204	G1	4.92796
chr4	4012396	4013705	G1	3.67171
chr4	4197695	4231605	G1	2.35167
chr4	4836995	4911705	G1	1.50733
chr4	5886695	5913605	G1	3.19355
chr4	7140395	7150404	G1	5.57441
chr4	7202996	7208005	G1	5.74521
chr4	7238295	7282705	G1	5.3321
chr4	7300395	7315105	G1	6.59359
chr4	8160896	8164405	G1	5.81216
chr4	8310695	8319105	G1	5.08292
chr4	12841795	12866005	G1	3.79754
chr4	13482695	13554505	G1	1.0048
chr4	15772295	15783805	G1	3.57468
chr4	16078895	16091205	G1	3.56711
chr4	20250195	20262005	G1	2.09447
chr4	41591295	41627205	G1	4.70816
chr4	41726695	41774305	G1	1.06254
chr4	41801895	41809405	G1	2.91922
chr4	41829695	41896605	G1	1.3016
chr4	41926495	41934405	G1	1.6671
chr4	42135595	42137204	G1	0.520007
chr4	42394395	42402305	G1	0.809567
chr4	46387395	46393805	G1	0.0156603
chr4	48479595	48493805	G1	2.59185
chr4	56649695	56686505	G1	4.0374
chr4	76241395	76256605	G1	2.39896
chr4	76889695	76902605	G1	1.75321
chr4	80215595	80241105	G1	1.12398
chr4	81211495	81218105	G1	2.00941
chr4	81468795	81471805	G1	3.33505
chr4	83088395	83098805	G1	2.13775
chr4	84306995	84326005	G1	4.26314
chr4	84349695	84404204	G1	4.41894
chr4	84572195	84591505	G1	1.49894
chr4	92300395	92309705	G1	1.78357
chr4	93809995	93853105	G1	1.38501
chr4	95522295	95555405	G1	-0.711134
chr4	105888695	105914905	G1	0.766261
chr4	107014395	107042905	G1	1.0542
chr4	108077695	108178205	G1	1.52324
chr4	110599895	110662105	G1	1.05976
chr4	111625195	111642805	G1	4.09389
chr4	112093295	112105805	G1	4.33161
chr4	112120695	112163205	G1	1.91813
chr4	112367795	112399105	G1	2.55629
chr4	112491895	112534405	G1	1.19201
chr4	118884895	118898805	G1	2.4143
chr4	121747095	121748204	G1	3.38977
chr4	121946595	121956305	G1	2.44879
chr4	127601195	127634205	G1	-0.20783
chr4	140196995	140210905	G1	4.77714
chr4	140561995	140582005	G1	1.46198
chr4	146625095	146662905	G1	1.25335
chr4	148354595	148358504	G1	2.01886
chr4	148426195	148457105	G1	1.22409
chr4	155202195	155212105	G1	1.2772
chr4	155664795	155669405	G1	1.81046
chr4	163328195	163348805	G1	2.22264
chr4	173504695	173552905	G1	0.841582
chr4	174187395	174229905	G1	1.30322
chr4	183795995	183803105	G1	1.40381
chr4	184800695	184834605	G1	4.06529
chr4	185002995	185004204	G1	4.40198
chr5	56696	58205	G1	3.89457
chr5	585295	603005	G1	3.27881
chr5	848795	855805	G1	3.6583
chr5	962395	976505	G1	4.94294
chr5	1641295	1646505	G1	3.31839
chr5	2075995	2078704	G1	2.28487
chr5	2809695	2838705	G1	3.64931
chr5	2988495	3002205	G1	4.64732
chr5	3173995	3203805	G1	5.66169
chr5	3424995	3436605	G1	4.39144
chr5	6447995	6462305	G1	5.18899
chr5	14579095	14589505	G1	3.78692
chr5	16177195	16183105	G1	1.83043
chr5	16935695	16940605	G1	1.18234
chr5	21997095	22001405	G1	2.59422
chr5	22159695	22162905	G1	2.88206
chr5	22163895	22172705	G1	2.30328
chr5	22186595	22217705	G1	2.17507
chr5	36791895	36865705	G1	2.34739
chr5	37370795	37379705	G1	1.95972
chr5	38238295	38269205	G1	2.34949
chr5	42930295	42978105	G1	1.33378
chr5	44378195	44397805	G1	2.48478
chr5	50962295	50977805	G1	1.04439
chr5	51372295	51412505	G1	2.27055
chr5	55147795	55243005	G1	1.52844
chr5	66587695	66609905	G1	3.95118
chr5	69477595	69510405	G1	1.82614
chr5	69513195	69561205	G1	3.05761
chr5	71288795	71456605	G1	2.40905
chr5	71710596	71711905	G1	3.23088
chr5	73211695	73259105	G1	1.37344
chr5	73288195	73329705	G1	1.40788
chr5	73351295	73384905	G1	1.69224
chr5	73400295	73468405	G1	1.28093
chr5	73469095	73495005	G1	2.75471
chr5	73740295	73762405	G1	2.93849
chr5	76087196	76088605	G1	3.08155
chr5	77616095	77660005	G1	0.896211
chr5	77821195	77867805	G1	1.91069
chr5	77926195	77986305	G1	2.94154
chr5	80549495	80554004	G1	2.56922
chr5	80577296	80578705	G1	3.02525
chr5	80947195	80968905	G1	1.17458
chr5	93603095	93616605	G1	0.154643
chr5	95265895	95303805	G1	2.36775
chr5	111065495	111082905	G1	1.29073
chr5	112411795	112424505	G1	2.58626
chr5	123030295	123051405	G1	1.2878
chr5	123068595	123109405	G1	0.921476
chr5	133191595	133203005	G1	4.96003
chr5	133405495	133424005	G1	5.14178
chr5	133425295	133436505	G1	5.51851
chr5	135018695	135055005	G1	1.18134
chr5	135402695	135427005	G1	3.24755
chr5	135488295	135490005	G1	4.26383
chr5	135528295	135551505	G1	2.89693
chr5	135887395	135945005	G1	3.81259
chr5	136195896	136202805	G1	5.20839
chr5	138229795	138262005	G1	2.45393
chr5	139802696	139803905	G1	4.15923
chr5	140058095	140089305	G1	2.31698
chr5	140089695	140128905	G1	2.49094
chr5	141868795	141885805	G1	5.1343
chr5	146299295	146318205	G1	3.3698
chr5	146331295	146361305	G1	1.04685
chr5	146407695	146444405	G1	2.47799
chr5	149675595	149731005	G1	3.68463
chr5	150080995	150098305	G1	3.65827
chr5	154463595	154509105	G1	1.26266
chr5	168705095	168707205	G1	6.18574
chr5	171303695	171347205	G1	0.994374
chr5	173224295	173270205	G1	1.04028
chr5	177671895	177687405	G1	2.7151
chr5	178170296	178171905	G1	3.27373
chr5	180739095	180746805	G1	3.74903
chr5	181095095	181099404	G1	1.57116
chr6	264195	279705	G1	3.86131
chr6	332095	340105	G1	3.00789
chr6	790795	809205	G1	2.4221
chr6	1032795	1051105	G1	5.40789
chr6	1325596	1327305	G1	4.11431
chr6	1363195	1403105	G1	1.25584
chr6	3056095	3060705	G1	1.77611
chr6	3338195	3348605	G1	5.13597
chr6	3445995	3463905	G1	4.98158
chr6	4098695	4114405	G1	1.33714
chr6	5993695	6022405	G1	-0.494032
chr6	7508595	7591105	G1	1.60145
chr6	7712295	7753205	G1	2.52233
chr6	10379895	10439005	G1	0.865297
chr6	10833595	10844105	G1	1.50991
chr6	11004095	11072905	G1	1.94312
chr6	16204595	16207304	G1	4.64193
chr6	17254495	17298605	G1	1.87356
chr6	26658695	26830705	G1	1.30689
chr6	27066895	27100005	G1	1.79447
chr6	27176895	27209805	G1	2.34784
chr6	27216895	27314705	G1	1.29198
chr6	27316195	27339705	G1	2.0956
chr6	27491895	27635604	G1	1.76281
chr6	27642195	27684805	G1	1.62481
chr6	27734895	27760205	G1	2.06802
chr6	28203395	28226205	G1	1.21868
chr6	28442495	28492605	G1	1.87997
chr6	28544895	28564605	G1	2.97144
chr6	28580895	28599505	G1	2.32754
chr6	28600795	28615305	G1	2.77362
chr6	28630995	28639605	G1	2.18002
chr6	28651395	28662605	G1	2.73607
chr6	28673995	28702805	G1	2.6024
chr6	28719395	28829205	G1	1.33766
chr6	29798996	29801805	G1	5.04998
chr6	29838095	29842504	G1	3.79931
chr6	30083695	30139504	G1	2.45876
chr6	30354095	30368005	G1	2.11962
chr6	30436595	30491205	G1	2.04643
chr6	30495795	30516605	G1	3.09467
chr6	31207895	31243705	G1	3.68183
chr6	31271195	31280105	G1	3.23922
chr6	31355895	31371905	G1	2.79107
chr6	31467295	31524005	G1	2.3795
chr6	32570996	32573604	G1	4.65218
chr6	32814396	32815905	G1	3.21443
chr6	32852795	32949505	G1	1.76876
chr6	33068395	33077005	G1	3.70143
chr6	35307995	35324605	G1	3.3427
chr6	35327095	35340405	G1	2.99386
chr6	35756695	35780405	G1	3.35099
chr6	37526195	37527804	G1	5.76758
chr6	37596196	37597504	G1	5.51627
chr6	38705295	38720405	G1	1.92543
chr6	38769295	38795104	G1	3.53218
chr6	38808296	38871105	G1	3.8118
chr6	38964995	38968604	G1	3.66607
chr6	39042996	39047805	G1	4.28663
chr6	44277095	44281304	G1	5.00071
chr6	44312595	44326804	G1	3.14561
chr6	46002395	46024804	G1	1.89141
chr6	46481995	46501205	G1	2.16792
chr6	46728595	46741005	G1	2.32477
chr6	50803195	50856905	G1	1.28591
chr6	52922495	52923705	G1	2.56273
chr6	57785395	57803405	G1	1.07755
chr6	57804995	57871205	G1	1.62682
chr6	70305195	70347805	G1	3.91194
chr6	70360695	70377105	G1	4.16165
chr6	70950795	70961005	G1	2.33029
chr6	82349995	82371405	G1	-0.404612
chr6	84751795	84759404	G1	2.28996
chr6	87400995	87402304	G1	2.83685
chr6	87420396	87434105	G1	2.86119
chr6	90296695	90315805	G1	2.64878
chr6	99571795	99612705	G1	0.934053
chr6	100433495	100480405	G1	0.963658
chr6	104933095	104972505	G1	2.71862
chr6	105974195	106019105	G1	1.43716
chr6	106072595	106118505	G1	1.65994
chr6	106489195	106543605	G1	1.55965
chr6	106965695	106985905	G1	3.59247
chr6	108078195	108195305	G1	1.13032
chr6	109482695	109499005	G1	1.69927
chr6	117260395	117276605	G1	1.89119
chr6	119329895	119368705	G1	0.933473
chr6	122985495	123013305	G1	0.00133268
chr6	123798095	123813905	G1	1.47126
chr6	127114395	127128705	G1	0.800341
chr6	130363995	130375305	G1	1.83428
chr6	130380795	130399305	G1	2.35389
chr6	131627495	131653705	G1	2.40922
chr6	132395895	132419305	G1	1.03814
chr6	132512395	132531605	G1	1.97544
chr6	133236595	133264105	G1	-3.92021
chr6	133842895	133857705	G1	1.3468
chr6	133871095	133911205	G1	1.35312
chr6	136975395	136996505	G1	2.67187
chr6	137012895	137072505	G1	2.26565
chr6	137257395	137351805	G1	2.56434
chr6	137408795	137438605	G1	2.2019
chr6	137442195	137452705	G1	2.30788
chr6	137462795	137524105	G1	0.932729
chr6	138154395	138169005	G1	1.88748
chr6	143667595	143685305	G1	1.07835
chr6	144052095	144077905	G1	1.14161
chr6	149547595	149567305	G1	1.8507
chr6	149918095	150056405	G1	1.85695
chr6	151148495	151150504	G1	4.99314
chr6	151231995	151248705	G1	3.81514
chr6	151801395	151818505	G1	1.35882
chr6	159161695	159176505	G1	2.44817
chr6	165658395	165679605	G1	3.32411
chr6	166005295	166013905	G1	0.919685
chr6	166175196	166176604	G1	2.70387
chr6	166221595	166260505	G1	1.99066
chr6	168015495	168026605	G1	5.66825
chr6	170285395	170309805	G1	4.41184
chr6	170596195	170602404	G1	2.98158
chr6	170696996	170700405	G1	4.13569
chr7	275795	323205	G1	2.16339
chr7	1178795	1278905	G1	1.02725
chr7	12561795	12586505	G1	-0.00363357
chr7	15676795	15690105	G1	-6.22865
chr7	19085195	19180805	G1	0.490178
chr7	20759795	20808905	G1	0.410409
chr7	21238795	21259105	G1	0.941678
chr7	21539495	21548605	G1	1.62373
chr7	22514495	22516305	G1	4.09072
chr7	24278895	24291405	G1	0.0898277
chr7	25649395	25672705	G1	2.45836
chr7	25847095	25892905	G1	1.17793
chr7	27160095	27262405	G1	0.534842
chr7	29136295	29164905	G1	1.7019
chr7	29545795	29574705	G1	1.00566
chr7	29802495	29820005	G1	2.09814
chr7	30938895	30952805	G1	2.47105
chr7	33897595	33912705	G1	0.617741
chr7	35177395	35180904	G1	3.82503
chr7	35214495	35270105	G1	0.442398
chr7	35438095	35442305	G1	2.94784
chr7	38174396	38176205	G1	2.99979
chr7	39813995	39838305	G1	2.66661
chr7	41697795	41706205	G1	0.941416
chr7	43107595	43126405	G1	1.95676
chr7	45275796	45279705	G1	4.0569
chr7	45412995	45445005	G1	3.7245
chr7	57866095	57874905	G1	2.97139
chr7	65113595	65144405	G1	1.3994
chr7	65505695	65516905	G1	1.5856
chr7	65551295	65588505	G1	1.4369
chr7	65611195	65651105	G1	1.73899
chr7	71477195	71479105	G1	2.62307
chr7	73795895	73808905	G1	2.22742
chr7	76665595	76683005	G1	2.59372
chr7	77167095	77180005	G1	1.28657
chr7	88754295	88764705	G1	0.627452
chr7	90314095	90333805	G1	0.992472
chr7	93036395	93064005	G1	-0.0747645
chr7	95736595	95761905	G1	0.645125
chr7	96957795	97053905	G1	0.428358
chr7	97722795	97744105	G1	0.625087
chr7	98394895	98415305	G1	1.99516
chr7	98578395	98618405	G1	1.96153
chr7	98694095	98750105	G1	2.44874
chr7	100693695	100707005	G1	2.06685
chr7	101648095	101659505	G1	4.28356
chr7	101737095	101765305	G1	2.69021
chr7	101794795	101815005	G1	2.42986
chr7	102321595	102354505	G1	2.86446
chr7	102687895	102706905	G1	1.74171
chr7	102712095	102720605	G1	2.72736
chr7	103999196	104003005	G1	2.98832
chr7	107766395	107810505	G1	2.20279
chr7	114076395	114096805	G1	-0.457585
chr7	116192195	116225905	G1	2.02592
chr7	120985095	121013605	G1	1.19374
chr7	121111596	121113505	G1	2.99104
chr7	121309095	121341005	G1	0.0693384
chr7	122292095	122322805	G1	0.348539
chr7	123530195	123536105	G1	-0.235189
chr7	124030295	124035805	G1	3.11402
chr7	128126695	128133505	G1	4.48924
chr7	128782495	128792405	G1	2.13096
chr7	130714595	130767205	G1	1.90045
chr7	140176095	140179904	G1	4.23087
chr7	148331495	148346105	G1	3.29905
chr7	148389895	148391404	G1	5.12928
chr7	148404096	148405505	G1	3.60881
chr7	148611195	148636305	G1	2.75874
chr7	151142595	151184005	G1	2.21012
chr7	151904395	151919405	G1	3.18411
chr7	155410896	155555305	G1	1.53315
chr7	156992695	157035505	G1	1.1095
chr7	157157695	157159305	G1	0.584963
chr7	157844895	157849905	G1	5.42803
chr8	341895	350905	G1	4.61759
chr8	749896	751005	G1	4.49217
chr8	808695	832305	G1	3.73118
chr8	857995	872005	G1	4.41914
chr8	894995	917104	G1	4.19733
chr8	1468295	1489705	G1	4.26158
chr8	1704595	1707904	G1	5.75268
chr8	2119095	2153905	G1	4.88437
chr8	2458795	2462505	G1	4.13717
chr8	4092495	4107305	G1	5.00398
chr8	4953495	4962305	G1	0.79212
chr8	7525095	7545904	G1	3.2551
chr8	7601096	7614505	G1	3.42066
chr8	7773396	7797105	G1	3.14387
chr8	9895395	9933805	G1	1.0315
chr8	10559395	10577105	G1	4.12583
chr8	11245095	11280805	G1	1.29943
chr8	11341195	11400105	G1	1.78258
chr8	11455196	11456404	G1	3.52725
chr8	11670295	11763405	G1	1.07198
chr8	11916795	11937505	G1	4.10176
chr8	11941295	11952305	G1	3.18443
chr8	11999695	12003304	G1	3.39662
chr8	16987495	17026905	G1	1.19416
chr8	17789395	17805505	G1	1.30808
chr8	17814095	17833605	G1	2.82109
chr8	22145695	22147004	G1	4.48448
chr8	22844195	22911905	G1	3.76461
chr8	22926195	22941505	G1	3.61746
chr8	23152695	23160105	G1	3.1215
chr8	23659795	23749205	G1	1.43964
chr8	24936095	24986905	G1	2.90137
chr8	25998895	26004505	G1	3.47816
chr8	26005995	26021905	G1	1.859
chr8	26025995	26055905	G1	0.627333
chr8	26119395	26128605	G1	4.07762
chr8	28009895	28036005	G1	3.407
chr8	28059995	28063304	G1	4.4247
chr8	30377495	30401305	G1	1.76424
chr8	30811795	30929805	G1	1.8852
chr8	30968595	30984605	G1	0.981998
chr8	30987495	31035305	G1	1.85091
chr8	38738995	38755405	G1	1.96108
chr8	52917695	52923005	G1	3.8603
chr8	53865795	53887405	G1	1.70453
chr8	54257395	54268305	G1	4.52548
chr8	54421395	54478705	G1	0.6973
chr8	60276795	60286505	G1	1.98322
chr8	64560495	64590005	G1	0.304046
chr8	65152095	65153805	G1	2.55308
chr8	66039195	66041205	G1	2.62624
chr8	66942395	67003305	G1	1.24109
chr8	70053095	70084505	G1	1.03832
chr8	75401495	75417505	G1	0.882638
chr8	76651395	76721105	G1	-5.63302
chr8	77113095	77151205	G1	1.19903
chr8	84180895	84189105	G1	2.32316
chr8	94628595	94655505	G1	0.777271
chr8	96152995	96174405	G1	1.60836
chr8	98054595	98094805	G1	1.51316
chr8	98935595	98993605	G1	0.343784
chr8	100644995	100651305	G1	1.36153
chr8	108068995	108096105	G1	0.663193
chr8	116873895	116888505	G1	1.72645
chr8	126354895	126373105	G1	2.9089
chr8	129117595	129120505	G1	0.722244
chr8	133678495	133704705	G1	3.39552
chr8	142840296	142846205	G1	3.74601
chr8	142897195	142899505	G1	5.34277
chr8	143051895	143059805	G1	3.16619
chr8	143431996	143434905	G1	4.55294
chr8	143608695	143610705	G1	2.79735
chr8	143679096	143681305	G1	2.22748
chr8	143754295	143782905	G1	1.52095
chr8	143822395	143824505	G1	-0.793549
chr8	145016595	145018904	G1	2.77287
chr9	31995	119305	G1	1.31258
chr9	226396	227505	G1	4.81601
chr9	288795	308305	G1	2.90012
chr9	322895	381905	G1	3.45895
chr9	833095	938105	G1	2.19143
chr9	942195	1000005	G1	0.916324
chr9	1022796	1045205	G1	1.70763
chr9	10601295	10619405	G1	1.0639
chr9	16395095	16438305	G1	2.72676
chr9	16585695	16646805	G1	1.2805
chr9	16845695	16875805	G1	1.18888
chr9	21377695	21410205	G1	1.35727
chr9	21541395	21582505	G1	1.41121
chr9	21776095	21803805	G1	2.28533
chr9	21949295	22014405	G1	0.765967
chr9	29208795	29224805	G1	0.452354
chr9	33173595	33230705	G1	2.3967
chr9	33484895	33556505	G1	2.63391
chr9	33672095	33685005	G1	2.56991
chr9	33711695	33723005	G1	1.28619
chr9	33745595	33763805	G1	1.1348
chr9	34623095	34632105	G1	1.65757
chr9	34971396	34980305	G1	5.1409
chr9	35445095	35446204	G1	2.84513
chr9	36998395	37080805	G1	0.934071
chr9	37619996	37626705	G1	3.3987
chr9	39815695	39824505	G1	2.64587
chr9	40650795	40672505	G1	1.56668
chr9	41262595	41297205	G1	1.17171
chr9	62825895	62891105	G1	1.61006
chr9	64766095	64785105	G1	1.52163
chr9	65250995	65284605	G1	1.63263
chr9	65644295	65656305	G1	2.19632
chr9	65771796	65774305	G1	4.5802
chr9	68301695	68372305	G1	1.24011
chr9	68689095	68700004	G1	3.2666
chr9	68715696	68722205	G1	3.54989
chr9	69316195	69367805	G1	1.73705
chr9	70411095	70426805	G1	2.16616
chr9	76994395	77064705	G1	1.05942
chr9	77109095	77125805	G1	2.58228
chr9	77126495	77178505	G1	2.00303
chr9	79235195	79335305	G1	2.29732
chr9	79338695	79373705	G1	2.62967
chr9	79956995	79967805	G1	1.88125
chr9	81688795	81697005	G1	0.885248
chr9	82466495	82500605	G1	3.62316
chr9	83055695	83058504	G1	1.70994
chr9	84117095	84123505	G1	3.7254
chr9	84126096	84147905	G1	3.15718
chr9	84175595	84178405	G1	3.16944
chr9	84249295	84315305	G1	3.62762
chr9	84673596	84675205	G1	4.01923
chr9	85273895	85278604	G1	4.29978
chr9	85785495	85797205	G1	1.80935
chr9	88099095	88107805	G1	4.54526
chr9	88140395	88161905	G1	3.97189
chr9	88175495	88194905	G1	4.0892
chr9	89701495	89714405	G1	4.63775
chr9	92786295	92829705	G1	1.31606
chr9	93939895	93968005	G1	0.600711
chr9	97036795	97046405	G1	2.44053
chr9	97082395	97098405	G1	2.97831
chr9	97816495	97865605	G1	0.844254
chr9	97921395	97954105	G1	2.10002
chr9	105676495	105696005	G1	1.6333
chr9	109495795	109541305	G1	1.25211
chr9	109623595	109658505	G1	2.88926
chr9	109664895	109698305	G1	3.01564
chr9	109708295	109781505	G1	2.62432
chr9	113095196	113096405	G1	1.34252
chr9	114097295	114109205	G1	1.67586
chr9	114504495	114578405	G1	2.2086
chr9	116144495	116163205	G1	0.887315
chr9	121287795	121290405	G1	2.52492
chr9	121331895	121413005	G1	1.48783
chr9	121496695	121508205	G1	3.65871
chr9	122205695	122237005	G1	0.23079
chr9	122620995	122622705	G1	3.29646
chr9	123974895	124012205	G1	0.683686
chr9	124151595	124188305	G1	2.50614
chr9	124498595	124508105	G1	0.89325
chr9	126247595	126272405	G1	0.975558
chr9	126509795	126540905	G1	2.38661
chr9	126597895	126658805	G1	0.484577
chr9	126771195	126795805	G1	1.45043
chr9	127770495	127772405	G1	3.58285
chr9	128139496	128141105	G1	2.09113
chr9	130649895	130673105	G1	0.633677
chr9	131750895	131752604	G1	3.63743
chr9	132173296	132176405	G1	4.22621
chr9	132406795	132434605	G1	1.52146
chr9	132574295	132596505	G1	-0.0516931
chr9	133167995	133189505	G1	1.63274
chr9	133741995	133756205	G1	3.10423
chr9	134067595	134075105	G1	1.76438
chr9	135450995	135456505	G1	4.18561
chr9	136776295	136785805	G1	1.06185
chr10	30095	35005	G1	2.55516
chr10	1793895	1796005	G1	2.80232
chr10	1911795	1931805	G1	2.41964
chr10	2769795	2777605	G1	2.60017
chr10	3171895	3190705	G1	2.78222
chr10	5970895	5989205	G1	3.27765
chr10	6033095	6090005	G1	4.75142
chr10	6401195	6420805	G1	3.90795
chr10	6631095	6734505	G1	3.97633
chr10	7410095	7443505	G1	2.163
chr10	8022095	8072005	G1	0.95695
chr10	13422495	13441105	G1	3.71392
chr10	13532995	13587905	G1	2.46853
chr10	14179495	14181405	G1	4.10588
chr10	17284195	17301305	G1	2.99902
chr10	17302795	17338405	G1	3.00746
chr10	17426995	17486005	G1	2.128
chr10	22310895	22328205	G1	5.46593
chr10	22333195	22403805	G1	0.890032
chr10	22408795	22457805	G1	1.49404
chr10	22458695	22502105	G1	1.90135
chr10	22503395	22520305	G1	3.02536
chr10	23023895	23042005	G1	2.29857
chr10	25930695	25943405	G1	2.36194
chr10	26560595	26572005	G1	2.60824
chr10	27711595	27766605	G1	1.50766
chr10	28209695	28264605	G1	2.82054
chr10	28268995	28309905	G1	3.70525
chr10	36779595	36790705	G1	-0.909313
chr10	43291295	43306005	G1	2.93361
chr10	50717895	50739405	G1	1.85907
chr10	50981795	51007205	G1	1.35208
chr10	51060295	51086605	G1	-0.235808
chr10	60711795	60751705	G1	1.32716
chr10	62268195	62276205	G1	2.08492
chr10	66925395	66930705	G1	1.30427
chr10	70280095	70285905	G1	1.93019
chr10	71081495	71083905	G1	6.15861
chr10	71141396	71144405	G1	5.4981
chr10	71200295	71219405	G1	3.24554
chr10	71402496	71407605	G1	5.93577
chr10	73346995	73359505	G1	1.80531
chr10	77631195	77642405	G1	2.58426
chr10	79874895	79918505	G1	1.87846
chr10	87401095	87432305	G1	1.91984
chr10	89200895	89211705	G1	1.13862
chr10	89525295	89541605	G1	1.24261
chr10	90853395	90868205	G1	1.95752
chr10	91380395	91390805	G1	1.39854
chr10	92678095	92744305	G1	1.31219
chr10	92766195	92767604	G1	2.9812
chr10	93606196	93613505	G1	3.52737
chr10	96088995	96129805	G1	1.66471
chr10	96387995	96391504	G1	4.14608
chr10	96444995	96457705	G1	4.47719
chr10	96509895	96514905	G1	3.23806
chr10	98121696	98123205	G1	3.36861
chr10	99227795	99240105	G1	0.862064
chr10	99443595	99461805	G1	2.86553
chr10	99511195	99570405	G1	1.2137
chr10	99649795	99660405	G1	2.97167
chr10	100436295	100482905	G1	2.71238
chr10	100651095	100667304	G1	1.54488
chr10	100706495	100767905	G1	1.31848
chr10	101071795	101166005	G1	1.75086
chr10	101180895	101255105	G1	1.51392
chr10	101704495	101714105	G1	1.57279
chr10	101743095	101749504	G1	3.5607
chr10	102226395	102229705	G1	3.9516
chr10	102416296	102418205	G1	6.1565
chr10	104218295	104233405	G1	2.78366
chr10	110546795	110560105	G1	2.46318
chr10	112383495	112413405	G1	3.40588
chr10	114765295	114779305	G1	1.75611
chr10	117113595	117175905	G1	1.03509
chr10	117524895	117561305	G1	0.906153
chr10	117718395	117743005	G1	3.13863
chr10	118229395	118231704	G1	3.24629
chr10	118403395	118417405	G1	2.7561
chr10	118610395	118626705	G1	3.87194
chr10	120816096	120820605	G1	4.40228
chr10	123129395	123155505	G1	0.800853
chr10	124015595	124050605	G1	4.57569
chr10	124061695	124100105	G1	3.55243
chr10	124417895	124462605	G1	1.50918
chr10	127724095	127740005	G1	1.49859
chr10	127753095	127799405	G1	3.8709
chr10	129368495	129373805	G1	4.68432
chr10	129405895	129408504	G1	4.16748
chr10	129879795	129908605	G1	2.58668
chr10	129941695	129977105	G1	0.559655
chr11	406995	409704	G1	2.73294
chr11	1788095	1832105	G1	3.60962
chr11	2282395	2283704	G1	2.56196
chr11	2332695	2334304	G1	3.297
chr11	2853395	2873905	G1	5.58984
chr11	7683995	7686605	G1	5.53063
chr11	8044895	8054005	G1	3.08427
chr11	8166095	8170805	G1	6.75204
chr11	12093295	12113405	G1	4.16486
chr11	13238795	13240604	G1	3.60256
chr11	13264595	13292805	G1	3.45625
chr11	14966295	14983605	G1	1.73537
chr11	17733596	17734905	G1	4.53163
chr11	18012095	18050405	G1	2.32497
chr11	18232295	18240805	G1	3.05407
chr11	20132295	20169105	G1	1.35701
chr11	20186595	20216705	G1	3.79236
chr11	20242995	20355205	G1	2.76449
chr11	20593395	20612505	G1	0.932402
chr11	27692495	27707305	G1	1.04693
chr11	27882495	27890905	G1	2.58923
chr11	30010695	30017105	G1	2.85857
chr11	30478895	30495905	G1	3.07111
chr11	30580295	30596005	G1	1.73024
chr11	32393695	32451605	G1	1.03039
chr11	33773295	33854805	G1	1.71892
chr11	35406795	35426805	G1	2.37443
chr11	35565896	35573505	G1	4.04644
chr11	43564595	43603005	G1	1.17282
chr11	43616895	43645205	G1	1.54844
chr11	44287695	44366705	G1	1.39745
chr11	44710895	44722404	G1	4.22371
chr11	44822195	44843805	G1	5.19712
chr11	45826495	45848405	G1	3.51546
chr11	61651795	61657205	G1	1.99441
chr11	62205996	62208304	G1	3.53211
chr11	64933395	64970605	G1	2.201
chr11	64977995	64983805	G1	3.08019
chr11	65139495	65147805	G1	2.44153
chr11	65780195	65819305	G1	1.04373
chr11	66375395	66411305	G1	2.06357
chr11	66728095	66729504	G1	1.88404
chr11	67553395	67584905	G1	2.36155
chr11	69517996	69519205	G1	5.25199
chr11	69597995	69629905	G1	4.96274
chr11	69758695	69797105	G1	2.13922
chr11	69992196	70004805	G1	3.67775
chr11	75642295	75682505	G1	2.36892
chr11	83133395	83158105	G1	1.2274
chr11	92220995	92230905	G1	2.12625
chr11	94686295	94725505	G1	3.10995
chr11	96423595	96454105	G1	2.70043
chr11	99015395	99027905	G1	0.0258762
chr11	101121495	101133705	G1	-0.0683831
chr11	103093695	103106005	G1	1.98055
chr11	107578095	107668605	G1	2.27959
chr11	107678395	107735005	G1	3.51451
chr11	107859795	107863805	G1	2.11287
chr11	107912895	107915205	G1	3.07256
chr11	110708795	110716505	G1	0.967989
chr11	111489895	111543105	G1	1.14085
chr11	113323395	113331205	G1	4.14546
chr11	113895095	113927905	G1	1.8841
chr11	113968695	113969904	G1	4.69613
chr11	114094695	114267305	G1	5.50739
chr11	114307595	114323305	G1	3.86794
chr11	115077095	115078905	G1	5.23868
chr11	115928995	115930905	G1	4.37169
chr11	118126095	118137104	G1	3.74552
chr11	118206495	118226805	G1	2.68738
chr11	118251495	118252604	G1	2.71363
chr11	120155996	120157905	G1	3.6186
chr11	121254095	121287605	G1	2.80737
chr11	122956395	123010604	G1	0.743146
chr11	123350995	123386505	G1	3.85523
chr11	124715095	124723605	G1	1.96919
chr11	124874696	124875805	G1	3.68262
chr11	125902795	126076805	G1	2.86444
chr11	128654595	128703205	G1	0.874658
chr11	129347695	129413205	G1	0.941387
chr11	129714096	129716105	G1	3.80062
chr11	129739696	129742304	G1	3.04307
chr11	130048695	130065405	G1	0.841076
chr12	62895	88405	G1	2.59092
chr12	94995	104405	G1	3.95384
chr12	251995	274205	G1	3.68035
chr12	1540696	1542805	G1	6.61765
chr12	4258995	4276405	G1	2.47703
chr12	4731995	4734005	G1	3.37988
chr12	5423495	5452605	G1	2.09166
chr12	6294895	6296205	G1	4.72662
chr12	6472795	6488705	G1	2.79571
chr12	10715895	10780605	G1	2.21632
chr12	11505595	11541605	G1	2.33703
chr12	15561695	15563205	G1	0.938599
chr12	20363095	20384305	G1	-1.65764
chr12	21933195	21944705	G1	0.00765138
chr12	26113895	26133405	G1	2.75752
chr12	27945195	27986005	G1	0.801193
chr12	31161496	31163105	G1	3.3439
chr12	31323695	31338705	G1	1.57312
chr12	45030495	45057205	G1	1.14324
chr12	46779095	46845605	G1	2.41195
chr12	47903495	47941505	G1	3.14806
chr12	47993495	48021105	G1	1.51434
chr12	48104995	48120305	G1	2.72296
chr12	48455795	48459805	G1	3.74193
chr12	48851495	48853305	G1	0.807355
chr12	48855695	48867005	G1	3.48295
chr12	48901396	48903105	G1	4.67198
chr12	48965595	48988505	G1	1.01959
chr12	49845695	49860105	G1	2.90687
chr12	51579695	51582104	G1	3.77227
chr12	51743396	51745005	G1	4.39674
chr12	52084195	52119505	G1	2.6441
chr12	53087395	53092105	G1	2.55086
chr12	53729995	53731304	G1	3.03521
chr12	53905095	54051405	G1	0.906389
chr12	54121395	54122604	G1	5.22082
chr12	54146095	54154805	G1	4.41172
chr12	54165095	54180205	G1	2.91529
chr12	54184895	54187704	G1	1.91187
chr12	57213195	57224805	G1	3.27452
chr12	57460595	57485605	G1	1.81866
chr12	64758595	64844505	G1	1.7633
chr12	64886495	64931305	G1	4.80493
chr12	65042995	65170405	G1	2.08536
chr12	65267095	65314905	G1	2.40354
chr12	65487495	65537605	G1	4.58385
chr12	65699895	65776505	G1	1.48923
chr12	66214896	66218205	G1	3.42146
chr12	67067995	67092305	G1	1.82654
chr12	67200696	67220305	G1	2.16076
chr12	68157795	68167705	G1	3.71234
chr12	68195495	68234705	G1	2.95464
chr12	69277495	69297005	G1	2.62366
chr12	70357495	70376405	G1	0.620795
chr12	71800795	71816805	G1	2.83803
chr12	85259395	85311505	G1	1.23548
chr12	93562995	93617005	G1	1.30253
chr12	94858695	94881105	G1	1.31536
chr12	95781395	95808505	G1	1.27437
chr12	95942195	95947305	G1	3.38072
chr12	98882595	98900705	G1	3.38179
chr12	101195795	101205204	G1	4.53537
chr12	105279195	105295605	G1	3.1911
chr12	106208695	106213505	G1	3.72164
chr12	106757495	106759005	G1	0.556393
chr12	109299995	109333405	G1	1.9335
chr12	109413296	109414805	G1	3.54665
chr12	111012095	111043905	G1	2.28171
chr12	111248895	111254005	G1	7.26793
chr12	111256095	111257305	G1	3.95211
chr12	111815595	111835805	G1	2.82857
chr12	112693495	112703205	G1	4.29251
chr12	112729795	112731904	G1	5.73138
chr12	113454295	113455904	G1	2.71935
chr12	114429695	114460905	G1	1.93582
chr12	114662695	114707205	G1	1.05148
chr12	116877495	116888805	G1	4.77992
chr12	119962395	120013505	G1	3.25454
chr12	120626095	120654505	G1	2.3484
chr12	131073796	131085605	G1	4.77433
chr13	20189595	20207505	G1	1.28091
chr13	20228695	20235305	G1	2.82535
chr13	23909695	23947905	G1	2.25479
chr13	23972795	23988005	G1	3.55869
chr13	24022895	24043105	G1	2.86976
chr13	24528995	24547805	G1	3.43715
chr13	25167595	25175605	G1	7.70249
chr13	25711295	25713505	G1	3.80023
chr13	27902895	27932905	G1	1.05696
chr13	27950595	27995105	G1	1.06271
chr13	28093095	28103605	G1	2.63906
chr13	29425295	29433305	G1	1.64891
chr13	36428595	36435605	G1	2.09842
chr13	36670595	36688305	G1	1.9162
chr13	36701996	36706605	G1	4.68171
chr13	37874196	37875805	G1	3.03505
chr13	51179195	51192705	G1	2.95853
chr13	71514495	71540505	G1	0.910448
chr13	71557195	71570005	G1	1.15433
chr13	71575695	71595505	G1	1.84451
chr13	78579395	78611605	G1	0.687741
chr13	91304595	91348905	G1	1.54332
chr13	96069295	96105805	G1	1.42815
chr13	99655195	99696405	G1	1.58922
chr13	99731195	99750105	G1	2.57814
chr13	99839895	99930005	G1	2.07825
chr13	99932595	100017605	G1	1.31774
chr13	102404996	102407205	G1	2.88679
chr13	106619795	106627405	G1	3.23208
chr13	106897895	106913805	G1	2.20732
chr13	111446096	111448904	G1	2.7597
chr13	111475096	111477304	G1	5.17742
chr13	111527295	111543605	G1	6.02671
chr13	111594395	111656905	G1	5.3799
chr13	111862195	111895405	G1	5.08498
chr13	112216195	112221705	G1	4.49912
chr13	112605295	112606504	G1	3.02077
chr13	113750995	113796005	G1	4.42977
chr13	113862295	113876905	G1	3.05338
chr13	113884195	113929905	G1	3.62275
chr14	20625695	20664105	G1	3.02389
chr14	20916595	20960305	G1	3.80079
chr14	22588395	22599505	G1	1.79337
chr14	23171895	23191505	G1	1.53385
chr14	23202795	23213105	G1	2.86673
chr14	23232795	23265505	G1	2.38636
chr14	24382495	24408905	G1	3.43059
chr14	28712595	28812505	G1	1.10346
chr14	30377995	30409305	G1	2.44131
chr14	35499295	35537405	G1	1.63767
chr14	36480495	36538204	G1	1.07704
chr14	36625795	36686105	G1	0.702254
chr14	37571895	37613105	G1	0.962129
chr14	50542395	50591605	G1	3.60842
chr14	52551695	52560205	G1	1.09326
chr14	53942195	53966405	G1	1.42911
chr14	56719295	56837805	G1	1.78949
chr14	57049896	57051405	G1	4.62542
chr14	58144295	58154805	G1	3.6489
chr14	60343195	60369205	G1	2.27732
chr14	60453395	60479405	G1	1.42544
chr14	60480395	60522705	G1	1.06838
chr14	60618695	60667505	G1	1.05699
chr14	62126095	62133305	G1	4.08698
chr14	63001895	63019305	G1	2.3518
chr14	63025495	63027704	G1	2.84327
chr14	64285595	64299605	G1	1.5918
chr14	64851396	64915405	G1	2.40545
chr14	69150995	69192105	G1	2.90674
chr14	69504895	69561704	G1	3.61042
chr14	70633995	70662105	G1	3.0121
chr14	72887295	72898305	G1	3.46476
chr14	74211495	74256605	G1	2.01343
chr14	74379895	74382304	G1	4.47768
chr14	74476495	74494705	G1	1.46683
chr14	74846395	74864005	G1	2.60166
chr14	76352295	76390405	G1	1.79722
chr14	85527995	85537105	G1	-0.709521
chr14	90049995	90077105	G1	2.70933
chr14	90115595	90117205	G1	4.89109
chr14	90331095	90340105	G1	2.4776
chr14	91941995	91953105	G1	1.50655
chr14	93539495	93554505	G1	5.37332
chr14	93603895	93626905	G1	5.16414
chr14	93833995	93863605	G1	5.11351
chr14	94162895	94187905	G1	2.31723
chr14	94662395	94678305	G1	5.74376
chr14	94740495	94815205	G1	1.99932
chr14	94880595	94890304	G1	6.79464
chr14	94909796	94924605	G1	5.60889
chr14	94956495	94988205	G1	5.18916
chr14	101662595	101664805	G1	4.45736
chr14	103926495	103977705	G1	2.29357
chr14	105024095	105047105	G1	1.89475
chr14	105094195	105110905	G1	3.4295
chr15	20569195	20594105	G1	3.08298
chr15	22433696	22436305	G1	4.20297
chr15	23134995	23146205	G1	3.1511
chr15	28395196	28396705	G1	3.84677
chr15	29553995	29558505	G1	5.87321
chr15	29566195	29577605	G1	4.05652
chr15	30140595	30149105	G1	1.8353
chr15	31533895	31552205	G1	3.82002
chr15	31761095	31772005	G1	2.91838
chr15	32700595	32740805	G1	1.99012
chr15	32742995	32775505	G1	3.80194
chr15	33627495	33653705	G1	4.88889
chr15	34438795	34486105	G1	2.38829
chr15	34489095	34522405	G1	1.86402
chr15	34598195	34624205	G1	2.00694
chr15	34708295	34716505	G1	4.80164
chr15	39355795	39370205	G1	4.78345
chr15	41159495	41186705	G1	4.10004
chr15	41201795	41232105	G1	2.19852
chr15	41971695	41979405	G1	1.94508
chr15	48181695	48200405	G1	2.52895
chr15	51087595	51110205	G1	2.21786
chr15	51742495	51759005	G1	1.54858
chr15	52679495	52687905	G1	2.5483
chr15	52768495	52813805	G1	1.19971
chr15	53639595	53641504	G1	0.684248
chr15	58008895	58018605	G1	3.88617
chr15	58033295	58116905	G1	2.38921
chr15	59433195	59438305	G1	3.3373
chr15	59763195	59768205	G1	3.26223
chr15	62058995	62075705	G1	1.49381
chr15	62150695	62184004	G1	2.44643
chr15	62270195	62304105	G1	2.65858
chr15	63034595	63049405	G1	3.44761
chr15	68260495	68266805	G1	2.27108
chr15	68753195	68772605	G1	3.06999
chr15	68838295	68856105	G1	1.89423
chr15	68865295	68866704	G1	3.46946
chr15	70463395	70464704	G1	4.69704
chr15	70755395	70767005	G1	2.53318
chr15	74106395	74132805	G1	3.8351
chr15	74327295	74375105	G1	2.90813
chr15	74539895	74570505	G1	2.5919
chr15	75763695	75827005	G1	3.05362
chr15	75941995	75967205	G1	3.59498
chr15	76030795	76088905	G1	2.76933
chr15	76310495	76348105	G1	1.346
chr15	77906295	77907504	G1	6.24886
chr15	80243295	80262905	G1	3.13287
chr15	81103695	81150205	G1	3.17632
chr15	81609095	81617805	G1	3.96019
chr15	83246295	83293805	G1	1.60579
chr15	83355895	83380705	G1	2.39874
chr15	83642895	83657305	G1	3.22477
chr15	88586395	88590304	G1	3.36655
chr15	89719696	89724005	G1	3.40507
chr15	91094695	91130505	G1	3.17633
chr15	92284795	92286804	G1	4.24673
chr15	92439696	92441005	G1	5.47638
chr15	96402395	96439505	G1	1.11517
chr15	98515895	98649405	G1	2.44742
chr15	100874495	100888505	G1	1.53058
chr15	100890795	100892405	G1	4.1998
chr15	101897195	101915105	G1	2.44177
chr15	101918795	101920404	G1	3.04517
chr16	178996	181505	G1	2.51124
chr16	1844595	1925405	G1	2.31706
chr16	2339695	2424205	G1	2.17008
chr16	2651795	2661205	G1	2.46417
chr16	2785795	2801505	G1	2.42108
chr16	2988595	3057105	G1	2.04741
chr16	3058395	3097705	G1	2.66865
chr16	3164995	3186305	G1	1.06607
chr16	12905296	12907505	G1	4.90967
chr16	14806896	14810805	G1	4.52279
chr16	21269095	21301805	G1	2.91035
chr16	24585295	24613005	G1	1.4869
chr16	28005895	28018805	G1	5.34417
chr16	31263296	31264904	G1	4.01426
chr16	31369495	31396605	G1	4.86687
chr16	32103595	32120005	G1	1.9641
chr16	32808895	32817705	G1	1.64084
chr16	33049295	33063005	G1	1.85908
chr16	49847995	49855705	G1	5.53288
chr16	53543695	53549605	G1	3.03127
chr16	54166895	54189805	G1	3.50456
chr16	54501095	54515505	G1	4.98145
chr16	54535595	54552105	G1	3.8459
chr16	56184095	56199105	G1	3.69059
chr16	57535295	57561605	G1	3.8678
chr16	57577195	57592405	G1	3.18597
chr16	58233395	58248805	G1	3.00477
chr16	62026895	62040905	G1	1.87797
chr16	70821696	70823005	G1	3.29403
chr16	71570195	71579105	G1	3.45845
chr16	71979195	72001405	G1	2.72603
chr16	72893995	72985605	G1	2.21046
chr16	72988595	73080305	G1	1.48273
chr16	77427895	77439705	G1	2.6228
chr16	77785095	77795605	G1	2.75512
chr16	80862795	80884405	G1	3.9014
chr16	81436195	81445105	G1	1.53255
chr16	81770595	81796605	G1	2.67913
chr16	81824995	81859305	G1	5.08386
chr16	81861095	81890805	G1	5.11678
chr16	82015795	82025705	G1	4.4166
chr16	82425795	82442805	G1	4.87889
chr16	82575496	82580805	G1	4.85764
chr16	84144195	84168905	G1	2.65018
chr16	85850196	85852005	G1	3.92739
chr16	86114495	86117105	G1	5.37162
chr16	86183895	86205205	G1	2.27407
chr16	86277395	86318105	G1	2.46897
chr16	86485495	86529505	G1	1.31737
chr16	86562795	86574605	G1	1.301
chr16	88932595	88934104	G1	7.14665
chr16	90055095	90067905	G1	4.67269
chr17	1200295	1241705	G1	2.28768
chr17	1297795	1319705	G1	4.59809
chr17	3473695	3508805	G1	4.38118
chr17	4658495	4669705	G1	2.01662
chr17	4739095	4782205	G1	2.75154
chr17	6654695	6660105	G1	2.16607
chr17	6824795	6850005	G1	3.98517
chr17	7259395	7303705	G1	2.42926
chr17	7305995	7308505	G1	1.66504
chr17	7335695	7347805	G1	2.80253
chr17	8050595	8077405	G1	2.40201
chr17	15322495	15354905	G1	2.44103
chr17	16580095	16596205	G1	2.71997
chr17	16653095	16688505	G1	2.98345
chr17	16693095	16737705	G1	3.32608
chr17	18408095	18426505	G1	2.59882
chr17	18446495	18482005	G1	3.28161
chr17	18541795	18558305	G1	3.18909
chr17	18562895	18622505	G1	2.8292
chr17	18816195	18848505	G1	2.37117
chr17	20002595	20014105	G1	2.599
chr17	20325595	20348305	G1	2.46482
chr17	20472095	20495005	G1	3.12963
chr17	20825295	20881105	G1	2.48106
chr17	20885395	20937005	G1	3.29896
chr17	20943895	20971605	G1	4.33383
chr17	28995895	28997104	G1	4.91456
chr17	30226195	30239705	G1	1.90731
chr17	32086795	32099605	G1	2.04313
chr17	35228395	35231005	G1	5.07567
chr17	35476295	35506705	G1	2.08229
chr17	35534295	35536304	G1	4.09892
chr17	35774795	35802605	G1	2.24321
chr17	36651096	36652205	G1	6.66888
chr17	36917495	36950305	G1	1.22234
chr17	37642195	37671805	G1	2.94189
chr17	37727196	37771505	G1	2.09828
chr17	38008895	38011105	G1	5.55037
chr17	38931395	38994705	G1	2.96626
chr17	39018195	39046505	G1	3.20446
chr17	39162395	39168605	G1	2.48159
chr17	39591495	39623305	G1	1.58103
chr17	39729595	39819905	G1	2.30459
chr17	39840495	39849805	G1	2.40849
chr17	39851495	39905205	G1	1.70123
chr17	39940295	39981905	G1	2.69062
chr17	40621796	40623505	G1	3.94433
chr17	40650295	40721305	G1	1.98966
chr17	40944395	40955005	G1	3.27086
chr17	41727695	41739605	G1	1.27722
chr17	42897795	42928405	G1	3.46413
chr17	43703995	43705204	G1	5.40304
chr17	43777595	43798205	G1	2.09245
chr17	43832595	43879605	G1	3.74169
chr17	43895195	43945604	G1	3.06615
chr17	43992195	44008305	G1	2.14406
chr17	45425095	45433705	G1	2.35175
chr17	46266295	46280505	G1	1.87721
chr17	47796896	47804805	G1	3.49923
chr17	47842395	47887105	G1	1.93027
chr17	48023795	48042005	G1	1.73624
chr17	48127395	48231105	G1	2.40433
chr17	48282495	48317905	G1	2.51208
chr17	48540095	48661005	G1	1.45922
chr17	48697495	48763705	G1	1.63187
chr17	48950495	49055105	G1	2.16217
chr17	49232096	49237305	G1	4.0102
chr17	49525395	49544405	G1	3.83007
chr17	49928495	50009805	G1	2.10292
chr17	50557195	50569205	G1	2.48034
chr17	50627495	50640105	G1	2.49222
chr17	51565595	51567105	G1	5.21065
chr17	55420995	55429705	G1	2.01861
chr17	55781095	55817305	G1	4.19637
chr17	56014995	56022205	G1	3.8715
chr17	56965695	56992805	G1	2.13564
chr17	57067595	57081105	G1	2.92486
chr17	58051996	58058005	G1	3.9211
chr17	58064395	58083405	G1	3.49666
chr17	58144796	58146904	G1	2.39309
chr17	58250696	58320405	G1	2.96459
chr17	58374495	58404505	G1	2.83213
chr17	58406895	58448705	G1	2.50799
chr17	58450595	58484805	G1	2.59481
chr17	59520795	59561705	G1	2.95352
chr17	59573095	59600705	G1	2.23725
chr17	59967495	60012305	G1	2.72121
chr17	60134695	60156105	G1	1.77945
chr17	61394395	61410005	G1	0.88203
chr17	61412095	61415704	G1	2.9083
chr17	61438495	61475705	G1	1.71119
chr17	61501995	61618505	G1	2.15739
chr17	61637895	61649805	G1	2.07779
chr17	61651895	61667205	G1	1.21971
chr17	62280195	62300905	G1	2.76303
chr17	62365595	62398005	G1	3.39338
chr17	63499495	63509805	G1	2.9411
chr17	68186995	68207505	G1	1.41826
chr17	68438895	68464005	G1	2.83568
chr17	68591895	68605805	G1	2.00206
chr17	73157995	73170405	G1	1.81042
chr17	74634695	74644005	G1	5.12995
chr17	79796295	79811305	G1	5.22678
chr17	80401295	80415805	G1	4.92357
chr17	80459695	80463104	G1	6.63001
chr17	80491196	80492605	G1	4.49573
chr17	81001795	81008205	G1	2.28348
chr18	856295	868305	G1	2.69409
chr18	894295	924805	G1	0.583598
chr18	2837495	2852905	G1	1.17198
chr18	6414795	6421004	G1	1.23116
chr18	12047795	12054205	G1	2.09056
chr18	12092295	12132405	G1	0.999833
chr18	22139595	22218805	G1	0.596406
chr18	22337695	22387205	G1	2
chr18	22425096	22427905	G1	5.29041
chr18	22543795	22579405	G1	1.4982
chr18	22582995	22596205	G1	3.41397
chr18	25191895	25216005	G1	0.203248
chr18	25246895	25264605	G1	0.545089
chr18	25310295	25380805	G1	1.47847
chr18	37572796	37574605	G1	3.8252
chr18	48402495	48433005	G1	2.42385
chr18	50286795	50327805	G1	1.94786
chr18	57422395	57445105	G1	0.733061
chr18	59261695	59315305	G1	0.412898
chr18	59894095	59913105	G1	0.373413
chr18	62312395	62340905	G1	0.337662
chr19	850096	851605	G1	1.53232
chr19	1769696	1772704	G1	1.73503
chr19	2965095	3036905	G1	3.393
chr19	4740696	4743704	G1	5.22869
chr19	5737695	5749705	G1	2.86307
chr19	5846595	5861405	G1	2.92499
chr19	6604895	6613305	G1	2.44447
chr19	10508195	10542705	G1	1.79253
chr19	11425996	11427905	G1	4.43717
chr19	11479295	11483205	G1	6.77166
chr19	14881395	14885305	G1	3.09352
chr19	17029996	17031605	G1	3.12114
chr19	17452695	17465105	G1	1.96506
chr19	17507095	17508505	G1	0.881356
chr19	17579095	17606205	G1	2.63675
chr19	18595995	18625105	G1	1.68768
chr19	18635295	18637905	G1	2.37851
chr19	29828195	29845905	G1	2.23777
chr19	32674295	32685605	G1	1.3615
chr19	33227996	33232105	G1	3.20759
chr19	33335995	33353405	G1	2.83848
chr19	33831795	33847805	G1	3.96597
chr19	33853295	33861705	G1	3.06549
chr19	38355495	38362905	G1	2.26879
chr19	39206196	39208405	G1	2.45051
chr19	39277896	39280405	G1	3.29485
chr19	43356995	43378405	G1	4.50639
chr19	44801295	44810205	G1	2.072
chr19	44820295	44839705	G1	3.0478
chr19	45192295	45245705	G1	2.11795
chr19	45590295	45608405	G1	1.36189
chr19	45862195	45872305	G1	1.61786
chr19	46040395	46059905	G1	3.09646
chr19	46100495	46130905	G1	3.14148
chr19	46143895	46160205	G1	3.26747
chr19	46184695	46197105	G1	3.59536
chr19	47018495	47036505	G1	1.9568
chr19	47884195	47888905	G1	2.82471
chr19	49410195	49444805	G1	1.49747
chr19	50730195	50747505	G1	1.88345
chr19	50757296	50770905	G1	2.9317
chr19	50773695	50784605	G1	1.45955
chr19	54384195	54392905	G1	2.69076
chr19	55116195	55152105	G1	1.9203
chr19	55155395	55188805	G1	2.18079
chr20	715595	719104	G1	2.8361
chr20	1223495	1249205	G1	1.67673
chr20	1261496	1267805	G1	2.82665
chr20	1393595	1405805	G1	2.11979
chr20	1471795	1473605	G1	4.1554
chr20	2538795	2541304	G1	4.53382
chr20	2563196	2582905	G1	4.33958
chr20	4217895	4227105	G1	3.49376
chr20	8081195	8103205	G1	2.73043
chr20	13201195	13232405	G1	2.21712
chr20	18039395	18080605	G1	1.67278
chr20	21089895	21092504	G1	3.37906
chr20	21390395	21409105	G1	1.0149
chr20	32005095	32110605	G1	3.05596
chr20	33291095	33304105	G1	4.18635
chr20	34170695	34206605	G1	2.70756
chr20	34212595	34221705	G1	2.76986
chr20	34827095	34842805	G1	2.9482
chr20	35222795	35232805	G1	2.84266
chr20	36089895	36094905	G1	2.50231
chr20	37666195	37667504	G1	3.80943
chr20	37690296	37692005	G1	3.33644
chr20	38665295	38666805	G1	6.56328
chr20	44875696	44879305	G1	2.48311
chr20	46088895	46115705	G1	2.95625
chr20	46412295	46434805	G1	1.84307
chr20	47919195	47924805	G1	3.48357
chr20	48458195	48462905	G1	5.57563
chr20	48498095	48500804	G1	5.34241
chr20	49312295	49329905	G1	1.98909
chr20	54163295	54187005	G1	2.52634
chr20	54465695	54480105	G1	2.69474
chr20	58215495	58237705	G1	2.25403
chr20	58847596	58849104	G1	2.6272
chr20	58930595	58968005	G1	3.14769
chr20	59046795	59093305	G1	2.89171
chr20	62960195	62962405	G1	5.04428
chr20	63816195	63837105	G1	5.76019
chr21	5717496	5718704	G1	4.67494
chr21	5730796	5732204	G1	4.8964
chr21	7569995	7571204	G1	6.61471
chr21	10441795	10471805	G1	2.06032
chr21	36662495	36733905	G1	1.51667
chr21	38642295	38677405	G1	2.43793
chr21	39610495	39620005	G1	3.14418
chr21	42216095	42228805	G1	4.9417
chr21	42275995	42279505	G1	7.17932
chr21	42314896	42317404	G1	6.6665
chr21	42335996	42337605	G1	4.727
chr21	42390695	42398505	G1	4.99376
chr21	42488096	42497505	G1	3.71879
chr21	42832095	42835405	G1	5.67395
chr21	44909496	44910604	G1	5.3247
chr21	46070595	46079205	G1	4.45831
chr22	20371695	20395005	G1	3.45179
chr22	21715395	21717705	G1	2.76164
chr22	22126495	22153905	G1	2.97108
chr22	25296096	25297404	G1	2.1329
chr22	25408695	25437405	G1	-0.506366
chr22	29420695	29439405	G1	3.72564
chr22	30096795	30183205	G1	3.17336
chr22	32056595	32058404	G1	4.88866
chr22	32078996	32083005	G1	5.2581
chr22	32188595	32207205	G1	3.74526
chr22	32411395	32414104	G1	4.3915
chr22	33214796	33223405	G1	4.70121
chr22	36209895	36223005	G1	4.65384
chr22	36854095	36855304	G1	5.15802
chr22	37431796	37432905	G1	5.3648
chr22	38515795	38607505	G1	2.63689
chr22	38868195	38902205	G1	4.1022
chr22	38906195	38919205	G1	3.51643
chr22	39105495	39124105	G1	2.05623
chr22	39149595	39171505	G1	-0.187073
chr22	39542495	39544004	G1	6.53198
chr22	39801995	39939405	G1	3.94357
chr22	39966795	39981105	G1	5.16234
chr22	43361495	43373205	G1	3.75451
chr22	43566895	43579605	G1	5.165
chr22	45369995	45410205	G1	3.99952
chr22	49842195	49854805	G1	1.62624
chr22	50529595	50565205	G1	2.83822
chrX	773095	780905	G1	3.38751
chrX	11661095	11662604	G1	2.68001
chrX	15179695	15196905	G1	2.84712
chrX	15334995	15342105	G1	2.29347
chrX	17830695	17871705	G1	2.91443
chrX	19106495	19127805	G1	1.74545
chrX	23327595	23340705	G1	2.93497
chrX	25003095	25029905	G1	0.941484
chrX	46903395	46912905	G1	1.22105
chrX	48862096	48863304	G1	2.51007
chrX	53315195	53338205	G1	2.32692
chrX	53451995	53474905	G1	2.41242
chrX	70438595	70440404	G1	3.85025
chrX	104245095	104250804	G1	3.48443
chrX	105811195	105836605	G1	2.13032
chrX	108719795	108744105	G1	1.86221
chrX	115487095	115507105	G1	2.95655
chrX	118964295	118975205	G1	2.07004
chrX	119269496	119271405	G1	4.62292
chrX	119979495	120024405	G1	1.43885
chrX	129931695	129941605	G1	1.87603
chrX	134158895	134201105	G1	4.36378
chrX	135097795	135112205	G1	2.13657
chrX	135208695	135219005	G1	3.84695
chrX	136483595	136497805	G1	1.88901
chrX	136584896	136587605	G1	4.89505
chrX	137016195	137058205	G1	2.01563
chrX	137416195	137433805	G1	1.08573
chrX	137543495	137584505	G1	1.09064
chrX	139567195	139591405	G1	4.19808
chrX	139601795	139621705	G1	4.85649
chrX	140501795	140509005	G1	-0.867916
chrX	153197295	153223205	G1	3.30162
chrX	153656595	153668805	G1	2.24274
chrX	153824595	153861705	G1	3.63582
chrX	154096995	154123405	G1	3.2115
chrX	154277195	154339005	G1	2.62813
chrX	154725995	154756505	G1	2.32625
chrX	154783595	154822505	G1	2.91854
chr1	32995	70505	G2	2.36843
chr1	79495	129805	G2	2.47933
chr1	259395	298805	G2	3.06112
chr1	398295	399305	G2	4.17742
chr1	400495	429705	G2	2.78722
chr1	449995	484905	G2	2.69876
chr1	672695	680505	G2	3.3407
chr1	684995	721105	G2	2.67991
chr1	966095	986205	G2	2.64828
chr1	1115795	1121705	G2	2.99674
chr1	1443595	1456405	G2	3.28771
chr1	1574895	1591805	G2	1.86882
chr1	2527095	2533505	G2	7.1411
chr1	2618695	2632605	G2	2.00537
chr1	6243695	6245405	G2	6.63733
chr1	7082295	7111905	G2	5.21353
chr1	7699795	7709805	G2	4.61818
chr1	9127695	9137905	G2	3.29979
chr1	9648895	9656405	G2	3.91811
chr1	11431895	11447705	G2	5.68076
chr1	11565195	11572905	G2	4.44342
chr1	14196796	14206405	G2	4.5775
chr1	14241895	14270005	G2	4.39537
chr1	16793395	16797705	G2	3.72428
chr1	17174095	17186905	G2	4.43749
chr1	17192695	17202805	G2	5.79552
chr1	17279195	17299605	G2	4.6528
chr1	17321195	17341205	G2	4.56474
chr1	17358995	17394605	G2	4.9508
chr1	18610395	18618704	G2	3.1459
chr1	20479895	20489205	G2	6.19535
chr1	21394795	21432605	G2	3.04638
chr1	21479295	21487205	G2	1.84118
chr1	22135095	22146005	G2	4.79239
chr1	22203595	22222905	G2	4.76918
chr1	22355295	22371005	G2	4.01475
chr1	22542995	22577305	G2	2.96059
chr1	22608296	22610204	G2	2.3476
chr1	22941495	22960105	G2	2.09744
chr1	23208795	23222605	G2	2.16549
chr1	24583695	24644005	G2	3.90968
chr1	26033695	26038704	G2	3.382
chr1	26144595	26156505	G2	2.73701
chr1	26353595	26366605	G2	2.05344
chr1	31590095	31620805	G2	3.79323
chr1	32870495	32872805	G2	6.79505
chr1	33190695	33212005	G2	3.24724
chr1	34924595	34933405	G2	3.03803
chr1	35643995	35664305	G2	3.15784
chr1	35678795	35706005	G2	2.59664
chr1	36546595	36558205	G2	2.30323
chr1	37594695	37678205	G2	2.05115
chr1	38291995	38324705	G2	3.70087
chr1	39668195	39702605	G2	3.24832
chr1	42386096	42393805	G2	5.08454
chr1	43128095	43157605	G2	3.78616
chr1	43171695	43191205	G2	3.41744
chr1	43195495	43227305	G2	3.651
chr1	44105495	44137705	G2	3.60702
chr1	44452996	44473305	G2	3.03711
chr1	44474795	44487905	G2	3.66308
chr1	44557395	44590005	G2	4.12889
chr1	44591495	44619205	G2	3.61815
chr1	45486495	45491505	G2	1.93811
chr1	46456195	46509005	G2	2.05694
chr1	47456096	47467105	G2	4.40533
chr1	47505895	47512505	G2	3.58851
chr1	47704995	47733505	G2	3.55462
chr1	50398595	50408604	G2	3.28893
chr1	65696295	65719405	G2	2.88616
chr1	66495295	66499205	G2	1.97708
chr1	66762896	66780305	G2	2.06232
chr1	67324296	67325605	G2	3.48444
chr1	85011095	85012505	G2	4.00471
chr1	85086895	85098205	G2	4.19661
chr1	85150395	85185705	G2	3.72144
chr1	90100195	90103504	G2	3.30013
chr1	93012895	93029205	G2	2.92976
chr1	94099995	94123305	G2	2.26532
chr1	94324795	94343305	G2	3.72317
chr1	95111095	95123105	G2	1.56158
chr1	107960595	107966905	G2	2.32813
chr1	109105595	109119605	G2	2.86822
chr1	110605295	110623905	G2	3.42774
chr1	115323795	115343305	G2	4.07497
chr1	115375895	115382905	G2	3.98347
chr1	115413395	115415404	G2	3.8081
chr1	115974595	115980105	G2	2.73051
chr1	117598095	117612205	G2	2.07583
chr1	119363995	119370605	G2	4.19836
chr1	119427495	119447205	G2	5.0359
chr1	120144995	120176405	G2	2.36293
chr1	120179395	120202505	G2	2.08882
chr1	120384595	120402005	G2	3.1309
chr1	120848495	120935905	G2	2.52128
chr1	121068095	121092805	G2	3.06322
chr1	121149095	121158105	G2	3.4326
chr1	143288995	143311105	G2	2.53673
chr1	143327995	143336704	G2	3.72841
chr1	143422795	143441805	G2	3.23687
chr1	143445095	143502705	G2	1.99376
chr1	143504395	143530005	G2	2.62368
chr1	143803295	143832105	G2	4.2627
chr1	143856595	143891705	G2	3.42524
chr1	144072095	144100105	G2	2.49674
chr1	144145995	144176104	G2	3.76816
chr1	144246395	144266805	G2	3.31861
chr1	144269595	144328205	G2	1.99103
chr1	144330795	144419305	G2	2.61881
chr1	144571895	144635705	G2	2.78269
chr1	144638295	144697505	G2	2.04844
chr1	144698995	144718905	G2	3.35315
chr1	144765795	144773904	G2	4.41546
chr1	144793095	144820305	G2	3.8437
chr1	144860495	144888105	G2	2.64464
chr1	145120495	145162205	G2	3.90249
chr1	145424695	145440005	G2	1.70311
chr1	145443995	145547905	G2	2.28894
chr1	145555995	145583305	G2	3.70287
chr1	145584595	145609305	G2	3.13368
chr1	145809095	145824805	G2	2.99294
chr1	146309795	146366105	G2	2.64638
chr1	146896795	146905705	G2	2.38327
chr1	148012995	148021505	G2	1.40617
chr1	148026895	148094905	G2	2.42881
chr1	148525496	148529805	G2	3.87825
chr1	149045895	149055305	G2	3.93273
chr1	149471695	149476705	G2	2.64785
chr1	149562495	149633305	G2	2.47638
chr1	149712795	149730005	G2	4.24212
chr1	149762895	149796905	G2	3.30741
chr1	151713095	151751605	G2	3.82587
chr1	153676795	153687205	G2	4.74281
chr1	154045295	154065505	G2	3.74757
chr1	154564195	154574405	G2	5.28519
chr1	154640395	154665605	G2	2.50256
chr1	154681995	154694805	G2	3.11303
chr1	154877595	154899005	G2	3.84311
chr1	156337395	156342104	G2	3.00494
chr1	156445495	156454205	G2	3.31722
chr1	156573195	156575605	G2	3.19363
chr1	156622695	156630205	G2	6.09122
chr1	156677295	156687105	G2	3.39209
chr1	156850995	156865405	G2	4.835
chr1	156876495	156932105	G2	2.98132
chr1	160690195	160708505	G2	4.64585
chr1	161017795	161023405	G2	3.30686
chr1	161256695	161268005	G2	3.43999
chr1	165113495	165159005	G2	4.31534
chr1	165313295	165320105	G2	5.0688
chr1	165404996	165407304	G2	4.76864
chr1	166160895	166168005	G2	3.96356
chr1	177163595	177174505	G2	3.4864
chr1	177309395	177311405	G2	4.18923
chr1	179573195	179580305	G2	2.46664
chr1	181309395	181325805	G2	2.28603
chr1	181480395	181487305	G2	3.40231
chr1	183412195	183423505	G2	2.18059
chr1	202247595	202261605	G2	4.52342
chr1	202637595	202665305	G2	3.02739
chr1	203102295	203127705	G2	3.71389
chr1	203422095	203432905	G2	4.16076
chr1	204269995	204295405	G2	4.75634
chr1	204298895	204307905	G2	4.54346
chr1	204357995	204394905	G2	3.6906
chr1	205449695	205469305	G2	6.17567
chr1	206502995	206511805	G2	3.05963
chr1	206906995	206918505	G2	3.01816
chr1	206970095	206978704	G2	3.36536
chr1	207082295	207096205	G2	4.00732
chr1	207471396	207474405	G2	4.22636
chr1	207481795	207513005	G2	2.4714
chr1	208262195	208300705	G2	4.94204
chr1	209098295	209104805	G2	5.73226
chr1	209931695	209932905	G2	2.1022
chr1	213022695	213033305	G2	2.28428
chr1	218206695	218229705	G2	1.89502
chr1	221286095	221302805	G2	2.90424
chr1	223359095	223367605	G2	3.00949
chr1	223905695	223942405	G2	2.88404
chr1	228056695	228072705	G2	3.18974
chr1	228460395	228470505	G2	2.63852
chr1	228506695	228519705	G2	4.48318
chr1	230420895	230428005	G2	4.21908
chr1	231052695	231054705	G2	0.728595
chr1	233896695	233909605	G2	2.28345
chr1	241329595	241360605	G2	2.59497
chr1	242518195	242530405	G2	3.48256
chr2	284995	298505	G2	3.68396
chr2	305795	313405	G2	5.23067
chr2	550095	569805	G2	5.21185
chr2	1771095	1793705	G2	6.48991
chr2	11526695	11528705	G2	4.46463
chr2	15790195	15798205	G2	5.41504
chr2	16285595	16293705	G2	1.84381
chr2	25164095	25175805	G2	1.62911
chr2	26553495	26570305	G2	4.45585
chr2	26578895	26603605	G2	4.44406
chr2	26821395	26847505	G2	3.42132
chr2	27303595	27309705	G2	2.26183
chr2	28512295	28529805	G2	4.28494
chr2	28869695	28893505	G2	2.4444
chr2	30072295	30106705	G2	2.68058
chr2	30107995	30111605	G2	4.73691
chr2	30721195	30800705	G2	4.38661
chr2	30809095	30815805	G2	4.2063
chr2	44894495	44909205	G2	3.38128
chr2	47557395	47577005	G2	4.01942
chr2	54730596	54732005	G2	3.52745
chr2	60636195	60659005	G2	4.70429
chr2	66392696	66394005	G2	3.22989
chr2	66430296	66436105	G2	0.356068
chr2	68335095	68342905	G2	1.96491
chr2	68635095	68652805	G2	3.16228
chr2	70433495	70436305	G2	3.85276
chr2	70568595	70635105	G2	4.484
chr2	70764095	70797505	G2	1.99532
chr2	70800695	70824105	G2	3.50467
chr2	70932195	70971805	G2	2.75912
chr2	71234895	71245705	G2	3.34739
chr2	71775195	71788705	G2	5.05674
chr2	71816995	71839905	G2	4.17055
chr2	71859795	71872605	G2	4.49695
chr2	72828695	72885605	G2	3.05365
chr2	73127995	73211705	G2	2.93567
chr2	73283495	73310005	G2	2.1142
chr2	73313195	73334705	G2	3.11698
chr2	73373495	73385705	G2	3.65971
chr2	74647796	74655305	G2	3.29957
chr2	74739495	74754505	G2	3.966
chr2	75195595	75203605	G2	2.32309
chr2	85566795	85574705	G2	2.1108
chr2	89584495	89598005	G2	3.1415
chr2	89606595	89656905	G2	3.12148
chr2	90311195	90334605	G2	1.86931
chr2	90357495	90366005	G2	1.38444
chr2	91436995	91446105	G2	1.35889
chr2	91468995	91488605	G2	1.5945
chr2	91658695	91676305	G2	3.40528
chr2	91680395	91729405	G2	2.95695
chr2	91799595	91821705	G2	2.42192
chr2	91837695	91843005	G2	1.85367
chr2	92031195	92050405	G2	2.27663
chr2	94848495	94872905	G2	1.75662
chr2	94913195	94949605	G2	3.15023
chr2	94953695	94979005	G2	3.63554
chr2	95639896	95643105	G2	3.64747
chr2	95993095	96011205	G2	3.13809
chr2	96038895	96046805	G2	3.51941
chr2	97311195	97398405	G2	3.40455
chr2	97591995	97595805	G2	2.77797
chr2	98396495	98406005	G2	3.65311
chr2	100088795	100090204	G2	2.87601
chr2	102288295	102309305	G2	3.10273
chr2	110007395	110017705	G2	2.62148
chr2	110214295	110233505	G2	2.9282
chr2	110575095	110595604	G2	3.35177
chr2	112953895	112973905	G2	3.98683
chr2	118073295	118089305	G2	1.92391
chr2	120322695	120359205	G2	6.80005
chr2	127664295	127679205	G2	4.46932
chr2	130406696	130412205	G2	3.59915
chr2	130465395	130527205	G2	4.07638
chr2	130594395	130655205	G2	4.04252
chr2	130687895	130704405	G2	2.06697
chr2	131206895	131210805	G2	4.26939
chr2	131222495	131258805	G2	3.78122
chr2	132665195	132674005	G2	3.87102
chr2	133873495	133899205	G2	4.19659
chr2	136761195	136775405	G2	1.88688
chr2	153472095	153479905	G2	4.1386
chr2	157631396	157644305	G2	3.22673
chr2	169334495	169352604	G2	4.22977
chr2	169383096	169401405	G2	3.49484
chr2	170738195	170756305	G2	2.29641
chr2	170811595	170821405	G2	1.84586
chr2	175184195	175322505	G2	2.05406
chr2	176701295	176705605	G2	3.84175
chr2	176707895	176718505	G2	4.34061
chr2	176953495	176974305	G2	3.50935
chr2	177105495	177124605	G2	2.62035
chr2	181667195	181687805	G2	1.91185
chr2	200510595	200516705	G2	2.33696
chr2	200716395	200740705	G2	2.82189
chr2	200749295	200757305	G2	2.80365
chr2	201795495	201799904	G2	0.839048
chr2	216353195	216375905	G2	3.72949
chr2	218145695	218172305	G2	3.92335
chr2	218182795	218187505	G2	4.45325
chr2	218848195	218883305	G2	2.82248
chr2	218923995	218997305	G2	2.72782
chr2	219028795	219066605	G2	1.75187
chr2	219295295	219340105	G2	3.3974
chr2	219349595	219363805	G2	1.97572
chr2	225335595	225349004	G2	2.37661
chr2	225368595	225380105	G2	3.34264
chr2	232375495	232431805	G2	1.63813
chr2	232508596	232526505	G2	3.63744
chr2	237389495	237419705	G2	5.13062
chr2	237420695	237433605	G2	4.35881
chr2	237474795	237492505	G2	2.3969
chr2	237844995	237859505	G2	3.91602
chr2	238285195	238287205	G2	2.27146
chr2	238715395	238717705	G2	4.88723
chr2	238779695	238792705	G2	4.95123
chr2	238793695	238808605	G2	4.86715
chr2	238872495	238902105	G2	3.77896
chr2	239547595	239573905	G2	5.37756
chr2	239667795	239690805	G2	4.76462
chr2	240026495	240072605	G2	2.93708
chr2	240092495	240099605	G2	2.16066
chr2	240120195	240122005	G2	3.57308
chr2	240668495	240678505	G2	2.17805
chr2	240814395	240833505	G2	3.05025
chr2	240834995	240846105	G2	4.55034
chr2	240928895	240944505	G2	4.83734
chr2	241530095	241549605	G2	3.09146
chr2	242125595	242165005	G2	2.76571
chr3	9714895	9728505	G2	2.33695
chr3	10778095	10810805	G2	1.81998
chr3	10981195	11006505	G2	5.50046
chr3	11994295	12004305	G2	2.57841
chr3	12779595	12790605	G2	3.16741
chr3	13780395	13798405	G2	4.53779
chr3	13872995	13888905	G2	0.659319
chr3	14685595	14691305	G2	3.28022
chr3	14799995	14838505	G2	2.8625
chr3	15163195	15186405	G2	2.62585
chr3	36761195	36769405	G2	1.90882
chr3	38091395	38094905	G2	4.06419
chr3	42245095	42249805	G2	3.82718
chr3	42252395	42271705	G2	1.03695
chr3	42384595	42399105	G2	3.91967
chr3	42496495	42504105	G2	2.35738
chr3	42824695	42840405	G2	2.83748
chr3	46033495	46058705	G2	3.48725
chr3	48379595	48391105	G2	1.92076
chr3	50200895	50208605	G2	5.1011
chr3	51894695	51903105	G2	1.95237
chr3	53531495	53569405	G2	4.6281
chr3	53670895	53685805	G2	4.3729
chr3	53758695	53774205	G2	4.70546
chr3	57331795	57347305	G2	2.34858
chr3	68924095	68938605	G2	1.11594
chr3	70065095	70079805	G2	1.56123
chr3	71903595	71981705	G2	4.56728
chr3	72248695	72254905	G2	3.66729
chr3	72279695	72295005	G2	3.93774
chr3	87188296	87197405	G2	0.80138
chr3	113539396	113553805	G2	2.46232
chr3	123000495	123035005	G2	4.31083
chr3	123996196	124006005	G2	2.955
chr3	124023195	124040605	G2	0.179186
chr3	124698795	124730605	G2	3.69361
chr3	125745495	125747005	G2	4.31612
chr3	125759595	125770605	G2	4.6667
chr3	126521495	126539005	G2	2.99024
chr3	127408095	127421505	G2	5.57972
chr3	127959495	127961904	G2	4.35993
chr3	128479295	128502405	G2	2.65912
chr3	129999095	130009905	G2	3.98534
chr3	132399895	132418105	G2	2.94191
chr3	133667695	133677905	G2	1.55196
chr3	133893095	133905405	G2	2.73218
chr3	155089096	155091805	G2	3.64167
chr3	156286595	156295105	G2	0.840444
[truncated: 2,926 more rows]
