# Supplementary material for: The length of the G1 phase is an essential determinant of H3K27me3 landscapes across diverse cell types
Source: PLoS Biol. 2025 Apr 17;23(4):e3003119. doi: 10.1371/journal.pbio.3003119 (PMC12052206; doi:10.1371/journal.pbio.3003119)
Supplement: S8 Data — (XLSX) [file pbio.3003119.s017.xlsx]

## Sheet: rld
rlog normalized counts used in Figure S5B and for PCA generation in S5A
Gene_ID	Gene_Name	Async_A	Async_B	Async_C	Thy_A	Thy_B	Thy_C
ENSMUSG00000000001.4	Gnai3	11.1485	10.7238	10.8246	11.6023	11.2657	11.0959
ENSMUSG00000000003.15	Pbsn	0	0	0	0	0	0
ENSMUSG00000000028.15	Cdc45	10.8466	11.1941	11.0788	11.0179	11.1458	11.3321
ENSMUSG00000000037.17	Scml2	8.93051	8.22507	8.4937	8.78909	8.35854	8.89414
ENSMUSG00000000049.11	Apoh	-1.2256	-1.22765	-1.19359	-1.22486	-1.22519	-1.22618
ENSMUSG00000000056.7	Narf	9.81076	9.52561	9.35176	9.80369	9.5549	9.45715
ENSMUSG00000000058.6	Cav2	3.41571	3.11146	3.10612	2.9401	3.01423	2.93247
ENSMUSG00000000078.7	Klf6	9.19753	8.63694	8.75185	9.56666	9.31439	9.04474
ENSMUSG00000000085.16	Scmh1	8.92842	9.09102	9.12122	8.79116	8.6577	9.03704
ENSMUSG00000000088.7	Cox5a	11.6677	12.1293	12.178	12.0734	12.3087	12.5365
ENSMUSG00000000093.6	Tbx2	5.95969	6.09812	5.98751	5.00253	5.28094	5.10022
ENSMUSG00000000094.12	Tbx4	7.27471	6.99542	7.00917	6.01168	6.04585	6.36139
ENSMUSG00000000103.12	Zfy2	1.17993	1.15559	1.16932	1.25199	1.18147	1.27597
ENSMUSG00000000120.6	Ngfr	8.52445	8.69286	8.59466	8.78008	8.6455	8.58145
ENSMUSG00000000125.5	Wnt3	6.61867	6.72716	6.66189	5.0324	5.04468	4.97512
ENSMUSG00000000126.11	Wnt9a	7.52415	7.22503	7.33464	6.58567	6.7644	6.74948
ENSMUSG00000000127.15	Fer	8.78064	8.69587	8.61863	9.09365	9.25924	9.32298
ENSMUSG00000000131.15	Xpo6	10.7694	11.5961	11.7085	11.266	11.3925	11.8583
ENSMUSG00000000134.17	Tfe3	10.3615	10.2786	10.2358	10.9502	10.5347	10.7759
ENSMUSG00000000142.15	Axin2	7.66685	7.78759	7.53201	7.68388	7.64318	7.68195
ENSMUSG00000000148.17	Brat1	8.30613	8.30323	8.51182	8.47272	8.46511	8.33534
ENSMUSG00000000149.10	Gna12	10.4085	10.4491	10.3177	10.6744	10.6921	10.506
ENSMUSG00000000154.16	Slc22a18	8.7598	9.1259	8.94948	7.54003	7.45646	7.94108
ENSMUSG00000000157.16	Itgb2l	-1.47535	-1.45461	-1.47801	-1.47476	-1.47502	-1.47581
ENSMUSG00000000159.16	Igsf5	3.70438	3.59037	3.65419	3.57204	3.42023	3.76074
ENSMUSG00000000167.14	Pih1d2	3.98933	4.25454	4.22996	3.76466	4.05447	3.85483
ENSMUSG00000000168.9	Dlat	10.937	10.6984	10.4411	11.2403	10.8585	11.0441
ENSMUSG00000000171.5	Sdhd	11.4758	11.6588	11.6328	11.5235	11.6712	11.6453
ENSMUSG00000000182.9	Fgf23	1.41877	1.43777	1.40046	1.40021	1.37531	1.53102
ENSMUSG00000000183.6	Fgf6	1.04656	0.975597	1.09319	0.961508	0.961196	0.960314
ENSMUSG00000000184.12	Ccnd2	8.35932	7.93476	7.73865	8.62794	8.05398	7.99831
ENSMUSG00000000194.13	Gpr107	10.0446	9.80461	10.0327	10.6374	10.7093	10.6003
ENSMUSG00000000197.8	Nalcn	3.7012	3.6507	3.76565	3.84347	3.77435	3.54559
ENSMUSG00000000202.9	Btbd17	5.14208	5.09437	5.65294	5.10074	4.97441	4.83637
ENSMUSG00000000204.16	Slfn4	4.50366	4.72098	4.68361	4.02722	4.04444	4.2304
ENSMUSG00000000214.11	Th	3.98538	3.88253	3.96054	3.60771	3.68627	3.64802
ENSMUSG00000000215.11	Ins2	-1.96238	-1.95746	-1.96387	-1.96206	-1.9622	-1.96262
ENSMUSG00000000216.8	Scnn1g	-1.96255	-1.96386	-1.96447	-1.96215	-1.96233	-1.95526
ENSMUSG00000000223.13	Drp2	5.94264	5.83701	5.84408	5.33517	5.47288	5.47393
ENSMUSG00000000244.17	Tspan32	6.76657	6.96618	6.92008	6.38601	6.24162	6.34441
ENSMUSG00000000247.11	Lhx2	6.40278	6.38808	6.15586	5.92828	5.67618	5.91916
ENSMUSG00000000248.16	Clec2g	0	0	0	0	0	0
ENSMUSG00000000253.13	Gmpr	8.84649	9.31855	9.2308	8.58895	8.79941	8.81295
ENSMUSG00000000263.15	Glra1	-0.915184	-0.916258	-0.916446	-0.914109	-0.914586	-0.857058
ENSMUSG00000000266.11	Mid2	3.76413	3.6164	3.55344	3.433	3.40592	3.43014
ENSMUSG00000000275.16	Trim25	11.5423	11.1803	11.1548	11.7064	11.4061	11.2487
ENSMUSG00000000276.11	Dgke	9.24215	8.52871	8.81962	8.98448	8.75641	8.65931
ENSMUSG00000000278.10	Scpep1	12.1962	12.2513	12.2525	12.577	12.6334	12.6186
ENSMUSG00000000282.12	Mnt	9.91003	9.69791	9.82777	10.0784	9.89362	9.95212
ENSMUSG00000000290.13	Itgb2	6.77421	6.82795	7.12007	5.21236	5.22082	5.22551
ENSMUSG00000000295.13	Hddc2	8.80865	9.29969	9.36249	9.13087	9.39436	9.45015
ENSMUSG00000000296.8	Tpd52l1	8.59616	8.57003	8.66735	8.88968	8.97544	9.07506
ENSMUSG00000000301.16	Pemt	6.49787	6.49859	6.79374	5.88513	6.0369	6.26085
ENSMUSG00000000303.12	Cdh1	12.7556	12.4939	12.5578	12.9372	12.7262	12.6501
ENSMUSG00000000305.12	Cdh4	4.65799	5.24506	4.32429	4.46142	4.60391	4.75785
ENSMUSG00000000308.14	Ckmt1	9.74334	10.3145	10.1291	8.76571	8.81586	9.34453
ENSMUSG00000000317.11	Bcl6b	7.48012	7.56013	7.68481	7.49113	7.65422	7.653
ENSMUSG00000000318.16	Clec10a	3.77468	3.7316	4.0721	3.43413	3.46163	3.67639
ENSMUSG00000000320.10	Alox12	6.56913	6.75405	6.83068	6.38303	6.43485	6.51428
ENSMUSG00000000325.16	Arvcf	10.6661	10.3987	10.5095	10.516	10.8754	10.7103
ENSMUSG00000000326.13	Comt	8.7806	8.65541	8.68715	8.75657	8.68185	8.51825
ENSMUSG00000000339.14	Rtca	9.52333	9.6396	9.53792	9.71709	9.83741	9.95407
ENSMUSG00000000340.10	Dbt	9.87286	9.53729	9.73479	10.0507	9.82381	9.42737
ENSMUSG00000000346.9	Dazap2	10.4071	10.3075	10.375	10.7311	10.8202	10.6641
ENSMUSG00000000355.13	Mcts1	8.85613	9.16182	9.12386	8.63339	8.86747	8.96748
ENSMUSG00000000359.3	Rem1	3.64025	3.86389	3.81033	3.52774	3.41743	3.49249
ENSMUSG00000000365.9	Rnf17	11.2164	11.4845	11.4563	11.4018	11.4459	11.5185
ENSMUSG00000000374.8	Trappc10	9.62845	9.08647	9.12756	9.87666	9.58225	9.50964
ENSMUSG00000000378.15	Ccm2	9.5167	9.83165	9.76566	9.37489	9.42182	9.65581
ENSMUSG00000000381.10	Wap	-1.95441	-1.96403	-1.96469	-1.96219	-1.96238	-1.96295
ENSMUSG00000000384.15	Tbrg4	10.6676	10.5427	10.6203	10.9484	10.9504	10.9359
ENSMUSG00000000385.8	Tmprss2	1.77955	1.70505	1.82843	1.74646	1.67622	1.69543
ENSMUSG00000000386.16	Mx1	2.54856	2.53152	2.59234	2.45817	2.59298	2.71498
ENSMUSG00000000392.17	Fap	0	0	0	0	0	0
ENSMUSG00000000394.15	Gcg	0	0	0	0	0	0
ENSMUSG00000000399.10	Ndufa9	10.968	11.3614	11.3655	11.5208	11.6418	11.7817
ENSMUSG00000000402.2	Egfl6	5.07348	5.04833	5.32725	5.14819	5.27813	5.15665
ENSMUSG00000000409.14	Lck	8.72286	9.02686	9.14739	8.8752	8.94074	9.16444
ENSMUSG00000000411.7	Tssk3	0.901379	0.894503	0.947108	0.92761	0.925043	0.900237
ENSMUSG00000000416.16	Cttnbp2	3.4531	3.39409	3.34787	3.76952	3.16186	3.19014
ENSMUSG00000000420.15	Galnt1	10.3721	10.0333	10.051	10.3121	10.0803	10.1128
ENSMUSG00000000435.1	Myf5	1.82639	1.80479	1.80143	1.6863	1.68581	1.68441
ENSMUSG00000000439.9	Mkrn2	10.7137	10.074	10.0565	10.6761	10.6301	10.4015
ENSMUSG00000000440.12	Pparg	0.0343939	0.115545	0.0281747	0.0599971	0.0231822	0.0225164
ENSMUSG00000000441.17	Raf1	10.9739	10.7772	10.809	11.4102	11.4033	11.2527
ENSMUSG00000000486.13	Septin1	11.0484	11.6607	11.5617	11.4569	11.6819	11.9149
ENSMUSG00000000489.7	Pdgfb	8.82352	8.88572	8.82686	8.79636	8.90837	8.91971
ENSMUSG00000000530.16	Acvrl1	7.81998	8.38688	7.86467	7.49733	7.26923	7.57994
ENSMUSG00000000531.5	Grasp	8.97754	9.0164	9.08693	9.85912	9.91536	10.0471
ENSMUSG00000000532.11	Acvr1b	10.3967	10.1818	10.0582	10.6599	10.5269	10.4286
ENSMUSG00000000538.18	Tom1l2	9.08653	9.03748	8.91147	8.65154	8.62852	8.67697
ENSMUSG00000000544.14	Gpa33	10.1096	10.1484	10.0869	10.4673	10.2074	10.3916
ENSMUSG00000000552.10	Zfp385a	10.8949	11.3947	11.2335	10.1721	10.4089	10.6499
ENSMUSG00000000555.8	Itga5	11.1931	11.0892	11.0872	11.6972	11.618	11.4731
ENSMUSG00000000560.9	Gabra2	1.03647	1.08746	1.0203	1.00963	1.00928	1.14206
ENSMUSG00000000561.14	Wdr77	11.3471	11.065	11.0756	11.9323	11.7224	11.5227
ENSMUSG00000000562.5	Adora3	-1.10837	-1.06791	-1.11028	-1.10751	-1.10789	-1.10904
ENSMUSG00000000563.17	Atp5pb	12.3385	12.3643	12.5149	12.684	12.7929	12.7972
ENSMUSG00000000567.5	Sox9	3.8085	3.92181	3.80059	3.74729	3.89386	3.98429
ENSMUSG00000000568.15	Hnrnpd	11.8282	11.9973	11.9877	12.6428	12.633	12.7356
ENSMUSG00000000579.14	Dynlt1c	8.8931	8.93701	8.74756	8.98743	8.9251	9.20304
ENSMUSG00000000581.8	C1d	9.81755	9.33325	9.52922	9.62401	9.4849	9.31145
ENSMUSG00000000594.7	Gm2a	10.2217	10.2344	10.1629	10.5208	10.5298	10.4865
ENSMUSG00000000600.15	Krit1	9.92305	9.33785	9.36735	9.77155	9.38081	9.28857
ENSMUSG00000000605.9	Clcn4	6.24478	6.22783	6.0564	5.86733	5.46482	5.90578
ENSMUSG00000000606.18	Vmn2r88	2.28391	2.22713	2.35355	2.25942	2.24841	2.28947
ENSMUSG00000000617.14	Grm6	1.60976	1.88675	1.63484	1.62097	1.59534	1.61543
ENSMUSG00000000627.15	Sema4f	7.24441	7.12095	7.33789	7.01316	6.9415	7.09295
ENSMUSG00000000628.10	Hk2	12.311	12.486	12.5442	13.3219	13.081	13.2344
ENSMUSG00000000631.20	Myo18a	10.8398	10.6918	10.5805	10.8104	10.8779	10.4423
ENSMUSG00000000632.13	Sez6	7.08234	6.84693	6.92188	5.6341	5.7322	5.76289
ENSMUSG00000000673.9	Haao	6.08027	6.58751	6.46664	5.55553	5.64298	5.86075
ENSMUSG00000000682.7	Cd52	3.19574	3.37638	3.40069	3.0375	3.10257	3.14426
ENSMUSG00000000686.11	Abhd15	3.1492	3.23352	3.11754	3.12722	3.11974	3.00578
ENSMUSG00000000690.5	Hoxb6	0	0	0	0	0	0
ENSMUSG00000000693.10	Loxl3	4.99128	5.20041	4.98244	4.6676	4.46608	4.268
ENSMUSG00000000701.8	Tcl1b5	0	0	0	0	0	0
ENSMUSG00000000706.16	Btn1a1	3.3677	3.30234	3.26306	3.22269	3.20867	3.10957
ENSMUSG00000000708.14	Kat2b	10.119	9.19696	9.30694	10.1835	9.81825	9.57326
ENSMUSG00000000711.3	Rab5b	10.3019	9.92816	10.0186	10.6506	10.5077	10.4321
ENSMUSG00000000724.10	Cryba1	2.90121	3.04039	3.06593	2.87482	2.81959	2.77217
ENSMUSG00000000730.13	Dnmt3l	11.4152	11.8532	11.8323	12.8634	12.9708	13.1157
ENSMUSG00000000731.15	Aire	10.9183	11.2294	11.0745	11.1979	11.3219	11.4682
ENSMUSG00000000732.9	Icosl	9.08264	9.27906	9.21398	8.88302	8.95111	8.88609
ENSMUSG00000000738.18	Spg7	10.7237	11.1064	10.9925	10.3863	10.5693	10.6854
ENSMUSG00000000739.14	Sult5a1	6.69415	7.04629	7.05544	5.88549	5.88598	6.13042
ENSMUSG00000000740.12	Rpl13	14.6004	15.2127	15.2425	15.0961	15.324	15.5637
ENSMUSG00000000743.9	Chmp1a	10.3237	10.4942	10.4862	10.3614	10.3665	10.4286
ENSMUSG00000000751.13	Rpa1	12.8643	12.5438	12.5986	13.4262	13.1131	12.9063
ENSMUSG00000000753.15	Serpinf1	7.53654	8.20656	8.00768	7.45636	7.06216	7.43846
ENSMUSG00000000759.14	Tubgcp3	9.18909	9.12235	8.9803	8.96718	8.74536	8.53517
ENSMUSG00000000766.18	Oprm1	0	0	0	0	0	0
ENSMUSG00000000776.13	Polr3d	9.08563	9.14262	9.03007	9.08571	9.31552	9.22677
ENSMUSG00000000782.16	Tcf7	10.3615	10.2145	10.2833	10.4726	10.3452	10.2646
ENSMUSG00000000787.12	Ddx3x	12.8115	12.2082	12.2627	13.1631	12.7122	12.5306
ENSMUSG00000000791.9	Il12rb1	4.46498	4.22974	4.31136	4.44439	4.61595	4.92516
ENSMUSG00000000792.2	Slc5a5	5.71795	5.69091	5.52152	5.23926	5.49567	5.50772
ENSMUSG00000000794.9	Kcnn3	5.08707	4.94259	5.17363	4.86583	4.77023	4.6322
ENSMUSG00000000804.14	Usp32	9.9682	9.48383	9.5461	10.1898	9.80522	9.57849
ENSMUSG00000000805.18	Car4	6.3329	6.72203	6.42322	6.29623	6.54029	6.76125
ENSMUSG00000000811.13	Txnrd3	7.61741	7.70854	7.54657	7.87358	7.92689	7.90928
ENSMUSG00000000817.10	Fasl	-0.269221	-0.191063	-0.270332	-0.268935	-0.269064	-0.248768
ENSMUSG00000000823.16	Zfp512b	9.81626	9.55483	9.49999	9.43652	9.27069	9.24407
ENSMUSG00000000826.16	Dnajc5	11.1377	10.8021	10.7623	11.5321	11.1055	11.03
ENSMUSG00000000827.18	Tpd52l2	10.8497	10.9726	10.932	11.0141	11.2207	11.2843
ENSMUSG00000000838.17	Fmr1	10.6892	10.014	10.1176	10.8719	10.3681	10.1185
ENSMUSG00000000861.15	Bcl11a	5.41395	5.30408	5.41039	5.57306	5.44956	5.17674
ENSMUSG00000000869.12	Il4	1.85157	1.95193	2.03137	1.83211	1.85355	1.8956
ENSMUSG00000000876.11	Pxmp4	8.17836	8.57032	8.34986	8.11831	8.41541	8.23727
ENSMUSG00000000881.12	Dlg3	9.08594	9.17464	8.95598	9.47574	9.51939	9.21385
ENSMUSG00000000884.17	Gnb1l	8.41797	8.49498	8.65514	8.74993	8.69274	8.97399
ENSMUSG00000000889.8	Dbh	0	0	0	0	0	0
ENSMUSG00000000901.17	Mmp11	10.5109	10.7952	11.0694	10.7711	10.8887	10.8264
ENSMUSG00000000902.13	Smarcb1	10.6962	11.0858	11.0884	11.2059	11.4217	11.5982
ENSMUSG00000000903.3	Vpreb3	6.22078	6.74835	6.73124	6.49886	6.45157	6.41071
ENSMUSG00000000915.15	Hip1r	9.41401	9.17513	9.11755	8.97718	8.79131	8.68037
ENSMUSG00000000916.15	Nsun5	8.8654	9.2108	9.17996	9.18478	9.4775	9.57298
ENSMUSG00000000934.9	Top1mt	9.21393	9.66957	9.61925	8.8367	8.86792	9.13046
ENSMUSG00000000938.11	Hoxa10	2.20433	2.06283	2.01066	2.07976	2.12226	1.99782
ENSMUSG00000000942.10	Hoxa4	3.07604	3.07943	3.08835	2.92364	3.08682	2.8917
ENSMUSG00000000948.16	Gm38393	6.66388	5.48216	5.88866	6.98444	5.75494	5.52602
ENSMUSG00000000957.11	Mmp14	8.75621	8.7497	8.82079	8.5324	8.19149	8.2855
ENSMUSG00000000958.10	Slc7a7	9.96864	9.80865	9.84054	9.77197	9.70063	9.52279
ENSMUSG00000000959.7	Oxa1l	10.8128	11.011	10.9984	11.0123	11.181	11.1823
ENSMUSG00000000976.13	Heatr6	9.27648	9.14212	9.13154	9.46068	9.39044	9.20991
ENSMUSG00000000982.5	Ccl3	2.43607	2.55206	2.39802	2.42791	2.37805	2.41489
ENSMUSG00000000983.13	Wfdc18	0	0	0	0	0	0
ENSMUSG00000001014.6	Icam4	4.74679	5.03796	5.07389	4.81103	5.02294	5.10206
ENSMUSG00000001016.12	Ilf2	12.0645	12.2632	12.2878	12.2701	12.4086	12.476
ENSMUSG00000001017.15	Chtop	11.6494	11.7359	11.8209	11.8261	11.8485	11.9339
ENSMUSG00000001018.15	Snapin	9.58671	9.53919	9.58184	9.60739	9.53564	9.41475
ENSMUSG00000001020.8	S100a4	-0.155725	-0.156588	-0.0494016	-0.155417	-0.155556	-0.155949
ENSMUSG00000001021.13	S100a3	2.46469	2.82773	2.67722	2.51756	2.44585	2.44297
ENSMUSG00000001023.10	S100a5	-1.96238	-1.95746	-1.96387	-1.96206	-1.9622	-1.96262
ENSMUSG00000001025.8	S100a6	7.75085	8.29935	8.34774	7.83726	7.94513	8.10881
ENSMUSG00000001027.7	Scn4a	4.97142	4.83479	5.59718	4.24387	4.34149	4.26624
ENSMUSG00000001029.15	Icam2	2.56905	2.33719	2.49598	2.38486	2.29854	2.29629
ENSMUSG00000001034.17	Mapk7	9.70939	9.97837	9.99099	10.146	10.2451	10.4041
ENSMUSG00000001036.17	Epn2	10.1007	9.8292	10.0553	10.5183	10.3011	10.1312
ENSMUSG00000001039.12	B9d1	8.70541	9.34144	9.27947	8.69829	8.92251	9.01521
ENSMUSG00000001052.15	Sec24b	10.1985	10.1213	9.96464	10.1602	10.2404	10.1565
ENSMUSG00000001053.15	N4bp3	9.14428	9.31784	9.23923	9.29797	9.11378	9.31647
ENSMUSG00000001054.9	Rmnd5b	10.0375	10.2685	10.1882	10.303	10.4258	10.6989
ENSMUSG00000001056.3	Nhp2	11.6382	12.3788	12.38	11.9396	12.1561	12.4277
ENSMUSG00000001062.18	Vps9d1	7.01932	7.14277	7.18972	7.45646	7.14312	7.40108
ENSMUSG00000001065.15	Zfp276	6.68821	6.52045	6.82401	6.70394	6.72774	7.11904
ENSMUSG00000001076.7	C1ql4	5.68319	5.7242	5.8812	5.82443	6.33188	6.12719
ENSMUSG00000001082.12	Mfsd10	10.4408	11.1742	10.6699	10.3772	10.496	10.7242
ENSMUSG00000001089.14	Luzp1	10.9304	10.2057	10.4163	11.2157	10.7664	10.3812
ENSMUSG00000001095.5	Slc13a2	3.33809	3.41348	3.32851	3.07969	3.19307	3.17876
ENSMUSG00000001098.15	Kctd10	9.58511	9.49176	9.39294	9.63203	9.57753	9.70799
ENSMUSG00000001100.10	Poldip2	10.8374	10.9883	10.9304	10.9352	10.8847	11.1028
ENSMUSG00000001103.7	Sebox	2.19797	2.18046	2.15262	2.12296	2.11751	2.17371
ENSMUSG00000001105.15	Ift20	9.34585	9.84208	9.86447	9.29081	9.50548	9.64886
ENSMUSG00000001119.7	Col6a1	5.4164	5.55656	5.58253	5.05384	4.79046	4.77579
ENSMUSG00000001120.15	Pcbp3	9.18984	9.20351	9.21694	9.1101	9.44744	9.34681
ENSMUSG00000001123.15	Lgals9	8.51036	8.54478	8.57909	7.94817	8.06477	8.16612
ENSMUSG00000001127.12	Araf	10.8281	10.9922	11.0057	10.4603	10.5391	10.5306
ENSMUSG00000001128.7	Cfp	6.3187	6.36409	6.64924	5.63624	6.25555	6.64451
ENSMUSG00000001131.11	Timp1	8.86595	9.46743	9.33648	9.23075	9.41677	9.67584
ENSMUSG00000001134.9	Uxt	8.06375	8.33834	8.35819	8.41819	8.4335	8.58861
ENSMUSG00000001138.13	Cnnm3	9.73192	9.37366	9.12459	9.28501	9.34628	9.23537
ENSMUSG00000001143.13	Lman2l	8.6567	8.82021	8.83117	8.62885	8.38731	8.3894
ENSMUSG00000001150.7	Mcm3ap	11.8723	12.5348	12.6457	11.0382	11.6452	11.7699
ENSMUSG00000001151.10	Pcnt	11.1334	11.732	11.639	11.0452	11.5011	11.3495
ENSMUSG00000001155.13	Ftcd	4.5574	4.79182	4.58282	4.02139	4.08103	4.1359
ENSMUSG00000001156.9	Mxd1	7.87022	7.6848	7.67237	7.09871	7.01121	6.99894
ENSMUSG00000001157.13	Gmcl1	9.77082	9.71448	9.83657	10.1867	10.0351	9.9532
ENSMUSG00000001158.13	Snrnp27	9.44206	9.74102	9.80916	9.87182	10.1156	10.1857
ENSMUSG00000001166.17	Oas1c	7.15917	7.3904	7.67909	7.22811	7.27305	6.94778
ENSMUSG00000001168.16	Oas1h	1.77498	1.88262	1.88807	1.78054	1.73192	1.7304
ENSMUSG00000001173.15	Ocrl	9.62205	9.45462	9.39844	9.62741	9.61322	9.52226
ENSMUSG00000001175.16	Calm1	12.4613	12.1237	11.9901	12.6738	12.4221	12.2748
ENSMUSG00000001211.15	Agpat3	9.58239	9.60074	9.5179	9.91082	10.0981	10.1103
ENSMUSG00000001225.12	Slc26a3	-0.0743843	-0.0399123	-0.112766	-0.111246	-0.111387	-0.111784
ENSMUSG00000001227.12	Sema6b	7.49065	7.41643	7.29304	7.2717	6.99727	6.86528
ENSMUSG00000001228.14	Uhrf1	13.2727	13.2484	13.2384	13.6637	13.6737	13.6633
ENSMUSG00000001229.9	Dpp9	10.379	10.2203	10.2134	10.5413	10.4283	10.3973
ENSMUSG00000001240.13	Ramp2	5.53338	5.81623	6.18977	5.83715	5.75557	6.04462
ENSMUSG00000001247.16	Lsr	9.25554	9.38371	9.41086	9.37838	9.42898	9.63389
ENSMUSG00000001248.15	Gramd1a	10.0023	10.4852	10.4701	10.0788	10.1346	10.3659
ENSMUSG00000001249.14	Hpn	8.48912	9.00071	8.89017	8.5907	8.50232	9.0771
ENSMUSG00000001260.10	Gabrg1	0	0	0	0	0	0
ENSMUSG00000001270.9	Ckb	12.8014	13.2456	13.2312	12.1852	12.3578	12.5683
ENSMUSG00000001280.13	Sp1	11.9829	11.4265	11.4293	12.5741	12.1431	11.9616
ENSMUSG00000001281.10	Itgb7	10.0152	10.7273	10.8463	10.0473	9.96393	10.5986
ENSMUSG00000001285.12	Myg1	9.64848	10.2205	10.2479	9.88542	10.0853	10.2842
ENSMUSG00000001288.15	Rarg	12.0747	11.9635	11.9243	12.0407	12.0287	11.9259
ENSMUSG00000001289.12	Pfdn5	10.8472	11.3266	11.3312	10.9485	11.1448	11.1992
ENSMUSG00000001300.16	Efnb2	8.30403	7.9063	7.98367	7.2053	7.19196	7.25163
ENSMUSG00000001305.5	Rrp15	9.68555	10.0567	10.018	10.2078	10.3214	10.4269
ENSMUSG00000001313.12	Rnd2	8.58166	8.96686	8.80355	8.87786	9.16191	9.43362
ENSMUSG00000001323.17	Srr	7.01818	7.09284	7.23434	6.19586	6.91449	6.56511
ENSMUSG00000001333.9	Sync	4.82797	4.50393	4.66087	4.5068	4.5344	4.63296
ENSMUSG00000001334.9	Fndc5	5.78228	5.80103	5.60598	5.60643	5.81549	5.74477
ENSMUSG00000001348.15	Acp5	9.3066	9.59318	9.53309	9.08553	9.30597	9.48816
ENSMUSG00000001349.5	Cnn1	7.42066	7.37783	7.41991	6.77307	6.99164	7.02141
ENSMUSG00000001366.14	Fbxo9	8.40418	8.22298	8.52792	8.0927	8.05286	8.68204
ENSMUSG00000001376.17	Vps50	9.65002	9.75584	9.64887	9.72105	9.81712	10.0349
ENSMUSG00000001380.7	Hars	10.8363	10.95	10.9493	11.3509	11.3689	11.3761
ENSMUSG00000001383.9	Zmat2	10.4427	10.8086	10.7193	10.8244	10.8687	10.9441
ENSMUSG00000001403.13	Ube2c	12.1955	12.4491	12.4446	12.3345	12.4599	12.5911
ENSMUSG00000001415.10	Smg5	11.3917	11.2644	11.2286	11.5423	11.6121	11.6217
ENSMUSG00000001416.13	Cct3	13.0919	13.8694	13.8223	13.5454	13.9447	14.2799
ENSMUSG00000001418.13	Glmp	10.7999	11.1466	11.1824	10.3883	10.5481	10.7788
ENSMUSG00000001419.17	Mef2d	10.6019	10.2559	10.3419	11.2683	10.9139	10.6608
ENSMUSG00000001420.13	Tmem79	7.28517	7.16303	7.25158	7.79521	7.57785	7.68275
ENSMUSG00000001424.14	Snd1	12.0053	12.2334	12.1608	12.3491	12.3129	12.3905
ENSMUSG00000001435.15	Col18a1	12.3924	12.4692	12.4122	12.4215	12.2322	12.3704
ENSMUSG00000001436.15	Slc19a1	8.39008	8.30725	8.34977	8.56394	8.4557	8.20097
ENSMUSG00000001440.5	Kpnb1	13.8887	13.6826	13.7453	14.4738	14.3736	14.3879
ENSMUSG00000001441.13	Npepps	11.6277	11.5633	11.7045	12.3447	12.1706	12.2027
ENSMUSG00000001444.2	Tbx21	4.23496	4.25586	4.4238	4.28149	4.40204	4.28486
ENSMUSG00000001445.10	Mrpl10	10.4711	10.8291	10.805	10.5009	10.5692	10.7041
ENSMUSG00000001467.5	Cyp51	10.7065	10.5475	10.6124	11.1197	10.9683	10.9789
ENSMUSG00000001472.17	Tcf25	12.0873	12.1486	12.1119	12.1946	12.3706	12.184
ENSMUSG00000001473.7	Tubb6	11.6398	11.7367	11.7333	11.3576	11.484	11.498
ENSMUSG00000001482.15	Def8	10.0534	9.97454	9.97474	10.4939	10.1938	9.98919
ENSMUSG00000001493.9	Meox1	2.64758	2.67115	2.69948	2.61787	2.59157	2.6024
ENSMUSG00000001494.6	Sost	-1.96271	-1.96426	-1.96499	-1.95318	-1.96244	-1.96308
ENSMUSG00000001496.15	Nkx2-1	0.705666	0.576879	0.63421	0.578965	0.578717	0.578018
ENSMUSG00000001497.18	Pax9	3.08398	3.15784	3.16807	2.97367	3.04774	3.05801
ENSMUSG00000001504.10	Irx2	7.13576	7.28522	6.83091	6.61989	6.53032	6.77535
ENSMUSG00000001506.10	Col1a1	7.15406	7.49258	7.44777	6.658	6.73289	6.52363
ENSMUSG00000001507.16	Itga3	10.7468	10.8523	10.703	10.6292	10.5004	10.5178
ENSMUSG00000001508.15	Sgca	5.93843	6.40136	6.26003	4.77322	5.04479	4.90568
ENSMUSG00000001510.8	Dlx3	8.18614	8.10279	8.22522	7.15533	7.14869	7.15821
ENSMUSG00000001517.14	Foxm1	10.5673	10.2927	10.3936	10.9155	10.6036	10.6148
ENSMUSG00000001518.12	Itfg2	8.63499	8.66706	9.00474	9.13704	9.17223	8.91501
ENSMUSG00000001520.12	Nrip2	4.85283	4.96599	4.86895	4.43867	4.642	4.50601
ENSMUSG00000001521.12	Tulp3	10.4609	10.3276	10.3062	10.6311	10.5899	10.5633
ENSMUSG00000001524.14	Gtf2h4	9.99297	10.5117	10.4876	10.0032	10.4541	10.5563
ENSMUSG00000001525.10	Tubb5	14.7775	15.0227	15.0232	15.5281	15.6135	15.7004
ENSMUSG00000001542.7	Ell2	9.75616	9.39682	9.52018	10.074	9.62031	9.31055
ENSMUSG00000001552.14	Jup	11.2151	11.4019	11.5865	10.9249	10.8916	10.7473
ENSMUSG00000001555.10	Fkbp10	10.0898	10.2838	10.4152	9.09023	9.29246	9.53919
ENSMUSG00000001558.5	Klhl10	6.71275	6.89742	6.73564	6.27798	5.9691	6.01818
ENSMUSG00000001566.9	Mnx1	5.42862	5.48682	5.43794	5.2893	5.09523	5.19972
ENSMUSG00000001569.10	Nom1	9.34007	9.77785	10.054	9.70965	9.83065	9.9366
ENSMUSG00000001576.15	Ergic1	10.9944	10.9551	11.0217	11.3246	11.1552	11.146
ENSMUSG00000001583.13	Tnk1	8.33387	8.19962	8.53314	8.25246	8.39274	8.46732
ENSMUSG00000001588.12	Acap1	9.22521	9.60962	9.54164	9.13486	9.24646	9.22329
ENSMUSG00000001604.14	Tcea3	9.92675	10.387	10.3344	10.3894	10.5457	10.874
ENSMUSG00000001622.15	Csn3	1.44073	1.41659	1.48644	1.4442	1.50761	1.53816
ENSMUSG00000001627.12	Ifrd1	10.2221	10.3961	10.5676	10.0457	10.1593	10.1834
ENSMUSG00000001630.13	Stk38l	9.55382	9.3692	9.45903	9.25746	9.2697	9.25664
ENSMUSG00000001632.16	Brpf1	10.0408	9.9211	9.81496	10.1647	9.95543	9.86068
ENSMUSG00000001642.18	Akr1b3	12.1864	12.8302	12.7976	12.6244	12.6717	13.0603
ENSMUSG00000001655.6	Hoxc13	8.08105	8.21121	8.22689	7.89283	8.05566	8.15221
ENSMUSG00000001656.3	Hoxc11	2.56432	2.6233	2.49743	2.47028	2.42205	2.59186
ENSMUSG00000001657.7	Hoxc8	-0.0958712	-0.0628701	-0.020713	-0.0955599	-0.0957007	-0.096097
ENSMUSG00000001661.5	Hoxc6	2.55025	2.59811	2.66346	2.45842	2.55689	2.43419
ENSMUSG00000001663.10	Gstt1	7.84114	8.26069	8.24034	7.64286	7.88078	8.08756
ENSMUSG00000001665.11	Gstt3	8.09093	8.1507	8.35798	7.53853	7.61991	7.63076
ENSMUSG00000001666.8	Ddt	9.8742	10.6292	10.5643	10.1293	10.4924	10.7927
ENSMUSG00000001670.13	Tat	1.606	1.58076	1.63927	1.51738	1.57428	1.51572
ENSMUSG00000001672.14	Marveld3	4.83409	5.22453	4.74559	5.02012	4.62314	5.26074
ENSMUSG00000001674.11	Ddx18	11.2274	11.4903	11.4485	11.8568	11.9423	12.073
ENSMUSG00000001687.15	Ubl3	9.95178	9.69844	9.68204	9.99969	9.80706	9.75303
ENSMUSG00000001700.10	Gramd3	7.71845	7.78415	7.76104	7.23042	7.37315	7.11002
ENSMUSG00000001707.8	Eef1e1	10.3663	10.1541	10.2168	10.7606	10.6706	10.7296
ENSMUSG00000001729.14	Akt1	9.78711	9.66473	9.64922	9.82526	9.82476	9.86649
ENSMUSG00000001739.14	Cldn15	4.13019	4.30766	4.25814	3.8796	3.82565	4.08044
ENSMUSG00000001741.12	Il16	1.58132	1.56895	1.54405	1.56365	1.48218	1.48095
ENSMUSG00000001750.16	Tcirg1	9.3185	10.0817	9.73176	8.6031	8.61754	8.71567
ENSMUSG00000001751.9	Naglu	7.45153	7.53674	7.54087	6.76795	6.87337	6.99108
ENSMUSG00000001755.12	Coasy	9.49643	9.85968	9.76646	9.24003	9.47419	9.42052
ENSMUSG00000001761.7	Smo	9.67558	9.44796	9.37028	10.0118	9.81322	9.70086
ENSMUSG00000001763.14	Tspan33	7.00667	7.16527	7.18794	7.19401	7.15303	7.21647
ENSMUSG00000001767.5	Crnkl1	10.0021	9.75886	9.72018	10.3073	10.2738	10.342
ENSMUSG00000001768.16	Rin2	8.28922	7.95717	8.18242	7.86649	7.78689	7.58
ENSMUSG00000001773.14	Folh1	0.696092	0.680612	0.672588	0.623802	0.623567	0.622905
ENSMUSG00000001774.8	Chordc1	10.4036	9.40227	9.67672	10.5837	10.1375	9.50537
ENSMUSG00000001783.3	Rtcb	11.7293	11.9395	11.9651	11.9453	11.9941	12.1295
ENSMUSG00000001785.13	Pwp1	10.8781	10.8699	10.8033	11.2354	11.1192	11.1274
ENSMUSG00000001786.14	Fbxo7	9.15971	9.44762	9.41587	9.17474	9.40575	9.52379
ENSMUSG00000001794.13	Capns1	12.7943	13.0858	13.1192	12.9772	13.204	13.3189
ENSMUSG00000001802.16	Lrp3	6.93644	7.53313	7.41488	7.25567	7.44228	7.16321
ENSMUSG00000001804.9	Dsg4	0	0	0	0	0	0
ENSMUSG00000001815.15	Evx2	-0.224277	-0.169129	-0.24684	-0.245483	-0.245609	-0.245964
ENSMUSG00000001819.4	Hoxd13	5.8996	6.15319	6.17979	5.4437	5.42237	5.76469
ENSMUSG00000001823.5	Hoxd12	-1.47535	-1.45461	-1.47801	-1.47476	-1.47502	-1.47581
ENSMUSG00000001827.12	Folr1	9.69773	10.2172	10.1364	9.98952	10.117	10.0738
ENSMUSG00000001829.17	Clpb	11.5253	11.7358	11.7421	11.4126	11.414	11.4887
ENSMUSG00000001833.17	Septin7	11.5119	11.0867	11.2696	11.9367	11.73	11.5988
ENSMUSG00000001844.10	Zdhhc4	8.34004	8.61207	8.6069	8.30277	8.40774	8.48068
ENSMUSG00000001847.14	Rac1	11.567	11.5345	11.5959	11.9374	11.924	11.8725
ENSMUSG00000001855.15	Nup214	10.7267	11.3656	11.6601	10.6491	10.9987	11.5447
ENSMUSG00000001864.13	Aif1l	8.90615	8.35873	8.2292	8.32866	8.19952	8.10494
ENSMUSG00000001865.2	Cpa3	0	0	0	0	0	0
ENSMUSG00000001870.16	Ltbp1	8.97305	8.71547	8.69777	8.92267	8.94487	8.57677
ENSMUSG00000001891.16	Ugp2	9.57677	9.41767	9.62216	9.75415	9.71583	9.7633
ENSMUSG00000001901.15	Kcnh6	6.59702	6.42219	6.81224	6.81889	6.78147	7.04691
ENSMUSG00000001909.16	Trmt1	10.7682	11.1783	11.2334	11.0811	11.2399	11.293
ENSMUSG00000001910.5	Nacc1	12.1572	11.9327	11.8828	12.8715	12.6884	12.5615
ENSMUSG00000001911.16	Nfix	6.17415	5.98241	5.94303	6.33643	6.11678	6.47069
ENSMUSG00000001918.17	Slc1a5	10.9424	11.054	10.993	11.6634	11.7234	11.8258
ENSMUSG00000001924.15	Uba1	13.3654	13.7662	13.8231	13.8005	13.8313	13.9313
ENSMUSG00000001930.17	Vwf	8.89908	9.50627	9.4811	8.50645	8.14222	8.66065
ENSMUSG00000001942.8	Siae	8.44579	8.05201	8.14181	8.35229	8.17174	7.73221
ENSMUSG00000001943.8	Vsig2	5.46758	5.65368	5.72102	5.71067	5.86826	5.98102
ENSMUSG00000001946.14	Esam	4.53603	4.72707	4.81282	4.54227	4.39541	4.28632
ENSMUSG00000001948.10	Spa17	6.27152	6.82478	6.61726	5.74169	6.18107	6.24843
ENSMUSG00000001962.8	Fam50a	9.8672	10.3685	10.3911	10.0015	10.1796	10.3
ENSMUSG00000001964.14	Emd	10.8683	10.9131	10.9204	10.6421	10.6393	10.7374
ENSMUSG00000001983.7	Taco1	8.29927	8.08551	7.95547	8.1445	7.76675	7.74855
ENSMUSG00000001985.9	Grik3	8.74258	8.3655	8.3809	9.28623	9.04262	8.72229
ENSMUSG00000001986.16	Gria3	5.81917	5.66619	5.68546	5.0741	5.40552	5.30662
ENSMUSG00000001988.9	Npas1	4.26547	4.31918	4.33127	4.04548	4.04408	4.16121
ENSMUSG00000001995.9	Sipa1l2	10.2204	9.78494	9.86493	10.6195	10.3384	10.0802
ENSMUSG00000001998.15	Ap4e1	8.28087	7.6221	7.81231	8.46348	7.97644	7.56667
ENSMUSG00000001999.15	Blvra	7.82787	8.2413	8.00903	7.93589	8.10303	8.09439
ENSMUSG00000002006.12	Pdzd4	9.98072	9.7697	9.88452	10.5972	10.4656	10.4155
ENSMUSG00000002007.5	Srpk3	2.59389	2.83545	2.63335	2.60257	2.66382	2.56663
ENSMUSG00000002010.17	Idh3g	11.0491	11.2606	11.3545	11.5561	11.572	11.7839
ENSMUSG00000002012.13	Pnck	6.81717	7.30703	7.04037	6.70944	6.94289	6.78476
ENSMUSG00000002014.12	Ssr4	9.68109	10.1151	10.1236	10.1095	10.189	10.4049
ENSMUSG00000002015.5	Bcap31	11.28	11.5396	11.604	11.1694	11.3307	11.4717
ENSMUSG00000002017.10	Fam98a	9.92396	9.87194	9.99427	10.3062	10.1836	10.0578
ENSMUSG00000002020.15	Ltbp2	6.5657	6.80904	6.65375	5.74387	5.98253	5.84046
ENSMUSG00000002028.13	Kmt2a	10.1883	9.57244	9.59244	10.5581	10.1586	9.83767
ENSMUSG00000002031.13	Ift46	10.1977	10.545	10.5033	10.0385	10.2505	10.3594
ENSMUSG00000002032.17	Tmem25	5.06372	5.05466	4.96701	4.83848	5.15185	4.77981
ENSMUSG00000002033.14	Cd3g	0.511888	0.488589	0.637558	0.49049	0.490264	0.489627
ENSMUSG00000002043.17	Trappc6a	9.12727	9.75455	9.68482	8.95851	9.35424	9.72469
ENSMUSG00000002052.6	Supt6	12.1546	12.2943	12.2858	12.0363	12.0516	12.2365
ENSMUSG00000002055.9	Spag5	11.0238	11.1358	11.0403	10.9768	11.0809	11.17
ENSMUSG00000002057.4	Foxn1	3.19474	3.32258	3.45799	3.00208	3.07397	2.99624
ENSMUSG00000002058.13	Unc119	8.99459	9.18061	9.14146	9.1393	9.03587	9.1661
ENSMUSG00000002059.18	Rab34	8.84799	9.07674	9.1547	8.7889	8.78882	9.2014
ENSMUSG00000002064.10	Sdf2	9.36263	9.70003	9.78373	8.96219	9.10281	9.18394
ENSMUSG00000002068.16	Ccne1	11.7444	11.8976	11.8261	11.8945	11.9413	12.0125
ENSMUSG00000002076.12	Hsf2bp	10.9945	11.1324	11.1153	11.3882	11.5203	11.5857
ENSMUSG00000002083.13	Bbc3	10.6883	10.95	10.7489	10.4493	10.5527	10.847
ENSMUSG00000002100.15	Mybpc3	6.24226	6.51518	6.37533	6.03679	6.18473	6.02074
ENSMUSG00000002102.15	Psmc3	11.6501	11.975	12.0094	11.866	11.8637	12.1509
ENSMUSG00000002103.16	Acp2	8.05126	7.62706	7.67971	7.91145	7.82622	7.75715
ENSMUSG00000002104.11	Rapsn	5.53098	5.95303	5.77774	5.76808	5.83484	5.87922
ENSMUSG00000002105.15	Slc39a13	7.34027	7.6945	7.67868	7.39585	7.12034	7.64227
ENSMUSG00000002107.18	Celf2	8.24819	7.70068	7.69102	7.87907	7.64886	7.34348
ENSMUSG00000002108.10	Nr1h3	3.91174	3.99178	4.01619	3.86077	3.63028	3.57957
ENSMUSG00000002109.14	Ddb2	8.70464	8.68307	8.57467	8.50403	8.53981	8.36907
ENSMUSG00000002111.8	Spi1	5.75733	6.09988	6.24127	5.36369	5.39207	5.30874
ENSMUSG00000002129.11	Sf3a1	11.5234	11.5439	11.522	12.2254	12.1208	12.1391
ENSMUSG00000002147.18	Stat6	9.87099	10.0191	9.89792	10.2848	10.2165	10.3487
ENSMUSG00000002190.13	Clgn	9.5303	9.58793	9.61544	9.60444	9.46137	9.45533
ENSMUSG00000002204.9	Napsa	6.94544	6.99454	6.89474	6.64605	6.75514	6.66848
ENSMUSG00000002205.16	Vrk3	9.42637	9.56951	9.62428	9.57727	9.57227	9.73929
ENSMUSG00000002210.11	Smg9	9.39912	9.80936	9.70082	9.20146	9.46394	9.6722
ENSMUSG00000002221.11	Paxip1	10.2158	10.0609	9.98083	10.5907	10.3533	10.4277
ENSMUSG00000002222.14	Rmnd5a	11.3384	10.9093	11.0393	11.5125	11.3254	11.2573
ENSMUSG00000002227.15	Mov10	11.6718	11.693	11.7508	12.3942	12.3527	12.4309
ENSMUSG00000002228.7	Ppm1j	9.45279	10.1116	9.87842	9.73204	10.1006	10.3734
ENSMUSG00000002233.13	Rhoc	9.78046	10.1266	10.027	9.89174	10.1841	10.2557
ENSMUSG00000002240.12	Prr27	0	0	0	0	0	0
ENSMUSG00000002249.21	Tead3	6.38589	6.25947	6.37344	5.81376	5.90043	6.13308
ENSMUSG00000002250.16	Ppard	10.1171	10.2214	10.1459	9.65209	9.73377	9.74926
ENSMUSG00000002257.8	Def6	9.80526	10.4544	10.3423	9.16564	9.3428	9.46437
ENSMUSG00000002265.17	Peg3	9.63526	9.04151	8.96289	10.2664	9.74518	9.56405
ENSMUSG00000002266.17	Zim1	4.5212	4.4436	4.29507	4.24823	4.21778	4.38271
ENSMUSG00000002274.13	Metrn	9.07253	9.53039	9.36404	9.09844	9.3154	9.52011
ENSMUSG00000002279.19	Lmf1	8.03497	8.44851	8.25567	8.40497	8.38048	8.76273
ENSMUSG00000002280.11	Ciao3	8.74732	8.89353	8.70936	8.80355	8.73668	8.87088
ENSMUSG00000002289.16	Angptl4	9.08482	8.83421	8.82618	8.49612	8.67474	8.72367
ENSMUSG00000002297.16	Dbf4	11.3132	11.2365	11.1909	11.5004	11.4484	11.3759
ENSMUSG00000002307.16	Daxx	10.0672	10.3663	10.5214	10.2519	10.2995	10.6365
ENSMUSG00000002308.16	Cd320	9.8725	9.97558	10.0061	9.45177	9.63902	9.81828
ENSMUSG00000002319.16	Ipo4	10.3753	10.8539	11.3307	10.5229	10.9188	11.2564
ENSMUSG00000002320.15	Tm9sf1	9.43363	9.41168	9.4666	9.36542	9.34844	9.35287
ENSMUSG00000002324.8	Rec8	10.0131	10.5261	10.513	8.95063	8.98641	9.22924
ENSMUSG00000002325.15	Irf9	7.8587	8.09691	7.76467	7.84771	7.76076	7.96586
ENSMUSG00000002326.6	Gmpr2	8.62258	8.55967	8.48877	8.81565	8.91547	8.8777
ENSMUSG00000002329.7	Mdp1	9.52886	9.79965	9.73596	9.26339	9.54834	9.6601
ENSMUSG00000002332.16	Dhrs1	8.76602	9.32717	9.15768	8.54195	9.02132	9.15205
ENSMUSG00000002341.8	Ncan	8.09112	8.13998	8.0425	7.62	7.43186	7.14886
ENSMUSG00000002342.17	Tmem161a	9.56393	9.90197	9.5681	9.91618	9.68752	9.76442
ENSMUSG00000002343.11	Armc6	8.08259	8.93372	8.75501	8.66626	8.78787	8.93991
ENSMUSG00000002345.18	Borcs8	7.85704	8.23539	8.17662	7.70626	7.8128	7.91852
ENSMUSG00000002346.16	Slc25a42	9.5188	9.47785	9.27547	8.6549	8.77213	8.60817
ENSMUSG00000002365.10	Snx9	7.63591	7.51081	7.48748	9.03889	8.9547	8.73626
ENSMUSG00000002372.9	Ranbp3	11.1398	11.3414	11.2953	11.3181	11.3851	11.5063
ENSMUSG00000002379.7	Ndufa11	10.907	11.5768	11.581	11.0048	11.2392	11.5505
ENSMUSG00000002384.2	Bmp8b	5.69653	5.65527	5.39747	5.2582	5.33291	5.18728
ENSMUSG00000002393.14	Nr2f6	9.60096	9.68832	9.62769	9.73481	9.74949	9.71895
ENSMUSG00000002395.14	Use1	9.60401	10.0307	9.96503	9.79263	9.91351	10.0144
ENSMUSG00000002396.8	Ocel1	7.44339	7.97616	7.76757	7.63682	7.79302	7.82816
ENSMUSG00000002409.18	Dyrk1b	7.44981	7.47137	7.33331	7.49939	7.26458	7.44769
ENSMUSG00000002413.15	Braf	10.6565	10.0385	9.91491	11.0503	10.5845	10.3015
ENSMUSG00000002416.13	Ndufb2	9.46169	9.91288	9.80481	9.68482	9.79048	9.96143
ENSMUSG00000002428.12	Hltf	9.71603	9.77628	9.76347	9.98707	9.96012	9.98286
ENSMUSG00000002455.14	Prpf6	11.3599	11.5366	11.5533	11.5115	11.6377	11.6826
ENSMUSG00000002458.13	Rgs19	8.41563	9.07925	8.62487	8.4317	8.51643	8.30023
ENSMUSG00000002459.17	Rgs20	4.3341	4.23757	4.5887	4.26677	4.30391	4.17226
ENSMUSG00000002475.16	Abhd3	6.34192	5.79952	5.80093	4.9429	5.11878	5.27099
ENSMUSG00000002477.5	Snrpd1	10.8191	11.399	11.474	11.2452	11.5808	11.828
ENSMUSG00000002486.15	Tchp	8.83078	9.06018	8.95949	8.13101	8.77641	8.79474
ENSMUSG00000002489.16	Tiam1	9.67908	9.4483	9.33363	10.2519	9.90637	9.87797
ENSMUSG00000002496.10	Tsc2	10.8799	11.586	11.6217	10.5735	11.1009	11.3155
ENSMUSG00000002500.15	Rpl3l	5.89487	6.32145	6.35127	5.90924	5.91563	6.17492
ENSMUSG00000002504.15	Slc9a3r2	9.06378	9.37526	9.4119	8.85936	8.8607	9.21262
ENSMUSG00000002524.17	Puf60	11.7987	12.0316	12.0697	12.2919	12.4082	12.5165
ENSMUSG00000002546.17	Golga2	9.55984	9.42747	9.35761	9.91934	9.77858	9.75505
ENSMUSG00000002550.16	Uck1	9.68616	9.93007	9.71284	9.87631	10.0042	9.98821
ENSMUSG00000002565.16	Scin	2.97301	2.73861	2.96867	2.76851	2.82709	2.69563
ENSMUSG00000002578.18	Ikzf4	5.14627	4.9784	4.98182	5.48308	5.08266	4.97339
ENSMUSG00000002580.7	Mien1	8.97596	9.45834	9.53627	9.20271	9.33324	9.70943
ENSMUSG00000002588.13	Pon1	1.26089	1.21104	1.14108	1.16486	1.22165	1.14379
ENSMUSG00000002602.16	Axl	7.76079	7.16367	7.49625	6.61674	6.38311	6.25021
ENSMUSG00000002603.15	Tgfb1	7.58657	7.73816	7.70231	7.57458	7.61144	7.56598
ENSMUSG00000002608.8	Ccdc97	9.52263	9.60203	9.56238	8.95242	8.95575	8.98958
ENSMUSG00000002617.14	Zfp40	7.74855	7.39762	7.47758	7.05129	7.21133	7.0763
ENSMUSG00000002625.10	Akap8l	10.7197	11.3382	11.2392	10.662	10.7682	11.2845
ENSMUSG00000002633.4	Shh	0.517883	0.527397	0.493792	0.544159	0.564072	0.495361
ENSMUSG00000002635.11	Pdcd2l	9.1321	9.24656	9.20191	9.51348	9.37656	9.42017
ENSMUSG00000002658.9	Gtf2f1	11.064	11.5525	11.4964	10.8399	11.0435	11.1995
ENSMUSG00000002660.8	Clpp	10.5112	10.8935	10.9878	10.4708	10.7255	10.9787
ENSMUSG00000002661.14	Alkbh7	8.41274	8.87952	8.80956	8.814	8.75806	8.93518
ENSMUSG00000002664.2	Pspn	-0.776039	-0.776569	-0.709804	-0.775116	-0.77563	-0.776177
ENSMUSG00000002668.8	Dennd1c	6.02981	6.25994	5.96555	5.81958	5.97952	5.64466
ENSMUSG00000002679.14	Med6	8.76332	8.90635	8.94762	8.99655	9.13863	9.4197
ENSMUSG00000002688.8	Prkd1	5.79802	5.88897	5.92812	5.77005	5.95139	5.80383
ENSMUSG00000002699.13	Lcp2	0	0	0	0	0	0
ENSMUSG00000002718.14	Cse1l	12.0981	11.7118	12.0625	12.5886	12.3074	12.2274
ENSMUSG00000002728.14	Naa20	9.59083	9.58721	9.61241	9.96678	10.0554	9.86975
ENSMUSG00000002731.6	Prkra	8.72508	8.7829	8.82241	8.85581	8.87247	8.89164
ENSMUSG00000002732.14	Fkbp7	6.47376	6.612	6.64758	6.66752	6.75907	6.83365
ENSMUSG00000002733.8	Plekha3	9.72118	9.43072	9.43202	9.52893	9.51641	9.3937
ENSMUSG00000002741.9	Ykt6	10.8424	10.8761	10.8335	11.1488	11.1937	11.2192
ENSMUSG00000002748.7	Baz1b	11.6957	11.3782	11.4022	11.7991	11.6205	11.5339
ENSMUSG00000002763.16	Pex6	10.7063	10.9628	10.8912	10.2851	10.4387	10.3977
ENSMUSG00000002767.13	Mrpl2	10.6028	11.109	11.1484	10.8839	11.156	11.2786
ENSMUSG00000002768.8	Mea1	9.174	9.62607	9.49344	9.66443	9.79194	10.0513
ENSMUSG00000002769.9	Gnmt	5.36201	5.35733	5.2453	5.67834	5.74522	6.2715
ENSMUSG00000002771.12	Grin2d	6.93814	6.77842	6.71308	6.44645	6.46678	6.29608
ENSMUSG00000002778.14	Kdelr1	10.0398	10.2095	10.3133	10.3244	10.2636	10.5631
ENSMUSG00000002781.19	Tmem143	9.35437	9.33033	8.75178	9.58073	9.49484	9.43092
ENSMUSG00000002791.17	Pdxk-ps	1.81539	1.8917	2.18447	1.81706	1.81631	1.85616
ENSMUSG00000002797.9	Ggct	8.12535	8.41519	8.62114	8.33118	8.79127	8.98022
ENSMUSG00000002799.6	Jag2	11.0083	10.813	10.6791	10.3825	10.6547	10.3642
ENSMUSG00000002803.14	Btbd6	7.72049	7.97196	7.77155	7.92929	7.87715	8.15625
ENSMUSG00000002804.4	Nudt14	9.22417	9.76103	9.8769	8.61103	8.74295	9.06624
ENSMUSG00000002808.7	Epdr1	8.13232	7.97083	8.01255	8.00092	8.01389	8.02206
ENSMUSG00000002812.4	Flii	10.4928	10.8747	10.9401	10.4122	10.4946	10.9045
ENSMUSG00000002814.15	Top3a	8.98053	9.04134	9.07426	9.10754	9.10878	9.15892
ENSMUSG00000002820.6	Atg4d	9.23164	9.25041	9.22318	9.45722	9.30801	9.41996
ENSMUSG00000002825.8	Qtrt1	8.61604	9.05249	9.15188	9.17323	9.3317	9.60936
ENSMUSG00000002831.14	Plin4	3.4649	3.48503	3.3161	3.33931	3.43161	3.47396
ENSMUSG00000002833.11	Hdgfl2	11.5671	12.0674	11.8494	11.6173	11.9153	12.1767
ENSMUSG00000002835.9	Chaf1a	11.0471	10.7314	10.8846	11.4374	11.2335	11.3937
ENSMUSG00000002844.9	Adprh	11.1178	11.2922	11.2949	11.7193	11.7894	11.8576
ENSMUSG00000002845.14	Tmem39a	10.8229	10.7748	10.9394	11.2294	11.2256	11.3634
ENSMUSG00000002846.9	Timmdc1	9.76927	10.0865	9.99554	9.65169	9.7314	9.86594
ENSMUSG00000002847.7	Pla1a	7.09003	7.32873	7.30529	7.15718	7.27277	7.27204
ENSMUSG00000002870.8	Mcm2	12.787	12.7227	12.6839	13.492	13.3895	13.3007
ENSMUSG00000002871.14	Tpra1	7.88716	8.18685	8.16643	8.66357	8.25924	8.30079
ENSMUSG00000002881.14	Nab1	8.37597	7.72707	7.93678	8.53157	8.61302	8.14121
ENSMUSG00000002885.14	Adgre5	11.2956	11.129	11.1321	10.8008	10.8649	10.9939
ENSMUSG00000002897.5	Il17ra	8.12002	7.76649	7.97442	8.00786	8.06082	7.50141
ENSMUSG00000002900.17	Lamb1	12.1871	12.0892	12.0711	12.1474	12.0212	11.9333
ENSMUSG00000002908.17	Kcnn1	6.11585	5.8163	5.91384	5.54308	5.72592	5.40297
ENSMUSG00000002910.11	Arrdc2	8.43127	8.83458	8.54396	9.05434	9.14905	9.28542
ENSMUSG00000002930.6	Ppp1r17	0	0	0	0	0	0
ENSMUSG00000002944.15	Cd36	-0.452509	-0.421334	-0.401209	-0.452277	-0.452382	-0.452678
ENSMUSG00000002948.19	Map2k7	9.82394	9.9439	9.76999	10.2538	10.0263	10.0583
ENSMUSG00000002949.15	Timm44	10.1977	10.648	10.484	10.2288	10.4413	10.5141
ENSMUSG00000002957.11	Ap2a2	11.8834	11.7527	11.844	12.3191	12.259	12.116
ENSMUSG00000002963.17	Pnkp	8.40693	8.66943	8.40841	8.68203	8.63861	8.85877
ENSMUSG00000002968.9	Med25	11.134	11.5529	11.4328	11.2042	11.3396	11.6861
ENSMUSG00000002980.14	Bcam	11.4593	11.7781	11.8024	11.4961	11.6364	11.8153
ENSMUSG00000002981.10	Clptm1	11.159	10.9332	10.8339	11.1978	11.1084	10.7947
ENSMUSG00000002983.17	Relb	8.65322	8.71148	8.70435	8.47838	8.54951	8.61223
ENSMUSG00000002984.17	Tomm40	11.5472	11.9352	11.9332	12.0972	12.2667	12.4792
ENSMUSG00000002985.16	Apoe	12.9491	13.4106	13.2904	12.9666	13.1102	13.3664
ENSMUSG00000002992.17	Apoc2	3.80236	3.88872	3.8605	3.73566	3.78014	3.7556
ENSMUSG00000002996.17	Hbp1	10.6957	10.4315	10.4994	11.3294	11.1868	11.1329
ENSMUSG00000002997.15	Prkar2b	8.89979	8.50558	8.61272	8.37815	8.23882	8.12689
ENSMUSG00000003031.14	Cdkn1b	9.90542	9.68211	9.75046	10.1635	10.1646	9.85748
ENSMUSG00000003032.8	Klf4	11.3731	11.0545	11.0368	11.8112	11.5872	11.4168
ENSMUSG00000003033.15	Ap1m1	9.25965	9.40821	9.40006	9.50067	9.69773	9.64519
ENSMUSG00000003037.16	Rab8a	9.83518	9.4777	9.22701	9.93417	9.90192	9.88285
ENSMUSG00000003038.15	Hmgn2	10.7589	11.1296	11.0816	11.0605	11.2454	11.2908
ENSMUSG00000003039.9	Fam32a	10.0572	10.3171	10.3032	9.76599	9.92742	9.94672
ENSMUSG00000003051.13	Elf3	10.9134	11.2637	11.2115	11.1262	11.3078	11.5015
ENSMUSG00000003053.17	Cyp2c29	2.36416	2.30655	2.25007	2.25787	2.27554	2.2054
ENSMUSG00000003062.13	Stard3nl	10.37	10.7623	10.8134	9.91679	10.0859	10.1569
ENSMUSG00000003068.17	Stk11	11.2146	11.906	11.7527	11.2041	11.4002	11.7921
ENSMUSG00000003070.6	Efna2	7.23639	7.23154	7.27467	7.64753	7.64939	7.58366
ENSMUSG00000003072.15	Atp5d	12.0113	12.5915	12.5583	12.0394	12.2351	12.5868
ENSMUSG00000003099.11	Ppp5c	11.3105	11.4549	11.4612	11.2515	11.3336	11.2912
ENSMUSG00000003119.14	Cdk12	10.8986	10.4476	10.4225	11.237	10.6878	10.4793
ENSMUSG00000003123.15	Lipe	7.99023	8.31745	8.24974	8.35894	8.48746	8.46758
ENSMUSG00000003131.7	Pafah1b2	10.3882	9.49003	9.7768	10.7383	9.93534	9.96571
ENSMUSG00000003134.10	Tbc1d8	9.93188	9.7996	9.88998	9.14107	9.15549	9.02414
ENSMUSG00000003135.15	Cnot11	9.76188	9.80085	9.80879	10.0859	10.0207	9.97202
ENSMUSG00000003153.10	Slc2a3	14.6213	14.2974	14.3742	15.3299	15.108	15.0136
ENSMUSG00000003154.15	Foxj2	8.6925	8.43135	8.33896	7.9232	7.97762	7.88837
ENSMUSG00000003161.15	Sri	8.99889	9.32753	9.3908	9.38104	9.34293	9.45188
ENSMUSG00000003166.20	Dgcr2	10.3473	10.2973	10.1743	10.7682	10.6509	10.7294
ENSMUSG00000003184.15	Irf3	8.05205	8.22945	8.38439	8.01426	8.36626	8.14745
ENSMUSG00000003190.12	Bcl2l12	7.49468	7.43143	7.77128	7.35563	7.65988	7.87768
ENSMUSG00000003198.10	Zfp959	6.8956	6.62895	6.6115	6.0219	5.95844	5.66924
ENSMUSG00000003199.16	Mpnd	10.0843	10.5056	10.4472	10.4487	10.6042	10.8479
ENSMUSG00000003200.10	Sh3gl1	10.0104	10.0491	10.1003	10.193	10.1997	10.283
ENSMUSG00000003206.7	Ebi3	4.99044	5.42118	5.3277	5.1644	5.26495	5.00729
ENSMUSG00000003208.9	Yju2	7.51317	7.82443	7.90015	7.67317	7.56935	7.94259
ENSMUSG00000003226.7	Ranbp2	11.6653	10.8707	10.8776	11.981	11.4244	11.1979
ENSMUSG00000003227.4	Edar	0.709784	0.672414	0.651924	0.650061	0.625942	0.625269
ENSMUSG00000003228.9	Grk5	7.17307	7.40922	7.281	7.43483	7.25551	6.87233
ENSMUSG00000003233.12	Dvl3	9.55629	9.24281	9.31485	9.34899	9.13765	9.17284
ENSMUSG00000003234.16	Abcf3	9.38093	9.28305	9.61795	9.61529	9.33061	9.382
ENSMUSG00000003235.13	Eif2b5	11.0023	11.4711	11.5407	11.585	11.7442	11.9568
ENSMUSG00000003269.17	Cyth2	9.62751	9.8454	9.70317	9.89345	9.90601	9.93315
ENSMUSG00000003271.17	Sult2b1	6.20435	6.00458	6.34151	5.98435	5.61473	6.22919
ENSMUSG00000003273.14	Car11	6.09096	6.20388	6.11079	5.79234	6.00302	6.13428
ENSMUSG00000003279.17	Dlgap1	6.45352	6.47526	6.53123	6.13358	6.14458	6.4224
ENSMUSG00000003282.9	Plag1	6.66411	5.65412	5.69546	7.07673	6.76749	5.78793
ENSMUSG00000003283.15	Hck	10.0236	10.4158	10.2363	10.2252	10.4382	10.342
ENSMUSG00000003299.10	Mrpl4	10.7019	11.0792	11.0107	10.7358	10.9478	11.1313
ENSMUSG00000003308.15	Keap1	9.15348	8.8127	8.9303	9.42089	8.90476	9.03957
ENSMUSG00000003309.14	Ap1m2	8.63892	8.77902	9.03193	7.80603	7.832	8.14673
ENSMUSG00000003316.14	Glg1	11.683	10.9381	11.0533	12.3409	11.9313	11.6237
ENSMUSG00000003341.9	Atp8b3	6.42956	6.72769	6.54289	6.63098	6.5536	6.81083
ENSMUSG00000003344.14	Btbd2	11.2102	11.4679	11.386	11.663	11.739	11.891
ENSMUSG00000003345.16	Csnk1g2	11.0523	11.1486	11.1574	11.2497	11.3156	11.3855
ENSMUSG00000003346.14	Abhd17a	10.2088	10.5532	10.4656	10.4311	10.4866	10.5557
ENSMUSG00000003348.10	Mob3a	8.64489	8.85935	8.81155	8.56561	8.40476	8.35157
ENSMUSG00000003352.14	Cacnb3	9.27172	9.49179	9.35691	8.99499	9.22047	9.44061
ENSMUSG00000003354.6	Ccdc65	4.83039	5.25308	5.24022	4.68515	4.69063	4.93886
ENSMUSG00000003355.7	Fkbp11	8.52093	9.1179	9.06598	8.68642	8.95221	9.10434
ENSMUSG00000003360.15	Ddx23	11.5443	11.4846	11.4813	12.0299	11.8459	11.85
ENSMUSG00000003363.15	Pld3	11.2934	11.6719	11.6522	10.9759	10.9922	11.4918
ENSMUSG00000003378.9	Grik5	9.17373	9.62189	9.45889	9.03072	9.12638	9.37449
ENSMUSG00000003379.7	Cd79a	6.15449	6.3465	6.5241	5.99323	6.18127	6.10185
ENSMUSG00000003380.11	Rabac1	10.3928	11.1663	11.0644	10.6	10.764	11.1256
ENSMUSG00000003382.18	Etv3	8.61948	8.27055	8.1606	8.6753	8.22307	8.21208
ENSMUSG00000003402.14	Prkcsh	11.6276	11.9893	11.9443	11.7299	11.9042	12.0531
ENSMUSG00000003410.8	Elavl3	9.06625	9.08441	8.94905	9.57261	9.54131	9.55906
ENSMUSG00000003411.10	Rab3b	7.58688	7.82171	7.82134	6.99486	7.24641	7.4333
ENSMUSG00000003418.11	St8sia6	5.77918	5.33102	6.47453	5.74866	5.35354	5.49486
ENSMUSG00000003420.8	Fcgrt	8.82969	9.19512	9.06116	8.33357	8.59106	8.62443
ENSMUSG00000003421.13	Nosip	10.6814	10.9306	11.0094	10.7683	10.8612	11.0593
ENSMUSG00000003423.15	Pih1d1	9.33692	9.88488	9.85834	9.11959	9.38702	9.72404
ENSMUSG00000003429.11	Rps11	13.9594	14.5803	14.5832	14.334	14.6641	14.9306
ENSMUSG00000003435.9	Supt5	12.1329	12.4206	12.3749	12.2324	12.3123	12.4091
ENSMUSG00000003436.11	Dll3	6.28411	6.543	6.69356	6.49565	6.50689	7.00256
ENSMUSG00000003437.14	Paf1	10.2594	10.6904	10.6063	10.1974	10.4072	10.5432
ENSMUSG00000003438.17	Timm50	10.3076	10.6198	10.6413	10.5167	10.4469	10.7297
ENSMUSG00000003444.8	Med29	8.86186	9.40258	9.52459	8.99928	9.28751	9.46574
ENSMUSG00000003452.15	Bicd1	6.36376	6.56988	6.00814	6.02558	6.30896	5.38602
ENSMUSG00000003458.12	Ncstn	9.50084	9.19223	9.35174	9.4907	9.39119	9.38524
ENSMUSG00000003464.13	Pex19	9.9724	9.95135	9.9659	10.2497	10.1803	10.1521
ENSMUSG00000003469.9	Phyhip	7.53836	7.56636	7.44612	7.10888	7.39639	7.37457
ENSMUSG00000003476.16	Crhr2	7.24473	7.16378	7.12016	5.79892	5.4967	5.63077
ENSMUSG00000003477.5	Inmt	0	0	0	0	0	0
ENSMUSG00000003484.4	Cyp4f18	0.276256	0.291601	0.25263	0.246323	0.24613	0.305314
ENSMUSG00000003500.13	Impdh1	10.4669	10.8473	10.8412	10.3284	10.4497	10.4718
ENSMUSG00000003505.15	Psg18	0	0	0	0	0	0
ENSMUSG00000003518.13	Dusp3	8.94735	9.06498	8.98383	9.2207	8.86503	8.90881
ENSMUSG00000003526.12	Prodh	8.02035	8.15067	8.35135	8.1986	8.31828	8.36251
ENSMUSG00000003527.9	Ess2	8.69074	9.0378	8.83486	9.18237	9.1913	9.11659
ENSMUSG00000003528.15	Slc25a1	10.8695	11.2206	11.1578	11.4279	11.6115	11.7505
ENSMUSG00000003531.15	Dgcr6	9.0068	9.69378	9.65623	9.02691	9.51232	9.63173
ENSMUSG00000003534.17	Ddr1	10.2347	10.1986	10.1706	9.34918	9.08124	9.1048
ENSMUSG00000003541.6	Ier3	9.47565	9.68515	9.68231	9.73911	9.86355	9.86919
ENSMUSG00000003545.3	Fosb	2.04996	1.94725	1.92356	1.95748	1.94974	1.9261
ENSMUSG00000003546.10	Klc4	8.48972	8.78654	8.59179	8.98585	9.09173	9.02277
ENSMUSG00000003549.9	Ercc1	7.83076	8.55187	8.32299	8.51603	8.47529	8.67394
ENSMUSG00000003555.8	Cyp17a1	2.025	2.13345	1.99182	1.89847	1.89784	1.89606
ENSMUSG00000003559.8	As3mt	8.60911	8.81029	8.72005	8.62893	8.67745	8.89022
ENSMUSG00000003573.15	Homer3	8.99101	9.01526	8.83731	8.76073	8.87311	8.69829
ENSMUSG00000003575.13	Crtc1	8.03123	8.15502	7.94492	8.42831	8.66871	8.01527
ENSMUSG00000003581.14	Rnf215	7.70193	7.90182	7.61776	7.27562	7.62081	7.61236
ENSMUSG00000003585.13	Sec14l2	9.07144	8.69645	8.63608	8.2211	8.16146	8.16259
ENSMUSG00000003604.14	Aven	8.85063	9.11698	9.27709	9.14755	9.17396	9.51508
ENSMUSG00000003617.16	Cp	0.763888	0.674656	0.689033	0.725941	0.719451	0.67583
ENSMUSG00000003623.4	Crot	9.64862	9.28136	9.36885	9.40027	9.2311	9.27902
ENSMUSG00000003644.17	Rps6ka1	12.0405	12.0928	12.0418	12.3006	12.3062	12.3783
ENSMUSG00000003657.9	Calb2	8.28138	8.68577	8.82632	8.42374	8.48223	8.73
ENSMUSG00000003660.10	Snrnp200	12.8796	12.4444	12.4838	13.394	13.0823	12.9556
ENSMUSG00000003662.10	Ciao1	9.91743	10.0595	10.0538	10.0193	10.2037	10.1758
ENSMUSG00000003665.7	Has1	2.79764	2.65566	2.94644	2.69749	2.82508	2.72866
ENSMUSG00000003680.16	Taf6l	8.51192	8.67129	8.49365	8.60091	8.43192	8.27663
ENSMUSG00000003721.14	Insig2	9.01604	8.52865	8.47483	9.06963	9.01374	8.95043
ENSMUSG00000003731.13	Kpna6	11.4293	11.0637	10.9749	11.7819	11.6081	11.3062
ENSMUSG00000003746.16	Man1a	7.24718	6.88021	7.10246	7.25794	6.79566	6.68643
ENSMUSG00000003752.9	Itpkc	8.44028	8.10083	8.05242	8.38748	8.20435	8.33466
ENSMUSG00000003762.13	Coq8b	8.41516	8.93371	8.83318	8.17081	8.40522	8.77694
ENSMUSG00000003778.14	Brd8	11.137	10.9047	10.8924	11.2739	11.2275	11.1233
ENSMUSG00000003779.16	Kif20a	12.0629	12.0483	11.9785	12.1958	12.1564	12.0936
ENSMUSG00000003808.18	Farsa	10.9329	11.1553	11.0255	11.2272	11.2737	11.4
ENSMUSG00000003809.14	Gcdh	10.2829	10.3084	10.2133	10.0379	10.0333	9.97805
ENSMUSG00000003810.13	Mast2	10.489	10.5897	10.5552	10.6142	10.591	10.5881
ENSMUSG00000003812.13	Dnase2a	8.23657	8.538	8.64874	8.31776	8.14921	8.27036
ENSMUSG00000003813.15	Rad23a	9.96366	10.0152	10.006	10.4618	10.297	10.249
ENSMUSG00000003814.8	Calr	12.9242	12.9022	12.9919	13.3044	13.3234	13.326
ENSMUSG00000003824.12	Syce2	10.0966	10.4456	10.4849	10.7756	10.8648	11.0509
ENSMUSG00000003847.16	Nfat5	9.87016	9.63419	9.65318	10.3378	9.62476	9.40948
ENSMUSG00000003848.14	Nob1	10.5205	10.7611	10.8053	10.7976	10.9159	11.0509
ENSMUSG00000003849.8	Nqo1	8.77413	8.95889	8.97726	8.46386	8.32661	8.26379
ENSMUSG00000003863.18	Ppfia3	7.43792	7.90509	7.83795	7.66599	7.69213	8.33533
ENSMUSG00000003865.16	Gys1	10.7403	10.6969	10.7919	11.229	11.2032	11.2006
ENSMUSG00000003868.14	Ruvbl2	12.6748	12.99	13.0011	12.9034	13.0657	13.2185
ENSMUSG00000003872.9	Lin7b	5.33363	5.54198	5.52809	5.19793	5.51495	5.3211
ENSMUSG00000003873.11	Bax	11.8607	12.3463	12.3273	12.1194	12.2223	12.5124
ENSMUSG00000003882.5	Il7r	0	0	0	0	0	0
ENSMUSG00000003923.14	Tfam	10.6257	10.5496	10.4568	11.0955	10.6232	11.0336
ENSMUSG00000003929.11	Zfp81	8.63594	8.19929	8.32333	9.03147	8.66643	8.48011
ENSMUSG00000003934.5	Efnb3	6.67555	6.85945	6.35276	6.87414	6.90811	6.91373
ENSMUSG00000003948.17	Mmd	8.35403	8.34639	8.25997	7.97972	7.79616	7.7546
ENSMUSG00000003949.16	Hlf	5.80669	5.45919	5.20547	5.91848	5.82055	7.02638
ENSMUSG00000003955.8	Fam162a	11.7921	12.3078	12.2669	11.7191	11.9718	12.086
ENSMUSG00000003970.9	Rpl8	15.2763	15.7668	15.757	15.7493	15.9625	16.2083
ENSMUSG00000003974.6	Grm3	1.29545	1.25684	1.35428	1.21085	1.21048	1.20944
ENSMUSG00000003992.15	Ssbp2	6.90832	6.86477	6.62459	6.80488	6.4202	6.82561
ENSMUSG00000004018.9	Fancl	8.44511	8.69093	8.72312	9.07417	9.24299	9.07677
ENSMUSG00000004031.13	Brinp2	4.44776	4.45688	4.24143	4.29248	4.28051	4.52971
ENSMUSG00000004032.10	Gstm5	6.7637	7.26653	7.20216	6.89868	6.76685	6.95664
ENSMUSG00000004035.12	Gstm7	7.02917	7.37653	7.21679	6.08154	6.30505	6.34426
ENSMUSG00000004038.9	Gstm3	6.66089	7.01724	7.23799	6.63096	6.70327	6.974
ENSMUSG00000004040.16	Stat3	11.0768	10.8941	10.9392	11.2272	11.1924	11.1228
ENSMUSG00000004043.14	Stat5a	8.4064	8.45881	8.38152	8.39754	8.41325	8.40172
ENSMUSG00000004044.9	Cavin1	10.7213	10.7691	10.7369	10.5373	10.5803	10.5964
ENSMUSG00000004054.9	Map3k11	8.56692	8.64054	8.41633	8.90774	8.40816	8.75544
ENSMUSG00000004056.15	Akt2	10.5963	10.5224	10.5476	10.7748	10.7078	10.7065
ENSMUSG00000004069.17	Dnaja3	11.0911	11.1662	11.2458	11.0547	11.0925	11.1144
ENSMUSG00000004070.15	Hmox2	9.5657	9.81629	9.78144	9.41649	9.70851	9.89821
ENSMUSG00000004071.13	Cdip1	9.86116	9.55303	9.78015	9.862	9.80607	9.60039
ENSMUSG00000004085.14	Map3k20	9.75334	9.78083	9.77361	9.12496	8.91472	8.9816
ENSMUSG00000004096.9	Cwc15	10.287	10.64	10.7179	10.6485	10.8547	11.102
ENSMUSG00000004098.7	Col5a3	9.29175	9.38329	9.21073	8.85534	8.88375	8.76763
ENSMUSG00000004099.16	Dnmt1	12.8086	12.5859	12.5301	13.1047	12.9427	12.8696
ENSMUSG00000004100.12	Ppan	10.5834	10.9062	10.8972	11.0736	11.18	11.3264
ENSMUSG00000004105.8	Angptl2	6.67526	6.75077	6.62672	5.46584	5.52725	5.83599
ENSMUSG00000004110.17	Cacna1e	4.10023	4.25449	3.73329	3.62894	3.56292	3.73386
ENSMUSG00000004113.18	Cacna1b	8.13132	8.78709	8.14617	6.50342	7.79301	6.97289
ENSMUSG00000004127.12	Trmt10a	9.02607	8.72443	8.75438	9.46217	9.46136	8.97462
ENSMUSG00000004151.17	Etv1	7.01746	6.71203	6.90704	8.20098	7.57823	7.53022
ENSMUSG00000004187.11	Kifc2	7.94827	8.29444	8.21659	8.04468	8.29474	8.25786
ENSMUSG00000004207.14	Psap	12.9787	13.1013	13.1167	12.7663	12.8381	12.9402
ENSMUSG00000004221.16	Ikbkg	9.27489	9.01537	8.97405	9.20409	8.72807	8.80838
ENSMUSG00000004231.15	Pax2	3.24636	3.40597	3.61988	3.22661	3.29412	3.37719
ENSMUSG00000004233.14	Wars2	7.07577	6.96253	7.02927	6.72686	6.85251	6.76042
ENSMUSG00000004263.15	Atn1	9.40518	9.35393	9.19369	9.655	10.0952	9.5829
ENSMUSG00000004264.17	Phb2	12.198	12.6576	12.6341	12.7827	12.8682	13.1027
ENSMUSG00000004266.15	Ptpn6	9.53194	9.59803	9.5308	9.8819	9.83742	9.87398
ENSMUSG00000004267.16	Eno2	7.89608	8.09406	7.86774	7.65516	7.61221	8.2572
ENSMUSG00000004268.11	Emg1	10.8745	11.2463	11.2711	11.3443	11.5236	11.6748
ENSMUSG00000004270.13	Lpcat3	10.2436	10.0447	9.98558	9.87593	9.78614	9.83929
ENSMUSG00000004285.12	Atp6v1f	10.4797	11.0279	11.1103	10.5631	10.8643	11.1546
ENSMUSG00000004296.14	Il12b	0	0	0	0	0	0
ENSMUSG00000004317.14	Clcn5	9.07327	8.38613	8.36164	8.68241	8.33766	8.24622
ENSMUSG00000004319.15	Clcn3	10.8475	10.3108	10.2595	11.0839	10.6787	10.405
ENSMUSG00000004328.15	Hif3a	8.71714	8.7704	9.02114	9.06271	8.86372	8.62165
ENSMUSG00000004341.8	Gpx6	7.24023	7.59895	7.50606	5.57348	5.4447	5.62241
ENSMUSG00000004344.12	Gpx5	-0.987814	-0.989165	-0.938792	-0.986855	-0.987281	-0.988555
ENSMUSG00000004347.17	Pde1c	3.529	3.55296	3.40777	3.25908	3.20689	3.47467
ENSMUSG00000004356.8	Utp20	11.4904	11.6354	11.8123	11.6698	11.6466	11.81
ENSMUSG00000004359.16	Spic	5.32927	5.46297	5.32603	5.99824	5.72095	5.637
ENSMUSG00000004360.9	9330159F19Rik	5.05009	4.78218	4.84488	4.33437	4.42198	4.14075
ENSMUSG00000004364.14	Cul3	10.8031	10.7061	10.5198	11.1883	11.247	11.3629
ENSMUSG00000004366.4	Sst	0	0	0	0	0	0
ENSMUSG00000004371.15	Il11	4.01651	4.12294	3.99316	3.8487	3.77947	4.11231
ENSMUSG00000004383.18	Large1	8.44843	8.29712	8.40938	8.40012	8.40935	8.34147
ENSMUSG00000004393.10	Ddx56	10.7047	10.9357	10.9989	10.5775	10.5601	10.7569
ENSMUSG00000004394.12	Tmed4	9.93032	9.93371	9.90396	9.4613	9.51546	9.58309
ENSMUSG00000004415.15	Col26a1	7.90247	7.55954	7.70169	7.84028	7.86842	7.51441
ENSMUSG00000004446.12	Bid	9.17191	9.05547	8.99836	9.11846	9.09283	9.05713
ENSMUSG00000004451.14	Ralb	10.5268	10.5492	10.5541	10.5865	10.58	10.5589
ENSMUSG00000004455.16	Ppp1cc	12.8309	12.8682	13.0562	13.3499	13.3691	13.4325
ENSMUSG00000004460.17	Dnajb11	9.94582	10.2695	10.289	10.1146	10.1997	10.3962
ENSMUSG00000004462.7	Tbccd1	8.46076	8.39152	8.43685	8.93404	8.9325	8.96458
ENSMUSG00000004473.10	Clec11a	4.33156	4.42159	4.43084	4.67269	4.92195	4.6341
ENSMUSG00000004500.9	Zfp324	5.17271	5.05096	4.93174	4.91852	4.93081	4.76529
ENSMUSG00000004508.6	Gab2	4.42872	4.39993	4.18359	4.37211	4.12715	4.13665
ENSMUSG00000004530.12	Coro1c	11.7972	11.6635	11.6462	12.1828	12.0268	12.0104
ENSMUSG00000004535.12	Tax1bp1	11.0161	10.8367	10.9161	10.937	10.8287	10.8226
ENSMUSG00000004540.7	Psg17	0	0	0	0	0	0
ENSMUSG00000004542.15	Psg19	0	0	0	0	0	0
ENSMUSG00000004552.16	Ctse	-0.908041	-0.87889	-0.882874	-0.907012	-0.907469	-0.908677
ENSMUSG00000004558.15	Ndrg2	10.7815	10.8152	10.9001	11.3365	11.4271	11.7685
ENSMUSG00000004561.14	Mettl17	7.91199	7.77454	7.93873	8.21323	7.82316	7.88828
ENSMUSG00000004562.16	Arhgef40	7.37831	7.58337	7.80956	7.22994	7.61453	7.71733
ENSMUSG00000004565.15	Pnpla6	11.3075	11.5317	11.5206	10.4372	10.9014	11.1176
ENSMUSG00000004567.16	Mcoln1	9.68224	9.85265	9.77675	9.60736	9.71323	9.6726
ENSMUSG00000004568.13	Arhgef18	10.5135	10.3243	10.2237	10.5555	10.5189	10.3391
ENSMUSG00000004591.16	Pkn2	11.0029	10.5199	10.6214	11.6662	11.3078	11.2307
ENSMUSG00000004609.11	Cd33	1.77408	2.02183	1.90851	1.77546	1.81298	1.78913
ENSMUSG00000004610.4	Etfb	10.6233	11.2754	11.2124	11.053	11.2905	11.5176
ENSMUSG00000004612.9	Nkg7	2.65017	2.73657	2.64757	2.62284	2.6016	2.81195
ENSMUSG00000004626.14	Stxbp2	9.91631	10.4191	10.3081	9.94548	10.1583	10.1519
ENSMUSG00000004630.18	Pcp2	2.78857	3.09316	2.97107	2.8213	2.82297	2.72544
ENSMUSG00000004631.15	Sgce	7.75498	7.86682	8.20428	7.55773	7.61844	7.56766
ENSMUSG00000004633.17	Chn2	7.26746	7.21456	7.13195	7.02978	7.11053	7.73954
ENSMUSG00000004637.15	Wwox	7.95129	8.0418	8.04745	7.80301	7.61914	8.01372
ENSMUSG00000004642.13	Slbp	11.5774	11.4845	11.5566	11.5613	11.492	11.5094
ENSMUSG00000004651.6	Tyr	0	0	0	0	0	0
ENSMUSG00000004654.6	Ghrhr	0.340593	0.391406	0.437145	0.34102	0.340827	0.340283
ENSMUSG00000004655.5	Aqp1	0.813146	0.892774	0.781622	0.794272	0.769706	0.768935
ENSMUSG00000004661.15	Arid3b	10.2961	10.0191	10.1761	10.6336	10.336	10.2957
ENSMUSG00000004665.10	Cnn2	9.89182	10.1114	10.1567	10.3788	10.4881	10.5383
ENSMUSG00000004667.18	Polr2e	12.4764	13.018	12.9285	12.8808	13.1033	13.3649
ENSMUSG00000004668.14	Abca13	4.3494	4.25143	4.53055	4.7271	4.48746	4.27569
ENSMUSG00000004677.17	Myo9b	11.2656	11.0373	10.5633	10.9824	10.3252	10.0271
ENSMUSG00000004698.11	Hdac9	6.60595	6.41179	6.34584	5.83897	5.6219	5.55847
ENSMUSG00000004707.14	Ly9	0	0	0	0	0	0
ENSMUSG00000004709.14	Cd244a	-1.95441	-1.96403	-1.96469	-1.96219	-1.96238	-1.96295
ENSMUSG00000004730.15	Adgre1	-0.244336	-0.276519	-0.309321	-0.307976	-0.3081	-0.308452
ENSMUSG00000004748.5	Mtfp1	6.80563	6.96035	6.95896	7.30058	7.15505	7.2782
ENSMUSG00000004768.14	Rab23	10.1271	9.98054	9.90136	10.1232	9.87614	9.64614
ENSMUSG00000004771.12	Rab11a	10.55	10.9105	10.9183	10.4654	10.7532	10.6919
ENSMUSG00000004788.11	Eif2b2	9.7443	10.2672	10.086	9.74382	9.85019	10.3339
ENSMUSG00000004789.10	Dlst	11.1316	11.1639	11.1463	11.521	11.3774	11.4088
ENSMUSG00000004791.7	Pgf	5.70545	5.99263	6.13459	5.6092	5.44608	5.566
ENSMUSG00000004798.14	Ulk2	8.56837	8.14058	8.12634	8.38469	8.37529	8.08477
ENSMUSG00000004814.10	Ccl24	-0.351513	-0.257585	-0.352577	-0.351239	-0.351363	-0.351712
ENSMUSG00000004815.12	Dgkq	8.53946	7.90946	7.65282	8.12353	7.64061	7.76571
ENSMUSG00000004821.1	Tmed11	0	0	0	0	0	0
ENSMUSG00000004837.2	Grap	1.00912	0.972407	1.01833	0.927119	0.926831	0.926022
ENSMUSG00000004842.18	Pou1f1	0	0	0	0	0	0
ENSMUSG00000004843.7	Chmp2b	8.87257	8.88332	8.832	8.96332	8.91931	9.02304
ENSMUSG00000004846.10	Plod3	10.4556	10.7644	10.6376	10.3276	10.6528	10.5004
ENSMUSG00000004849.14	Ap1s1	10.3646	10.3504	10.1939	10.6431	10.4817	10.6283
ENSMUSG00000004864.13	Mapk13	9.27692	9.697	9.74417	8.9278	9.2595	9.32107
ENSMUSG00000004865.16	Srpk1	11.5021	11.4918	11.4222	11.8332	11.8552	11.8942
ENSMUSG00000004872.15	Pax3	0.138438	0.115489	0.223367	0.11691	0.116741	0.116264
ENSMUSG00000004880.11	Lbr	11.4053	11.0838	11.2661	12.0614	11.6611	11.6329
ENSMUSG00000004885.5	Crabp2	8.06428	8.70383	8.54471	7.5931	7.72961	7.75765
ENSMUSG00000004891.16	Nes	7.96259	8.11247	8.17984	8.15102	8.19589	8.06713
ENSMUSG00000004892.13	Bcan	6.18137	6.31809	6.06844	5.84743	5.8487	6.14526
ENSMUSG00000004894.10	Hapln2	-1.96238	-1.95746	-1.96387	-1.96206	-1.9622	-1.96262
ENSMUSG00000004895.9	Prcc	10.4977	10.8766	10.9205	10.9735	11.0654	11.2513
ENSMUSG00000004896.16	Rrnad1	8.21304	8.20944	8.0584	7.92234	8.06117	8.31318
ENSMUSG00000004897.16	Hdgf	13.1989	13.3027	13.3034	13.732	13.7781	13.8209
ENSMUSG00000004902.7	Slc25a18	2.8691	2.99407	2.82595	2.74902	2.81438	2.89736
ENSMUSG00000004929.12	Thop1	11.2925	11.5575	11.487	11.8516	11.9536	12.0011
ENSMUSG00000004931.11	Apba3	9.3007	9.48041	9.24217	9.34533	9.31611	9.81263
ENSMUSG00000004933.17	Matk	6.39799	6.59386	6.48026	5.9513	6.42941	6.65161
ENSMUSG00000004934.14	Pias4	10.2974	10.3818	10.2698	10.7939	10.9781	10.9353
ENSMUSG00000004936.8	Map2k1	11.567	11.4437	11.4857	11.7925	11.7652	11.7865
ENSMUSG00000004937.6	Sgta	11.0335	11.163	11.1599	11.0328	11.1031	11.1601
ENSMUSG00000004939.7	Nmrk2	1.4334	1.42005	1.60864	1.41464	1.38945	1.38821
ENSMUSG00000004945.15	Tmem242	9.28926	9.67908	9.69269	9.4459	9.5385	9.91686
ENSMUSG00000004947.15	Dtx2	9.47126	9.65656	9.6274	9.75118	9.72014	9.72272
ENSMUSG00000004948.12	Zp3	7.03356	7.53103	7.27871	7.17611	7.12316	7.45102
ENSMUSG00000004951.10	Hspb1	12.8688	13.4486	13.4035	13.259	13.4598	13.7787
ENSMUSG00000004952.13	Rasa4	10.0313	10.4316	10.3789	10.0602	10.2197	10.2698
ENSMUSG00000004961.7	Syt5	6.22193	6.35529	6.08888	6.23719	6.36093	6.76507
ENSMUSG00000004980.16	Hnrnpa2b1	13.7618	13.7978	13.8533	14.3167	14.2992	14.348
ENSMUSG00000004988.9	Fxyd4	5.54415	5.65236	5.6538	5.35593	5.30229	5.34575
ENSMUSG00000004994.12	Ccdc130	8.25264	8.31647	8.19144	8.14134	7.89344	7.74022
ENSMUSG00000004996.9	Mri1	9.38729	9.46879	9.34518	9.41841	9.55565	9.68183
ENSMUSG00000005034.15	Prkacb	9.87753	9.57114	9.49977	10.1923	9.96554	9.75021
ENSMUSG00000005043.13	Sgsh	6.43984	6.39977	6.51048	6.24851	6.29467	6.43519
ENSMUSG00000005045.16	Chd5	9.96441	9.7405	9.10432	9.3014	8.63653	8.63672
ENSMUSG00000005054.7	Cstb	10.3244	10.4989	10.4033	10.3015	10.4372	10.5494
ENSMUSG00000005057.13	Sh2b2	7.00656	7.08942	6.95176	7.34281	7.49539	7.41926
ENSMUSG00000005069.12	Pex5	10.1453	10.1821	10.1131	10.5099	10.3391	10.4603
ENSMUSG00000005078.16	Jkamp	8.84256	8.97947	8.92965	9.45166	9.22612	9.09085
ENSMUSG00000005087.17	Cd44	5.54532	5.27278	5.27169	4.82909	5.10598	4.84016
ENSMUSG00000005089.15	Slc1a2	2.33338	3.31961	2.37846	2.45943	2.33779	2.38141
ENSMUSG00000005102.13	Eif2ak4	9.40174	9.24715	9.27813	9.43576	9.27517	9.34304
ENSMUSG00000005103.12	Wdr1	10.7084	10.5843	10.7352	11.0272	10.9189	10.9718
ENSMUSG00000005107.13	Slc2a9	4.32898	4.0596	4.04421	3.73358	3.74018	3.65984
ENSMUSG00000005124.10	Ccn4	3.39366	3.30078	3.21019	3.37769	3.32885	3.41185
ENSMUSG00000005125.13	Ndrg1	11.0585	11.0607	10.9774	11.8239	11.8823	11.84
ENSMUSG00000005131.4	4930550C14Rik	5.59269	5.54862	5.59192	4.79816	4.82629	4.97407
ENSMUSG00000005142.10	Man2b1	12.0326	12.1356	12.1347	10.2659	10.3445	10.5386
ENSMUSG00000005148.8	Klf5	11.1466	10.8142	10.9616	11.4326	11.1195	10.8707
ENSMUSG00000005150.16	Wdr83	8.16639	8.72403	8.51111	8.35343	8.40254	8.58958
ENSMUSG00000005161.15	Prdx2	11.3879	12.0609	12.024	11.5523	11.9609	12.0838
ENSMUSG00000005198.15	Polr2a	13.3416	13.1638	13.1404	13.2804	13.1355	13.1195
ENSMUSG00000005202.2	Shbg	1.49743	1.48461	1.52088	1.45551	1.52187	1.57198
ENSMUSG00000005204.12	Senp3	11.9542	11.9633	12.0926	12.6655	12.5309	12.7048
ENSMUSG00000005220.10	Corin	0.815263	0.864414	0.769686	0.772549	0.839576	0.771536
ENSMUSG00000005225.15	Plekha8	9.43378	9.6021	9.71938	10.1425	10.0123	10.0807
ENSMUSG00000005232.11	G6pc2	3.1949	3.17194	3.22249	3.20882	3.08082	3.31705
ENSMUSG00000005233.16	Spc25	11.2036	11.47	11.4874	11.0943	11.1816	11.3115
ENSMUSG00000005237.14	Dnah2	7.38367	8.30316	7.3136	7.36901	7.22318	7.18745
ENSMUSG00000005251.15	Ripk4	9.67467	9.29254	9.14206	8.75324	8.42475	8.32995
ENSMUSG00000005262.13	Ufd1	9.48864	9.29286	9.36309	9.45584	9.43793	9.3985
ENSMUSG00000005267.13	Zfp287	6.12734	5.78314	5.88109	5.58558	5.46626	5.49472
ENSMUSG00000005268.20	Prlr	0.180906	0.181898	0.192822	0.147405	0.146845	0.265564
ENSMUSG00000005299.6	Letm1	10.3043	10.379	10.2794	10.2247	10.2272	10.0278
ENSMUSG00000005312.15	Ubqln1	11.8731	11.7039	11.7305	12.601	12.4242	12.2813
ENSMUSG00000005320.9	Fgfr4	9.22214	9.3158	9.24415	7.9579	8.01	7.83927
ENSMUSG00000005338.13	Cadm3	4.1522	4.03798	4.12384	3.93313	3.88189	3.84258
ENSMUSG00000005339.10	Fcer1a	0	0	0	0	0	0
ENSMUSG00000005354.16	Txn2	11.2845	11.6441	11.6879	11.5616	11.7265	11.8885
ENSMUSG00000005355.9	Casp14	6.06416	5.92293	5.8221	4.61631	4.66801	4.66815
ENSMUSG00000005357.9	Slc1a6	4.57966	4.49725	4.52477	4.35854	4.31013	4.43301
ENSMUSG00000005360.14	Slc1a3	7.02513	6.75736	6.88578	7.8436	7.40997	7.56855
ENSMUSG00000005362.14	Crbn	8.86696	8.44927	8.39634	9.03513	8.76189	8.76661
ENSMUSG00000005364.11	Il5ra	0	0	0	0	0	0
ENSMUSG00000005370.4	Msh6	13.6565	13.4098	13.4725	14.082	13.9745	13.8906
ENSMUSG00000005371.15	Fbxo11	9.79616	9.38564	9.49095	9.95627	9.81885	9.79655
ENSMUSG00000005373.13	Mlxipl	8.93817	8.93399	8.66928	7.98208	7.76523	8.31567
ENSMUSG00000005374.13	Tbl2	11.2628	10.8618	10.8695	11.8219	11.4434	11.4786
ENSMUSG00000005378.17	Bud23	9.94979	10.3254	10.2556	10.2683	10.3521	10.5337
ENSMUSG00000005397.8	Nid1	11.6549	10.9818	11.0965	12.2989	11.7904	11.5271
ENSMUSG00000005410.6	Mcm5	12.7771	12.7614	12.751	13.4068	13.348	13.3642
ENSMUSG00000005413.8	Hmox1	10.6764	10.8594	11.0104	10.7347	10.7997	10.9091
ENSMUSG00000005417.17	Mprip	11.8566	12.0066	12.0175	11.8196	11.9154	11.9804
ENSMUSG00000005442.13	Cic	11.2942	12.0304	11.7942	11.9334	11.8096	12.0233
ENSMUSG00000005447.12	Pafah1b3	9.49506	10.0033	9.87309	10.0771	10.1531	10.3398
ENSMUSG00000005465.9	Il27ra	6.76675	6.59739	6.69389	6.89943	6.97776	6.78135
ENSMUSG00000005469.10	Prkaca	11.0432	11.0992	11.1125	11.3601	11.4274	11.4774
ENSMUSG00000005470.8	Asf1b	9.89546	9.92603	9.89054	9.90878	9.95272	10.08
ENSMUSG00000005474.9	Myl10	1.64506	1.70784	1.77381	1.66911	1.65426	1.68329
ENSMUSG00000005481.18	Ddx39	11.6202	11.9263	11.9202	12.0414	12.168	12.2964
ENSMUSG00000005483.10	Dnajb1	10.5489	10.7113	10.5491	10.5296	10.4946	10.5275
ENSMUSG00000005493.15	Msh4	5.78978	5.63197	5.88168	5.33151	5.53076	5.41704
ENSMUSG00000005501.14	Usp40	8.37219	8.28368	8.32805	8.23074	7.98693	8.49494
ENSMUSG00000005503.8	Evx1	-1.03647	-1.04212	-1.05682	-1.0528	-1.01815	-1.05514
ENSMUSG00000005505.12	Kbtbd4	8.12329	8.29856	8.05025	8.10658	8.45838	8.03018
ENSMUSG00000005506.16	Celf1	12.1671	11.9122	11.8917	12.453	12.357	12.1634
ENSMUSG00000005510.9	Ndufs3	10.4181	10.922	10.9906	10.4674	10.7454	11.0139
ENSMUSG00000005514.14	Por	11.0841	10.9955	11.0383	11.0497	11.1107	11.0478
ENSMUSG00000005533.10	Igf1r	9.6128	8.79602	8.80244	9.8757	9.97984	9.77416
ENSMUSG00000005534.10	Insr	8.3927	8.21065	8.05761	8.79343	8.55536	8.31563
ENSMUSG00000005540.10	Fcer2a	1.5777	1.58034	1.65204	1.58289	1.62349	1.53388
ENSMUSG00000005547.14	Cyp2a5	0	0	0	0	0	0
ENSMUSG00000005553.14	Atp4a	5.4457	5.9745	5.80963	5.45463	6.12099	5.89261
ENSMUSG00000005566.14	Trim28	14.2065	14.8949	14.9427	14.9643	15.2369	15.611
ENSMUSG00000005575.16	Ube2m	9.91636	10.3132	10.2063	10.7574	10.8807	10.9702
ENSMUSG00000005580.11	Adcy9	7.1251	6.30863	6.54653	7.09463	6.95441	6.94297
ENSMUSG00000005583.16	Mef2c	1.50761	1.48162	1.50345	1.50629	1.41631	1.41498
ENSMUSG00000005609.16	Ctr9	11.7054	11.6994	11.6701	11.2353	11.1809	11.1465
ENSMUSG00000005610.17	Eif4g2	13.8726	13.8359	13.8588	14.1477	14.0176	13.8471
ENSMUSG00000005611.15	Mrvi1	3.41687	3.49926	3.38723	3.19846	3.09732	3.09279
ENSMUSG00000005615.15	Pcyt1a	9.10663	8.91558	8.82887	8.83337	8.7387	8.56365
ENSMUSG00000005621.11	Zfp592	9.90075	9.92448	9.82418	9.89959	9.98224	10.2768
ENSMUSG00000005625.15	Psmd4	11.7012	12.1832	12.2015	11.9818	12.1596	12.4346
ENSMUSG00000005628.12	Tmod4	3.02319	2.94346	2.85922	2.85278	2.91342	3.02707
ENSMUSG00000005640.11	Insrr	2.92107	2.91453	2.81472	2.70024	2.74089	2.90811
ENSMUSG00000005649.17	Cabp5	-0.987814	-0.989165	-0.938792	-0.986855	-0.987281	-0.988555
ENSMUSG00000005656.9	Snx6	10.2614	10.2651	10.4948	10.6143	10.7154	10.8524
ENSMUSG00000005667.8	Mthfd2	11.0002	11.0978	11.206	11.6159	11.6537	11.699
ENSMUSG00000005672.12	Kit	10.6029	10.2748	10.2219	11.0399	10.8248	10.726
ENSMUSG00000005674.9	Tomm40l	8.23678	8.39727	8.15535	9.11317	9.03006	9.19787
ENSMUSG00000005677.14	Nr1i3	2.44682	2.38423	2.32285	2.1946	2.19377	2.2018
ENSMUSG00000005681.12	Apoa2	3.59295	3.76123	3.83705	3.44856	3.53104	3.55401
ENSMUSG00000005682.9	Pan2	10.7399	10.5718	10.4776	10.9243	10.8819	10.8383
ENSMUSG00000005683.8	Cs	12.6247	12.5565	12.548	12.6452	12.6725	12.6916
ENSMUSG00000005686.17	Ampd3	9.25092	8.81828	8.91256	9.23674	8.91837	8.72456
ENSMUSG00000005687.14	Bcas2	11.6958	11.9409	12.0021	11.8106	11.9641	12.1843
ENSMUSG00000005696.11	Sh2d1a	1.69628	1.65023	1.70127	1.67552	1.60948	1.69266
ENSMUSG00000005698.15	Ctcf	10.8501	10.4167	10.4032	11.578	11.3074	11.1445
ENSMUSG00000005699.16	Pard6a	6.94163	7.06224	7.22308	7.01276	6.67668	6.82844
ENSMUSG00000005705.10	Agrp	3.65786	3.95565	3.61858	3.47651	3.61556	3.54482
ENSMUSG00000005716.16	Pvalb	2.35268	2.45493	2.42458	2.24865	2.27104	2.30957
ENSMUSG00000005718.8	Tfap4	9.17437	9.18135	9.08954	9.37907	9.23604	9.13533
ENSMUSG00000005732.14	Ranbp1	12.0705	12.4498	12.5088	12.5639	12.715	12.8839
ENSMUSG00000005763.15	Cd247	3.77274	3.7596	3.82783	3.5169	3.46799	3.91829
ENSMUSG00000005774.12	Rfx5	8.62211	7.94241	8.36118	8.04244	8.11439	8.09278
ENSMUSG00000005779.12	Psmb4	12.2267	12.6088	12.5208	12.4321	12.6645	12.772
ENSMUSG00000005800.3	Mmp8	0	0	0	0	0	0
ENSMUSG00000005802.12	Slc30a4	7.11793	6.84876	6.74818	6.93753	6.80379	6.78735
ENSMUSG00000005803.14	Sqor	3.44011	3.41874	3.32424	3.24776	3.1706	3.26518
ENSMUSG00000005804.14	Bloc1s6	8.85543	8.55576	8.64941	9.28372	8.76308	8.44577
ENSMUSG00000005813.12	Metap1	10.2796	10.2621	10.1899	10.7692	10.6377	10.71
ENSMUSG00000005823.9	Gpr108	8.38304	8.67668	8.61798	8.26416	8.40267	8.48072
ENSMUSG00000005824.7	Tnfsf14	-0.377296	-0.377994	-0.310975	-0.377046	-0.354914	-0.377477
ENSMUSG00000005836.10	Gata6	7.04615	6.3902	6.42792	7.04079	6.7722	6.82453
ENSMUSG00000005846.12	Rsl1d1	12.2071	12.2472	12.3446	12.4977	12.4916	12.5827
ENSMUSG00000005864.7	Cnga2	-1.47606	-1.47852	-1.47941	-1.4753	-1.47564	-1.44791
ENSMUSG00000005871.15	Apc	10.8655	10.0384	10.0541	11.5069	10.5227	10.2693
ENSMUSG00000005873.6	Reep5	9.73497	10.4166	10.395	9.30438	10.0622	10.0978
ENSMUSG00000005881.13	Ergic3	10.8427	11.6359	11.5569	10.3547	10.7166	10.9648
ENSMUSG00000005882.18	Uqcc1	9.35178	9.47012	9.27882	9.27978	9.00542	9.46368
ENSMUSG00000005883.15	Spo11	-0.112695	-0.0247691	-0.0941629	-0.11239	-0.112528	-0.112917
ENSMUSG00000005886.14	Ncoa2	9.52586	8.90789	8.87018	9.98622	9.75697	9.23073
ENSMUSG00000005891.7	Prl4a1	0	0	0	0	0	0
ENSMUSG00000005892.4	Trh	10.2932	10.5526	10.6066	10.5386	10.5886	10.6915
ENSMUSG00000005893.14	Nr2c2	7.89352	7.12792	6.8599	8.37351	7.1182	6.69201
ENSMUSG00000005897.14	Nr2c1	7.87099	7.42931	7.55006	7.86761	7.61602	7.54753
ENSMUSG00000005899.14	Smpd4	11.6933	11.3102	11.288	11.9417	11.7845	11.6474
ENSMUSG00000005907.14	Pex1	8.92098	8.38937	8.2139	8.50107	8.5341	9.00646
ENSMUSG00000005917.15	Otx1	4.45824	4.27628	4.39774	4.07943	4.21678	4.18068
ENSMUSG00000005936.19	Kctd20	11.01	10.9585	10.9652	11.2067	11.1473	11.1494
ENSMUSG00000005947.11	Itgae	6.89578	6.86602	6.77358	6.52323	6.46999	6.49569
ENSMUSG00000005949.9	Ctns	8.22239	8.16041	8.1875	8.13125	8.11861	7.94089
ENSMUSG00000005950.14	P2rx5	6.60305	6.79099	6.83362	5.86587	6.00567	6.19399
ENSMUSG00000005951.13	Shpk	8.27534	8.30924	8.26662	6.6672	6.79877	6.79828
ENSMUSG00000005952.15	Trpv1	1.87285	1.86673	1.96849	1.84008	1.83438	1.79256
ENSMUSG00000005958.15	Ephb3	9.35691	9.29052	9.14406	9.82682	9.75745	9.74474
ENSMUSG00000005968.14	Tuft1	8.98819	8.82389	8.96935	8.33807	8.18744	8.27716
ENSMUSG00000005973.6	Rcn1	10.0585	9.95016	10.1711	10.345	10.2044	10.2075
ENSMUSG00000005980.15	Dnase1	4.52939	4.47335	4.64685	4.60551	4.40821	4.40602
ENSMUSG00000005981.11	Trap1	12.339	12.3935	12.5117	12.5215	12.5249	12.5725
ENSMUSG00000005982.14	Naa60	9.40465	9.36666	9.33271	9.57558	9.46587	9.6425
ENSMUSG00000005983.15	1700037C18Rik	4.95595	4.73709	4.93351	4.47245	4.65349	4.35603
ENSMUSG00000005986.16	Ankrd13d	7.67863	7.97171	8.32777	7.60966	7.66381	7.9392
ENSMUSG00000005994.14	Tyrp1	1.27494	1.24342	1.35046	1.20919	1.24352	1.20776
ENSMUSG00000006005.18	Tpr	11.9144	12.2219	12.4019	11.9097	12.3573	12.5378
ENSMUSG00000006007.14	Pdc	-1.96271	-1.96426	-1.96499	-1.95318	-1.96244	-1.96308
ENSMUSG00000006010.14	Odr4	8.75203	8.69164	8.83265	8.97914	8.77809	8.99613
ENSMUSG00000006014.16	Prg4	3.07162	2.98042	3.08947	3.08676	3.08213	3.00799
ENSMUSG00000006019.15	Dhx34	8.71823	8.79012	8.92704	8.56899	8.83281	9.01245
ENSMUSG00000006021.5	Kptn	7.48515	7.80322	7.63756	7.55834	7.53989	7.80609
ENSMUSG00000006024.13	Napa	10.4082	10.7363	10.492	10.5296	10.5947	10.8166
ENSMUSG00000006050.12	Sra1	9.87806	10.3675	10.3084	10.1328	10.2757	10.4205
ENSMUSG00000006056.13	Calcoco2	9.3433	9.53664	9.50137	9.20453	9.2192	9.08214
ENSMUSG00000006057.15	Atp5g1	11.7794	12.3771	12.4042	12.2097	12.4627	12.7713
ENSMUSG00000006058.10	Snf8	9.93238	10.4894	10.4748	10.0305	10.3467	10.5366
ENSMUSG00000006095.12	Tbcb	9.88617	10.6145	10.5352	10.5943	10.9025	11.1003
ENSMUSG00000006127.9	Inpp5k	9.57575	9.8136	9.7995	9.06973	9.06108	9.21737
ENSMUSG00000006134.4	Crkl	10.6383	10.1439	10.2238	10.8985	10.599	10.3079
ENSMUSG00000006143.12	Upk3bl	6.26039	6.30341	6.32683	6.18858	6.29923	6.13079
ENSMUSG00000006154.13	Eps8l1	2.47765	2.11423	2.1449	2.09609	2.262	2.09848
ENSMUSG00000006169.20	Clint1	10.3417	9.73419	9.76702	10.6816	10.3407	10.1753
ENSMUSG00000006179.9	Prss16	6.75202	6.71046	6.63866	6.78415	7.0123	7.16436
ENSMUSG00000006191.17	Cdkal1	8.53609	8.3711	8.23016	8.75256	8.58716	8.57395
ENSMUSG00000006200.3	Rhox6	6.13085	6.16988	6.40912	5.49105	5.6749	5.66814
ENSMUSG00000006204.7	Cdcp3	3.25677	3.30998	3.29869	2.95421	2.95276	2.94863
ENSMUSG00000006205.13	Htra1	9.20015	9.2836	9.27868	8.4638	8.53952	8.5249
ENSMUSG00000006215.12	Zbtb17	9.53163	9.65273	9.79036	9.4823	9.64472	9.6587
ENSMUSG00000006216.10	Clcnkb	7.99293	8.82758	8.71393	7.25389	8.13083	7.82518
ENSMUSG00000006218.4	Fam131c	7.61341	7.93462	7.61539	8.06736	8.14266	8.47491
ENSMUSG00000006219.12	Fblim1	11.6689	11.3977	11.4226	12.1484	11.8745	11.7647
ENSMUSG00000006221.7	Hspb7	3.901	4.108	3.94218	3.88873	3.81835	3.7777
ENSMUSG00000006235.6	Epor	6.07097	6.24486	5.90196	6.30771	6.71653	6.31379
ENSMUSG00000006241.16	Ccdc159	5.02808	4.86797	5.04572	4.88074	4.91588	4.95761
ENSMUSG00000006262.15	Mob1b	8.8699	8.31798	8.58216	8.76584	8.21528	8.29077
ENSMUSG00000006269.7	Atp6v1b1	1.82248	1.96479	1.85434	1.80916	1.95076	1.8692
ENSMUSG00000006270.7	Vax1	0.148159	0.209745	0.215198	0.14853	0.148362	0.147889
ENSMUSG00000006273.14	Atp6v1b2	11.6154	11.58	11.6478	11.983	11.9682	11.9849
ENSMUSG00000006276.10	Eps15l1	10.6688	10.7664	10.7606	10.8278	10.8458	10.9815
ENSMUSG00000006281.8	Tep1	9.04949	9.82571	10.3674	9.02171	8.84859	9.66256
ENSMUSG00000006288.8	Ttc5	10.0817	10.041	10.0505	10.3437	10.3634	10.202
ENSMUSG00000006289.14	Osgep	9.77507	10.0047	10.0418	10.2648	10.4403	10.5049
ENSMUSG00000006299.13	Aamp	11.5705	11.9657	11.9646	11.8914	11.9985	12.179
ENSMUSG00000006301.17	Tmbim1	9.92933	9.9765	10.018	9.53102	9.50557	9.5569
ENSMUSG00000006304.14	Arpc2	11.4887	11.6688	11.7408	11.3804	11.384	11.4454
ENSMUSG00000006307.16	Kmt2b	10.8945	10.8703	10.8973	11.4944	11.3072	11.3182
ENSMUSG00000006310.10	Zbtb32	9.24575	9.72221	9.65979	8.85786	9.24426	9.33732
ENSMUSG00000006311.8	Etv2	3.23263	3.2266	3.24846	3.2705	3.32007	3.41843
ENSMUSG00000006313.5	Upk1a	5.66775	5.80098	5.82854	5.80217	5.77057	5.62919
ENSMUSG00000006315.9	Tmem147	9.63805	10.1891	10.0929	9.91778	10.0256	10.2833
ENSMUSG00000006333.14	Rps9	14.1069	14.6334	14.5114	14.3486	14.5263	14.7453
ENSMUSG00000006335.16	Tfpt	8.00981	8.40455	8.56734	7.95657	8.53558	8.34265
ENSMUSG00000006342.15	Susd2	8.3801	8.53233	8.62897	8.76393	8.67043	8.71295
ENSMUSG00000006344.17	Ggt5	5.88301	5.99963	6.11833	5.07298	5.24819	5.39369
ENSMUSG00000006345.10	Ggt1	9.3224	9.4089	9.51979	9.17239	9.64586	9.6335
ENSMUSG00000006356.10	Crip2	11.1914	11.6544	11.6647	10.5228	10.8731	11.1601
ENSMUSG00000006360.11	Crip1	9.68973	10.3276	10.3031	9.54266	9.75106	10.0124
ENSMUSG00000006362.16	Cbfa2t3	6.28254	6.12943	6.39438	5.64263	5.36492	5.95179
ENSMUSG00000006369.14	Fbln1	11.4888	11.6906	11.6881	11.428	11.5862	11.7172
ENSMUSG00000006373.10	Pgrmc1	10.7828	10.8098	10.932	10.6828	10.7404	10.7475
ENSMUSG00000006378.15	Gcat	10.5761	10.6433	10.7318	11.1639	11.3172	11.3575
ENSMUSG00000006386.15	Tek	9.06156	8.8843	8.83866	7.82004	7.71575	7.54537
ENSMUSG00000006389.13	Mpl	0.597587	0.599392	0.568956	0.55852	0.639918	0.557642
ENSMUSG00000006390.15	Elovl1	8.77904	8.98181	8.90792	8.29858	8.61794	8.63723
ENSMUSG00000006392.16	Med8	9.07021	9.5874	9.4572	9.3396	9.43841	9.59326
ENSMUSG00000006395.16	Hyi	6.41051	6.63058	6.94082	6.2821	6.33101	6.74566
ENSMUSG00000006398.15	Cdc20	12.2905	12.4848	12.4632	12.5256	12.6349	12.7569
ENSMUSG00000006403.13	Adamts4	5.84356	5.57667	5.74916	5.61625	5.44338	5.38804
ENSMUSG00000006411.12	Nectin4	9.11944	9.10337	9.16596	6.96707	7.0932	6.92447
ENSMUSG00000006412.10	Pfdn2	10.444	10.8731	11.011	10.7041	11.1621	11.2896
ENSMUSG00000006418.17	Rnf114	10.6199	10.5564	10.6429	10.6556	10.5556	10.6639
ENSMUSG00000006423.15	C330007P06Rik	9.20444	8.8906	8.95203	9.33359	9.18758	9.03954
ENSMUSG00000006435.16	Neurl1a	10.1049	10.0371	10.0119	9.93254	10.1012	9.96162
ENSMUSG00000006442.10	Srm	11.5044	11.9382	11.8665	12.1562	12.2934	12.5883
ENSMUSG00000006445.3	Epha2	11.2446	10.9334	11.0115	10.6519	10.3884	10.2458
ENSMUSG00000006456.10	Rbm14	10.1853	10.105	10.0537	11.1156	11.0598	10.6992
ENSMUSG00000006457.4	Actn3	10.459	11.0892	11.1242	10.4954	10.825	11.0846
ENSMUSG00000006463.13	Zdhhc24	9.17575	9.0535	9.07213	9.10393	9.13918	8.98614
ENSMUSG00000006464.9	Bbs1	7.14841	6.94468	7.0312	7.21788	7.11777	6.78792
ENSMUSG00000006469.13	Slc34a3	8.06739	8.43893	8.26445	7.04256	7.15119	7.18214
ENSMUSG00000006471.18	Ndor1	8.84	8.47641	8.31958	8.87311	8.71774	8.65326
ENSMUSG00000006476.19	Nsmf	7.12781	7.43226	7.43201	7.24657	7.47563	7.74691
ENSMUSG00000006488.17	Prl7a1	0	0	0	0	0	0
ENSMUSG00000006490.3	Prl8a9	-0.732599	-0.684604	-0.733406	-0.708673	-0.732485	-0.73275
ENSMUSG00000006494.11	Pdk1	11.7564	11.459	11.5477	11.8948	11.5393	11.5755
ENSMUSG00000006498.16	Ptbp1	13.297	12.9751	13.0412	13.8911	13.6509	13.525
ENSMUSG00000006517.5	Mvd	9.77627	10.142	10.1278	10.098	10.3275	10.4177
ENSMUSG00000006519.11	Cyba	9.07392	9.58855	9.39793	8.56595	8.89878	9.09413
ENSMUSG00000006522.17	Itih3	1.49821	1.58735	1.42702	1.43182	1.47421	1.49395
ENSMUSG00000006526.13	Stimate	9.04417	9.2087	9.62712	9.09045	9.24989	9.51829
ENSMUSG00000006527.16	Sfmbt1	8.28655	8.0773	8.27816	8.67175	8.50359	8.44879
ENSMUSG00000006529.16	Itih1	0.176463	0.165005	0.187367	0.134529	0.134365	0.133904
ENSMUSG00000006538.12	Ihh	2.6639	2.70112	2.74586	2.92963	2.60744	2.74777
ENSMUSG00000006542.13	Prkag3	3.41318	3.47739	3.51095	3.27719	3.25852	3.31491
ENSMUSG00000006546.3	Cryba2	0.629985	0.607625	0.663652	0.633218	0.609366	0.68981
ENSMUSG00000006567.11	Atp7b	7.7266	7.39782	7.45042	7.83037	7.70526	7.31068
ENSMUSG00000006570.3	Defb2	0	0	0	0	0	0
ENSMUSG00000006574.15	Slc4a1	5.66519	5.46924	5.55889	5.08836	5.22766	5.31471
ENSMUSG00000006575.14	Rundc3a	8.93763	9.29512	9.46011	8.54471	8.44267	8.85616
ENSMUSG00000006576.16	Slc4a3	7.80674	8.24305	8.27518	7.9696	7.70983	8.04218
ENSMUSG00000006585.3	Cdt1	11.9272	12.1532	12.1149	12.3337	12.4764	12.5025
ENSMUSG00000006586.15	Runx1t1	4.9227	5.65288	4.78545	5.02419	4.83392	4.66232
ENSMUSG00000006587.6	Snai3	7.99742	8.12608	8.03751	6.86695	7.00148	6.9888
ENSMUSG00000006589.8	Aprt	11.53	12.1259	11.9762	11.515	11.7308	11.9787
ENSMUSG00000006599.13	Gtf2h1	11.2065	11.1817	11.2161	11.5937	11.5056	11.6458
ENSMUSG00000006611.15	Hfe	4.23859	4.36884	4.54133	4.24831	4.73748	4.41351
ENSMUSG00000006638.15	Abhd1	7.13209	7.24092	7.44303	6.80797	6.73746	7.22227
ENSMUSG00000006641.12	Slc5a6	8.66274	8.17065	8.44826	8.73682	8.22112	8.11407
ENSMUSG00000006642.3	Tcf23	3.69403	3.5764	3.72261	3.58581	3.67304	3.47876
ENSMUSG00000006649.17	Nphs1	9.90857	10.2991	10.1144	9.81114	10.125	10.1611
ENSMUSG00000006651.8	Aplp1	10.9856	11.1166	11.1547	11.669	11.7189	11.8825
ENSMUSG00000006673.14	Qrich1	11.0663	10.7922	10.8307	11.429	11.3743	11.1793
ENSMUSG00000006675.10	P4htm	7.02993	7.54082	7.50839	7.12405	6.83708	7.18334
ENSMUSG00000006676.16	Usp19	11.2325	11.183	10.9834	11.1875	11.1206	10.9641
ENSMUSG00000006678.6	Pola1	10.7319	10.1017	10.0834	11.3198	11.0363	10.7334
ENSMUSG00000006699.17	Cdc42	12.4986	12.3955	12.5146	12.8398	12.7885	12.7954
ENSMUSG00000006705.13	Pknox1	8.88384	8.53026	8.58311	9.41272	9.01178	8.81985
ENSMUSG00000006711.15	D130043K22Rik	2.37399	2.34252	2.29923	2.36868	2.33933	2.35026
ENSMUSG00000006715.11	Gmnn	10.9598	11.4303	11.3536	11.4708	11.5697	11.8457
ENSMUSG00000006717.7	Acot13	8.88908	9.38057	9.2966	8.54587	8.7188	8.98343
ENSMUSG00000006720.16	Zfp184	8.21438	8.06501	8.22337	8.17907	8.21637	8.07495
ENSMUSG00000006724.12	Cyp27b1	3.57829	3.51628	3.95353	3.57672	3.58781	3.80905
ENSMUSG00000006728.12	Cdk4	12.5577	12.8892	12.8867	12.9628	13.1292	13.277
ENSMUSG00000006731.10	B4galnt1	8.03028	8.15989	8.22761	8.09685	8.23384	8.43295
ENSMUSG00000006732.14	Mettl1	7.89574	8.41025	8.10148	8.33668	8.35272	8.55292
ENSMUSG00000006736.9	Tspan31	10.2216	10.192	10.1278	10.0228	10.0213	10.2092
ENSMUSG00000006740.14	Kif5b	11.34	10.7709	10.7398	11.7245	11.2563	10.8446
ENSMUSG00000006763.14	Saal1	9.53958	9.85966	9.87981	9.80824	9.82461	10.0556
ENSMUSG00000006764.8	Tph2	3.04641	3.31726	3.01352	3.01824	3.03379	2.89117
ENSMUSG00000006777.7	Krt23	4.41541	4.36207	4.27097	4.14849	4.24847	4.16813
ENSMUSG00000006782.16	Cnp	9.5249	9.83185	9.75534	9.41395	9.6003	9.46439
ENSMUSG00000006784.14	Ttc25	8.0926	8.22188	8.35207	7.91006	7.59666	7.83704
ENSMUSG00000006800.14	Sulf2	11.0031	10.7854	10.978	11.4806	11.2104	11.1505
ENSMUSG00000006818.5	Sod2	11.0182	11.1536	11.2136	11.6669	11.7119	11.7362
ENSMUSG00000006850.8	Tmco6	9.23305	9.27561	9.21321	9.2216	9.35397	9.46746
ENSMUSG00000006906.10	Stambp	6.86158	7.09217	7.04506	6.68869	6.90768	6.64208
ENSMUSG00000006920.14	Ezh1	10.0841	9.903	10.0177	10.5728	10.4044	10.1431
ENSMUSG00000006930.15	Hap1	10.2907	10.4527	10.3526	10.2797	10.21	10.4013
ENSMUSG00000006931.15	P3h4	7.33624	7.62072	7.44772	7.57827	7.3723	7.607
ENSMUSG00000006932.17	Ctnnb1	13.2681	13.3592	13.4484	13.6429	13.7801	13.786
ENSMUSG00000006941.5	Eif1b	9.00625	9.35227	9.44911	9.34089	9.58612	9.77415
ENSMUSG00000006948.7	Klk4	-0.511443	-0.450253	-0.512334	-0.511212	-0.511317	-0.491416
ENSMUSG00000006958.14	Chrd	6.44479	6.41041	6.52201	6.35291	6.50933	6.75914
ENSMUSG00000006998.16	Psmd2	13.2854	13.4145	13.4076	13.5569	13.5342	13.6511
ENSMUSG00000007021.5	Syngr3	7.07897	7.32581	7.28254	7.25551	7.32279	7.32181
ENSMUSG00000007029.16	Vars	12.4379	12.6369	12.5277	13.2841	13.2911	13.4036
ENSMUSG00000007030.8	Vwa7	4.32286	4.1497	4.09792	4.19769	4.07393	4.17993
ENSMUSG00000007033.4	Hspa1l	5.0118	5.00985	5.11433	4.93788	4.72675	4.99746
ENSMUSG00000007034.15	Slc44a4	8.13312	8.23728	8.1374	7.95356	7.98885	8.08404
ENSMUSG00000007035.15	Msh5	5.79349	6.11731	6.39443	5.55694	5.73098	5.90459
ENSMUSG00000007036.15	Abhd16a	7.78985	7.70331	7.83194	8.12547	8.15785	8.09444
ENSMUSG00000007038.5	Neu1	9.25541	9.28303	9.08975	9.0351	9.1867	9.35015
ENSMUSG00000007039.12	Ddah2	9.86369	10.3109	10.1644	10.5533	10.6901	10.9208
ENSMUSG00000007041.9	Clic1	10.7331	11.0322	11.0314	10.5545	10.742	10.9073
ENSMUSG00000007050.17	Lsm2	10.3103	10.7983	10.8123	10.4037	10.5806	10.7799
ENSMUSG00000007080.14	Pole	11.171	11.7357	11.7802	11.2528	11.447	11.7031
ENSMUSG00000007097.14	Atp1a2	8.41094	7.9454	8.37742	7.76345	7.60298	7.60423
ENSMUSG00000007107.6	Atp1a4	3.82408	3.75465	3.77638	3.59608	3.77018	3.68933
ENSMUSG00000007122.11	Casq1	6.3877	6.52551	6.49116	6.20335	6.30342	6.47027
ENSMUSG00000007207.10	Stx1a	7.73865	7.82912	8.10242	7.86272	8.03499	8.13045
ENSMUSG00000007209.4	Ceacam9	3.87397	4.16243	4.20231	3.77266	3.74105	3.63736
ENSMUSG00000007216.6	Zfp775	7.82398	7.83051	7.82103	8.03324	8.22547	8.33965
ENSMUSG00000007279.14	Scube2	5.131	4.78998	4.94069	5.10202	5.08679	4.79232
ENSMUSG00000007338.10	Mrpl49	10.1593	10.5351	10.4863	10.4646	10.5625	10.7287
ENSMUSG00000007379.15	Dennd2c	10.8922	10.7533	10.7738	11.0735	10.8006	10.8436
ENSMUSG00000007411.16	Mark3	11.0954	11.1744	11.1	11.1013	10.8858	10.9915
ENSMUSG00000007415.15	Gatad1	10.4374	10.2762	10.4106	10.8984	10.7613	10.6945
ENSMUSG00000007440.10	Pcdha11	0	0	0	0	0	0
ENSMUSG00000007457.3	2310003L06Rik	1.17528	1.1678	1.15017	1.15403	1.30448	1.23428
ENSMUSG00000007458.14	M6pr	11.5929	11.6692	11.6714	11.8772	11.8998	11.8978
ENSMUSG00000007476.18	Lrrc8a	8.04183	8.08236	7.80561	8.36624	8.21224	7.99512
ENSMUSG00000007480.5	Mc5r	3.81375	3.70109	3.56808	3.65743	3.59438	3.68421
ENSMUSG00000007564.15	Ppp2r1a	11.8851	12.6064	12.6581	12.507	12.7798	13.1152
ENSMUSG00000007570.16	Fance	9.20274	9.19201	9.55898	9.34319	9.54062	9.56388
ENSMUSG00000007589.9	Tinf2	10.0987	10.3183	10.2257	10.1521	10.1609	10.2593
ENSMUSG00000007591.15	Tssk4	2.2486	2.2032	2.14734	2.15458	2.12886	2.12309
ENSMUSG00000007594.10	Hapln4	7.29556	7.26295	7.20522	7.43251	7.54441	7.40865
ENSMUSG00000007603.9	Dus3l	9.79308	9.89458	9.87004	9.68342	9.74526	9.83499
ENSMUSG00000007610.15	Gtpbp3	9.0909	9.18476	9.22939	9.4837	9.50234	9.61558
ENSMUSG00000007613.15	Tgfbr1	9.27835	8.81406	8.77958	9.26256	8.84056	8.59776
ENSMUSG00000007617.18	Homer1	9.4021	8.74373	8.96884	9.62507	9.18746	8.88734
ENSMUSG00000007646.13	Rad51c	9.24977	8.97973	9.16173	9.31539	9.36767	9.21983
ENSMUSG00000007653.12	Gabrb2	1.02824	1.18903	1.04469	1.00013	0.999737	0.998633
ENSMUSG00000007655.16	Cav1	1.61585	1.7902	1.59404	1.82659	1.64126	1.58069
ENSMUSG00000007656.13	Arpp19	10.5179	11.1829	11.1547	10.738	11.0171	11.1317
ENSMUSG00000007659.18	Bcl2l1	9.37448	9.33302	9.30787	9.46308	9.51181	9.45691
ENSMUSG00000007670.10	Khsrp	11.6926	11.615	11.5845	12.0135	11.9938	11.929
ENSMUSG00000007682.6	Dio2	0	0	0	0	0	0
ENSMUSG00000007721.6	Ccdc124	9.82955	10.3414	10.3346	10.2719	10.571	10.715
ENSMUSG00000007739.10	Cct4	13.6862	13.8054	13.8894	14.0229	14.0673	14.2263
ENSMUSG00000007777.9	0610009B22Rik	8.67996	8.5906	8.64229	8.70961	8.56174	8.4083
ENSMUSG00000007783.10	Cpt1c	11.4959	11.5592	11.561	10.2457	10.377	10.6263
ENSMUSG00000007805.4	Twist2	0.655408	0.696076	0.646227	0.634416	0.678946	0.674501
ENSMUSG00000007812.16	Zfp655	10.4151	10.0266	9.90244	10.4501	10.4696	10.1789
ENSMUSG00000007815.13	Rhoa	12.6474	12.6222	12.6751	13.0399	13.0762	13.0382
ENSMUSG00000007817.15	Zmiz1	10.2088	9.95371	10.1431	10.3245	10.3529	9.86945
ENSMUSG00000007827.10	Ankrd26	9.56353	8.77599	8.84785	9.29609	9.54288	8.87177
ENSMUSG00000007833.15	Aldh16a1	10.3931	10.8667	10.776	10.2944	10.3734	10.5445
ENSMUSG00000007836.6	Hnrnpa0	12.3876	12.5023	12.3678	13.0195	12.9146	12.9533
ENSMUSG00000007837.11	Prrg2	7.02508	7.14851	7.15531	6.90855	6.73382	7.2208
ENSMUSG00000007850.16	Hnrnph1	12.9272	13.0175	12.9163	12.5948	12.6386	12.6825
ENSMUSG00000007867.9	Ift43	7.28265	7.76559	7.76975	7.17238	7.32791	7.44076
ENSMUSG00000007872.3	Id3	9.4954	9.69417	9.70919	7.23979	7.2703	7.24408
ENSMUSG00000007877.2	Tcap	0.293911	0.292709	0.292243	0.294341	0.360898	0.375246
ENSMUSG00000007880.16	Arid1a	11.7517	11.5302	11.4151	12.3111	11.9606	11.6693
ENSMUSG00000007888.15	Crlf1	6.41478	6.61552	6.69725	5.96966	6.23726	6.33265
ENSMUSG00000007891.16	Ctsd	13.0046	13.2159	13.2208	12.523	12.6105	12.7204
ENSMUSG00000007892.8	Rplp1	14.6971	15.4022	15.3691	15.0041	15.209	15.6381
ENSMUSG00000007907.4	Cabs1	-1.96267	-1.96415	-1.96485	-1.96221	-1.95375	-1.96302
ENSMUSG00000007908.14	Hmgcll1	7.69209	7.20757	7.37285	5.89845	5.70461	5.61117
ENSMUSG00000007944.8	Ttc9b	4.54047	4.79734	4.5443	4.2812	4.52634	4.63638
ENSMUSG00000007946.11	Phox2a	7.88757	7.99339	8.07321	7.98117	8.2085	8.19012
ENSMUSG00000007950.9	Abhd8	8.36208	8.50832	8.59043	8.60297	8.62975	8.85183
ENSMUSG00000007987.12	Ift22	8.01728	8.12072	8.24337	7.635	7.69505	7.79324
ENSMUSG00000007989.7	Fzd3	8.55468	8.37328	8.93076	8.71237	8.54157	8.47708
ENSMUSG00000008028.15	1700008O03Rik	5.36144	5.73409	5.55899	4.77102	4.85746	4.90293
ENSMUSG00000008035.12	Mid1ip1	8.78007	8.90237	8.727	9.5808	9.14369	9.29625
ENSMUSG00000008036.11	Ap2s1	10.4742	11.0906	11.0193	10.6305	10.8929	11.1979
ENSMUSG00000008090.14	Fgfrl1	7.92569	7.7046	7.46393	8.38844	8.27591	8.21285
ENSMUSG00000008129.14	4930432K21Rik	8.47672	8.58977	8.59663	7.93732	7.74788	7.83365
ENSMUSG00000008136.14	Fhl2	4.3736	4.25422	4.27169	4.09005	4.17371	4.19525
ENSMUSG00000008140.18	Emc10	10.2706	10.6233	10.5253	10.6877	10.718	11.0316
ENSMUSG00000008153.12	Clstn3	10.2298	10.3574	10.5715	10.0378	10.2314	10.1354
ENSMUSG00000008167.14	Fbxw9	10.3099	10.5153	10.392	9.2663	9.42434	9.57902
ENSMUSG00000008193.13	Spib	7.30102	7.1881	7.18701	6.44845	6.42296	6.54781
ENSMUSG00000008200.15	Fnbp4	11.1528	10.9364	10.8878	11.7479	11.588	11.5755
ENSMUSG00000008206.16	Cers4	9.29635	9.08757	9.1734	8.98596	8.80365	8.93689
ENSMUSG00000008226.14	Scrn3	9.7758	9.50534	9.4315	9.27831	9.1759	9.38328
ENSMUSG00000008301.11	Phax	9.83333	9.99069	10.0823	9.80168	10.0162	10.0024
ENSMUSG00000008305.18	Tle1	9.37346	9.37553	9.42071	9.93619	9.90827	9.84163
ENSMUSG00000008307.11	1700109H08Rik	4.18163	4.01949	3.72929	3.94457	3.99806	3.62868
ENSMUSG00000008318.10	Relt	8.40303	8.18547	8.15711	8.26018	8.83867	7.8491
ENSMUSG00000008333.12	Snrpb2	10.4809	10.456	10.5331	11.0101	10.8931	10.9948
ENSMUSG00000008348.9	Ubc	13.0688	12.9666	13.0439	13.6404	13.5201	13.5223
ENSMUSG00000008373.16	Prpf31	10.4256	10.5922	10.6042	10.8074	10.8502	10.9001
ENSMUSG00000008384.8	Sertad1	8.2007	8.56176	8.54518	8.23013	8.47333	8.58801
ENSMUSG00000008393.9	Carhsp1	11.2238	11.2265	11.3288	11.1567	11.2446	11.183
ENSMUSG00000008398.16	Elk3	8.1134	8.02737	7.69526	7.58671	7.74858	7.56915
ENSMUSG00000008429.8	Herpud2	9.64329	9.3192	9.30249	9.40306	9.47626	9.08446
ENSMUSG00000008435.15	Rdh13	9.03882	8.65145	8.55129	9.28311	9.11709	8.97076
ENSMUSG00000008438.3	Adam21	-0.265872	-0.219426	-0.239207	-0.265599	-0.243277	-0.266071
ENSMUSG00000008450.8	Nutf2	8.8249	8.89312	9.01949	9.54516	9.15622	9.03809
ENSMUSG00000008461.6	Fut1	4.0136	4.1901	4.0855	3.94057	4.33975	4.08176
ENSMUSG00000008475.13	Arpc5	10.2933	10.3803	10.4616	10.378	10.4366	10.3931
ENSMUSG00000008482.9	Rnf151	1.92276	1.90445	1.98684	1.93256	1.89824	1.89994
ENSMUSG00000008489.18	Elavl2	8.74407	8.20255	8.2586	9.26201	8.71723	8.39808
ENSMUSG00000008496.19	Pou2f2	8.11994	8.18965	8.03402	8.32344	8.25276	7.81188
ENSMUSG00000008540.11	Mgst1	5.69869	5.65428	5.72612	5.38149	5.42674	5.74565
ENSMUSG00000008575.17	Nfib	7.88443	7.66123	7.66536	8.4418	8.17906	8.20337
ENSMUSG00000008590.4	Htr3b	1.59976	1.65546	1.74651	1.5786	1.66809	1.57676
ENSMUSG00000008601.12	Rab25	5.14356	5.57688	5.73225	5.30141	5.23763	5.30187
ENSMUSG00000008604.11	Ubqln4	11.7805	11.7761	11.7902	12.2615	12.1813	12.2724
ENSMUSG00000008658.16	Rbfox1	0.938634	0.887328	0.939844	0.902207	0.862997	0.86218
ENSMUSG00000008668.15	Rps18	14.179	14.6672	14.6733	14.7185	14.8517	15.1256
ENSMUSG00000008682.13	Rpl10	11.4869	11.6869	11.5123	12.1465	12.1874	12.2739
ENSMUSG00000008683.16	Rps15a	13.2984	13.6077	13.6125	13.6841	13.8571	13.9489
ENSMUSG00000008690.15	Ncaph2	12.5059	12.7023	12.8344	12.8768	12.9831	13.1819
ENSMUSG00000008730.17	Hipk1	9.66209	9.13319	9.06841	9.9885	9.46997	9.30592
ENSMUSG00000008734.9	Gprc5b	8.7535	8.46425	8.31399	8.68205	8.34985	8.58131
ENSMUSG00000008763.16	Man1a2	10.1687	9.35324	9.31766	9.8156	9.36543	9.36231
ENSMUSG00000008789.10	Ceacam5	-1.95441	-1.96403	-1.96469	-1.96219	-1.96238	-1.96295
ENSMUSG00000008813.13	Tppp2	-1.96267	-1.96415	-1.96485	-1.96221	-1.95375	-1.96302
ENSMUSG00000008822.15	Acyp1	8.06945	8.54188	8.5391	8.07953	8.17604	8.31108
ENSMUSG00000008843.4	Cldn13	1.6229	1.66353	1.7088	1.60217	1.60168	1.776
ENSMUSG00000008845.9	Cd163	1.93865	2.09684	2.14471	1.90573	1.90508	1.90324
ENSMUSG00000008855.17	Hdac5	10.4578	10.6822	10.7612	10.7645	10.8655	10.9985
ENSMUSG00000008859.8	Rala	10.2729	10.6274	10.7099	10.4438	10.5889	10.5824
ENSMUSG00000008874.3	Clec3a	0	0	0	0	0	0
ENSMUSG00000008892.12	Vdac3	11.4675	11.6208	11.703	11.9455	12.0928	12.2228
ENSMUSG00000008932.10	Slc1a7	5.39083	5.53279	5.84441	4.96979	4.89452	4.97982
ENSMUSG00000008958.14	Vps72	10.0678	10.2873	10.253	10.3454	10.4789	10.5746
ENSMUSG00000008976.16	Gabpa	11.3677	10.6911	10.692	11.9986	11.3654	11.1336
ENSMUSG00000008999.7	Bmp7	9.01138	9.07992	9.18968	8.34114	8.63743	8.52613
ENSMUSG00000009013.5	Dynll1	12.0085	12.4229	12.5277	12.1591	12.2543	12.4462
ENSMUSG00000009030.14	Pdcl	10.2101	9.59809	9.77109	10.4419	10.0703	9.94577
ENSMUSG00000009035.15	Tmem184b	10.966	10.8976	10.7498	11.1231	11.1289	10.9961
ENSMUSG00000009047.4	Gm5965	0	0	0	0	0	0
ENSMUSG00000009070.14	Rsph14	3.84739	3.92142	4.01517	3.62288	3.74023	3.75277
ENSMUSG00000009073.16	Nf2	11.2922	11.1364	11.1234	11.7697	11.4604	11.3215
ENSMUSG00000009075.2	Cabp7	6.57282	6.78561	6.79177	6.73752	6.94616	7.06418
ENSMUSG00000009076.10	Zmat5	8.03612	8.38616	8.45345	7.98322	8.06749	8.32783
ENSMUSG00000009079.16	Ewsr1	12.6182	12.7853	12.6798	12.7077	12.7568	12.9776
ENSMUSG00000009090.17	Ap1b1	11.0991	11.1004	11.0105	11.2118	11.083	11.0696
ENSMUSG00000009092.5	Derl3	7.42779	7.50355	7.5487	6.8942	6.76493	7.14304
ENSMUSG00000009093.7	Gstt4	2.11254	2.17743	2.14678	2.03168	2.03104	2.16565
ENSMUSG00000009097.10	Tbx1	5.32535	5.57161	5.46404	4.77694	4.84978	5.07867
ENSMUSG00000009108.15	Gnat2	7.0471	6.70491	6.44783	6.03862	6.21782	6.31138
ENSMUSG00000009112.4	Bcl2l13	10.7286	9.93677	9.94832	11.1252	10.4367	10.0207
ENSMUSG00000009114.17	2610028H24Rik	0.964679	0.918313	1.02873	0.92074	0.98965	0.919636
ENSMUSG00000009115.5	Spatc1l	1.84219	1.8398	1.90151	1.72856	1.72802	1.72648
ENSMUSG00000009145.6	Dqx1	6.16199	6.53691	6.33232	5.8815	6.09349	6.19945
ENSMUSG00000009185.2	Ccl8	0	0	0	0	0	0
ENSMUSG00000009207.15	Lnpk	9.06851	8.94142	8.69137	9.2548	8.93604	8.8556
ENSMUSG00000009210.10	Prr29	1.89053	1.9203	1.97153	1.88213	1.85065	1.81897
ENSMUSG00000009214.9	Mymk	2.08815	2.12736	2.14278	1.9681	1.9675	1.96581
ENSMUSG00000009216.7	Fam163b	7.78407	8.08154	8.14396	6.8028	7.00468	7.05292
ENSMUSG00000009246.14	Trpm5	3.97197	4.17888	3.69925	3.74887	3.83918	3.64952
ENSMUSG00000009248.6	Ascl2	8.37962	8.54996	8.41836	8.78253	8.86955	9.05762
ENSMUSG00000009281.6	Rarres2	2.08808	2.29199	2.31226	2.05691	2.05617	2.05407
ENSMUSG00000009291.13	Pttg1ip	10.9584	10.8319	10.8597	11.1746	11.1774	11.1562
ENSMUSG00000009292.18	Trpm2	5.45406	6.06187	5.81171	4.94252	5.02149	4.97662
ENSMUSG00000009293.17	Ube2g2	9.16289	8.87279	8.91845	9.44452	9.34884	9.20929
ENSMUSG00000009350.13	Mpo	-0.24733	-0.292123	-0.26911	-0.303903	-0.284964	-0.304715
ENSMUSG00000009356.12	Lpo	2.59033	2.66962	2.61855	2.58202	2.53321	2.46152
ENSMUSG00000009376.15	Met	7.06822	6.70544	6.76436	6.92919	6.74607	7.06347
ENSMUSG00000009378.4	Slc16a12	-1.95441	-1.96403	-1.96469	-1.96219	-1.96238	-1.96295
ENSMUSG00000009394.13	Syn2	4.42713	4.55581	4.6339	3.89945	3.92267	3.84978
ENSMUSG00000009406.13	Elk1	8.60972	8.16289	8.22982	9.07628	8.79447	8.29672
ENSMUSG00000009418.16	Nav1	10.1573	9.77045	9.39457	10.64	10.3092	10.2711
ENSMUSG00000009470.17	Tnpo1	12.1238	11.4721	11.4685	12.7699	12.101	11.8496
ENSMUSG00000009471.4	Myod1	2.13722	2.00431	2.07988	2.0242	2.02143	2.05516
ENSMUSG00000009487.10	Otog	6.26715	6.38397	6.27479	4.79216	4.60388	4.574
ENSMUSG00000009535.13	Rnmt	11.0564	10.7873	10.8233	11.3957	11.0953	10.9454
ENSMUSG00000009545.14	Kcnq1	4.14282	4.00076	3.94516	3.75976	3.85362	3.793
ENSMUSG00000009549.14	Srp14	10.725	11.0013	10.9509	11.0104	11.1635	11.2886
ENSMUSG00000009551.2	6330409D20Rik	-0.345486	-0.324816	-0.276148	-0.34523	-0.345346	-0.345672
ENSMUSG00000009555.16	Cdk9	10.8703	11.1733	11.1981	10.9592	11.0343	11.1994
ENSMUSG00000009563.16	Tor2a	10.0066	10.2613	10.2468	9.87737	9.93692	10.0787
ENSMUSG00000009566.12	Fpgs	10.2867	10.4512	10.4275	10.798	10.8914	10.9865
ENSMUSG00000009569.14	Mrtfb	8.53466	8.2981	8.4008	8.66095	8.55996	8.12593
ENSMUSG00000009575.14	Cbx5	13.1942	12.8457	12.874	13.8285	13.4752	13.3955
ENSMUSG00000009580.15	Odam	0	0	0	0	0	0
ENSMUSG00000009585.18	Apobec3	11.7505	11.7438	11.6749	12.4191	12.3936	12.3229
ENSMUSG00000009588.9	St6galnac1	1.17248	1.21322	1.33154	1.1511	1.15074	1.14973
ENSMUSG00000009596.9	Taf7l	8.40702	8.47681	8.40084	7.51126	7.52291	7.40511
ENSMUSG00000009614.16	Sardh	4.26914	4.42664	4.63621	4.39594	4.43338	4.31874
ENSMUSG00000009621.18	Vav2	8.98654	9.00309	9.02101	9.59703	9.46134	9.70467
ENSMUSG00000009628.14	Tex15	8.7968	8.75979	8.8897	7.51251	7.31508	7.68054
ENSMUSG00000009630.10	Ppp2cb	10.0458	9.90085	9.88976	10.2728	10.2612	10.1021
ENSMUSG00000009633.3	G0s2	5.76926	6.00293	6.07848	6.18624	6.05219	6.26909
ENSMUSG00000009640.11	Dmap1	9.20198	9.74884	9.6249	9.42906	9.60845	10.0333
ENSMUSG00000009646.13	Pla2g12b	5.19321	5.35536	5.33733	4.81562	5.11015	4.99528
ENSMUSG00000009647.13	Mcu	9.29036	9.14231	9.0419	9.20943	9.25413	9.19417
ENSMUSG00000009654.4	Oit3	-0.790001	-0.855403	-0.855613	-0.853487	-0.853997	-0.855002
ENSMUSG00000009670.11	Tex11	8.7523	8.47765	8.52823	8.95064	8.82826	8.67158
ENSMUSG00000009681.10	Bcr	9.52259	9.82164	9.78683	9.52642	10.0133	10.1277
ENSMUSG00000009687.14	Fxyd5	7.30778	7.9434	7.98559	6.88442	6.99151	7.25296
ENSMUSG00000009731.4	Kcnd1	8.75779	8.77681	8.61939	8.72194	8.57003	8.58118
ENSMUSG00000009733.9	Tfcp2	9.28676	9.04802	9.06031	9.27068	9.16875	8.81521
ENSMUSG00000009734.18	Pou6f2	2.34777	2.4768	2.16435	2.1615	2.31041	2.165
ENSMUSG00000009739.17	Pou6f1	8.93929	8.78017	8.71233	8.96016	8.98701	8.66758
ENSMUSG00000009741.15	Ubp1	10.6535	10.7155	10.7495	10.82	10.8854	11.0206
ENSMUSG00000009772.15	Nuak2	8.25318	8.5049	8.5687	8.29464	8.55951	8.56078
ENSMUSG00000009828.15	Cilk1	8.2206	8.43127	8.32387	8.20332	8.48808	8.31439
ENSMUSG00000009863.14	Sdhb	11.0098	11.3939	11.3191	11.4093	11.663	11.8056
ENSMUSG00000009876.13	Cox4i2	7.88174	8.38898	8.35177	7.63577	7.81751	8.26797
ENSMUSG00000009894.15	Snap47	10.3807	10.4783	10.4889	10.6396	10.714	10.7736
ENSMUSG00000009900.7	Wnt3a	5.42883	5.22424	5.25158	4.48298	4.36463	4.3191
ENSMUSG00000009905.5	Kdsr	9.83984	9.56878	9.65878	9.48412	9.41644	9.4188
ENSMUSG00000009907.17	Vps4b	10.6986	9.91608	10.0331	10.8018	10.5484	10.2731
ENSMUSG00000009927.9	Rps25	13.7141	14.2307	14.2233	14.1574	14.4191	14.6094
ENSMUSG00000009941.10	Nxf2	5.16682	5.19556	5.52268	5.14936	5.11387	5.35579
ENSMUSG00000009995.17	Taz	8.84996	9.12641	8.97169	8.27518	8.62487	9.17923
ENSMUSG00000010021.13	Kif19a	7.58805	7.95806	7.75655	7.22001	7.46253	7.81335
ENSMUSG00000010025.19	Aldh3a2	9.29149	9.33607	9.2278	9.72932	9.46191	9.37704
ENSMUSG00000010044.12	Zmynd10	4.85832	5.4339	5.44387	5.15634	5.42146	5.36504
ENSMUSG00000010045.2	Tmem115	8.37673	8.42823	8.40868	8.00798	8.06511	8.34024
ENSMUSG00000010047.12	Hyal2	8.64713	8.70591	8.76281	8.70579	8.95146	8.48483
ENSMUSG00000010048.10	Ifrd2	10.1027	10.3207	10.4098	10.0993	10.1096	10.4249
ENSMUSG00000010051.15	Hyal1	8.52633	7.79881	7.6862	7.32349	7.08681	6.5557
ENSMUSG00000010054.4	Tusc2	8.94574	9.04538	9.19497	8.6533	8.59763	8.57923
ENSMUSG00000010057.8	Nprl2	8.49915	8.83301	8.83915	8.46612	8.66829	8.83787
ENSMUSG00000010064.15	Slc38a3	8.48065	8.42769	8.24073	7.84838	7.59018	8.03149
ENSMUSG00000010066.15	Cacna2d2	8.83857	8.43211	8.76599	8.22369	7.72051	7.90356
ENSMUSG00000010067.13	Rassf1	9.48608	9.79636	9.76964	8.73193	9.03484	9.05998
ENSMUSG00000010080.15	Epn3	3.47051	3.24481	3.48101	3.26791	3.17135	3.17841
ENSMUSG00000010086.17	Rnf112	4.278	4.2432	4.3359	4.37699	4.22427	4.22671
ENSMUSG00000010095.13	Slc3a2	12.4608	12.7152	12.7208	12.8204	13.0188	13.1383
ENSMUSG00000010097.15	Nxf1	10.4823	11.4309	11.4332	10.4074	10.867	11.3223
ENSMUSG00000010110.17	Stx5a	9.18904	9.47182	9.24287	9.21317	9.23686	9.02239
ENSMUSG00000010122.14	Slc47a1	7.73198	7.97485	8.02127	8.55213	8.43769	8.49042
ENSMUSG00000010136.14	Pifo	2.89868	2.97149	2.97377	2.9341	2.88436	2.95184
ENSMUSG00000010142.12	Tnfrsf13b	6.73181	6.67109	6.61568	6.04393	5.72336	5.84392
ENSMUSG00000010154.7	Spire2	8.26891	8.55495	8.39617	8.83824	8.59913	8.58964
ENSMUSG00000010175.13	Prox1	4.60628	4.71924	4.54193	4.6314	4.47637	4.32522
ENSMUSG00000010205.11	Raver1	11.2211	11.2083	11.2277	11.3669	11.3501	11.3688
ENSMUSG00000010277.7	2610507B11Rik	12.4892	12.2247	12.3961	12.7668	12.8322	12.8329
ENSMUSG00000010290.7	AI597479	9.63019	9.38597	9.28071	9.61925	9.44901	9.28825
ENSMUSG00000010307.7	Tmem86a	7.56781	7.566	7.49255	7.5231	7.47168	7.34461
ENSMUSG00000010311.15	Optc	1.43162	1.42705	1.44853	1.4032	1.41102	1.51197
ENSMUSG00000010342.16	Tex14	10.0075	10.7175	10.9567	10.1132	10.2922	10.758
ENSMUSG00000010358.13	Ifi35	7.45592	7.94772	7.83322	6.76813	6.75462	6.79875
ENSMUSG00000010362.9	Rdm1	10.1894	10.6323	10.5294	10.5127	10.7125	10.9946
ENSMUSG00000010376.15	Nedd8	11.0612	11.7065	11.6907	11.2339	11.6694	11.6465
ENSMUSG00000010392.8	Gosr1	9.49544	9.12196	9.06759	9.35922	9.14081	9.15771
ENSMUSG00000010406.12	Mrpl52	9.11927	9.9039	9.8212	9.51427	9.89816	10.2022
ENSMUSG00000010435.7	Spaca7	0	0	0	0	0	0
ENSMUSG00000010453.12	Kansl3	10.5649	10.4527	10.4673	10.7507	10.7213	10.6949
ENSMUSG00000010461.15	Eya4	3.50244	3.26648	3.5812	3.1328	3.21137	3.10509
ENSMUSG00000010476.14	Ebf3	4.27224	3.96978	4.67088	3.91306	4.06031	3.89012
ENSMUSG00000010505.16	Myt1	1.76879	1.72224	1.77413	1.76885	1.67856	1.69049
ENSMUSG00000010517.7	Faf1	11.5944	11.6974	11.7183	12.033	12.0165	12.0729
ENSMUSG00000010529.6	Gm266	3.69729	3.74975	3.9371	3.79792	3.78445	3.68966
ENSMUSG00000010538.14	Tsacc	6.43146	6.81273	6.82668	6.37055	6.57875	6.66526
ENSMUSG00000010554.14	Mettl16	10.4099	10.4155	10.5499	11.2368	11.2959	11.2638
ENSMUSG00000010592.9	Dazl	10.3127	9.93659	10.0887	10.1882	9.98642	9.68736
ENSMUSG00000010601.14	Apol7a	3.43048	3.34529	3.56651	3.17808	3.10782	3.14689
ENSMUSG00000010607.8	Pigyl	8.44381	9.07774	9.06996	8.63474	8.83469	9.1795
ENSMUSG00000010608.15	Rbm25	12.1386	11.9247	11.9498	12.2907	12.1362	12.1451
ENSMUSG00000010609.15	Psen2	7.33175	7.93566	7.95774	7.36242	7.56176	7.8105
ENSMUSG00000010651.4	Acaa1b	7.86088	8.27374	8.10908	7.137	6.91258	7.25277
ENSMUSG00000010660.3	Plcd1	9.5934	9.73183	9.57419	9.68453	9.72536	9.8927
ENSMUSG00000010663.5	Fads1	10.4057	10.5304	10.4587	10.8921	10.9144	11.1085
ENSMUSG00000010721.15	Lmbr1	7.14155	7.4949	6.77673	7.64958	7.3975	7.38049
ENSMUSG00000010751.15	Tnfrsf22	8.84325	8.72887	8.74291	8.86939	8.91842	9.04284
ENSMUSG00000010755.17	Cars	11.8803	12.5841	12.4894	12.039	12.3164	12.7249
ENSMUSG00000010760.5	Phlda2	10.0856	10.5818	10.5561	10.468	10.6588	10.8978
ENSMUSG00000010796.11	Asz1	5.98166	5.95902	5.96295	5.61793	5.44849	5.74303
ENSMUSG00000010797.6	Wnt2	-0.508235	-0.556478	-0.573237	-0.572107	-0.572212	-0.572507
ENSMUSG00000010803.13	Gabra1	3.72922	3.73542	3.77824	3.45346	3.56784	3.54972
ENSMUSG00000010825.17	Grid2ip	4.70069	4.71246	4.67553	4.30789	4.13985	4.14609
ENSMUSG00000010830.8	Kdelr3	9.2467	9.39457	9.41291	9.87187	10.1008	10.2236
ENSMUSG00000010841.13	Cfap97d1	0	0	0	0	0	0
ENSMUSG00000010911.12	Apip	8.0963	8.57454	8.6792	8.3635	8.6788	8.77851
ENSMUSG00000010914.10	Pdhx	9.04396	8.8984	9.02412	9.59883	9.30829	9.20719
ENSMUSG00000010936.11	Vac14	10.0818	10.2831	10.2368	10.5103	10.4708	10.5548
ENSMUSG00000011008.13	Mcoln2	0.497979	0.356293	0.365821	0.34718	0.346893	0.346082
ENSMUSG00000011034.6	Slc5a1	6.01242	5.9299	5.6798	5.32661	5.28877	5.16968
ENSMUSG00000011096.17	Akt1s1	8.62217	9.01985	8.697	8.53905	8.46612	8.42864
ENSMUSG00000011114.18	Tbrg1	11.8014	12.0481	12.117	11.9926	12.125	12.3608
ENSMUSG00000011118.4	Panx3	-1.10837	-1.06791	-1.11028	-1.10751	-1.10789	-1.10904
ENSMUSG00000011148.14	Adssl1	8.13766	8.39776	8.23259	7.86903	7.85129	8.14681
ENSMUSG00000011154.17	Cfap161	5.53667	5.59073	5.83085	5.07046	5.23453	5.47572
ENSMUSG00000011158.8	Brf1	8.40199	8.40203	8.57002	8.28206	8.34198	8.22855
ENSMUSG00000011171.11	Vipr2	1.71231	1.79312	2.00285	1.70793	1.70737	1.72239
ENSMUSG00000011179.8	Odc1	13.3246	13.2189	13.3017	13.8631	13.7847	13.7773
ENSMUSG00000011254.16	Thg1l	8.55895	8.94722	8.60673	9.1228	9.33706	9.15111
ENSMUSG00000011256.16	Adam19	10.0351	9.56798	9.7194	10.5672	10.2286	10.0408
ENSMUSG00000011257.19	Pabpc4	12.9018	13.2766	13.3379	13.0371	13.1036	13.2959
ENSMUSG00000011263.16	Exoc3l2	7.58546	8.09613	7.88001	6.73799	7.04567	7.20404
ENSMUSG00000011267.8	Zfp296	9.41535	9.79503	9.59444	9.65709	9.51774	9.7345
ENSMUSG00000011305.11	Plin5	5.27708	5.72381	5.47	5.5817	5.73542	5.82334
ENSMUSG00000011306.7	Sugp1	10.0306	10.2042	10.2351	9.96632	9.90174	10.0168
ENSMUSG00000011349.5	Dmrtc2	7.37876	7.57966	7.69216	7.74356	7.81171	7.87755
ENSMUSG00000011382.8	Dhdh	9.53699	9.24835	9.45852	9.61008	9.5402	9.35575
ENSMUSG00000011427.16	Zfp790	6.83188	6.41514	6.18999	6.46186	6.21346	6.09311
ENSMUSG00000011463.5	Cpb1	4.79888	5.03789	4.9105	4.04141	4.03694	4.02414
ENSMUSG00000011486.14	Slc25a41	4.2559	4.4524	4.47931	4.08412	4.2542	4.28339
ENSMUSG00000011589.9	Fsd1	8.98816	9.46789	9.57918	8.6442	8.74745	9.65711
ENSMUSG00000011632.7	Pinlyp	4.27104	4.54533	4.2548	3.86777	3.75787	3.79991
ENSMUSG00000011658.16	Fuz	8.10919	8.56704	8.4424	8.01199	8.20511	8.33066
ENSMUSG00000011751.16	Sptbn4	10.5824	10.7042	10.5893	10.2768	10.2516	10.2388
ENSMUSG00000011752.7	Pgam1	14.5925	14.6675	14.7415	15.1289	15.2385	15.2611
ENSMUSG00000011831.16	Evi5	9.8908	9.85054	9.6287	10.5677	9.95917	9.48486
ENSMUSG00000011832.16	Evi5l	6.98095	7.44963	7.12702	7.21617	7.35887	7.60992
ENSMUSG00000011837.4	Snapc2	8.48551	8.91099	8.99688	8.82234	8.94541	8.99632
ENSMUSG00000011877.13	Git1	10.6792	10.7566	10.7251	10.9031	10.9156	10.9179
ENSMUSG00000011884.13	Gltp	10.6744	10.883	10.8587	10.189	10.2815	10.3381
ENSMUSG00000011958.17	Bnip2	9.61418	9.48569	9.49164	9.85068	9.68163	9.76303
ENSMUSG00000011960.12	Ccnt1	10.5445	10.8526	10.8476	10.5357	10.4383	10.6303
ENSMUSG00000012017.4	Scarf2	6.43246	6.26766	6.36734	5.32608	5.297	5.55916
ENSMUSG00000012042.9	4930579F01Rik	1.07463	1.11708	1.07777	1.01265	1.01234	1.01149
ENSMUSG00000012076.8	Brms1l	8.976	8.73461	8.95868	8.90317	8.84014	8.98532
ENSMUSG00000012114.17	Med15	10.5861	10.532	10.4129	10.6895	10.7145	10.5526
ENSMUSG00000012117.13	Dhdds	8.70514	8.72971	8.5783	8.5703	9.00033	8.44007
ENSMUSG00000012123.17	Crybg2	8.28724	8.45542	8.28555	8.46824	8.43907	8.61655
ENSMUSG00000012126.16	Ubxn11	7.70284	8.14874	8.0071	6.97169	7.77561	7.70372
ENSMUSG00000012187.13	Mogat1	-1.47528	-1.47819	-1.47918	-1.44053	-1.47478	-1.47597
ENSMUSG00000012211.13	Tex22	0.329183	0.274017	0.300447	0.255155	0.254972	0.254456
ENSMUSG00000012282.2	Wnt8a	3.70957	3.77124	3.52019	3.34856	3.29379	3.26288
ENSMUSG00000012296.16	Tjap1	10.4454	10.3309	10.2252	10.3045	10.2676	10.0959
ENSMUSG00000012350.15	Ehf	0.932545	0.816567	0.828179	0.811074	0.789894	0.788928
ENSMUSG00000012396.12	Nanog	13.411	13.3955	13.4597	13.9227	13.9204	13.4665
ENSMUSG00000012405.16	Rpl15	13.6812	14.099	14.077	14.1275	14.3219	14.5421
ENSMUSG00000012422.14	Tmem167	9.98077	10.0927	10.0977	10.344	10.3935	10.4127
ENSMUSG00000012428.9	Steap4	1.55943	1.60792	1.58194	1.5873	1.58402	1.5154
ENSMUSG00000012429.9	Mplkip	9.02006	9.06866	8.99004	9.21236	9.65469	9.26961
ENSMUSG00000012443.4	Kif11	11.4136	10.7568	10.8542	11.8965	11.5103	11.2115
ENSMUSG00000012483.4	Rpa3	9.83955	9.85042	9.88257	9.66798	9.68443	9.64751
ENSMUSG00000012519.14	Mlkl	6.20915	6.00799	6.16797	5.10472	5.16837	4.98684
ENSMUSG00000012520.10	Phox2b	0.0767479	0.12859	0.147608	0.0771032	0.0769425	0.0764901
ENSMUSG00000012535.14	Tnpo3	11.9237	12.005	12.1054	12.3688	12.3843	12.4865
ENSMUSG00000012609.19	Ttll5	8.22055	8.49649	8.64369	8.216	8.23594	8.30201
ENSMUSG00000012640.16	Zfp715	7.98099	7.28219	7.11332	7.99501	7.45637	7.12126
ENSMUSG00000012705.16	Retn	3.6333	3.80588	3.74568	3.36821	3.31541	3.30101
ENSMUSG00000012777.14	Acp4	-0.395905	-0.402615	-0.399545	-0.402005	-0.421696	-0.422018
ENSMUSG00000012819.15	Cdh23	7.25638	6.91733	6.48061	6.25795	7.01818	6.43643
ENSMUSG00000012848.15	Rps5	14.5736	15.0919	15.1199	14.9253	15.1257	15.3901
ENSMUSG00000012889.8	Podnl1	5.4943	5.49272	5.5475	5.31526	5.46908	5.45722
ENSMUSG00000013033.16	Adgrl1	11.224	10.8056	10.7879	12.2103	11.7847	11.6473
ENSMUSG00000013076.17	Amotl1	9.56864	9.09873	9.11435	9.72631	9.12175	8.95336
ENSMUSG00000013083.8	2200002J24Rik	2.29547	2.29226	2.19399	2.10994	2.1326	2.15355
ENSMUSG00000013089.15	Etv5	12.181	11.897	11.9299	12.7453	12.4934	12.3828
ENSMUSG00000013091.5	Tmem190	-1.47542	-1.47821	-1.47918	-1.47456	-1.44243	-1.47608
ENSMUSG00000013150.15	Gfod2	7.65493	7.54547	7.59866	7.38448	7.61834	7.456
ENSMUSG00000013155.10	Enkd1	8.84761	9.11145	9.0778	8.41176	8.68985	8.91081
ENSMUSG00000013158.6	4933405L10Rik	4.15959	4.34857	4.50458	4.20185	4.05407	4.126
ENSMUSG00000013160.7	Atp6v0d1	11.1358	11.3961	11.4171	11.1058	11.2388	11.3833
ENSMUSG00000013236.17	Ptprs	12.3013	12.0354	11.9347	12.0712	12.085	11.9475
ENSMUSG00000013275.9	Slc41a1	10.0544	9.72527	9.82792	10.2607	10.1081	10.0484
ENSMUSG00000013338.16	Fer1l4	6.6407	6.64389	6.5607	4.68997	4.84094	5.16817
ENSMUSG00000013353.10	4931406B18Rik	1.13289	1.22828	1.09329	1.18506	1.09661	1.09565
ENSMUSG00000013367.5	Iglon5	5.76259	6.09607	5.92063	6.3894	6.29383	6.17588
ENSMUSG00000013415.9	Igf2bp1	12.4071	12.2613	12.3355	13.4221	13.0673	13.0527
ENSMUSG00000013418.8	B4galnt2	6.4625	6.22969	6.21369	7.11929	6.88361	6.44067
ENSMUSG00000013419.7	Zfp651	6.16872	6.17538	6.19648	5.86486	6.41859	6.16522
ENSMUSG00000013465.19	Nelfb	10.5094	10.7179	10.9373	10.8741	11.1296	11.1287
ENSMUSG00000013483.14	Card14	6.7751	6.89849	6.56369	6.30846	6.452	6.53847
ENSMUSG00000013495.15	Tmem175	8.58749	8.55118	8.85913	8.03993	8.35066	8.33572
ENSMUSG00000013523.13	Bcas1	7.57277	7.82751	8.29801	7.39592	7.80827	7.41104
ENSMUSG00000013539.14	Tango2	8.90171	9.16363	8.90555	8.11758	8.30929	8.3174
ENSMUSG00000013584.5	Aldh1a2	5.37892	5.38244	5.31164	5.60863	5.48456	5.44728
ENSMUSG00000013593.12	Ndufs2	11.5195	12.0496	12.1299	11.762	12.0569	12.1965
ENSMUSG00000013611.14	Snx31	6.04115	5.95306	5.8195	5.62364	5.81274	5.5706
ENSMUSG00000013622.15	Atraid	8.37578	8.60518	8.59396	7.91007	8.12313	8.6425
ENSMUSG00000013629.16	Cad	13.4002	13.3561	13.2631	13.303	13.169	13.2004
ENSMUSG00000013643.13	Lypd8	0	0	0	0	0	0
ENSMUSG00000013646.17	Sh3bp5l	8.92064	8.81316	8.73913	9.00452	8.87253	9.18361
ENSMUSG00000013653.2	1810065E05Rik	0	0	0	0	0	0
ENSMUSG00000013662.6	Atad1	10.5118	10.0193	10.1955	10.5193	10.3677	10.3262
ENSMUSG00000013663.7	Pten	11.1022	10.7746	10.8299	10.8522	10.7201	10.5625
ENSMUSG00000013668.9	4933402N03Rik	0	0	0	0	0	0
ENSMUSG00000013698.12	Pea15a	8.75364	8.8026	8.99049	8.58685	8.79593	8.69808
ENSMUSG00000013701.13	Timm23	11.7899	11.9587	12.0242	12.1685	12.283	12.3773
ENSMUSG00000013707.3	Tnfaip8l2	3.97179	4.13289	3.99049	3.87772	4.12139	3.99629
ENSMUSG00000013736.16	Trnt1	10.2279	9.96052	10.0453	10.3982	10.2257	10.2083
ENSMUSG00000013766.11	Ly6g6e	7.84858	8.22059	8.16612	8.55581	8.40436	8.72936
ENSMUSG00000013787.15	Ehmt2	11.3029	11.8298	11.7552	11.9128	11.9943	12.1474
ENSMUSG00000013822.7	Elof1	9.22511	9.47635	9.53472	9.46903	9.518	9.745
ENSMUSG00000013833.15	Med16	9.68572	9.58423	9.65639	9.75681	9.70937	9.72239
ENSMUSG00000013846.10	St3gal1	6.79759	6.51792	6.3669	6.43314	6.7259	6.08856
ENSMUSG00000013858.14	Tmem259	10.839	11.1284	11.0579	10.718	10.9172	11.0226
ENSMUSG00000013878.18	Rnf170	8.57333	8.15863	8.14603	8.35315	8.09501	8.37733
ENSMUSG00000013921.15	Clip3	8.5027	8.24272	8.25379	8.7549	8.91473	8.42709
ENSMUSG00000013928.13	Thap8	0.81262	0.838714	0.852113	0.859875	0.790481	0.789733
ENSMUSG00000013936.12	Myl2	5.59854	5.68682	5.77675	4.79797	4.68192	4.84747
ENSMUSG00000013973.12	Dedd	9.36939	9.37241	9.19973	9.54859	9.4623	9.39683
ENSMUSG00000013974.3	Mcemp1	3.61937	3.53288	3.70339	3.42582	3.46259	3.48514
ENSMUSG00000013997.10	Nit1	9.10692	9.19573	9.12278	8.90233	8.88391	8.95283
ENSMUSG00000014030.15	Pax5	5.20893	4.9586	4.76406	4.70118	4.68603	4.55577
ENSMUSG00000014039.18	Prdm15	8.31332	7.9969	7.92533	8.50104	8.41635	8.23077
ENSMUSG00000014074.17	Rnf168	9.73761	9.34694	9.4021	9.83042	9.4508	9.21131
ENSMUSG00000014075.15	Tctex1d2	8.31411	8.2864	8.38489	8.00266	8.22156	8.14136
ENSMUSG00000014077.13	Chp1	10.4542	10.2547	10.2515	10.6056	10.415	10.3062
ENSMUSG00000014104.12	Sval2	0	0	0	0	0	0
ENSMUSG00000014158.12	Trpv4	7.07614	6.94243	6.98277	5.96068	6.01899	6.34197
ENSMUSG00000014164.15	Klhl3	6.67382	6.54776	6.74854	6.31529	6.01785	6.24008
ENSMUSG00000014177.10	Tvp23b	9.67436	9.14583	9.24701	9.65501	9.47641	9.40617
ENSMUSG00000014195.16	Dnajc7	11.5149	11.8022	11.8414	12.1153	12.2526	12.5019
ENSMUSG00000014198.15	Zfp385c	6.07384	5.82243	6.26348	4.84134	4.95686	4.99251
ENSMUSG00000014226.10	Cacybp	11.9438	11.9592	12.0175	12.8808	12.8857	12.9095
ENSMUSG00000014232.14	Cluap1	7.95281	8.40431	8.09331	7.82095	8.19046	8.40796
ENSMUSG00000014243.5	Zswim7	9.40968	9.82233	9.90466	8.88505	9.21815	9.44057
ENSMUSG00000014245.8	Pigl	8.93866	8.85926	8.79684	8.65252	8.52443	8.35196
ENSMUSG00000014294.4	Ndufa2	10.3393	11.1123	11.0185	10.5365	10.7153	11.0457
ENSMUSG00000014301.13	Pam16	7.98262	8.09495	8.35512	8.37785	8.15836	8.19428
ENSMUSG00000014303.13	Glis2	8.83842	9.04509	8.81261	8.97175	8.66727	8.66779
ENSMUSG00000014313.15	Cox6c	12.1686	12.7511	12.7623	12.4458	12.6046	12.8375
ENSMUSG00000014329.14	Bicc1	7.67746	7.45012	7.28671	7.43735	7.18131	6.93756
ENSMUSG00000014349.7	Ube2z	11.7656	11.9509	11.8481	12.0064	12.0391	12.1188
ENSMUSG00000014351.12	Gip	2.71594	2.9042	2.89013	2.67907	2.69842	2.79851
ENSMUSG00000014353.15	Tmem87b	9.4592	8.86509	8.86156	9.55316	9.39405	9.01198
ENSMUSG00000014355.10	Anapc1	11.3571	11.0584	11.0058	11.7534	11.5961	11.7569
ENSMUSG00000014361.5	Mertk	7.90556	7.54722	7.28046	7.65748	7.588	7.60819
ENSMUSG00000014402.15	Tsg101	10.4636	10.549	10.4904	10.6126	10.5338	10.6065
ENSMUSG00000014418.16	Hps5	8.86831	8.2643	8.47475	8.91736	8.68788	8.92566
ENSMUSG00000014426.9	Map3k4	10.6491	10.519	10.4541	11.125	11.1133	10.9426
ENSMUSG00000014444.17	Piezo1	11.5493	11.6013	11.513	11.3605	11.2357	11.2192
ENSMUSG00000014453.4	Blk	-0.458222	-0.417641	-0.480601	-0.479446	-0.479553	-0.479855
ENSMUSG00000014470.4	Rnf166	8.19686	8.42352	8.28348	8.02176	7.98916	8.27096
ENSMUSG00000014496.8	Ankrd28	10.4396	10.0579	10.0607	11.1371	10.734	10.3466
ENSMUSG00000014498.9	Ankrd52	9.16083	8.58916	8.35497	9.54467	8.9737	8.95459
ENSMUSG00000014503.15	Pkd2l2	5.635	5.59485	5.80963	5.5238	5.83338	5.86684
ENSMUSG00000014504.16	Srp19	9.81556	10.2357	10.0989	10.1626	10.355	10.3384
ENSMUSG00000014529.9	Tmbim7	0	0	0	0	0	0
ENSMUSG00000014542.3	Clec4f	1.34558	1.33165	1.33175	1.28025	1.33021	1.26308
ENSMUSG00000014543.14	Klra17	0	0	0	0	0	0
ENSMUSG00000014547.10	Wdfy2	8.70009	8.39443	8.58451	8.77225	8.42336	8.41377
ENSMUSG00000014550.14	Rbsn	9.55304	8.78338	8.91226	9.43604	9.26351	9.19817
ENSMUSG00000014551.8	Mrps25	9.96217	10.7332	10.85	10.21	10.1978	10.3776
ENSMUSG00000014554.13	Dguok	8.562	9.06103	8.81928	8.57055	8.6767	8.83843
ENSMUSG00000014592.21	Camta1	9.54012	9.91552	9.81816	9.92006	10.1079	10.159
ENSMUSG00000014599.10	Csf1	4.26107	3.98183	4.06524	4.10974	3.83201	3.78992
ENSMUSG00000014601.13	Strip1	10.17	10.3558	10.3659	10.675	10.6663	10.7464
ENSMUSG00000014602.15	Kif1a	8.91691	8.62605	8.42231	8.22705	8.18058	7.54447
ENSMUSG00000014603.3	Alx3	1.28659	1.28461	1.30249	1.29357	1.2235	1.22248
ENSMUSG00000014606.14	Slc25a11	9.97603	10.066	10.092	10.1421	10.1995	10.2307
ENSMUSG00000014609.16	Chrne	4.3392	4.73472	4.75227	3.88923	4.09424	3.99132
ENSMUSG00000014633.15	Cmc2	8.75688	9.15247	9.30044	8.49915	8.74956	8.87481
ENSMUSG00000014668.15	Chfr	9.66226	9.29828	9.65046	9.86303	9.82248	9.65815
ENSMUSG00000014686.8	Ceacam16	5.77531	6.13787	6.02487	5.50941	5.63294	5.54913
ENSMUSG00000014704.10	Hoxa2	-1.11983	-1.13864	-1.11248	-1.13572	-1.13611	-1.13729
ENSMUSG00000014725.16	Adam28	0	0	0	0	0	0
ENSMUSG00000014747.6	Ankrd53	2.12365	2.13037	2.04731	2.15535	2.17032	2.09919
ENSMUSG00000014748.13	Tex261	10.4612	10.3545	10.3486	10.1882	10.2218	10.1042
ENSMUSG00000014763.8	Fam120b	8.6884	8.28649	8.49975	8.27138	8.13926	8.03997
ENSMUSG00000014767.17	Tbp	9.60188	9.34547	9.43442	10.1665	10.0668	9.99631
ENSMUSG00000014769.10	Psmb1	11.8506	12.2828	12.3173	12.3208	12.5446	12.7597
ENSMUSG00000014771.13	Pdcd2	9.31692	9.50871	9.47386	9.23801	9.57341	9.65874
ENSMUSG00000014773.13	Dll1	9.20518	9.23791	9.1971	9.12522	9.48708	9.2934
ENSMUSG00000014776.7	Nol3	7.24072	7.90324	7.71199	7.44568	7.90501	7.85187
ENSMUSG00000014778.10	Fhod1	8.50442	8.51748	8.494	8.53738	8.72981	8.5331
ENSMUSG00000014782.16	Plekhg4	6.51783	6.85432	6.66533	6.37205	6.23581	6.46903
ENSMUSG00000014786.8	Slc9a5	9.32611	9.3797	9.37542	9.21978	9.42109	9.42681
ENSMUSG00000014791.10	Elmo3	7.11948	7.27523	7.25631	6.9958	6.69997	6.67363
ENSMUSG00000014813.9	Stc1	7.29369	7.14979	6.96209	7.38914	7.18089	6.92923
ENSMUSG00000014837.15	4931428F04Rik	8.23726	8.22267	8.64112	8.59376	8.66603	8.55398
ENSMUSG00000014846.12	Tppp3	8.12469	8.70854	8.57352	8.28761	8.16216	8.56911
ENSMUSG00000014850.15	Msh3	9.09693	9.26846	9.45949	8.81955	9.03604	9.44174
ENSMUSG00000014852.16	Adamts13	2.51236	2.81585	2.69507	2.43796	2.42994	2.43234
ENSMUSG00000014856.12	Tmem208	8.72125	9.12323	9.13481	8.38964	8.59342	8.7145
ENSMUSG00000014859.9	E2f4	11.0065	11.1018	11.1755	11.4137	11.4686	11.4925
ENSMUSG00000014867.9	Surf4	11.1962	11.3137	11.3241	11.4434	11.5646	11.581
ENSMUSG00000014873.15	Surf2	8.52532	8.91627	8.77567	9.0754	9.20534	9.23538
ENSMUSG00000014905.4	Dnajb9	8.92375	8.38283	8.53659	8.42299	7.99185	7.9882
ENSMUSG00000014907.10	Naf1	9.57447	9.11176	9.17669	9.93192	9.82927	9.58125
ENSMUSG00000014932.15	Yes1	10.3262	9.58498	9.74528	10.9231	10.4096	10.0279
ENSMUSG00000014956.15	Ppp1cb	11.7339	11.9282	11.9026	12.3676	12.202	12.2838
ENSMUSG00000014959.12	Gorasp2	10.6245	10.8456	10.7448	11.0223	10.958	11.0666
ENSMUSG00000014980.14	Tsen15	8.85161	9.17391	9.11704	8.94145	9.09543	9.2254
ENSMUSG00000015001.17	Oc90	1.79289	1.89578	1.95989	1.74625	1.74568	1.74407
ENSMUSG00000015002.18	Efr3a	10.9967	10.905	10.6788	11.2057	10.9289	10.9209
ENSMUSG00000015013.9	Trappc2l	8.7155	8.93323	8.77099	8.43298	8.36261	9.00764
ENSMUSG00000015016.8	Acsf3	8.21233	8.56787	8.43988	8.40081	8.4828	8.51607
ENSMUSG00000015023.7	Ddx19a	10.5072	10.2534	10.2234	10.1342	9.84472	9.93764
ENSMUSG00000015027.11	Galns	7.07874	7.17625	7.13603	6.61915	6.83849	6.7312
ENSMUSG00000015053.14	Gata2	6.20051	6.32856	6.37723	6.905	6.34747	6.3321
ENSMUSG00000015083.11	C8g	6.58114	6.81481	6.83123	6.65551	6.82355	6.91205
ENSMUSG00000015085.8	Entpd2	6.3177	6.45742	6.51615	6.20248	5.9642	6.29688
ENSMUSG00000015087.14	Rabl6	11.12	11.2028	11.3239	11.2251	11.3457	11.3589
ENSMUSG00000015090.13	Ptgds	5.86965	6.2911	6.19959	5.68794	5.43514	5.64893
ENSMUSG00000015092.9	Edf1	10.7457	11.3921	11.3588	11.0663	11.3346	11.6319
ENSMUSG00000015093.15	Clic3	3.3159	3.45095	3.65752	3.25168	3.24141	3.2164
ENSMUSG00000015094.16	Npdc1	9.61328	10.0088	9.77956	9.31395	9.43674	9.4742
ENSMUSG00000015095.12	Fbxw5	9.3502	9.52186	9.44886	9.32879	9.48833	9.56319
ENSMUSG00000015112.15	Slc25a13	10.7335	10.5941	10.5401	11.4937	11.2899	11.189
ENSMUSG00000015120.15	Ube2i	12.3141	12.496	12.5111	12.4274	12.5051	12.6118
ENSMUSG00000015126.9	Tsr3	8.61949	8.97159	8.89653	8.81955	9.01289	9.18503
ENSMUSG00000015127.14	Unkl	8.19482	7.67968	7.98829	8.60271	8.01012	7.92646
ENSMUSG00000015133.17	Lrrk1	5.1366	5.76731	5.33534	4.98539	4.75289	5.45278
ENSMUSG00000015134.15	Aldh1a3	5.25354	5.51226	5.30153	5.02177	5.28322	4.95728
ENSMUSG00000015143.15	Actn1	11.9127	11.6844	11.6882	12.495	12.3218	12.1376
ENSMUSG00000015149.14	Sirt2	8.95028	8.99386	9.09945	8.64961	8.89892	8.85871
ENSMUSG00000015165.16	Hnrnpl	13.2522	13.408	13.4713	13.9288	14.0142	14.1089
ENSMUSG00000015176.11	Nolc1	12.2437	12.4496	12.5086	12.7323	12.846	12.9914
ENSMUSG00000015189.12	Casd1	7.93416	7.489	7.4828	7.72849	7.54962	7.60412
ENSMUSG00000015202.13	Cnksr3	8.04989	7.9812	7.8379	8.319	8.11109	7.95906
ENSMUSG00000015214.14	Mtmr1	8.22285	7.726	7.77501	8.29945	7.95041	7.91842
ENSMUSG00000015217.11	Hmgb3	8.51957	8.60984	8.57605	8.94719	9.0368	9.05369
ENSMUSG00000015222.18	Map2	7.4378	7.00378	6.72833	7.11778	6.70111	6.71832
ENSMUSG00000015224.10	Cyp2j9	5.37057	5.32566	5.30413	5.02845	5.08629	4.87826
ENSMUSG00000015242.14	Nipsnap3a	0	0	0	0	0	0
ENSMUSG00000015243.4	Abca1	8.57828	7.92064	7.85193	8.49826	7.98446	7.89303
ENSMUSG00000015247.10	Nipsnap3b	8.83515	8.72498	8.76941	9.32371	8.98896	9.102
ENSMUSG00000015289.4	Lage3	10.2138	10.6693	10.6597	9.60909	9.85688	10.0162
ENSMUSG00000015290.15	Ubl4a	8.89125	9.31903	9.32456	9.07945	9.17307	9.53124
ENSMUSG00000015291.10	Gdi1	10.959	10.8381	10.9154	11.1674	11.3419	11.3382
ENSMUSG00000015305.6	Sash1	10.1141	9.55247	9.54695	10.0422	9.67175	9.61223
ENSMUSG00000015312.9	Gadd45b	10.1198	10.4571	10.3082	10.4452	10.7734	10.968
ENSMUSG00000015314.10	Slamf6	3.08211	2.9397	3.13183	2.99526	3.0824	3.14997
ENSMUSG00000015316.11	Slamf1	0.187971	0.165054	0.192931	0.190411	0.166341	0.226095
ENSMUSG00000015335.16	Zdhhc12	9.59447	9.89993	9.72215	9.58028	9.73302	9.88858
ENSMUSG00000015337.5	Endog	7.68101	8.23986	8.29575	8.19421	8.48189	8.50233
ENSMUSG00000015340.10	Cybb	1.2897	1.26522	1.33436	1.40447	1.29126	1.30817
ENSMUSG00000015341.17	Golga7	11.1518	11.0103	10.997	11.1793	11.1625	11.1471
ENSMUSG00000015342.6	Xk	6.5537	6.28759	6.10216	6.58307	6.50702	6.30465
ENSMUSG00000015354.8	Pcolce2	8.3835	7.92954	8.51068	8.40604	8.44054	8.16711
ENSMUSG00000015355.13	Cd48	-1.95441	-1.96403	-1.96469	-1.96219	-1.96238	-1.96295
ENSMUSG00000015357.10	Clpx	9.68575	9.6	9.57074	9.97632	9.9557	10.1724
ENSMUSG00000015363.13	Trabd	9.50947	9.43243	9.47683	9.638	9.69352	9.67762
ENSMUSG00000015365.15	Mov10l1	10.35	10.7192	10.62	10.5683	10.3832	10.4251
ENSMUSG00000015377.10	Dennd6b	8.28913	8.61878	8.40343	8.2482	8.39941	8.47576
ENSMUSG00000015396.4	Cd83	2.04423	2.01001	2.02345	1.96638	1.98609	1.91514
ENSMUSG00000015401.12	Cltrn	0	0	0	0	0	0
ENSMUSG00000015405.15	Ace2	0.11163	0.0673657	0.149438	0.0687353	0.0685721	0.0681126
ENSMUSG00000015437.5	Gzmb	1.55145	1.54932	1.58046	1.60261	1.48834	1.48711
ENSMUSG00000015441.4	Gzmf	-0.452361	-0.411014	-0.474552	-0.473391	-0.473498	-0.473802
ENSMUSG00000015443.9	Gzmn	-0.650535	-0.618378	-0.65137	-0.650319	-0.62767	-0.63053
ENSMUSG00000015452.14	Ager	3.79507	4.09436	4.09177	3.90363	3.67182	3.95641
ENSMUSG00000015461.15	Atf6b	9.40148	9.5021	9.4148	9.48268	9.66685	9.77885
ENSMUSG00000015467.14	Egfl8	2.98167	3.20036	2.93622	2.88635	2.91033	2.87247
ENSMUSG00000015468.14	Notch4	8.23074	9.09726	8.49329	8.73542	8.74903	8.99268
ENSMUSG00000015474.16	Ppt2	8.85538	8.97624	8.93774	8.76869	9.00959	9.29047
ENSMUSG00000015476.6	Prrt1	4.09623	4.31814	4.10332	3.78665	3.92594	3.74204
ENSMUSG00000015478.13	Rnf5	9.61206	9.93341	9.91511	9.96216	10.0619	10.1914
ENSMUSG00000015484.3	Fam163a	0.794519	0.856719	0.912793	0.819049	0.794847	0.794085
ENSMUSG00000015488.14	Cacfd1	8.08173	8.36132	8.4501	8.01254	8.54427	7.9848
ENSMUSG00000015501.10	Hivep2	6.18595	5.72455	5.71406	5.95603	5.87211	5.73036
ENSMUSG00000015519.12	2310057J18Rik	-1.96255	-1.96386	-1.96447	-1.96215	-1.96233	-1.95526
ENSMUSG00000015522.18	Arnt	11.2572	10.6606	10.7914	11.6411	11.28	11.08
ENSMUSG00000015533.9	Itga2	2.75207	2.61794	2.85565	2.57588	2.54908	2.52168
ENSMUSG00000015536.14	Mocs2	8.44779	8.56853	8.68602	8.60322	8.36893	8.6924
ENSMUSG00000015542.17	Nat9	8.28753	8.81605	8.78468	8.18937	8.60724	8.79607
ENSMUSG00000015568.16	Lpl	7.49623	7.08926	7.12079	7.78487	7.7517	7.4995
ENSMUSG00000015575.15	Atp6v0e	9.79735	9.98901	10.0961	10.0226	9.97108	10.1697
ENSMUSG00000015579.5	Nkx2-5	5.16665	5.34985	5.31848	5.21399	5.23511	5.44892
ENSMUSG00000015597.17	Zfp318	10.1138	9.03188	9.0851	10.6605	10.0023	9.98426
ENSMUSG00000015599.9	Ttbk1	7.53574	7.42952	7.6319	6.75659	6.59798	6.69153
ENSMUSG00000015605.6	Srf	9.26898	9.32603	9.14574	9.86925	9.61332	10.006
ENSMUSG00000015619.10	Gata3	4.64429	4.83245	4.77873	4.32337	4.49947	4.2724
ENSMUSG00000015627.5	Gata5	2.08089	2.10497	2.14406	1.9596	1.95901	1.95733
ENSMUSG00000015647.9	Lama5	12.5242	13.0234	13.1618	12.1402	12.3936	13.005
ENSMUSG00000015652.9	Steap1	8.59048	8.81552	8.79354	8.7993	8.66308	8.81762
ENSMUSG00000015653.13	Steap2	8.91019	8.68967	8.75448	9.58629	8.91229	8.90137
ENSMUSG00000015656.17	Hspa8	14.6288	14.9591	15	15.5086	15.6193	15.8683
ENSMUSG00000015659.12	Serac1	8.02975	7.81307	7.77002	8.4314	8.14397	8.15378
ENSMUSG00000015665.8	Awat1	0	0	0	0	0	0
ENSMUSG00000015668.13	Pdzd11	8.82603	9.1029	9.12162	8.85247	8.95691	9.07882
ENSMUSG00000015671.11	Psma2	11.4441	11.7985	11.7638	11.9299	12.2032	12.2988
ENSMUSG00000015672.4	Mrpl32	9.45344	9.66548	9.83041	9.37546	9.40464	9.68175
ENSMUSG00000015697.14	Setdb1	11.392	11.138	11.1275	11.3963	11.359	11.2372
ENSMUSG00000015702.13	Anxa9	4.02829	4.12985	4.21474	4.03155	4.09627	4.25004
ENSMUSG00000015709.9	Arnt2	6.76189	6.91766	6.67908	7.13173	6.87537	7.02807
ENSMUSG00000015711.8	Prune1	10.4652	10.2546	10.2154	10.6945	10.5906	10.6365
ENSMUSG00000015714.11	Cers2	10.105	9.84966	9.90238	9.90225	9.92272	9.82619
ENSMUSG00000015721.18	Nlrp5	2.17654	2.18788	2.26577	2.28973	2.15843	2.11076
ENSMUSG00000015733.13	Capza2	10.9868	10.7333	10.6762	11.397	11.163	10.998
ENSMUSG00000015745.9	Plekho1	5.9021	5.7534	6.09545	6.0193	6.09903	6.09982
ENSMUSG00000015747.5	Vps45	8.59476	8.85002	8.99878	8.32973	8.78194	8.89
ENSMUSG00000015748.13	Prpf3	10.0899	10.6764	10.7213	10.4006	10.7588	11.0342
ENSMUSG00000015749.12	Anp32e	11.2808	11.1264	11.0249	12.3154	12.2252	12.1679
ENSMUSG00000015750.15	Aph1a	10.0312	10.3607	10.3631	10.1063	10.2259	10.2058
ENSMUSG00000015755.16	Tab2	10.9316	10.5366	10.6975	11.1351	11.0009	10.8327
ENSMUSG00000015757.10	Ppil4	9.73688	9.57881	9.65461	10.0915	9.84889	9.77188
ENSMUSG00000015759.11	Cnih1	10.2515	10.3866	10.4309	10.5053	10.6049	10.6663
ENSMUSG00000015766.14	Eps8	9.09512	8.5669	8.67028	9.00899	8.49671	8.19732
ENSMUSG00000015776.12	Med22	9.45328	9.42147	9.48766	8.93313	8.7389	8.97423
ENSMUSG00000015787.15	Abo	2.43883	2.37717	2.48335	2.27993	2.27791	2.25195
ENSMUSG00000015790.16	Surf1	8.63337	8.93037	8.79551	8.74563	8.95157	9.22986
ENSMUSG00000015804.14	Med28	9.67668	10.0024	10.074	10.0151	10.1299	10.2303
ENSMUSG00000015806.12	Qdpr	10.8453	11.1847	11.2239	11.3031	11.6284	11.7119
ENSMUSG00000015812.8	Gnrh1	1.57664	1.67788	1.63631	1.53819	1.53773	1.60288
ENSMUSG00000015829.13	Tnr	1.64581	1.66238	1.8579	1.60699	1.58686	1.58494
ENSMUSG00000015837.15	Sqstm1	11.382	11.8314	11.6584	11.6607	11.8263	11.9415
ENSMUSG00000015839.6	Nfe2l2	10.5667	10.198	10.4012	10.6715	10.6095	10.3894
ENSMUSG00000015843.10	Rxrg	4.84435	4.76316	4.81995	4.46323	4.67053	4.47996
ENSMUSG00000015846.15	Rxra	9.46854	9.7043	9.55911	9.4182	9.53036	9.69106
ENSMUSG00000015850.11	Adamtsl4	8.59909	9.09054	8.59794	8.16337	8.35801	9.00932
ENSMUSG00000015852.13	Fcrls	0	0	0	0	0	0
ENSMUSG00000015854.7	Cd5l	-0.378119	-0.443737	-0.444018	-0.418391	-0.44287	-0.4432
ENSMUSG00000015869.16	Prpsap1	10.9705	11.3525	11.4196	11.1584	11.2945	11.5148
ENSMUSG00000015879.8	Fam184b	4.23845	4.25127	4.30172	4.25104	4.08602	4.06038
ENSMUSG00000015880.13	Ncapg	11.5865	11.5039	11.7581	11.6973	11.7269	11.9771
ENSMUSG00000015882.18	Lcorl	8.35932	7.99727	8.31628	8.98145	8.86702	8.89906
ENSMUSG00000015889.8	Lta4h	11.0061	11.2356	11.332	11.1312	11.2543	11.4124
ENSMUSG00000015890.2	Amdhd1	4.48751	4.59147	4.34721	4.4566	4.53815	4.37289
ENSMUSG00000015932.8	Dstn	12.8925	12.9345	13.0236	13.2042	13.2178	13.2539
ENSMUSG00000015937.15	Macroh2a1	11.0667	11.2799	11.2253	11.4627	11.4994	11.5989
ENSMUSG00000015942.9	Gtf2ird2	5.89013	6.31047	6.46612	5.5986	5.69026	6.07335
ENSMUSG00000015943.11	Bola1	8.72339	9.38337	9.36931	8.85368	8.99862	9.14639
ENSMUSG00000015944.9	Castor2	8.24919	8.11305	8.1701	8.07846	7.99116	8.05227
ENSMUSG00000015947.10	Fcgr1	0.379303	0.378006	0.377503	0.450921	0.425626	0.420549
ENSMUSG00000015950.13	Ncf1	2.45388	2.50645	2.51202	2.48878	2.43764	2.45814
ENSMUSG00000015957.12	Wnt11	6.1508	6.37366	6.4818	6.20865	6.17893	6.07816
ENSMUSG00000015961.8	Adss	11.3648	11.2771	11.3238	11.4065	11.3201	11.323
ENSMUSG00000015962.5	1700016C15Rik	1.05484	1.06936	1.17567	1.10281	1.07759	1.09635
ENSMUSG00000015966.17	Il17rb	2.80729	2.61087	2.54903	2.4888	2.50415	2.45244
ENSMUSG00000015968.18	Cacna1d	4.81259	4.92688	4.59995	4.65903	4.5979	5.10797
ENSMUSG00000015970.19	Chdh	3.37306	3.17273	3.46593	3.13798	3.13183	3.06109
ENSMUSG00000015971.5	Actr8	9.46552	9.4951	9.63424	9.78302	9.88807	10.0888
ENSMUSG00000015980.14	Lrrc27	6.48814	7.17211	7.27438	6.75641	6.93056	6.83186
ENSMUSG00000015981.12	Stk32c	6.03413	6.06123	6.42956	5.50989	6.07294	5.99089
ENSMUSG00000015994.10	Fnta	10.803	10.9908	11.0623	10.8321	10.8751	11.0396
ENSMUSG00000016018.4	Mtrex	10.8776	10.8613	10.7541	11.3699	11.1735	11.3927
ENSMUSG00000016024.9	Lbp	5.93954	6.75001	5.8364	5.24045	5.42873	5.24082
ENSMUSG00000016028.11	Celsr1	10.556	10.3196	10.179	10.4413	10.0527	9.83694
ENSMUSG00000016087.13	Fli1	0.462559	0.470813	0.490409	0.463297	0.462964	0.628734
ENSMUSG00000016128.14	Stard13	5.65099	5.47379	5.57884	5.56946	5.70078	5.6092
ENSMUSG00000016150.15	Tenm1	3.44858	3.28066	3.38366	3.49626	3.43571	3.56491
ENSMUSG00000016179.11	Camk1g	-0.615503	-0.626561	-0.659198	-0.658152	-0.658249	-0.658522
ENSMUSG00000016181.9	Utp25	9.56429	9.55692	9.90085	9.81922	9.96064	9.92855
ENSMUSG00000016194.14	Hsd11b1	0.66945	0.600429	0.54493	0.547448	0.547215	0.546558
ENSMUSG00000016200.14	Syt14	7.88772	7.59774	7.49812	8.12591	7.91839	7.74465
ENSMUSG00000016206.6	H2-M3	5.47599	5.65545	5.49077	5.29304	5.38815	5.41391
ENSMUSG00000016239.11	Lonrf3	7.2701	7.13845	6.90603	6.634	6.45614	6.42264
ENSMUSG00000016252.7	Atp5e	10.2872	10.9876	10.8815	10.6792	10.9107	11.1236
ENSMUSG00000016253.12	Nelfcd	10.4023	10.8363	10.7302	10.3939	10.7407	11.0322
ENSMUSG00000016255.5	Tubb1	1.52774	1.52566	1.47462	1.48881	1.53147	1.56326
ENSMUSG00000016256.10	Ctsz	10.2093	10.5191	10.4631	10.4463	10.4549	10.6856
ENSMUSG00000016257.15	Prelid3b	9.68991	9.77958	9.8171	10.1178	10.0693	9.97003
ENSMUSG00000016262.14	Sertad4	7.21682	6.99125	6.96301	7.32802	7.10938	7.13189
ENSMUSG00000016283.13	H2-M2	0.990983	0.863156	0.961444	0.865678	0.865378	0.864533
ENSMUSG00000016308.12	Ube2a	9.79763	10.0704	10.089	9.89948	10.2199	10.1866
ENSMUSG00000016319.3	Slc25a5	13.1662	13.2417	13.2881	13.7752	13.7945	13.8508
ENSMUSG00000016327.9	Atp1b4	-1.44295	-1.47648	-1.47735	-1.47301	-1.47337	-1.47445
ENSMUSG00000016344.14	Ppdpf	10.3536	11.1674	11.1572	10.694	10.9765	11.3691
ENSMUSG00000016346.17	Kcnq2	6.81714	6.97452	7.00415	7.41094	7.16836	7.42674
ENSMUSG00000016349.10	Eef1a2	8.16457	8.68815	8.71027	6.81335	6.74961	6.84532
ENSMUSG00000016356.18	Col20a1	5.87058	5.85997	5.8268	5.34222	4.99201	5.16662
ENSMUSG00000016382.15	Pls3	8.53266	8.22347	8.6282	8.35693	8.28218	8.1651
ENSMUSG00000016386.15	Mpped2	5.62579	5.82012	5.4399	5.73454	6.14617	5.58061
ENSMUSG00000016409.4	Nkap	8.86045	8.62504	8.7829	9.16914	8.92799	8.84851
ENSMUSG00000016427.7	Ndufa1	9.36636	9.868	9.82678	9.57347	9.84727	9.90353
ENSMUSG00000016458.15	Wt1	4.50876	4.49394	4.65773	4.5236	4.2327	4.23472
ENSMUSG00000016477.18	E2f3	9.46358	9.1154	9.283	9.36571	9.0273	9.0311
ENSMUSG00000016481.15	Cr1l	8.24034	8.3737	8.22051	8.70491	8.49045	8.49118
ENSMUSG00000016487.15	Ppfibp1	10.2958	9.5704	9.70063	10.5867	10.1337	9.96817
ENSMUSG00000016493.13	Cd46	2.90448	2.6102	2.49677	2.50875	2.48298	2.43971
ENSMUSG00000016494.9	Cd34	6.91729	6.68538	6.81019	6.68595	6.30635	6.73798
ENSMUSG00000016495.12	Plgrkt	7.64499	7.93238	7.86444	7.40406	7.28297	7.53251
ENSMUSG00000016496.7	Cd274	5.40103	5.22493	5.26635	4.80454	4.74905	4.63402
ENSMUSG00000016498.10	Pdcd1lg2	-0.725087	-0.709782	-0.671807	-0.724509	-0.72498	-0.72523
ENSMUSG00000016503.18	Gtf3a	10.6666	11.0762	11.0694	10.6104	10.8186	10.9566
ENSMUSG00000016510.11	Mtif3	8.15888	8.49048	8.37256	8.0074	8.16905	8.15772
ENSMUSG00000016520.7	Lnx2	8.2062	8.29505	8.38919	8.55158	8.69949	8.47908
ENSMUSG00000016524.12	Il19	0	0	0	0	0	0
ENSMUSG00000016526.8	Dyrk3	9.5752	9.5947	9.68139	9.63704	9.55753	9.48727
ENSMUSG00000016528.10	Mapkapk2	9.67924	9.67929	9.63764	9.68293	9.69988	9.70561
ENSMUSG00000016529.5	Il10	1.06321	1.07752	1.14289	1.15526	1.0636	1.1233
ENSMUSG00000016534.15	Lamp2	10.356	9.924	9.84699	10.3797	10.1436	10.0129
ENSMUSG00000016541.10	Atxn10	13.0862	13.1655	13.2699	13.3205	13.3953	13.485
ENSMUSG00000016552.13	Foxred2	8.72304	8.79255	8.67996	8.89535	8.83369	8.7254
ENSMUSG00000016554.9	Eif3d	13.0201	13.3293	13.3195	13.7112	13.844	13.9357
ENSMUSG00000016559.14	H3f3b	13.3984	13.5238	13.5441	13.6317	13.7115	13.78
ENSMUSG00000016619.10	Nup50	11.6595	11.7186	11.642	11.9599	12.0096	12.0485
ENSMUSG00000016624.15	Phf21b	6.83531	6.64042	6.89351	7.30903	7.9117	7.24081
ENSMUSG00000016626.10	Nlrp14	8.37911	8.68329	8.61268	7.52524	7.61906	7.66426
ENSMUSG00000016637.7	Ift27	9.24728	9.64383	9.65483	8.17148	8.31862	8.52075
ENSMUSG00000016664.16	Pacsin2	11.2879	11.1453	11.139	11.6193	11.4789	11.3506
ENSMUSG00000016756.17	Cmah	2.90351	2.76958	2.97007	2.94361	2.93846	2.87188
ENSMUSG00000016757.11	Ttll12	10.6192	10.8602	10.9013	10.8279	10.8639	10.9156
ENSMUSG00000016758.4	Bik	6.96481	7.33412	7.33931	6.64105	6.65482	6.56644
ENSMUSG00000016763.15	Scube1	6.91355	7.21534	6.7893	6.02509	5.71738	6.0203
ENSMUSG00000016831.12	Tox4	11.1756	10.8386	10.7007	11.4314	10.9498	10.741
ENSMUSG00000016833.14	Mrps18c	8.66493	9.10227	9.19609	8.97546	9.09777	9.18945
ENSMUSG00000016918.15	Sulf1	8.4566	8.36738	8.54082	8.94197	8.63852	8.71498
ENSMUSG00000016921.14	Srsf6	11.7855	11.698	11.7607	12.0279	11.8003	11.8548
ENSMUSG00000016933.17	Plcg1	11.5225	11.3312	11.3466	11.6374	11.5463	11.4677
ENSMUSG00000016940.18	Kctd2	9.1766	9.63497	9.57369	9.38059	9.61025	9.75984
ENSMUSG00000016942.6	Tmprss6	6.71906	7.04488	6.90918	5.7218	6.41969	5.73093
ENSMUSG00000016946.6	Kctd5	10.4783	10.2926	10.3128	10.5749	10.5846	10.526
ENSMUSG00000016982.6	Pom121l2	0.683525	0.665215	0.734331	0.742209	0.69612	0.666346
ENSMUSG00000016984.7	Etaa1	9.5102	9.29781	9.39405	9.75274	9.43612	9.33885
ENSMUSG00000016995.17	Matn4	5.64101	6.04846	5.88027	4.54333	4.47524	4.45234
ENSMUSG00000016998.2	Svs4	0	0	0	0	0	0
ENSMUSG00000017000.2	Svs6	0	0	0	0	0	0
ENSMUSG00000017002.14	Slpi	-1.95441	-1.96403	-1.96469	-1.96219	-1.96238	-1.96295
ENSMUSG00000017003.7	Svs3a	0	0	0	0	0	0
ENSMUSG00000017004.7	Svs5	-1.95441	-1.96403	-1.96469	-1.96219	-1.96238	-1.96295
ENSMUSG00000017007.9	Rbpjl	1.36407	1.30969	1.3543	1.25079	1.25042	1.24939
ENSMUSG00000017009.3	Sdc4	11.5448	11.5847	11.5673	10.4973	10.5305	10.6368
ENSMUSG00000017049.4	Ccdc70	0	0	0	0	0	0
ENSMUSG00000017057.9	Il13ra1	7.19495	6.76363	6.96641	7.08794	6.81022	6.89489
ENSMUSG00000017064.4	Prl5a1	0	0	0	0	0	0
ENSMUSG00000017119.19	Nbr1	11.6214	11.4578	11.5132	11.7232	11.7198	11.5465
ENSMUSG00000017132.17	Cyth1	7.17915	7.23584	7.09196	7.59095	7.35784	7.27847
ENSMUSG00000017144.8	Rnd3	7.76082	7.56812	7.60867	7.87652	7.54938	7.61083
ENSMUSG00000017146.12	Brca1	11.7184	11.0853	11.1287	11.7945	11.3992	11.2187
ENSMUSG00000017165.1	Gast	3.76478	3.79293	3.95123	3.62601	3.72792	3.6141
ENSMUSG00000017167.6	Cntnap1	4.08174	4.09669	4.21022	3.93974	3.95098	3.96185
ENSMUSG00000017176.17	Nt5c3b	9.02933	9.28828	9.30056	8.87536	8.92949	8.95275
ENSMUSG00000017188.3	Coa3	9.56661	10.0281	9.98818	9.48515	9.62834	9.68787
ENSMUSG00000017195.15	Zpbp2	2.87644	2.84561	3.05923	2.96138	2.77087	2.99673
ENSMUSG00000017204.4	Gsdma	5.28861	5.53002	5.40338	4.7085	4.86505	4.78813
ENSMUSG00000017210.14	Med24	10.8995	10.8451	10.8955	11.2057	11.1416	11.2013
ENSMUSG00000017211.14	Gsdma2	-1.46159	-1.47873	-1.47977	-1.45371	-1.47519	-1.47642
ENSMUSG00000017221.14	Psmd3	12.4496	12.7888	12.7588	12.9932	13.1513	13.2886
ENSMUSG00000017264.16	Exosc10	11.0113	11.1866	11.2012	11.441	11.4316	11.4521
ENSMUSG00000017286.15	Glod4	10.3232	10.3008	10.2142	10.2761	10.3666	10.3355
ENSMUSG00000017288.15	Vps53	8.81466	9.34724	9.22676	8.60241	8.79655	8.77918
ENSMUSG00000017291.13	Taok1	10.6376	10.1761	10.264	11.003	10.6131	10.3879
ENSMUSG00000017299.13	Dnttip1	8.62298	8.8099	8.86676	8.73767	8.94888	8.77341
ENSMUSG00000017300.9	Tnnc2	3.51356	3.68671	3.63947	3.51783	3.50525	3.39749
ENSMUSG00000017307.16	Acot8	8.99499	9.32005	9.22284	9.0751	9.12405	9.04895
ENSMUSG00000017309.11	Cd300lg	5.54184	5.67101	5.62171	5.03823	5.19269	4.7809
ENSMUSG00000017310.7	Spint4	0	0	0	0	0	0
ENSMUSG00000017311.15	Pyy	3.66809	4.0156	3.68985	3.5409	3.53433	3.63172
ENSMUSG00000017314.12	Mpp2	8.31817	8.25569	8.23114	8.75766	8.67636	8.54265
ENSMUSG00000017316.13	Ppy	-0.340891	-0.334629	-0.383798	-0.382541	-0.382658	-0.382986
ENSMUSG00000017344.4	Vtn	-0.183762	-0.217975	-0.259135	-0.257295	-0.257464	-0.257941
ENSMUSG00000017376.15	Nlk	10.0475	10.603	10.3834	9.95014	9.92983	10.0228
ENSMUSG00000017386.10	Traf4	11.0639	11.2039	11.2017	10.8923	11.0032	11.0257
ENSMUSG00000017390.15	Aldoc	10.226	10.466	10.5407	10.6556	10.7362	10.8498
ENSMUSG00000017400.10	Stac2	10.1167	10.1632	10.1319	10.294	10.2715	10.3159
ENSMUSG00000017404.12	Rpl19	14.5044	14.9986	15.025	14.8979	15.1265	15.353
ENSMUSG00000017405.14	Nek8	8.44377	8.9958	9.00397	7.96264	8.33778	8.12298
ENSMUSG00000017412.15	Cacnb4	4.66036	4.68974	4.5685	4.47792	4.71172	4.41325
ENSMUSG00000017417.14	Plxdc1	8.58693	8.66742	8.34925	8.45985	8.55908	8.49093
ENSMUSG00000017418.14	Arl5b	9.38258	9.78083	9.86439	9.13177	9.24162	9.45438
ENSMUSG00000017421.18	Zfp207	11.5626	11.2264	11.2666	12.4213	12.1231	12.0458
ENSMUSG00000017428.16	Psmd11	11.6054	11.5888	11.6548	12.1052	12.0237	12.0141
ENSMUSG00000017446.14	C1qtnf1	4.57208	3.63665	3.66787	3.43411	3.35118	3.43108
ENSMUSG00000017453.4	Pipox	9.62607	9.66492	9.65091	9.78712	9.73045	9.87873
ENSMUSG00000017466.9	Timp2	7.97185	8.12799	8.42629	8.126	8.50868	8.57789
ENSMUSG00000017478.15	Zc3h18	10.8566	10.6769	10.8828	11.364	11.0346	11.0785
ENSMUSG00000017485.11	Top2b	10.9111	10.4	10.0267	10.4246	10.8307	10.8214
ENSMUSG00000017491.9	Rarb	3.55792	3.37014	3.56945	3.31294	3.24165	3.30584
ENSMUSG00000017493.12	Igfbp4	10.4211	10.4627	10.5457	10.0782	10.3584	10.3401
ENSMUSG00000017499.15	Cdc6	10.5383	10.3507	10.3657	10.6795	10.7217	10.7425
ENSMUSG00000017548.15	Suz12	12.2947	11.7672	11.8034	12.3605	12.1199	12.0128
ENSMUSG00000017550.14	Atad5	10.2713	9.75983	9.81497	10.4549	10.3068	10.0986
ENSMUSG00000017561.16	Crlf3	10.4952	10.1725	10.1738	10.7005	10.5573	10.4438
ENSMUSG00000017588.2	Krt27	1.82888	1.88084	1.92491	1.74442	1.74387	1.74232
ENSMUSG00000017607.9	Tns4	6.51135	6.53018	6.35489	6.2051	6.04705	5.98486
ENSMUSG00000017615.12	Tnfaip1	9.69116	9.61773	9.7615	9.67241	9.56012	9.54123
ENSMUSG00000017631.19	Abr	10.8046	10.5831	10.4269	10.9065	10.7317	10.6724
ENSMUSG00000017639.13	Rab11fip4	10.2478	9.8979	10.0109	10.7145	10.2271	10.5492
ENSMUSG00000017652.16	Cd40	5.37639	5.61833	5.47501	5.14586	5.11413	4.99065
ENSMUSG00000017664.16	Slc35c2	8.64673	8.63953	8.73623	9.05428	9.06053	9.24099
ENSMUSG00000017667.9	Zfp334	7.84014	7.57748	7.68957	7.85938	7.37321	7.50512
ENSMUSG00000017670.16	Elmo2	10.1466	10.1657	10.171	9.98996	9.68545	9.93248
ENSMUSG00000017677.11	Wsb1	11.4614	10.9522	10.9884	10.7702	10.5369	10.3555
ENSMUSG00000017679.16	Ttpal	8.05579	7.61987	7.67129	7.61919	7.40235	7.26918
ENSMUSG00000017686.17	Rhot1	10.6201	10.5649	10.6223	10.8812	10.7703	10.9201
ENSMUSG00000017688.14	Hnf4g	0	0	0	0	0	0
ENSMUSG00000017692.8	Rhbdl3	6.68044	6.46642	6.60876	6.02031	6.24769	5.9587
ENSMUSG00000017697.3	Ada	9.54351	9.80836	9.74261	8.40298	8.45645	8.47837
ENSMUSG00000017707.9	Serinc3	11.9582	11.6739	11.7835	11.5777	11.5183	11.3819
ENSMUSG00000017713.9	Tha1	5.27091	5.42227	5.50165	5.42971	5.33306	5.5458
ENSMUSG00000017715.11	Pgs1	10.5848	10.9399	10.9062	10.942	11.0529	11.319
ENSMUSG00000017716.15	Birc5	11.1185	11.4963	11.5654	11.4613	11.6148	11.762
ENSMUSG00000017718.15	Afmid	7.17401	7.37699	7.09989	6.84915	6.55014	6.94818
ENSMUSG00000017720.2	Trp53tg5	-0.594924	-0.61642	-0.561734	-0.615618	-0.615714	-0.615983
ENSMUSG00000017721.15	Pigt	10.6237	10.8337	10.8694	10.7734	10.9314	11.0892
ENSMUSG00000017723.11	Wfdc2	9.30118	10.1328	9.92678	9.00829	9.35404	9.5476
ENSMUSG00000017724.14	Etv4	11.1061	11.2689	11.1513	11.4382	11.4228	11.552
ENSMUSG00000017733.4	Eppin	-1.50631	-1.50799	-1.48967	-1.5058	-1.50603	-1.50671
ENSMUSG00000017734.15	Dbndd2	4.45317	5.54537	5.56313	4.81032	4.41474	5.20451
ENSMUSG00000017737.2	Mmp9	6.14045	5.71159	6.07441	5.97933	6.14179	6.69666
ENSMUSG00000017740.17	Slc12a5	7.20547	7.29879	7.36702	6.20548	7.21109	6.3319
ENSMUSG00000017747.13	Ghdc	9.19389	9.37376	9.34747	8.94386	9.24225	9.18647
ENSMUSG00000017754.13	Pltp	11.0883	11.4853	11.5304	10.5949	10.6918	10.9155
ENSMUSG00000017756.9	Slc12a7	11.5061	11.2708	11.1878	11.6796	11.5188	11.5588
ENSMUSG00000017760.16	Ctsa	10.4817	10.6355	10.5453	10.8347	10.9331	11.0911
ENSMUSG00000017764.2	Zswim1	10.103	10.2974	10.3071	10.6337	10.7233	10.8289
ENSMUSG00000017765.17	Slc12a4	11.0926	11.0351	10.9585	10.1916	10.0777	10.0937
ENSMUSG00000017767.3	Spata25	-0.680183	-0.64938	-0.639638	-0.679846	-0.680072	-0.680331
ENSMUSG00000017774.19	Myo1c	10.6968	10.4082	10.4658	11.0753	10.7846	10.6628
ENSMUSG00000017776.15	Crk	10.8352	10.3549	10.4311	10.9621	10.538	10.5154
ENSMUSG00000017778.14	Cox7c	12.2242	12.6221	12.631	12.4695	12.7144	12.8677
ENSMUSG00000017781.17	Pitpna	10.4559	10.6656	10.6002	10.5913	10.6481	10.6948
ENSMUSG00000017801.15	Mlx	8.92179	8.56112	8.92478	9.36555	9.19367	9.06255
ENSMUSG00000017802.14	Retreg3	10.3728	10.4629	10.5062	10.1414	10.38	10.2906
ENSMUSG00000017817.11	Jph2	7.01305	7.14758	7.10229	5.65529	5.69385	5.86665
ENSMUSG00000017830.15	Dhx58	5.76736	5.88146	5.77155	5.54287	5.34051	5.22358
ENSMUSG00000017831.8	Rab5a	10.5327	9.90788	10.0761	10.6832	10.4555	10.1516
ENSMUSG00000017832.2	Hspb9	2.39737	2.46265	2.33396	2.38967	2.38646	2.35622
ENSMUSG00000017837.12	Nkiras2	9.19921	9.40364	9.257	9.30063	9.33801	9.15044
ENSMUSG00000017843.14	Ppp2r5c	11.6453	11.5869	11.5993	12.087	12.0767	12.0433
ENSMUSG00000017858.12	Ift52	10.1622	10.2571	10.2347	10.397	10.3727	10.4118
ENSMUSG00000017861.11	Mybl2	13.2477	13.345	13.3417	13.8622	13.837	13.9034
ENSMUSG00000017868.16	Sgk2	4.97638	5.06796	4.97461	4.87896	4.8146	5.21593
ENSMUSG00000017897.18	Eya2	5.90388	6.21892	6.40516	5.15333	4.93736	5.5023
ENSMUSG00000017922.14	Prl3c1	0	0	0	0	0	0
ENSMUSG00000017929.13	B4galt5	9.61282	9.42037	9.31922	10.2872	9.92353	9.50403
ENSMUSG00000017943.15	Gdap1l1	6.80939	7.35929	7.39762	6.48809	6.68489	6.94181
ENSMUSG00000017950.16	Hnf4a	8.07058	7.8309	7.85447	7.81947	7.50231	7.51518
ENSMUSG00000017969.13	Ptgis	9.29047	9.42325	9.50563	8.94167	9.04413	9.02619
ENSMUSG00000017978.18	Cadps2	4.43339	4.61781	4.35177	4.04295	4.05439	4.07811
ENSMUSG00000017999.16	Ddx27	11.2421	11.3241	11.3103	11.6894	11.6911	11.7847
ENSMUSG00000018001.18	Cyth3	8.80594	8.5009	8.49869	8.63814	8.34614	8.33497
ENSMUSG00000018008.8	Cyth4	7.32483	6.99698	7.19011	7.2949	6.91731	7.54728
ENSMUSG00000018012.11	Rac3	7.40278	7.59479	7.66672	7.48353	7.37963	7.41954
ENSMUSG00000018040.9	Rrp7a	10.8023	10.4342	10.3908	10.8604	10.9148	10.359
ENSMUSG00000018042.18	Cyb5r3	12.5249	12.7607	12.7632	12.6707	12.8378	12.9068
ENSMUSG00000018068.13	Ints2	10.591	9.66144	9.86911	10.6447	10.3977	9.96476
ENSMUSG00000018076.12	Med13l	10.5982	10.1147	9.95917	11.3038	11.0444	10.5359
ENSMUSG00000018102.5	H2bc4	7.68748	7.97618	8.00095	8.15841	8.48815	8.62087
ENSMUSG00000018126.15	Baiap2l2	5.24386	4.98617	5.63546	5.04052	4.95632	5.12978
ENSMUSG00000018143.10	Mafk	8.37078	8.20942	8.02524	8.1024	7.6036	7.83811
ENSMUSG00000018160.15	Med1	10.5045	10.5795	10.4811	10.1991	10.3636	10.3381
ENSMUSG00000018166.8	Erbb3	9.47772	9.0659	9.10909	9.06695	8.84331	8.79584
ENSMUSG00000018167.10	Stard3	8.03297	8.36014	8.13938	8.00313	8.19518	8.22043
ENSMUSG00000018168.8	Ikzf3	4.16945	4.40929	4.37045	4.06458	4.39015	4.4435
ENSMUSG00000018169.12	Mfng	8.16246	8.38988	8.59068	8.43619	8.55501	8.64388
ENSMUSG00000018171.9	Vmp1	9.94442	9.7384	9.71341	9.69605	9.82375	9.64714
ENSMUSG00000018189.12	Uchl5	10.3824	10.5076	10.7071	10.6572	10.8619	10.9674
ENSMUSG00000018196.18	Glrx2	8.64684	8.97438	8.80934	8.33238	8.66886	8.68484
ENSMUSG00000018199.9	Ro60	9.53817	9.1603	9.27887	9.58531	9.25153	9.0681
ENSMUSG00000018209.15	Stk4	10.1613	9.83231	10.2799	10.3764	10.0151	10.3368
ENSMUSG00000018211.13	Wfdc15b	0	0	0	0	0	0
ENSMUSG00000018217.12	Pmp22	5.78811	5.69368	5.63221	5.93171	5.84673	6.06644
ENSMUSG00000018238.6	Gdf9	3.18833	3.17355	3.05502	2.93896	2.93635	3.12441
ENSMUSG00000018239.9	Zcchc10	9.54607	9.54307	9.79394	9.50776	9.45704	9.55705
ENSMUSG00000018259.13	Prl8a2	0	0	0	0	0	0
ENSMUSG00000018263.11	Tbx5	2.13333	2.19363	2.23695	2.13487	2.32358	2.3038
ENSMUSG00000018286.6	Psmb6	11.7145	12.2502	12.3028	12.1008	12.3605	12.6293
ENSMUSG00000018287.12	Spag7	9.81149	10.26	10.3204	10.2361	10.5796	10.7238
ENSMUSG00000018293.4	Pfn1	12.3996	12.8467	12.8516	13.3226	13.5116	13.7342
ENSMUSG00000018322.10	Tomm34	10.8797	11.2412	11.2054	10.9846	11.169	11.3273
ENSMUSG00000018326.9	Ywhab	11.5641	11.6253	11.632	12.1073	12.1052	12.1804
ENSMUSG00000018334.18	Ksr1	8.9093	9.2799	9.43482	8.78619	8.67403	8.83697
ENSMUSG00000018339.11	Gpx3	10.9153	11.1286	11.0941	9.23069	9.20733	9.40239
ENSMUSG00000018340.13	Anxa6	11.3579	11.5504	11.5437	11.8892	12.024	12.0789
ENSMUSG00000018341.12	Il12rb2	-0.385915	-0.430614	-0.430898	-0.429619	-0.383588	-0.430071
ENSMUSG00000018347.16	Zkscan6	7.4397	7.5771	7.43495	7.22973	7.36277	7.23893
ENSMUSG00000018362.14	Kpna2	5.95169	5.55768	5.23997	6.41671	5.87961	5.83845
ENSMUSG00000018363.16	Smurf2	10.086	9.46256	9.54302	10.3583	9.83243	9.73785
ENSMUSG00000018372.13	Cep95	9.04113	9.27005	9.08162	8.79204	8.84002	8.82232
ENSMUSG00000018377.10	Vezf1	9.58369	9.12895	9.28143	9.72829	9.56255	9.46962
ENSMUSG00000018378.13	Cuedc1	8.73466	9.01052	8.97603	8.32456	8.50659	8.51614
ENSMUSG00000018379.17	Srsf1	12.2244	12.0451	12.0689	12.6798	12.5533	12.5754
ENSMUSG00000018381.15	Abi3	7.35277	7.1498	6.99907	7.45452	7.59611	7.58481
ENSMUSG00000018387.12	Shroom1	4.52325	4.49888	4.20581	4.31904	3.99457	4.0979
ENSMUSG00000018395.19	Kif3a	8.99573	9.08083	8.85256	8.70278	8.49404	8.73205
ENSMUSG00000018398.18	Septin8	9.48928	9.09645	9.15248	8.87524	8.85035	8.90638
ENSMUSG00000018401.17	Mtmr4	9.52238	9.05151	9.17823	10.0365	9.93083	9.82882
ENSMUSG00000018405.7	Mrm1	8.44628	8.60307	8.49185	8.38309	8.54724	8.30097
ENSMUSG00000018411.17	Mapt	9.50852	9.76434	9.66734	9.76439	9.67177	9.68747
ENSMUSG00000018412.16	Kansl1	10.9569	10.9121	10.6287	10.7046	10.7501	10.7169
ENSMUSG00000018415.14	Gid4	10.5037	10.3381	10.1979	10.5879	10.6083	10.3479
ENSMUSG00000018417.14	Myo1b	10.561	10.3016	10.2729	11.0625	10.8349	10.7158
ENSMUSG00000018425.18	Dhx40	10.224	10.1873	10.114	10.6176	10.433	10.3965
ENSMUSG00000018427.8	Ypel2	9.84098	9.64229	9.59247	9.56609	9.50564	9.3452
ENSMUSG00000018428.15	Akap1	11.6143	11.2887	11.3401	11.9168	11.6479	11.5042
ENSMUSG00000018433.14	Nol11	11.3429	11.3735	11.2736	11.5749	11.3505	11.3796
ENSMUSG00000018442.13	Derl2	9.37009	9.44167	9.44915	9.08791	9.22282	9.01916
ENSMUSG00000018446.8	C1qbp	11.784	12.0213	12.0724	12.3859	12.504	12.6278
ENSMUSG00000018449.12	Rpain	8.01452	8.40117	8.42626	8.06835	7.9535	8.02667
ENSMUSG00000018451.7	6330403K07Rik	5.78596	6.14697	5.74626	5.18551	5.33709	5.47478
ENSMUSG00000018459.15	Slc13a3	5.02522	4.92415	4.98711	4.24192	4.4968	4.40844
ENSMUSG00000018470.8	Kcnab3	6.11607	6.111	6.18745	6.15997	5.86609	6.23408
ENSMUSG00000018474.18	Chd3	8.55365	8.8187	8.55228	8.73813	8.49515	8.69653
ENSMUSG00000018476.7	Kdm6b	10.5046	10.2607	10.1553	10.8509	10.5953	10.3728
ENSMUSG00000018479.12	1700125H20Rik	2.98602	3.14611	3.18597	2.82992	2.854	2.87411
ENSMUSG00000018481.9	Appbp2	10.7978	10.4337	10.5946	11.1492	10.9355	10.8639
ENSMUSG00000018486.2	Wnt9b	1.06949	1.01515	1.10337	0.984871	0.984556	0.983669
ENSMUSG00000018500.2	Adora2b	6.84692	6.95606	6.81044	6.43672	6.30221	6.28315
ENSMUSG00000018501.17	Ncor1	11.3522	11.188	11.1993	12.198	11.5903	11.6487
ENSMUSG00000018507.16	Trpv2	6.20994	6.44446	6.27898	6.09011	5.91547	6.10775
ENSMUSG00000018509.8	Cenpv	9.33379	9.76178	9.82767	9.85165	10.0312	10.2516
ENSMUSG00000018537.16	Pcgf2	9.72826	10.0401	10.0565	10.2439	10.4596	10.5712
ENSMUSG00000018541.10	Cwc25	8.799	8.65182	8.68885	8.71906	8.50961	8.60166
ENSMUSG00000018543.8	1700001P01Rik	3.49492	3.51818	3.37794	3.29236	3.23943	3.39506
ENSMUSG00000018547.8	Pip4k2b	10.797	10.6804	10.6723	11.007	10.9078	10.7738
ENSMUSG00000018548.15	Trim37	10.9198	10.7017	10.7327	11.1574	10.8045	10.6007
ENSMUSG00000018554.13	Ybx2	8.59874	8.91782	8.96934	8.38763	8.28496	8.92562
ENSMUSG00000018559.16	Ctdnep1	9.36912	9.79693	9.80415	9.18609	9.51444	9.55242
ENSMUSG00000018565.17	Elp5	9.82842	10.5013	10.4204	9.92608	10.0524	10.5405
ENSMUSG00000018566.14	Slc2a4	7.31409	7.38742	7.53119	7.39799	7.28593	7.24296
ENSMUSG00000018567.14	Gabarap	10.0009	10.4543	10.3843	10.1863	10.4678	10.6367
ENSMUSG00000018569.12	Cldn7	7.98736	8.16688	8.35735	7.90663	8.19609	8.52434
ENSMUSG00000018570.17	2810408A11Rik	7.55605	7.64292	7.27709	7.18232	7.47441	7.60515
ENSMUSG00000018572.10	Phf23	9.87999	10.0494	10.0871	10.4447	10.4356	10.5529
ENSMUSG00000018574.14	Acadvl	10.0522	10.3377	10.4708	9.32103	9.42814	9.52081
ENSMUSG00000018581.15	Dnah11	2.8189	2.76968	2.70021	2.73763	2.89498	2.70423
ENSMUSG00000018583.5	G3bp1	13.0471	13.0344	13.0359	13.4412	13.3895	13.3185
ENSMUSG00000018585.9	Atox1	11.3161	12.0166	11.9364	10.868	11.1601	11.4719
ENSMUSG00000018589.8	Glra2	-1.95441	-1.96403	-1.96469	-1.96219	-1.96238	-1.96295
ENSMUSG00000018593.13	Sparc	12.4027	12.6139	12.6719	12.4838	12.5324	12.5733
ENSMUSG00000018595.6	Glra4	-0.390888	-0.456576	-0.456853	-0.455603	-0.432377	-0.456045
ENSMUSG00000018599.5	Mief2	7.78137	7.77111	7.36504	7.92935	7.70811	8.08249
ENSMUSG00000018604.18	Tbx3	11.8674	11.5735	11.5048	11.6123	11.6491	11.7857
ENSMUSG00000018620.3	Mmp20	1.03562	1.19439	1.05383	1.01392	1.01358	1.01265
ENSMUSG00000018623.9	Mmp7	0	0	0	0	0	0
ENSMUSG00000018634.10	Crhr1	3.23853	3.21863	3.1608	2.97126	3.05943	2.98432
ENSMUSG00000018648.15	Dusp14	6.92778	6.9719	6.97723	6.70585	6.692	6.67712
ENSMUSG00000018651.14	Tada2a	10.3248	10.2934	10.3674	10.3678	10.3053	10.2914
ENSMUSG00000018654.17	Ikzf1	3.81924	3.81548	3.63999	3.92551	3.90559	3.83753
ENSMUSG00000018656.5	Tcaf3	0	0	0	0	0	0
ENSMUSG00000018659.12	Pnpo	9.6379	9.78719	9.84613	9.69187	9.65003	9.65184
ENSMUSG00000018661.17	Cog1	8.91197	9.63138	9.40204	9.07384	9.39939	9.65164
ENSMUSG00000018666.13	Cbx1	11.6492	11.4725	11.4715	12.2964	12.2108	12.1518
ENSMUSG00000018669.14	Cdk5rap3	10.7398	11.0089	11.0031	10.9682	11.1333	11.2642
ENSMUSG00000018672.15	Copz2	7.1526	7.43484	7.55027	6.9144	7.23749	7.42144
ENSMUSG00000018677.9	Slc25a39	12.025	12.5348	12.47	12.6595	12.9077	13.159
ENSMUSG00000018678.13	Sp2	10.4224	10.332	10.4041	10.422	10.4549	10.374
ENSMUSG00000018697.14	Aatf	9.42312	9.9826	10.0174	9.88058	10.2046	10.3149
ENSMUSG00000018698.15	Lhx1	2.55359	2.52095	2.58277	2.37563	2.37482	2.45231
ENSMUSG00000018707.13	Dync1h1	13.4171	13.4281	13.4711	13.6184	13.4316	13.5589
ENSMUSG00000018727.19	Cpsf4l	7.68587	8.01733	8.05305	7.29447	7.27721	7.53711
ENSMUSG00000018733.10	Pex12	7.99569	8.07563	7.84014	7.81961	7.60021	7.92184
ENSMUSG00000018736.14	Ndel1	10.0972	9.74153	9.7671	9.74294	9.74178	9.56357
ENSMUSG00000018740.14	Slc25a35	6.6179	6.78359	6.39241	6.9838	6.66655	6.90789
ENSMUSG00000018750.14	Zbtb4	5.75606	5.48615	5.62607	5.59554	5.38048	5.29415
ENSMUSG00000018752.19	Tnfsfm13	7.35908	7.4123	7.49408	8.08256	8.30501	8.35002
ENSMUSG00000018761.14	Mpdu1	10.1773	10.4613	10.4112	10.4318	10.5764	10.8407
ENSMUSG00000018765.5	Fxr2	12.228	12.3546	12.3038	12.7665	12.6904	12.7057
ENSMUSG00000018770.9	Atp5g3	12.2794	12.6542	12.6502	12.4939	12.7168	12.8411
ENSMUSG00000018774.13	Cd68	9.63333	9.99573	10.2161	8.98634	9.1323	9.40951
ENSMUSG00000018776.10	Slc35g3	3.9032	4.05748	4.09479	3.65339	3.67227	3.80099
ENSMUSG00000018796.13	Acsl1	9.5367	9.30195	9.34458	9.71088	9.75166	9.38494
ENSMUSG00000018800.14	Abca5	6.69715	6.56975	6.30828	6.55242	6.32345	6.05952
ENSMUSG00000018809.2	Smyd4	9.34602	9.25009	9.3131	9.0774	8.85083	8.89684
ENSMUSG00000018819.10	Lsp1	5.64414	5.897	6.16526	5.00639	5.50143	5.33819
ENSMUSG00000018820.13	Zfyve27	9.53929	9.57264	9.45369	9.54754	9.58742	9.45644
ENSMUSG00000018821.3	Avpi1	10.6053	11.1284	10.9625	10.1833	10.4202	10.4218
ENSMUSG00000018822.7	Sfrp5	7.6216	7.80371	7.64121	7.37103	7.64301	7.65731
ENSMUSG00000018830.10	Myh11	5.11101	5.36378	5.35321	4.90954	4.78929	4.75173
ENSMUSG00000018841.17	Rad51d	9.19726	9.36549	9.41367	8.89693	8.8448	8.92962
[truncated: 33,898 more rows]

## Sheet: PCA_Loadings
PC1	PC2	PC3	PC4	PC5	PC6	Sample	Category
16.7223	-27.6184	-7.57555	3.92087	4.61926	1.12155e-12	Async_A	Async
30.286	9.03632	0.342259	4.66885	-11.3104	-4.89125e-13	Async_B	Async
29.5488	8.11183	6.73825	-8.6118	6.93692	-7.69625e-13	Async_C	Async
-31.6057	-16.6849	3.66714	-7.96898	-6.55651	3.56289e-13	Thy_A	Thy
-24.3972	5.38943	8.35037	10.438	4.47246	-1.96288e-13	Thy_B	Thy
-20.5542	21.7657	-11.5225	-2.44697	1.83826	-7.73998e-14	Thy_C	Thy
