# Supplementary material for: The length of the G1 phase is an essential determinant of H3K27me3 landscapes across diverse cell types
Source: PLoS Biol. 2025 Apr 17;23(4):e3003119. doi: 10.1371/journal.pbio.3003119 (PMC12052206; doi:10.1371/journal.pbio.3003119)
Supplement: S9 Data — (XLSX) [file pbio.3003119.s018.xlsx]

## Sheet: S6
Chromosome	Start	End	CR_Async	CR_Thy	CT_Async	CT_Thy	CUT&Tag - Log2(Thy/Async)	CUT&RUN - Log2(Thy/Async)
chr1	100225795	100227405	6.2718	5.8016	471.252	466.082	-0.0159138	-0.112429
chr1	10231195	10235805	37.5265	14.72	903.46	360.43	-1.32574	-1.35013
chr1	102825295	102826505	7.0093	5.5354	1029.99	841.076	-0.292323	-0.340583
chr1	104767695	104772105	64.9572	32.2406	2564.11	1110.04	-1.20785	-1.01061
chr1	104984095	104985405	11.8579	7.5526	1283.99	585.214	-1.1336	-0.650803
chr1	104991095	104993204	12.1953	9.0942	883.994	549.423	-0.686121	-0.423307
chr1	104993195	104995105	27.4286	13.6733	2185.41	870.975	-1.3272	-1.00432
chr1	105178895	105180105	4.2028	6.9252	300.505	576.079	0.93888	0.720505
chr1	105350295	105353304	10.4143	10.4683	539.686	386.048	-0.483342	0.0074613
chr1	105354095	105361105	80.7697	47.1294	1627.14	802.276	-1.02016	-0.777187
chr1	105436695	105437905	4.5699	7.5029	428.981	449.342	0.066899	0.715286
chr1	105776595	105782805	74.3753	34.9004	1764.56	876.811	-1.00897	-1.09158
chr1	105782796	105785405	15.0569	8.9448	694.08	426.043	-0.704104	-0.751304
chr1	105826995	105828505	8.603	10.2442	500.705	588.825	0.233879	0.251896
chr1	105839895	105843004	17.2651	12.2992	652.863	447.938	-0.543481	-0.489294
chr1	105842995	105845805	36.2332	19.492	1433.97	698.288	-1.03812	-0.89443
chr1	105857995	105859505	4.3001	8.8111	258.314	288.328	0.158582	1.03495
chr1	105874295	105877904	10.1756	15.0266	321.339	351.377	0.128926	0.562405
chr1	105879395	105888205	41.1044	40.4663	538.496	401.21	-0.424577	-0.0225719
chr1	105888296	105890005	7.4096	8.3629	390.027	440.189	0.174548	0.174608
chr1	105899495	105901105	7.1037	9.8847	402.979	449.342	0.157111	0.476627
chr1	105961595	105962905	4.3969	7.597	467.089	540.28	0.210011	0.788943
chr1	106064695	106069005	11.1013	17.6617	350.638	393.515	0.166434	0.669896
chr1	106172095	106174305	14.8806	7.0241	836.944	326.913	-1.35623	-1.08305
chr1	106399395	106400905	5.8885	8.536	628.093	633.759	0.0129573	0.53566
chr1	106546595	106548705	7.0019	9.6106	267.643	331.56	0.308959	0.45688
chr1	106584595	106587605	7.0869	13.7752	239.252	354.642	0.567834	0.958847
chr1	106687295	106689005	9.1528	9.1824	781.627	562.51	-0.474602	0.00465812
chr1	106711595	106715905	49.7106	20.0034	2193.26	694.438	-1.65916	-1.31331
chr1	106815295	106816705	5.5531	6.9306	600.138	483.292	-0.312399	0.319687
chr1	106827695	106828905	5.1714	6.9424	511.729	698.208	0.448278	0.42488
chr1	106886995	106888805	8.3929	12.3536	533.39	493.488	-0.112176	0.55769
chr1	10719795	10720805	3.302	6.1901	308.819	408.493	0.403549	0.906623
chr1	107367195	107368505	3.6106	6.3472	495.397	521.023	0.0727605	0.813882
chr1	107739495	107741305	7.1446	11.5858	394.828	472.992	0.260591	0.697433
chr1	10804395	10807305	43.8516	25.9283	2122.19	974.573	-1.12271	-0.758102
chr1	10993095	10995105	14.1343	6.9327	559.428	240.362	-1.21874	-1.02771
chr1	109982295	109983605	19.334	8.3987	1627.73	666.524	-1.28814	-1.2029
chr1	112415995	112417705	22.9422	11.1812	2480.13	1098.39	-1.17502	-1.03693
chr1	11326395	11328505	11.9439	9.5033	1396.12	869.409	-0.683316	-0.329774
chr1	11413895	11415805	11.5676	6.0085	965.317	410.399	-1.23398	-0.945013
chr1	115684495	115685705	10.0335	9.0703	1670.2	936.705	-0.834351	-0.145603
chr1	118269495	118270705	3.7015	6.1469	317.925	399.799	0.330588	0.731749
chr1	118358895	118360205	4.3964	8.2896	493.375	477.158	-0.048217	0.91498
chr1	118750395	118752305	5.4835	9.1636	202.405	278.592	0.460908	0.740817
chr1	118774295	118789705	52.5215	75.7473	339.336	323.236	-0.0701239	0.528286
chr1	118790496	118796705	14.5386	21.7271	234.555	243.453	0.0537145	0.579607
chr1	118825595	118827705	11.1083	12.1245	418.192	354.708	-0.237536	0.126287
chr1	119131695	119135604	11.9762	18.1175	181.174	209.318	0.208325	0.597214
chr1	119135795	119136905	5.7878	10.2089	419.908	468.065	0.156634	0.81874
chr1	119181295	119183204	5.9168	7.4843	243.452	232.16	-0.0685199	0.33905
chr1	119183495	119193805	65.6101	68.2119	524.794	432.636	-0.2786	0.0561055
chr1	119193796	119196205	10.2534	13.2435	215.144	258.222	0.263309	0.369182
chr1	119196496	119202205	19.6358	24.2134	188.397	161.66	-0.220818	0.302319
chr1	119213995	119221404	21.4104	34.6076	148.713	210.492	0.501228	0.692777
chr1	119222195	119223605	4.9501	8.6199	417.077	396.419	-0.0732869	0.800213
chr1	119224696	119228705	10.8139	18.4424	233.372	299.196	0.358461	0.770139
chr1	119256395	119259205	7.2132	14.3207	138.614	160.11	0.207998	0.989391
chr1	119272195	119273505	5.9967	9.6636	287.128	330.587	0.203336	0.688392
chr1	119280895	119283605	8.7619	15.3062	174.905	179.737	0.0393096	0.804801
chr1	119456295	119457605	7.3132	6.0378	459.001	254.627	-0.85011	-0.27648
chr1	119505995	119507204	7.05	5.4989	368.009	273.062	-0.430516	-0.35848
chr1	119508795	119510405	10.1466	12.3969	457.93	376.214	-0.283575	0.288983
chr1	119945295	119946305	4.8786	8.0549	432.347	443.895	0.0380311	0.723399
chr1	119959995	119961404	4.556	8.3532	434.062	459.327	0.0816205	0.874561
chr1	119961395	119963104	5.3885	7.6702	261.066	205.532	-0.345052	0.50938
chr1	119963695	119965405	8.9242	13.5547	547.296	528.393	-0.0507102	0.602998
chr1	119965396	119978405	41.2086	55.905	361.743	313.51	-0.206451	0.440032
chr1	119989595	119991305	5.8553	9.1097	102.225	93.1968	-0.133393	0.63766
chr1	119999095	120022905	163.07	138.578	735.426	471.402	-0.641624	-0.23479
chr1	120023296	120030804	18.9742	27.5888	104.667	143.277	0.453006	0.540044
chr1	120030895	120032105	5.0409	6.5427	354.944	217.758	-0.704866	0.376205
chr1	120032396	120037105	10.3892	17.2314	87.2842	95.7972	0.134262	0.729955
chr1	120062895	120064205	6.6036	6.4909	214.335	143.361	-0.580211	-0.0248342
chr1	120071695	120074005	14.6115	7.8582	211.134	114.208	-0.886496	-0.894833
chr1	120140495	120141904	5.0906	5.1483	181.174	166.756	-0.119638	0.0162604
chr1	120142095	120143305	6.6438	6.8109	163.318	160.15	-0.028257	0.0358368
chr1	120263995	120265205	8.7722	4.507	108.878	65.673	-0.729346	-0.960771
chr1	120319395	120320704	3.9762	5.0633	333.635	325.238	-0.0367742	0.348688
chr1	120321095	120323505	16.0389	17.2703	494.831	446.346	-0.148772	0.106718
chr1	120323796	120331604	20.2178	26.8916	160.892	169.309	0.0735651	0.41153
chr1	120331695	120350805	268.492	161.835	1406.87	797.816	-0.81836	-0.73035
chr1	120363995	120366905	8.0445	15.8086	69.8274	187.226	1.42291	0.974635
chr1	120384395	120393005	27.3514	35.7226	207.595	266.506	0.360398	0.385222
chr1	120420695	120427605	22.7704	34.6603	233.747	293.998	0.330861	0.606125
chr1	120436995	120438505	5.815	8.6106	313.162	467.128	0.576911	0.566335
chr1	120466595	120475705	25.7078	31.7078	162.773	161.503	-0.0113073	0.302632
chr1	120484495	120495805	33.5867	61.3581	202.877	314.145	0.630827	0.869364
chr1	120496696	120502504	13.0242	17.4278	128.108	198.015	0.628255	0.420196
chr1	120503495	120505005	5.3132	8.0164	279.546	387.557	0.471327	0.593373
chr1	120505096	120513605	18.835	31.6993	167.217	225.193	0.429442	0.751035
chr1	120548295	120561005	49.9641	62.2985	285.075	272.414	-0.0655408	0.318306
chr1	120580995	120585705	30.678	34.5104	628.683	579.776	-0.116836	0.169827
chr1	120586296	120589104	8.6133	7.8953	155.208	167.341	0.108587	-0.125572
chr1	120589995	120626605	589.664	279.007	1822.61	881.094	-1.04864	-1.07959
chr1	120626896	120634104	18.8783	24.4229	143.481	170.914	0.252412	0.371506
chr1	120635195	120639005	14.1135	23.2039	285.988	352.561	0.301919	0.717292
chr1	120650495	120660805	30.6536	48.3749	291.794	358.897	0.29862	0.658202
chr1	120660996	120682604	47.5019	69.555	150.152	196.924	0.391212	0.550169
chr1	120682995	120686104	10.0603	14.3853	353.855	381.473	0.10842	0.515922
chr1	120686095	120688405	13.764	14.4681	572.066	472.433	-0.276071	0.0719757
chr1	120707195	120708305	4.3753	6.5578	191.082	365.714	0.936528	0.58383
chr1	120726095	120727405	5.2699	8.2799	454.957	462.18	0.0227268	0.651838
chr1	120736295	120738405	9.3092	13.2178	349.995	281.179	-0.315844	0.505753
chr1	120738396	120742505	17.7002	18.5257	501.463	398.345	-0.332125	0.0657624
chr1	120742696	120748104	11.096	17.0288	195.585	224.943	0.201763	0.617937
chr1	120748995	120754905	16.1037	24.6261	340.173	335.509	-0.0199175	0.612796
chr1	120796995	120804405	36.5075	44.7756	590.325	581.149	-0.0226008	0.29452
chr1	120813695	120816905	9.3194	15.0131	283.942	326.794	0.202786	0.687913
chr1	120843395	120846604	9.2834	14.0442	277.937	314.993	0.180562	0.597249
chr1	120846595	120850005	11.7716	20.3803	241.835	377.019	0.640617	0.791865
chr1	120850496	120856005	14.7491	27.4498	212.819	338.076	0.667725	0.896169
chr1	120894695	120896305	5.8289	7.8182	639.437	695.158	0.120539	0.423613
chr1	121056095	121061005	16.1999	24.5328	332.341	368.46	0.148846	0.598727
chr1	121125295	121126905	9.132	12.865	1267.22	1036.13	-0.29046	0.494449
chr1	121176995	121179205	15.3053	9.9344	651.093	384.22	-0.760932	-0.623527
chr1	121357195	121358404	4.4229	6.6293	520.439	483.907	-0.105001	0.583864
chr1	121358795	121361105	13.9525	13.7388	923.562	852.502	-0.115506	-0.0222676
chr1	121415695	121417505	9.9787	11.7914	1114.46	707.122	-0.65631	0.240811
chr1	121431695	121432705	6.4015	4.2456	869.84	268.243	-1.69721	-0.592442
chr1	121519595	121533005	118.863	75.0607	1290.86	745.908	-0.791268	-0.663165
chr1	121533796	121534905	3.1928	4.8249	330.265	332.014	0.00761985	0.595677
chr1	121607995	121613805	14.8247	25.1797	364.171	455.689	0.323433	0.764258
chr1	12198095	12199305	5.9818	12.0753	705.533	773.099	0.131939	1.01341
chr1	122742995	122744205	3.3551	7.4085	385.43	509.254	0.401918	1.14283
chr1	123629495	123630805	6.7348	8.2393	1366.89	1040.98	-0.392963	0.290887
chr1	123781695	123783305	5.9	9.6782	394.653	607.052	0.621238	0.714024
chr1	124043295	124047005	63.074	27.42	2882.99	1076.84	-1.42076	-1.20182
chr1	124047996	124049805	10.5547	6.5948	941.627	587.298	-0.681064	-0.678485
chr1	125461495	125463905	5.4098	9.9507	356.686	394.822	0.146547	0.879223
chr1	125610795	125612905	5.5	11.5253	250.915	350.623	0.482719	1.0673
chr1	125676695	125679504	12.9466	10.8512	781.898	415.254	-0.912986	-0.254719
chr1	125787795	125794004	17.1659	24.6339	178.388	231.566	0.376403	0.5211
chr1	125794295	125796005	5.9391	11.2791	674.684	646.553	-0.0614425	0.925336
chr1	125872495	125873805	4.5643	7.5506	279.04	390.5	0.484849	0.726198
chr1	125902395	125906604	13.7251	16.1073	375.251	376.89	0.00628717	0.230898
chr1	125907095	125917205	130.333	65.905	1684.07	814.689	-1.04763	-0.983748
chr1	125966395	125967505	3.2045	6.1324	417.549	474.305	0.183871	0.936353
chr1	126025395	126027105	5.772	9.6274	336.556	408.568	0.279733	0.738075
chr1	126121395	126127105	38.111	34.3305	1780.5	1086.43	-0.712693	-0.150717
chr1	126482695	126486704	9.8433	13.4926	232.681	234.169	0.00919615	0.454954
chr1	126486795	126489404	7.8472	11.4786	544.151	431.59	-0.334344	0.548697
chr1	126489395	126495605	55.5317	30.6239	1247.37	620.995	-1.00623	-0.858654
chr1	126496096	126498505	6.8032	6.9488	389.524	405.007	0.0562352	0.0305504
chr1	12656595	12658805	20.9836	43.3165	1916.36	2805.46	0.54987	1.04565
chr1	126603195	126606505	10.1227	17.6396	380.498	418.064	0.135834	0.801224
chr1	126686995	126688305	3.9366	6.5676	230.511	365.893	0.666583	0.738416
chr1	126705595	126707205	9.2306	7.8204	799.296	608.814	-0.392728	-0.239182
chr1	126720395	126722405	7.0869	12.3179	268.256	356.621	0.41078	0.79753
chr1	126735895	126737705	13.1299	10.6161	929.708	606.217	-0.616942	-0.306602
chr1	126737896	126739105	7.4401	5.0871	568.346	247.714	-1.19809	-0.548479
chr1	126759695	126762305	10.894	15.0062	585.04	606.889	0.0528962	0.462025
chr1	126762596	126765005	6.9171	11.092	294.407	457.73	0.636682	0.68128
chr1	126823395	126833905	78.5983	64.2775	1232.75	803.163	-0.618116	-0.290184
chr1	126833896	126835205	5.2608	7.4077	507.529	375.521	-0.434596	0.493743
chr1	126835596	126840605	13.0172	18.9411	435.727	410.575	-0.0857797	0.541101
chr1	126856195	126868705	41.8769	58.2674	445.296	429.609	-0.05174	0.476534
chr1	126925395	126932004	16.0261	22.1282	256.043	233.166	-0.13503	0.465463
chr1	126932495	126933605	5.5747	8.7742	731.301	733.925	0.00516844	0.654373
chr1	127206095	127207205	6.1629	4.0305	408.113	142.292	-1.52012	-0.612651
chr1	127535795	127538905	18.4621	17.8283	807.674	665.588	-0.279145	-0.0503975
chr1	127576695	127579204	8.5391	10.6478	336.435	370.995	0.141074	0.318399
chr1	127579195	127584005	13.4001	21.4909	235.711	318.513	0.434335	0.681482
chr1	127660295	127661705	4.5312	7.6084	266.099	385.436	0.534526	0.7477
chr1	127670495	127680905	135.338	71.3073	1659.68	759.317	-1.12813	-0.924442
chr1	127680896	127685105	15.1497	18.5075	714.952	530.502	-0.430488	0.288821
chr1	128286895	128289405	11.329	16.701	578.145	555.341	-0.0580582	0.559914
chr1	128289896	128302804	33.7913	42.765	206.434	180.198	-0.196098	0.339779
chr1	128303095	128304905	12.1486	10.6945	660.033	376.028	-0.811697	-0.183921
chr1	128304996	128314005	22.7886	29.6792	214.024	148.299	-0.529261	0.38114
chr1	128447495	128457205	42.6097	48.4238	477.777	381.482	-0.324721	0.184534
chr1	128457196	128458305	8.5666	6.2217	844.534	444.349	-0.926462	-0.461414
chr1	128458596	128468104	21.895	26.6146	190.197	196.431	0.0465277	0.281616
chr1	128468395	128469605	6.8279	8.9357	764.327	603.731	-0.340284	0.388139
chr1	128572295	128588004	33.927	50.4132	198.696	217.466	0.130226	0.571368
chr1	128588395	128590805	25.7743	11.6927	1588.67	768.075	-1.0485	-1.14033
chr1	128590796	128595805	43.8241	20.4708	819.834	324.525	-1.337	-1.09816
chr1	128606095	128612304	16.1336	22.8136	202.203	228.475	0.176232	0.499826
chr1	128612495	128615005	10.5611	14.4592	492.131	485.059	-0.0208821	0.453228
chr1	128668595	128680205	30.2803	45.6025	218.241	326.829	0.582615	0.590733
chr1	128798595	128804805	32.6107	36.3491	645.701	538.497	-0.261929	0.156574
chr1	128804796	128811105	22.1903	28.2372	447.184	426.641	-0.0678479	0.347668
chr1	128811296	128818905	18.9589	26.5212	267.643	269.605	0.0105373	0.484271
chr1	128826295	128828905	7.0158	14.253	199.207	312.32	0.648756	1.02259
chr1	12905395	12906605	3.1536	6.8651	263.486	376.756	0.515904	1.12228
chr1	129135395	129136705	6.8534	7.103	677.38	609.821	-0.151579	0.0516086
chr1	129137096	129138805	4.8669	6.5146	377.445	340.335	-0.149313	0.420673
chr1	129270495	129271704	6.8023	5.3624	1151.93	820.337	-0.48977	-0.343144
chr1	129271695	129277505	86.5749	44.6681	2252.68	1041.61	-1.11283	-0.954704
chr1	12984395	12985605	6.8076	8.9739	707.71	475.842	-0.572678	0.398589
chr1	12985696	12991004	17.2801	18.6231	319.78	209.97	-0.606896	0.107982
chr1	12991795	12998305	72.0388	39.1203	1299.18	625.902	-1.0536	-0.880857
chr1	13008595	13009705	4.3381	7.2926	294.879	255.875	-0.204684	0.74937
chr1	130370595	130374505	15.0475	16.6558	561.214	387.183	-0.535536	0.146501
chr1	130422095	130423805	13.9666	6.3396	909.015	398.583	-1.18942	-1.13952
chr1	130486295	130487405	5.7487	6.331	839.816	677.757	-0.309305	0.139198
chr1	130734995	130742104	32.1279	24.032	587.4	354.689	-0.727788	-0.41887
chr1	130743095	130744105	6.2589	5.6147	599.624	461.597	-0.377424	-0.1567
chr1	130763095	130764805	8.0218	8.8768	608.631	480.13	-0.342142	0.146114
chr1	130764796	130769904	11.9833	16.2106	215.579	268.453	0.31645	0.435912
chr1	130769895	130771105	4.0808	7.9357	285.262	413.625	0.536038	0.959505
chr1	130800995	130805005	19.5524	28.1966	610.357	587.067	-0.0561278	0.528176
chr1	130805696	130811004	13.0104	14.4686	217.031	241.591	0.154662	0.15326
chr1	130811695	130814805	17.5557	22.5773	875.791	776.051	-0.174436	0.362933
chr1	130815096	130823305	18.36	31.4355	149.387	228.1	0.610614	0.775829
chr1	130846395	130855605	49.5083	59.5235	590.824	564.496	-0.0657652	0.265789
chr1	130873995	130889905	136.88	117.747	1271.58	819.675	-0.633497	-0.21722
chr1	130889896	130894705	15.7879	21.1423	289.439	300.173	0.0525329	0.421313
chr1	130909595	130910904	3.3425	9.4802	329.591	588.424	0.83618	1.50399
chr1	130910895	130915105	11.9068	16.4164	279.792	285.977	0.0315398	0.463352
chr1	130934695	130948005	29.1625	47.0486	211.891	218.859	0.0466796	0.690037
chr1	130966795	130968605	6.5032	11.1049	621.295	649.575	0.0642174	0.771975
chr1	130995495	130996805	6.1232	10.4687	430.692	407.617	-0.0794419	0.773725
chr1	130996896	131012205	39.436	58.8698	240.989	236.245	-0.0286848	0.578015
chr1	131020795	131022205	6.9462	5.9112	866.237	294.569	-1.55616	-0.232773
chr1	131040295	131047205	18.26	30.2456	184.005	210.763	0.195878	0.728039
chr1	131082795	131108805	178.441	153.213	754.782	463.402	-0.703797	-0.219911
chr1	131108796	131113004	10.7151	12.5278	176.434	108.33	-0.703698	0.225488
chr1	131112995	131116605	22.0991	18.9479	612.839	422.219	-0.537515	-0.22195
chr1	131117996	131119805	8.3535	5.9739	438.035	213.634	-1.0359	-0.483708
chr1	131187895	131194004	15.4553	28.8849	109.581	176.355	0.686483	0.902214
chr1	131193995	131198404	11.2062	17.6778	158.527	131.807	-0.266303	0.657642
chr1	131198595	131202905	33.5379	27.8211	656.24	363.218	-0.853389	-0.269613
chr1	131203596	131205105	4.4267	8.5725	217.621	273.35	0.328931	0.953484
chr1	131212695	131217104	16.9391	23.387	201.304	231.328	0.200562	0.46535
chr1	131217095	131269505	433.187	363.009	769.342	461.581	-0.73704	-0.254983
chr1	13124195	13128005	39.836	23.1833	860.866	482.755	-0.834499	-0.780987
chr1	131269496	131274505	31.8275	18.4491	560.062	192.072	-1.54394	-0.786723
chr1	131274496	131277605	23.5319	9.1444	639.593	120.293	-2.41061	-1.36366
chr1	13129096	13131505	13.1467	8.1885	411.038	315.138	-0.383286	-0.68303
chr1	131579395	131585205	26.5684	28.825	388.641	383.845	-0.0179152	0.117609
chr1	131586196	131592804	17.5895	26.747	215.059	226.459	0.0745171	0.604663
chr1	131593095	131612205	120.53	110.388	750.32	517.835	-0.535013	-0.126808
chr1	131619795	131630705	38.0752	55.3072	387.568	374.452	-0.0496697	0.538616
chr1	131631096	131633905	10.5637	14.2081	401.199	372.902	-0.105519	0.427598
chr1	131652695	131655205	13.6979	9.8241	1032.17	490.244	-1.07411	-0.479558
chr1	131659395	131664405	31.2623	44.5434	835.931	795.6	-0.0713409	0.510788
chr1	131664596	131669704	11.645	18.9591	186.182	236.769	0.346763	0.70318
chr1	131670395	131671705	6.5024	9.212	283.084	292.072	0.0450946	0.502542
chr1	131672196	131673905	5.3668	7.7523	165.132	217.182	0.395281	0.530562
chr1	131697295	131698905	4.0383	7.0382	373.005	453.747	0.282694	0.801458
chr1	131720095	131727105	30.4252	46.6288	354.852	353.778	-0.00437404	0.615955
chr1	131738195	131743204	14.7405	21.7089	206.485	204.7	-0.0125236	0.558501
chr1	131744195	131748804	23.6392	21.4042	384.874	189.616	-1.02131	-0.143287
chr1	131748795	131764205	92.6014	103.752	526.354	431.948	-0.285175	0.164037
chr1	131780095	131789705	28.3084	37.0339	276.08	327.51	0.246453	0.387616
chr1	131952495	131978805	218.71	184.804	656.24	409.06	-0.681912	-0.243021
chr1	132052895	132054504	6.5749	9.5689	124.89	133.921	0.100729	0.541384
chr1	132054495	132071605	199.721	161.652	1315.35	779.904	-0.754082	-0.305096
chr1	132072196	132074905	9.3074	9.1677	325.547	164.224	-0.987202	-0.0218184
chr1	132103795	132104905	7.5335	6.9658	193.441	111.087	-0.800198	-0.113031
chr1	132105296	132106805	5.161	6.0131	187.543	110.463	-0.763657	0.220458
chr1	132130495	132132505	16.3534	13.9387	115.93	175.457	0.59787	-0.230495
chr1	132137995	132141504	14.0585	9.7356	61.3349	49.9268	-0.296892	-0.530101
chr1	132142195	132143305	5.6933	5.7914	181.646	305.802	0.751472	0.024647
chr1	132143296	132150405	23.2035	35.139	110.481	135.011	0.289269	0.598731
chr1	132182495	132184605	13.7183	13.7156	552.014	523.551	-0.0763735	-0.000283975
chr1	132184596	132188904	18.7659	15.947	444.571	313.859	-0.502299	-0.234828
chr1	132188895	132192505	41.7814	19.5666	1011.45	463.106	-1.12701	-1.09447
chr1	132192896	132194405	8.2743	4.1951	461.781	265.861	-0.796539	-0.979932
chr1	132215595	132216905	5.7934	8.4268	135.476	202.204	0.577774	0.540575
chr1	132297495	132316005	171.191	117.673	610.153	375.498	-0.700364	-0.540827
chr1	132317796	132319205	7.091	3.3789	173.625	72.8932	-1.25212	-1.06944
chr1	132327995	132332005	23.0977	12.0895	162.946	75.2556	-1.11452	-0.933995
chr1	132353995	132357604	10.9992	11.9414	120.119	83.7962	-0.519514	0.118573
chr1	132358995	132362705	37.4149	30.0808	592.242	371.692	-0.672077	-0.31477
chr1	132378895	132381905	28.76	20.814	308.653	264.774	-0.221227	-0.466509
chr1	132382296	132391004	29.4706	25.3667	132.535	78.1242	-0.76253	-0.216341
chr1	132390995	132392404	9.5394	5.2342	341.588	178.738	-0.93441	-0.865929
chr1	132392395	132394805	15.2361	10.4327	536.727	437.959	-0.293395	-0.546381
chr1	132532195	132534205	12.1712	12.444	179.287	134.089	-0.419073	0.0319789
chr1	132543095	132578005	155.501	176.27	275.724	220.52	-0.322316	0.180867
chr1	132593596	132600704	23.5627	21.5602	99.4726	78.2187	-0.346785	-0.128134
chr1	132638295	132640505	7.555	10.8368	83.6944	117.22	0.486011	0.520435
chr1	132738195	132739404	6.4028	4.818	289.617	69.1295	-2.06677	-0.410269
chr1	132740095	132798505	327.958	319.217	391.188	301.994	-0.373345	-0.0389735
chr1	132798796	132802304	12.4009	8.9513	165.132	76.1384	-1.11693	-0.470276
chr1	132803095	132821905	156.504	130.447	691.234	507.511	-0.445737	-0.262737
chr1	132831695	132835804	11.3726	13.411	57.9648	70.9674	0.29198	0.237855
chr1	132836095	132838005	11.5842	15.7858	239.206	255.376	0.094369	0.446469
chr1	132838196	132840405	6.3087	7.677	60.3092	93.7757	0.636835	0.2832
chr1	132853895	132883105	139.572	161.014	366.367	333.454	-0.135803	0.206171
chr1	132899795	132901205	6.3031	8.6199	164.189	235.655	0.52132	0.45161
chr1	132927595	132965205	193.015	227.901	290.893	279.339	-0.0584736	0.239694
chr1	132971095	132973105	8.6418	12.4581	149.63	181.163	0.275889	0.52768
chr1	133046095	133047505	11.9978	6.4816	298.182	118.826	-1.32734	-0.888348
chr1	133056795	133057805	4.0521	6.3532	272.79	354.027	0.376068	0.648814
chr1	133071495	133072605	5.1894	6.6984	80.2071	67.4012	-0.250955	0.368249
chr1	133156595	133179605	231.352	159.784	794.841	436.893	-0.863388	-0.533963
chr1	133179696	133183305	21.559	9.7341	160.669	49.7919	-1.69011	-1.14717
chr1	133209595	133211205	9.9528	4.3787	163.19	31.7182	-2.36317	-1.1846
chr1	133219495	133223505	15.2941	17.5819	114.615	63.5654	-0.850476	0.201116
chr1	133223496	133227205	13.4621	8.2685	66.3013	38.2334	-0.794202	-0.703206
chr1	133262995	133273004	36.8039	25.8585	93.8942	43.5995	-1.10673	-0.50922
chr1	133273195	133275505	23.3698	14.9022	362.112	180.361	-1.00555	-0.64912
chr1	133275496	133283405	28.3107	27.606	71.8326	55.606	-0.369397	-0.0363656
chr1	133283696	133286705	12.2277	14.0403	76.7066	77.3061	0.0112306	0.199421
chr1	133295595	133301305	42.6842	32.4991	283.084	130.412	-1.11815	-0.393302
chr1	133310595	133312505	9.303	6.2331	181.174	143.04	-0.340951	-0.577746
chr1	133328295	133330505	25.6196	15.3249	883.715	444.132	-0.992592	-0.74137
chr1	133348095	133360205	110.087	115.751	570.809	500.415	-0.189884	0.0723755
chr1	133360296	133362904	7.2234	4.9343	79.6829	54.9195	-0.536952	-0.549833
chr1	133363095	133366705	67.1346	34.9212	2003.01	779.669	-1.36124	-0.942953
chr1	133399195	133401205	11.3914	6.8817	924.741	428.658	-1.10922	-0.727108
chr1	133418395	133424105	28.8834	14.3911	579.834	239.133	-1.27783	-1.00506
chr1	133479495	133480505	4.1868	5.7037	270.217	360.835	0.417224	0.44605
chr1	133485195	133486505	5.8291	7.4862	246.688	165.829	-0.572993	0.36096
chr1	133542795	133544105	6.6815	6.0012	370.031	305.98	-0.274208	-0.154921
chr1	133589295	133590805	4.7707	7.5605	297.238	409.088	0.460793	0.664281
chr1	133732395	133733504	6.238	2.9736	245.34	126.065	-0.960608	-1.06887
chr1	133734195	133746305	77.2251	56.5713	375.434	211.78	-0.825995	-0.449
chr1	133746996	133754904	22.0694	25.3531	104.387	127.875	0.292791	0.200115
chr1	133755395	133757605	10.4237	13.8469	363.086	311.934	-0.219069	0.409696
chr1	133758396	133761305	8.2424	13.0884	86.8124	115.83	0.416039	0.667152
chr1	133771795	133773005	4.2967	6.2967	152.43	144.02	-0.0818783	0.551367
chr1	133777195	133778605	8.5759	5.5842	167.963	75.8888	-1.14619	-0.618937
chr1	133778596	133782104	9.5323	10.0822	101.438	109.839	0.114787	0.0809142
chr1	133782095	133787304	13.9553	21.7547	108.427	164.476	0.60116	0.640514
chr1	133787495	133789205	8.7818	10.9886	110.088	175.576	0.673437	0.323419
chr1	133796595	133829705	218.859	214.582	483.46	392.091	-0.302206	-0.0284693
chr1	133830496	133833805	11.5025	11.1405	93.2512	100.001	0.100814	-0.0461335
chr1	133843195	133845205	13.8253	11.9562	412.494	306.694	-0.427575	-0.209552
chr1	133852295	133854105	11.4426	10.1382	688.341	445.4	-0.628022	-0.174613
chr1	133878195	133880804	8.1008	8.8133	91.216	140.905	0.627362	0.121618
chr1	133881195	133892605	84.1619	63.753	370.963	220.894	-0.747923	-0.400674
chr1	133893196	133897304	10.4504	11.4392	105.145	62.4086	-0.752571	0.130428
chr1	133897495	133915805	138.633	119.775	662.324	413.606	-0.67928	-0.21094
chr1	133915796	133922305	27.8881	29.547	272.79	227.167	-0.264036	0.083362
chr1	133930895	133934305	11.414	18.6738	97.8662	138.654	0.502607	0.710211
chr1	133934396	133937905	14.1573	16.7897	150.978	151.445	0.00445243	0.24603
chr1	133950695	133958704	28.1219	29.1755	162.511	119.824	-0.439617	0.0530633
chr1	133958895	133970805	58.0556	67.9247	308.798	283.834	-0.121612	0.226501
chr1	133970796	133979705	35.0513	37.4359	171.738	141.959	-0.274735	0.0949545
chr1	134005195	134006205	3.9208	6.5367	226.467	226.033	-0.00277172	0.737414
chr1	134006196	134043405	124.229	164.042	174.176	192.787	0.146461	0.401071
chr1	134043396	134051105	38.5608	30.8427	310.667	145.556	-1.09379	-0.322206
chr1	134054895	134071805	99.4086	44.8295	364.845	93.6569	-1.96183	-1.14892
chr1	134077595	134085804	35.9518	12.8657	123.125	35.5503	-1.79218	-1.48253
chr1	134086195	134087705	15.9501	9.0336	337.932	116.08	-1.54161	-0.820193
chr1	134087696	134092205	23.3363	15.0107	272.007	138.384	-0.974963	-0.636585
chr1	134092396	134095205	20.9197	10.6008	245.99	81.0881	-1.60104	-0.980689
chr1	134104795	134105805	6.2517	5.5944	391.171	134.803	-1.53695	-0.160265
chr1	134113595	134115305	9.1999	7.6849	209.168	127.314	-0.716274	-0.259592
chr1	134133495	134141204	27.6854	30.7686	199.973	172.056	-0.216933	0.152333
chr1	134141195	134146605	21.847	27.3991	202.276	202.885	0.00433146	0.326693
chr1	134146696	134147805	3.4886	5.2728	176.928	194.715	0.138204	0.595921
chr1	134147796	134153605	18.4304	24.0017	128.587	124.394	-0.047831	0.381049
chr1	134159995	134161005	3.513	4.6478	90.0722	103.485	0.200265	0.403844
chr1	134164895	134176604	35.5012	43.596	150.418	161.458	0.102182	0.296328
chr1	134177096	134178505	6.8383	5.4668	252.888	219.678	-0.203109	-0.322941
chr1	134192095	134200005	31.2418	41.4408	145.434	148.283	0.0279823	0.407574
chr1	134200496	134206104	14.7514	20.0641	73.5025	110.89	0.593266	0.443765
chr1	134206495	134214905	35.8316	41.8434	159.526	164.406	0.0434719	0.223768
chr1	134214996	134218104	9.6959	7.9392	130.926	70.6777	-0.889429	-0.288381
chr1	134218695	134246205	340.859	245.072	1056.74	620.179	-0.768871	-0.47597
chr1	134246496	134249905	12.1689	13.804	252.349	213.544	-0.240886	0.181888
chr1	13426195	13428305	10.8205	7.8417	662.674	307.731	-1.10663	-0.464529
chr1	134275695	134277805	8.2989	10.887	113.234	134.803	0.251545	0.391614
chr1	134289295	134291105	10.178	8.1302	256.266	93.0216	-1.462	-0.324091
chr1	134298095	134300205	23.9993	15.119	772.048	290.711	-1.40911	-0.66663
chr1	134512595	134514505	9.9868	5.8024	342.532	119.076	-1.52436	-0.783373
chr1	134644795	134660705	139.847	97.3856	679.756	327.177	-1.05494	-0.522067
chr1	134661396	134670004	20.1128	29.2575	92.409	123.612	0.419713	0.540693
chr1	134670395	134672505	11.8143	14.8672	288.231	214.459	-0.426527	0.331599
chr1	134672496	134681805	30.4666	44.8662	131.905	155.517	0.237571	0.5584
chr1	134694595	134696304	6.0201	7.6258	243.767	288.744	0.244288	0.341101
chr1	134697395	134699505	10.947	15.4161	253.489	254.627	0.00646317	0.493902
chr1	134699996	134705004	19.8345	14.2548	114.344	77.2398	-0.565962	-0.476564
chr1	134704995	134706504	8.1454	6.9932	120.311	87.0599	-0.466684	-0.220033
chr1	134706795	134722305	167.049	129.434	820.762	464.992	-0.819759	-0.368055
chr1	134723296	134726304	7.1088	10.9499	123.279	138.668	0.169712	0.62324
chr1	134726495	134729105	13.5497	16.6453	313.489	179.182	-0.806991	0.296854
chr1	134735795	134737205	7.0488	11.3122	451.047	436.361	-0.0477568	0.68243
chr1	134979695	134982304	8.8621	11.6832	230.661	227.999	-0.0167448	0.398715
chr1	134982895	134988705	52.4473	36.2801	653.972	330.025	-0.986654	-0.53169
chr1	134988996	134993804	14.944	10.1786	158.874	73.3619	-1.11478	-0.554027
chr1	134994795	134995905	5.493	4.6577	212.313	123.569	-0.780876	-0.237977
chr1	134996696	135014405	46.254	59.7867	111.643	102.574	-0.122225	0.370246
chr1	135019395	135021605	11.2053	9.3058	280.622	153.688	-0.868627	-0.267979
chr1	135034895	135040405	27.8258	35.0552	369.02	358.136	-0.0431919	0.333205
chr1	135049595	135069905	84.5239	96.5915	193.718	163.29	-0.246522	0.192537
chr1	135075695	135077905	12.2852	8.1645	270.776	151.083	-0.841758	-0.589485
chr1	135083195	135105205	193.743	120.926	660.316	280.585	-1.23472	-0.680019
chr1	135125595	135128105	13.1917	7.4808	113.234	23.6192	-2.26127	-0.818366
chr1	135144196	135147005	19.3405	7.327	552.502	245.847	-1.16822	-1.40033
chr1	135159995	135162405	25.3982	18.1526	491.434	348.09	-0.497536	-0.48455
chr1	135281195	135283605	16.5811	6.44	551.448	168.353	-1.71173	-1.36441
chr1	135323295	135324404	5.9507	3.8586	240.621	171	-0.492773	-0.624982
chr1	135326196	135328405	8.6057	9.7198	187.082	240.951	0.365074	0.175634
chr1	135328396	135331405	9.6819	13.5582	100.449	130.454	0.377076	0.485804
chr1	135354895	135356505	8.7253	8.5948	214.811	147.137	-0.545903	-0.0217407
chr1	135371895	135373704	10.6799	7.2283	283.084	113.518	-1.31831	-0.56317
chr1	135374595	135376105	15.9385	7.8812	490.089	173.184	-1.50074	-1.01603
chr1	135376296	135377805	6.8707	4.8399	327.316	163.823	-0.99855	-0.50548
chr1	135555395	135557005	8.6985	6.6526	156.529	124.23	-0.333417	-0.386848
chr1	135582095	135585705	57.3028	26.5097	822.474	268.796	-1.61346	-1.11209
chr1	135586196	135587305	6.3082	2.759	313.752	139.795	-1.16631	-1.19308
chr1	135606995	135608305	8.7143	8.383	216.357	119.824	-0.852492	-0.0559182
chr1	135669095	135672104	13.4246	11.3264	144.282	93.2505	-0.629704	-0.24519
chr1	135672595	135674105	13.7207	9.1826	332.624	215.31	-0.627479	-0.579379
chr1	135680195	135691505	112.071	61.7898	685.362	334.116	-1.03652	-0.858972
chr1	135691896	135697604	22.2089	16.5067	203.04	128.346	-0.661717	-0.428086
chr1	135763695	135768105	38.6257	7.0141	313.909	29.9561	-3.38942	-2.46123
chr1	135776295	135777705	8.0013	7.8967	311.392	177.74	-0.808969	-0.0189845
chr1	135778496	135779805	6.4625	4.8311	266.908	124.104	-1.10479	-0.419741
chr1	135795395	135796405	6.4977	5.8759	393.744	277.775	-0.503342	-0.145119
chr1	135802195	135808204	30.4205	34.2043	264.521	197.17	-0.423942	0.169134
chr1	135808195	135827505	173.866	107.104	904.41	379.779	-1.25182	-0.698962
chr1	135827796	135832404	15.6019	14.7495	146.36	82.22	-0.831965	-0.0810557
chr1	135832395	135836004	18.0625	15.0136	285.379	138.851	-1.03935	-0.266728
chr1	135835995	136007805	1235.05	1269.46	590.952	452.74	-0.384359	0.0396429
chr1	13590995	13592605	8.5989	5.5284	1240.57	624.673	-0.989834	-0.63729
chr1	136008796	136014505	20.1866	20.2821	291.381	227.253	-0.358607	0.0068091
chr1	136039095	136045305	40.9961	51.49	487.983	489.759	0.00524072	0.328806
chr1	136045296	136048604	9.809	9.509	157.361	122.908	-0.356501	-0.0448124
chr1	136048595	136117304	468.287	488.834	566.086	481.323	-0.234017	0.0619507
chr1	136117295	136123404	21.8585	28.5055	82.6423	97.8405	0.243552	0.383046
chr1	136123395	136134605	86.9169	68.4544	368.761	238.191	-0.630567	-0.344493
chr1	136134896	136136905	9.447	7.2803	165.806	97.0007	-0.773432	-0.375858
chr1	136136896	136142404	21.3015	14.006	114.75	53.2256	-1.1083	-0.60491
chr1	136142395	136147404	16.0927	19.2118	81.5948	79.0019	-0.04659	0.255586
chr1	136152995	136160605	30.3678	27.6435	77.5724	58.5506	-0.40586	-0.135602
chr1	136160596	136168405	23.8902	25.9085	54.4668	49.2948	-0.14394	0.117007
chr1	136181495	136186405	15.0087	21.315	117.197	165.358	0.496658	0.50607
chr1	136189995	136191805	5.3064	11.5438	128.133	223.883	0.805103	1.12131
chr1	136197695	136200205	12.6366	20.0193	319.014	329.517	0.046735	0.663783
chr1	136214995	136216705	10.8776	6.2688	184.005	120.657	-0.608835	-0.795099
chr1	136235495	136236904	6.0052	5.6473	245.34	176.741	-0.473142	-0.088651
chr1	136237295	136247104	36.4994	39.9084	352.282	258.107	-0.448764	0.12882
chr1	136247095	136263105	176.002	108.011	1088.91	550.932	-0.982934	-0.704407
chr1	136348195	136352805	25.9664	29.8588	905.869	754.002	-0.264734	0.20151
chr1	136352996	136363204	28.8344	29.9262	299.3	244.012	-0.294641	0.0536181
chr1	136363795	136364905	5.926	5.2742	460.012	237.153	-0.955854	-0.168106
chr1	136372195	136373805	7.8028	11.7931	764.327	711.899	-0.102518	0.595879
chr1	136453795	136455905	7.5513	11.4585	270.217	281.86	0.0608619	0.601621
chr1	136780295	136781604	9.3151	4.6243	566.168	252.487	-1.16502	-1.01034
chr1	136781795	136797905	127.314	90.4194	1266.71	654.32	-0.953024	-0.493687
chr1	136798796	136801005	9.7538	8.9217	422.165	299.561	-0.494954	-0.128646
chr1	136817595	136821604	11.8742	18.9368	264.442	249.878	-0.0817276	0.673362
chr1	136821895	136823805	7.8243	12.4985	319.885	338.504	0.0816205	0.675721
chr1	136823996	136826905	8.3359	12.3839	212.313	185.229	-0.196885	0.571056
chr1	137037895	137047205	25.9459	35.1467	313.802	297.012	-0.079333	0.437883
chr1	137060795	137061905	3.7285	5.9292	438.78	434.364	-0.0145948	0.669242
chr1	137069595	137074505	19.9165	21.9429	682.799	654.242	-0.0616366	0.13979
chr1	137074496	137079905	18.0721	22.0967	441.611	424.832	-0.055883	0.290067
chr1	137101295	137103104	7.4587	9.2309	408.237	396.525	-0.0419971	0.307547
chr1	137103795	137104905	5.1259	5.1658	681.761	570.415	-0.257255	0.0111865
chr1	137106096	137122704	43.3387	53.9875	283.932	293.014	0.0454258	0.31697
chr1	137122995	137125405	13.6344	18.9677	643.167	623.687	-0.0443723	0.476294
chr1	137125596	137127205	4.8079	6.3497	399.648	380.619	-0.0703827	0.401282
chr1	137127496	137131405	12.9375	16.0004	459.304	421.258	-0.124745	0.306549
chr1	137214095	137216105	7.3823	11.0629	512.247	563.461	0.137474	0.583587
chr1	137220795	137222104	6.3468	5.4402	837.12	451.482	-0.890767	-0.22237
chr1	137222995	137224005	5.1302	6.6705	874.987	551.465	-0.665992	0.37878
chr1	137391995	137394805	16.3688	17.6979	638.403	577.43	-0.144822	0.11263
chr1	13739395	13740505	4.4967	7.1154	849.252	868.728	0.0327109	0.662078
chr1	137395896	137400205	9.8603	13.9719	265.07	378.877	0.515358	0.502825
chr1	137638795	137640205	9.8849	7.4269	1519.22	788.845	-0.945516	-0.412466
chr1	13782295	13783605	6.0517	8.3044	343.745	407.617	0.245877	0.456535
chr1	137898095	137901005	16.0882	9.6835	921.911	433.365	-1.08904	-0.732402
chr1	138191495	138192805	6.7143	9.3079	586.389	579.865	-0.0161396	0.471219
chr1	138777695	138782804	9.0714	14.4329	289.617	279.11	-0.0533092	0.669964
chr1	138782995	138786705	22.8105	24.7286	1028.79	711.064	-0.532893	0.116482
chr1	138832095	138850805	320.785	121.508	2728.15	1023.37	-1.4146	-1.40056
chr1	138850796	138852205	12.1882	6.3039	781.312	409.4	-0.932386	-0.951169
chr1	139203595	139204705	5.5402	5.5598	1302.19	802.575	-0.698229	0.00509493
chr1	139928295	139929705	7.5713	7.8028	992.682	658.036	-0.593164	0.0434509
chr1	141474395	141476005	7.5193	12.1173	742.679	968.288	0.382696	0.688398
chr1	14308695	14310405	9.9905	4.2326	830.38	423.546	-0.971252	-1.23901
chr1	143262395	143263805	7.1425	10.6984	732.244	685.995	-0.094126	0.582894
chr1	143550995	143552405	7.9857	6.8379	939.839	648.051	-0.536307	-0.223866
chr1	143982595	143987905	16.9803	20.8736	480.195	497.327	0.0505765	0.297817
chr1	143994095	143998704	12.9759	16.3346	455.344	428.628	-0.0872315	0.332097
chr1	143998895	144000004	6.91	7.4101	1372.96	958.596	-0.518292	0.100807
chr1	143999995	144004505	45.9303	26.9403	2388.98	1017.53	-1.23132	-0.76968
chr1	144004996	144008504	16.7475	8.943	1103.24	501.765	-1.13666	-0.905115
chr1	144953095	144954205	6.7627	7.3227	1264.44	879.961	-0.522989	0.114776
chr1	14503395	14508405	67.0532	31.3327	1809.52	777.978	-1.2178	-1.09764
chr1	146494195	146495704	12.1019	5.8258	1466.73	703.969	-1.05902	-1.05471
chr1	146496695	146498605	19.4764	8.7417	2251.93	812.56	-1.47062	-1.15574
chr1	14754295	14755605	16.7667	7.4298	729.953	354.124	-1.04355	-1.1742
chr1	14756696	14757805	5.7082	2.6612	1238.49	363.218	-1.76968	-1.10096
chr1	14917895	14920105	15.909	8.1994	1470.81	659.035	-1.15818	-0.956253
chr1	149811495	149813105	5.614	7.2664	354.688	515.422	0.539204	0.372212
chr1	150098895	150101205	15.1709	7.9394	1495.63	528.601	-1.5005	-0.934205
chr1	150987495	150989305	9.5536	12.6299	1233.65	943.618	-0.386659	0.402727
chr1	150989396	150993305	20.929	12.8443	1169.85	608.858	-0.942139	-0.704375
chr1	150993596	150994805	6.4218	2.9797	714.243	414.777	-0.784078	-1.10781
chr1	151011795	151013005	5.8499	5.8064	947.243	889.467	-0.090794	-0.010768
chr1	151035795	151036805	5.1609	5.7482	869.84	623.632	-0.480055	0.155488
chr1	151167595	151168705	6.2943	5.7224	408.113	408.152	0.000139068	-0.137426
chr1	151198395	151199805	10.0637	10.9896	490.679	485.289	-0.0159348	0.126978
chr1	151204395	151205605	6.2067	8.7936	670.692	472.385	-0.505686	0.502627
chr1	151250295	151252205	11.6279	5.3552	1031.84	329.517	-1.64679	-1.11858
chr1	151742895	151745305	6.411	11.9097	229.864	312.143	0.441424	0.893516
chr1	151849795	151851005	8.6904	7.0162	755.617	394.038	-0.939319	-0.308733
chr1	151860695	151863004	10.3664	7.6885	364.471	248.386	-0.553218	-0.431141
chr1	151862995	151864104	7.1287	5.9886	455.294	250.883	-0.859785	-0.25142
chr1	152087995	152094604	38.7821	20.9942	657.431	350.531	-0.907296	-0.8854
chr1	152094995	152096605	9.2048	8.5256	897.543	786.789	-0.190005	-0.110585
chr1	152174695	152176005	3.1584	5.9566	155.696	339.146	1.12317	0.915295
chr1	152251895	152254105	5.4602	10.5353	270.776	404.408	0.57871	0.948206
chr1	152285995	152287405	8.4677	8.963	315.167	316.536	0.0062552	0.0820115
chr1	152349195	152350905	6.2727	8.8435	366.437	478.466	0.384853	0.495531
chr1	152399295	152406905	68.2571	43.1411	1260.64	717.78	-0.812547	-0.661916
chr1	152406896	152408205	11.038	8.3158	978.662	400.128	-1.29035	-0.408552
chr1	152504895	152511704	17.9757	23.3117	266.673	271.125	0.0238823	0.375006
chr1	152512295	152515305	19.9932	20.6969	721.408	696.722	-0.0502329	0.0499053
chr1	152530095	152531105	5.4891	4.8095	805.503	511.977	-0.65381	-0.190683
chr1	152532596	152538905	22.3321	20.9194	256.103	206.416	-0.311164	-0.0942774
chr1	152538896	152548604	27.1113	35.4201	239.177	201.134	-0.249923	0.385674
chr1	152548895	152554204	15.7256	17.1273	286.754	285.693	-0.00534793	0.123183
chr1	152554195	152557305	16.0099	13.0593	456.473	361.814	-0.335282	-0.293887
chr1	152557296	152561605	12.2788	14.6468	322.33	290.711	-0.148954	0.254416
chr1	152570796	152574704	15.5609	10.749	481.951	268.107	-0.846075	-0.533723
chr1	152575395	152579305	22.3383	21.049	595.184	494.651	-0.266927	-0.0857677
chr1	152580496	152582205	7.2941	6.6853	418.335	379.444	-0.140772	-0.125738
chr1	152606895	152614505	34.7809	35.6351	461.023	340.994	-0.435091	0.0350037
chr1	152614996	152617105	7.4937	9.4218	311.392	268.244	-0.215191	0.330324
chr1	152621895	152627805	73.4701	34.7373	2051.42	801.576	-1.35571	-1.08067
chr1	152627796	152635804	24.2034	29.7973	324.673	269.79	-0.26715	0.299972
chr1	152635995	152642005	30.735	39.1375	607.007	613.61	0.0156089	0.348669
chr1	152650295	152651305	3.0455	5.8362	193.012	125.271	-0.623637	0.93835
chr1	152703295	152705305	6.2763	9.4209	273.648	356.621	0.382069	0.585951
chr1	152711195	152712205	3.2179	5.2474	190.438	251.904	0.403549	0.705483
chr1	152729395	152733405	36.0863	24.6326	1210.36	593.278	-1.02865	-0.550882
chr1	152755995	152762404	14.3714	21.6865	184.222	204.393	0.149897	0.593597
chr1	152763095	152764405	8.8546	9.8865	748.151	764.951	0.0320385	0.159033
chr1	152764396	152765605	11.3926	6.498	1411.07	830.707	-0.764374	-0.810029
chr1	15283995	15290005	78.3534	42.2766	2300.41	1184	-0.958215	-0.890137
chr1	15290996	15294305	10.9681	13.7308	502.058	449.342	-0.16004	0.324102
chr1	152936995	152938405	9.468	7.512	690.725	544.203	-0.343967	-0.333863
chr1	152945395	152957505	102.657	69.7349	1029.78	624.045	-0.722609	-0.557879
chr1	153184995	153186505	11.2247	5.9563	824.482	381.941	-1.11014	-0.914189
chr1	153425695	153426705	7.0463	4.219	751.46	367.643	-1.03139	-0.739965
chr1	153547895	153549305	6.4199	5.8	243.452	162.762	-0.580879	-0.146498
chr1	153567895	153572905	14.2688	19.0151	129.331	123.349	-0.0683204	0.414282
chr1	153623895	153625405	5.7125	8.1051	410.472	417.514	0.0245394	0.504708
chr1	153650195	153675505	202.351	167.595	746.829	497.401	-0.586368	-0.271878
chr1	153675996	153682004	20.2153	16.8164	157.32	96.2524	-0.708812	-0.265579
chr1	153682895	153686405	20.5087	19.1392	355.428	324.941	-0.12938	-0.0997055
chr1	153686696	153692704	14.8864	20.6285	96.9911	113.44	0.22601	0.470644
chr1	153692695	153696004	9.5425	14.036	78.2644	111.454	0.510025	0.556693
chr1	153696395	153704805	45.6369	52.4521	351.357	339.033	-0.0515137	0.2008
chr1	153722595	153725504	12.2007	10.9249	248.17	198.709	-0.320674	-0.159344
chr1	153725695	153750004	147.24	130.153	558.627	369.234	-0.597351	-0.177963
chr1	153750395	153756005	38.8574	39.281	666.489	602.539	-0.145528	0.0156423
chr1	153769995	153784204	37.8462	52.6932	189.449	216.711	0.193963	0.477468
chr1	153784195	153785505	7.4767	9.3562	610.653	590.564	-0.0482598	0.323521
chr1	153785696	153792304	16.7767	23.2859	207.877	228.918	0.139106	0.472998
chr1	153792595	153804405	55.4309	69.3908	449.128	506.737	0.174109	0.324054
chr1	153804896	153809705	20.5571	16.1061	337.968	238.732	-0.501494	-0.35203
chr1	153815595	153824005	41.4116	46.9009	591.479	561.237	-0.0757177	0.179581
chr1	153823996	153825205	5.1739	6.5937	307.037	359.474	0.227471	0.349836
chr1	153826496	153828805	6.9397	10.2711	217.031	260.244	0.261962	0.565645
chr1	153848195	153851105	8.7929	14.9837	171.738	273.599	0.671858	0.768983
chr1	153890295	153892105	9.3069	13.2704	412.707	491.911	0.253281	0.511839
chr1	153980295	153982305	10.241	14.047	394.97	467.886	0.244416	0.455905
chr1	153982996	153986405	10.2198	13.5365	273.378	292.714	0.0985935	0.405488
chr1	154020995	154023105	17.3702	18.23	1008.81	663.12	-0.605311	0.0697002
chr1	154029095	154030305	3.9721	5.8953	226.467	246.562	0.122648	0.569663
chr1	154148195	154149705	6.7039	6.402	368.009	328.581	-0.163492	-0.066478
chr1	154168295	154169905	5.8236	8.8175	358.018	381.5	0.0916509	0.598458
chr1	154174595	154187804	41.1153	57.593	223.913	250.235	0.160345	0.486218
chr1	154187795	154209405	262.586	176.201	1503.09	834.147	-0.849553	-0.575565
chr1	154209496	154210605	4.854	5.6127	896.433	514.247	-0.801735	0.209521
chr1	154211296	154224505	34.9277	45.9447	252.647	281.768	0.157382	0.395527
chr1	154227195	154228205	4.2997	5.5494	344.848	424.832	0.300933	0.368096
chr1	154282495	154283905	6.89	10.3257	552.958	617.096	0.158327	0.583664
chr1	154283896	154286805	10.5437	16.2759	246.283	337.006	0.452458	0.626356
chr1	154287196	154289405	6.2808	9.3042	206.774	210.995	0.029153	0.566934
chr1	154381795	154388005	35.8131	28.8212	885.649	665.454	-0.412396	-0.313357
chr1	154389296	154395104	13.0086	16.8588	237.503	305.654	0.363955	0.374036
chr1	154395695	154401105	33.4107	36.6462	708.225	592.042	-0.258508	0.133353
chr1	154401096	154403105	8.485	10.1653	316.785	474.305	0.582314	0.260666
chr1	154413995	154418005	21.8816	19.7613	575.834	400.024	-0.525568	-0.14704
chr1	154446195	154447605	6.0637	8.3592	632.221	547.199	-0.208365	0.463167
chr1	154462195	154470704	21.2087	34.4318	242.926	296.426	0.287159	0.699085
chr1	154471295	154473105	9.6931	13.4444	421.646	457.225	0.116871	0.471975
chr1	154474396	154476005	4.9631	8.7185	406.309	506.611	0.318301	0.812838
chr1	154565195	154566305	4.4727	7.3995	382.164	395.671	0.0501095	0.726282
chr1	154608495	154609905	4.9378	8.6844	271.761	357.476	0.395511	0.814558
chr1	154687295	154689205	4.6069	7.1353	308.562	305.552	-0.0141386	0.631178
chr1	154701695	154718504	45.9205	58.9163	255.613	263.844	0.0457247	0.359528
chr1	154719095	154734605	179.989	101.209	1330.13	724.516	-0.876481	-0.830569
chr1	154734596	154738305	12.71	14.1227	319.587	296.802	-0.106707	0.152052
chr1	154759295	154760305	4.5757	7.9567	349.995	405.769	0.213326	0.798178
chr1	154781895	154785405	25.4957	19.4726	850.825	481.794	-0.820445	-0.388808
chr1	154786096	154788504	6.9128	4.9126	98.5132	77.2868	-0.350096	-0.492783
chr1	154789495	154801205	75.6348	58.9906	540.259	334.722	-0.690689	-0.358565
chr1	154820695	154824805	21.2334	24.6413	538.534	467.53	-0.203979	0.214743
chr1	154826396	154836104	21.4555	29.8144	185.16	190.435	0.0405282	0.474662
chr1	154836095	154837405	4.7586	7.8141	218.379	268.535	0.298277	0.715543
chr1	154855595	154856805	4.7672	7.3963	348.411	331.822	-0.0703826	0.633662
chr1	154877595	154887905	98.9613	67.1705	1248.56	753.944	-0.727741	-0.559037
chr1	154955995	154958004	8.9522	7.591	319.481	222.531	-0.521721	-0.237952
chr1	154958895	154960105	6.9276	6.2939	777.393	510.406	-0.606997	-0.138401
chr1	154960096	154970505	35.4667	42.3962	318.672	320.816	0.00967408	0.25747
chr1	154970796	154981805	24.9193	36.3669	110.428	175.824	0.671019	0.545362
chr1	154994795	154997005	12.0251	12.1786	313.854	263.744	-0.250955	0.0182994
chr1	155003595	155025205	101.761	110.468	402.84	376.66	-0.0969442	0.118455
chr1	155025396	155028104	7.301	5.7957	95.0354	76.4951	-0.313098	-0.333111
chr1	155028495	155030605	23.3507	12.8643	727.011	272.328	-1.41663	-0.860093
chr1	155050795	155052805	12.6046	6.0524	226.467	98.4272	-1.20217	-1.05837
chr1	155059695	155103905	402.039	245.507	725.986	435.378	-0.737673	-0.711569
chr1	155103896	155107304	14.2336	13.662	410.068	326.95	-0.326793	-0.0591319
chr1	155107295	155116605	54.9571	41.8026	459.259	311.034	-0.562236	-0.394713
chr1	155121995	155123005	6.2963	6.5671	311.392	313.178	0.00824729	0.0607521
chr1	155125595	155132604	15.9107	21.887	93.2981	161.805	0.794339	0.460077
chr1	155132595	155133804	3.8728	6.4216	250.421	364.082	0.539911	0.729556
chr1	155134195	155137405	14.4079	19.3126	382.592	440.264	0.202562	0.422682
chr1	155144895	155146205	4.8596	7.0792	321.503	463.25	0.526961	0.542749
chr1	155210195	155211804	6.2509	7.7982	199.824	122.468	-0.706329	0.319077
chr1	155212795	155226005	68.2096	62.8688	259.033	163.069	-0.667647	-0.117631
chr1	155226196	155228804	7.8445	5.8153	118.476	92.6421	-0.354855	-0.431828
chr1	155229195	155246005	188.648	118.539	895.149	462.547	-0.952526	-0.67033
chr1	155247796	155256305	35.5273	25.4271	385.784	235.817	-0.710124	-0.482561
chr1	155453095	155455005	6.1678	10.8675	394.902	521.986	0.402514	0.817192
chr1	155538795	155540605	5.4074	8.6548	300.963	385.488	0.3571	0.678565
chr1	155710195	155754805	539.046	308.838	1446.96	766.763	-0.916171	-0.803561
chr1	155757595	155758805	7.1453	6.1358	405.028	420.538	0.0542143	-0.219743
chr1	155775695	155777405	7.2282	8.6072	204.45	154.773	-0.401589	0.251908
chr1	155810195	155811805	12.003	8.7845	1140.66	491.633	-1.21422	-0.450363
chr1	156074095	156080404	27.8983	14.408	311.392	120.995	-1.36379	-0.953307
chr1	156080395	156083504	15.0596	11.7605	405.164	283.179	-0.516792	-0.356734
chr1	156083595	156087905	16.0615	17.5877	264.426	226.373	-0.224164	0.13096
chr1	156112195	156116105	24.8811	24.6312	644.016	650.048	0.013449	-0.0145634
chr1	156169695	156171004	5.4826	7.0177	301.282	383.01	0.346268	0.356138
chr1	156172795	156174405	7.6776	8.6891	351.357	341.852	-0.0395658	0.178551
chr1	156174596	156196204	58.5291	80.2368	213.813	269.743	0.335235	0.45511
chr1	156196495	156209105	146.919	86.8581	1400.04	776.619	-0.85019	-0.758285
chr1	156209096	156222004	48.7824	49.0404	283.084	252.784	-0.163328	0.00761001
chr1	156221995	156232305	43.0054	51.18	366.104	349.104	-0.068596	0.251062
chr1	156233296	156237305	11.0083	14.2815	211.968	175.353	-0.273584	0.375556
chr1	156295495	156298904	14.7897	10.7592	562.124	403.98	-0.476606	-0.459022
chr1	156299595	156314605	209.735	113.919	1978.21	1031.11	-0.940006	-0.880554
chr1	156322195	156326405	20.7981	23.7559	526.668	492.883	-0.0956493	0.191834
chr1	156326796	156330805	10.6913	15.3047	276.87	359.474	0.376677	0.517537
chr1	156352795	156354605	6.5666	9.8409	303.943	384.7	0.339933	0.583644
chr1	156379095	156380605	6.2761	7.7358	345.009	335.134	-0.0418941	0.301682
chr1	156530695	156532305	9.3988	5.8913	727.693	356.83	-1.02809	-0.673891
chr1	156720595	156722305	13.3482	11.3004	1305.33	847.925	-0.622409	-0.240271
chr1	156736295	156744704	21.7417	31.098	221.805	225.376	0.0230426	0.516357
chr1	156744795	156745905	5.7884	7.8235	509.551	539.21	0.0816205	0.43465
chr1	156745896	156748205	10.7152	8.4422	457.653	287.704	-0.66967	-0.343968
chr1	156748596	156754504	17.4507	16.156	294.407	182.732	-0.688082	-0.111215
chr1	156755195	156761305	21.8873	27.2037	353.855	316.955	-0.15888	0.313709
chr1	156761596	156764105	9.9257	13.3117	411.561	329.517	-0.320751	0.423454
chr1	156768595	156781205	58.3805	67.3563	444.464	368.201	-0.271574	0.206326
chr1	156782496	156785405	11.0086	9.8826	416.134	222.175	-0.905353	-0.155668
chr1	156981895	156983405	14.7038	9.6136	828.021	586.017	-0.498725	-0.61304
chr1	156984396	156985905	5.9637	5.9479	352.086	260.244	-0.436063	-0.00382729
chr1	157065595	157069104	10.4877	13.0504	257.921	244.642	-0.0762592	0.315396
chr1	157069395	157071305	9.5083	9.5724	486.905	405.906	-0.262495	0.00969326
chr1	157098495	157100405	7.6677	10.6707	329.793	286.081	-0.205137	0.476789
chr1	157448495	157450605	11.792	7.8321	338.414	217.182	-0.639886	-0.590337
chr1	157544095	157545905	5.5124	7.2597	499.122	472.203	-0.0799846	0.397229
chr1	157554295	157557105	22.4186	22.6902	911.726	580.529	-0.651232	0.0173731
chr1	157557696	157559105	5.226	5.7098	256.663	209.693	-0.291597	0.127733
chr1	157564395	157566605	10.7884	14.9382	737.249	682.479	-0.111369	0.469525
chr1	157595595	157596605	4.2093	6.4046	370.583	371.728	0.00445264	0.605528
chr1	157684595	157685705	3.825	5.6838	375.086	420.634	0.165342	0.571396
chr1	157719195	157722704	8.4907	10.9802	273.648	274.182	0.00281164	0.370949
chr1	157722995	157726805	32.9453	24.0546	1494.54	841.844	-0.828076	-0.45376
chr1	157738295	157740505	9.4018	9.2807	838.175	604.984	-0.470356	-0.0187034
chr1	157887995	157889605	8.7621	9.9149	736.019	607.933	-0.27583	0.178322
chr1	158053895	158054905	5.6278	7.2421	432.347	431.641	-0.00235793	0.363837
chr1	158193695	158195105	6.8867	7.59	609.574	486.288	-0.325992	0.140287
chr1	158219995	158222205	7.4785	13.2298	324.931	401.152	0.304013	0.82297
chr1	158295995	158299005	18.6841	14.9387	978.923	587.044	-0.737728	-0.322756
chr1	158327295	158328905	7.2698	6.9272	582.82	459.915	-0.341685	-0.0696433
chr1	158351295	158365405	122.562	80.4931	1459.08	761.35	-0.938427	-0.606572
chr1	158552795	158554605	4.8234	8.451	266.695	320.846	0.26669	0.809072
chr1	158595895	158596905	6.2986	5.5906	548.154	441.172	-0.313239	-0.172028
chr1	158656095	158658105	6.935	11.3749	221.075	283.87	0.360693	0.713886
chr1	15878595	15889104	26.6705	34.1984	323.41	282.181	-0.196744	0.358684
chr1	158850995	158852805	5.9806	7.3106	667.483	712.641	0.0944446	0.2897
chr1	15889795	15893705	48.9609	30.3994	1520.87	841.767	-0.853403	-0.687587
chr1	158935595	158937205	9.8246	10.4305	639.437	574.453	-0.154614	0.0863377
chr1	158948895	158950704	7.9413	12.3268	654.073	532.115	-0.297713	0.634351
chr1	158951296	158954404	11.547	14.0032	534.321	385.685	-0.470284	0.278238
chr1	158954395	158963505	50.7439	58.2879	993.564	862.867	-0.203475	0.199962
chr1	159209895	159211505	8.4395	12.9349	1147.32	1057.28	-0.117921	0.616039
chr1	159393195	159395204	6.0193	7.7685	293.868	257.48	-0.190709	0.36804
chr1	159396395	159399605	16.6587	18.6145	891.286	674.467	-0.402141	0.160151
chr1	159407895	159410505	12.6853	16.1787	785.296	753.896	-0.0588717	0.350938
chr1	159410496	159412105	6.5109	10.2053	709.375	679.299	-0.0625021	0.64839
chr1	159484595	159486605	4.7832	9.8726	314.089	360.187	0.197574	1.04545
chr1	159500995	159502605	5.0912	7.6814	348.027	429.959	0.304999	0.593364
chr1	159520695	159523904	10.3261	12.3167	568.742	525.594	-0.113825	0.25432
chr1	159524195	159526505	15.8512	14.6828	996.692	699.6	-0.510616	-0.110465
chr1	159546495	159550204	10.3075	16.7618	355.345	404.014	0.185183	0.701483
chr1	159550195	159553805	19.8095	20.3518	725.307	582.93	-0.31527	0.0389639
chr1	159566995	159568305	6.1154	6.8804	493.375	441.853	-0.159119	0.170046
chr1	159578995	159580005	3.7645	5.6164	620.212	509.254	-0.284374	0.577187
chr1	159585395	159586905	8.2714	10.3889	1033.26	795.71	-0.376885	0.328839
chr1	159587896	159589005	3.7408	5.9775	389.241	386.933	-0.00857727	0.676195
chr1	159604995	159607305	8.6113	12.6532	543.757	539.834	-0.0104461	0.555199
chr1	159613495	159615105	6.1179	10.0709	444.609	528.638	0.249743	0.719084
chr1	159760295	159774305	31.6326	52.6484	287.903	317.832	0.142686	0.734978
chr1	159841395	159843605	8.4764	10.4164	304.008	287.188	-0.082112	0.297333
chr1	159870495	159871605	3.0966	5.7199	332.624	420.634	0.338674	0.885305
chr1	159880095	159881105	3.1649	5.2185	481.243	531.04	0.142056	0.721475
chr1	159911895	159914905	6.7005	13.5231	297.695	357.058	0.262323	1.01309
chr1	159922995	159932905	18.7437	34.5988	217.409	269.905	0.312041	0.884316
chr1	160042095	160048605	43.2119	32.9421	900.293	488.376	-0.882404	-0.391496
chr1	160049496	160052405	10.1464	14.1793	489.735	415.392	-0.237531	0.482818
chr1	160064295	160065905	6.5568	8.5483	669.411	507.492	-0.399506	0.382646
chr1	160125195	160126205	4.4206	6.0772	622.785	582.783	-0.0957758	0.459165
chr1	160153095	160155205	12.437	12.5959	1128.48	776.817	-0.538729	0.0183157
chr1	16092395	16093805	19.3564	10.8621	1443.73	564.174	-1.35559	-0.833508
chr1	16106095	16107405	7.7836	3.3975	1037.3	543.49	-0.93251	-1.19596
chr1	161276995	161278105	6.8869	6.0891	648.734	435.612	-0.574584	-0.177626
chr1	161293695	161294905	6.7268	7.9891	672.869	542.667	-0.310259	0.248113
chr1	161313495	161315405	22.7176	12.1421	1497.51	578.902	-1.37118	-0.903792
chr1	161370695	161375004	13.3519	19.1319	349.995	361.176	0.0453666	0.518935
chr1	161375095	161383105	43.0699	35.6281	740.562	567.872	-0.383055	-0.273664
chr1	161383096	161394704	34.3761	46.451	377.929	370.483	-0.0287091	0.434304
chr1	161394695	161396705	11.4855	8.8432	686.142	404.408	-0.762696	-0.377173
chr1	161664795	161666005	3.4859	6.6796	437.692	548.428	0.325387	0.938231
chr1	161726095	161728605	28.1126	20.6327	1346.83	637.72	-1.07857	-0.446284
chr1	161729896	161741004	30.9514	30.5112	423.615	284.717	-0.573226	-0.0206657
chr1	161740995	161744404	10.1982	13.7427	384.994	319.675	-0.268233	0.430351
chr1	161745095	161747105	19.8239	9.7677	1236.13	614.814	-1.00761	-1.02115
chr1	161747296	161753005	28.7664	17.4759	652.07	385.556	-0.758085	-0.719018
chr1	161787595	161788705	6.4668	5.2778	702.992	433.116	-0.698756	-0.293115
chr1	161977995	161979105	5.4167	3.9068	613.349	440.605	-0.477223	-0.471427
chr1	161998795	162008505	28.8236	33.8207	333.635	269.605	-0.307422	0.230656
chr1	162216795	162218005	5.6888	5.9548	537.86	395.19	-0.444682	0.0659287
chr1	162285895	162287405	8.8424	9.3878	843.945	853.75	0.0166651	0.0863491
chr1	162356195	162357705	7.4452	6.3653	518.398	374.452	-0.46928	-0.226082
chr1	162422995	162425405	7.8831	9.8177	370.274	424.179	0.196079	0.316622
chr1	162474095	162475404	9.151	5.6821	978.662	639.777	-0.613241	-0.687505
chr1	162475695	162482505	60.8722	39.0116	1318.6	706.14	-0.900979	-0.64188
chr1	162482596	162484905	7.6645	7.6761	327.906	315.788	-0.054327	0.00218183
chr1	162516095	162517905	6.2478	9.4381	576.598	551.823	-0.0633581	0.595148
chr1	162627795	162645504	39.8448	61.9726	173.667	226.017	0.380107	0.637239
chr1	162645495	162648004	8.5863	8.6732	386.519	380.212	-0.0237325	0.0145278
chr1	162648295	162649905	9.1964	10.6806	1054.07	743.617	-0.503342	0.215852
chr1	162855995	162858205	12.9968	14.7103	1004.33	750.206	-0.42088	0.17867
chr1	162858296	162859805	7.4417	6.1064	467.089	337.006	-0.470921	-0.28531
chr1	163303195	163318705	197.331	87.1628	1935.32	888.218	-1.12358	-1.17883
chr1	164046695	164053905	19.1333	28.831	302.086	302.844	0.00361795	0.591535
chr1	164082395	164089405	15.7087	28.0968	275.907	316.649	0.198701	0.838842
chr1	164119595	164120605	3.7184	6.1433	561.021	516.062	-0.12051	0.724332
chr1	164131595	164136705	13.8783	22.4259	353.855	410.169	0.213058	0.692335
chr1	164140295	164142205	7.4908	11.1324	338.286	340.751	0.0104764	0.571573
chr1	164217595	164221404	13.8512	12.4015	388.333	288.424	-0.429106	-0.159496
chr1	164221395	164223104	8.773	6.1388	592.904	389.43	-0.606436	-0.515114
chr1	164223395	164230405	73.0798	37.048	1477.62	629.079	-1.23196	-0.980077
chr1	164239995	164241505	5.1237	8.5159	401.626	371.643	-0.111933	0.732973
chr1	164721995	164723505	11.9007	8.825	1468.5	1126.16	-0.382926	-0.431378
chr1	164860696	164867705	18.0956	26.911	248.795	283.317	0.187462	0.572557
chr1	164896195	164898204	8.1409	7.1995	595.825	288.863	-1.0445	-0.177292
chr1	164899395	164901105	11.8039	8.5515	1055.27	489.283	-1.10888	-0.465014
chr1	164953096	164963605	37.8881	48.8231	497.267	492.439	-0.0140739	0.365819
chr1	165008895	165011504	8.5493	12.6508	491.728	576.933	0.230544	0.56535
chr1	165011495	165015605	14.6107	23.9469	487.983	551.692	0.177032	0.712814
chr1	165015596	165016805	4.5351	6.773	439.869	394.038	-0.158739	0.578661
chr1	165037295	165038405	3.8763	6.3729	358.573	364.466	0.0235176	0.71727
chr1	165038396	165043405	13.3524	17.3888	253.11	367.697	0.538749	0.381059
chr1	165109295	165110805	5.0564	8.1796	571.476	466.192	-0.293768	0.69392
chr1	165121195	165124205	17.8984	14.8253	863.863	594.774	-0.538461	-0.271769
chr1	165124196	165125605	5.8661	8.0247	379.333	393.424	0.0526206	0.452046
chr1	165137095	165153305	65.5181	82.6277	439.388	452.466	0.0423139	0.334732
chr1	165154196	165159604	13.5659	18.2048	277.937	296.838	0.0949173	0.424334
chr1	165159895	165161305	8.5433	8.9047	743.568	670.019	-0.150262	0.0597736
chr1	16518995	16520104	7.293	3.9559	214.672	103.598	-1.05114	-0.882506
chr1	16520895	16522805	14.8625	8.7511	2379.32	1459.61	-0.704965	-0.764141
chr1	165279695	165282104	18.1802	6.3977	897.943	340.901	-1.39727	-1.50674
chr1	165282895	165284205	15.6911	7.7917	2559.89	1116.94	-1.19654	-1.00994
chr1	165352595	165354505	12.1958	12.2153	566.168	304.804	-0.893351	0.0023049
chr1	165662595	165663805	8.6346	7.6941	202.514	138.259	-0.550648	-0.166377
chr1	165668795	165669904	6.09	6.2262	351.496	208.445	-0.753844	0.0319097
chr1	165669995	165671105	6.0533	6.6787	337.342	298.313	-0.177384	0.141845
chr1	165671796	165686004	37.2741	46.1463	94.8232	116.892	0.30186	0.308041
chr1	165686995	165738505	338.116	287.933	594.312	382.434	-0.636009	-0.231786
chr1	165739096	165748904	25.9556	32.4105	136.967	145.393	0.0861311	0.320415
chr1	165748995	165752105	14.3307	17.5588	410.472	453.555	0.143992	0.293085
chr1	165761595	165763004	5.4999	4.9199	434.062	298.563	-0.539868	-0.160776
chr1	165762995	165764104	5.9313	3.6236	202.877	87.372	-1.21536	-0.710925
chr1	165764195	165766504	22.2841	11.6829	1203.11	393.174	-1.61353	-0.931616
chr1	165766495	165768805	25.6169	15.2673	503.654	225.919	-1.15663	-0.746651
chr1	165780795	165782505	10.0298	6.6675	380.591	203.036	-0.906506	-0.589075
chr1	165788295	165791005	28.3352	22.4105	750.173	407.617	-0.880008	-0.338421
chr1	165791396	165796004	12.1139	13.1321	137.326	101.022	-0.442931	0.116434
chr1	165795995	165806404	28.4701	40.1017	145.316	191.434	0.397648	0.494216
chr1	165806395	165810904	13.5806	21.0242	209.851	272.21	0.375352	0.630504
chr1	165811195	165857305	334.431	271.223	683.14	447.559	-0.610103	-0.302229
chr1	165857496	165858605	4.2766	6.4136	207.595	214.686	0.0484535	0.58467
chr1	166042495	166054705	93.7542	48.1555	1074.57	492.693	-1.125	-0.961183
chr1	166054696	166058705	16.7829	11.9756	330.725	242.937	-0.445051	-0.486894
chr1	166184295	166185505	8.3824	7.1139	324.458	251.171	-0.369364	-0.236723
chr1	166237495	166239004	10.8833	5.2326	327.316	129.186	-1.34124	-1.05652
chr1	166238995	166241404	13.463	7.7028	422.361	313.94	-0.427988	-0.805545
chr1	166241995	166273205	270.084	200.152	1166.25	717.416	-0.700998	-0.432311
chr1	166273996	166284904	33.5437	31.3277	229.555	197.166	-0.219434	-0.098603
chr1	166285596	166287005	8.4026	8.1577	443.498	487.286	0.135841	-0.0426734
chr1	166286996	166296004	25.817	33.0935	194.426	221.544	0.188371	0.358227
chr1	166295995	166298605	17.6967	13.4267	941.517	517.575	-0.863218	-0.398376
chr1	166303095	166304204	6.2993	6.0485	606.272	491.78	-0.301952	-0.0586141
chr1	166304195	166313405	107.28	58.9915	1230.65	697.366	-0.819439	-0.862798
chr1	166376795	166378304	7.1045	3.9484	613.939	316.412	-0.956292	-0.847465
chr1	166378895	166380504	17.6132	6.0092	654.424	182.38	-1.84328	-1.55141
chr1	166380495	166382505	18.3925	10.6041	1345.32	553.475	-1.28136	-0.794495
chr1	166404295	166410205	73.688	37.9371	1446.09	775.115	-0.899673	-0.95782
chr1	166410396	166413304	12.3722	7.3047	608.631	234.157	-1.37809	-0.760205
chr1	166413295	166414505	8.0782	6.9454	544.393	409.016	-0.412489	-0.217976
chr1	166430395	166431905	5.7976	8.434	658.171	524.232	-0.328255	0.540761
chr1	166945395	166946805	4.1383	6.3996	105.685	170.75	0.692118	0.628943
chr1	166995895	167012805	102.793	80.4248	638.438	358.769	-0.831492	-0.354025
chr1	167012796	167014205	6.0598	9.0537	518.988	448.343	-0.211096	0.579237
chr1	167014796	167024104	27.6453	26.4673	374.032	224.193	-0.738423	-0.0628232
chr1	167025196	167030804	16.9955	19.7309	269.675	227.561	-0.244965	0.215304
chr1	167030895	167033005	13.3262	14.2626	894.288	650.865	-0.458382	0.0979716
chr1	167033296	167037104	10.6153	13.3111	320.829	216.222	-0.569291	0.326485
chr1	167037095	167038705	8.7122	10.4984	299.736	268.724	-0.157567	0.26906
chr1	167044395	167047404	15.2375	14.2534	398.144	289.415	-0.460152	-0.0963201
chr1	167048095	167050405	12.74	14.6031	555.553	386.933	-0.521838	0.196909
chr1	167050596	167057304	20.1193	26.8325	282.668	249.341	-0.180989	0.415401
chr1	167057295	167067405	45.2429	57.6586	376.89	317.183	-0.248832	0.349844
chr1	167191695	167194305	8.1969	12.9264	297.763	302.335	0.0219858	0.65717
chr1	167209695	167211305	6.8414	9.2392	293.075	243.173	-0.269287	0.433476
chr1	167339095	167342405	20.1439	10.5515	629.446	272.689	-1.20683	-0.932895
chr1	167403995	167410805	41.4524	50.1726	695.813	675.315	-0.0431373	0.275444
chr1	167410796	167412705	9.2781	11.7903	389.241	381.192	-0.0301455	0.345699
chr1	167423496	167426604	9.738	9.5331	142.427	163.354	0.197787	-0.0306801
chr1	167426695	167468005	256.93	263.346	627.913	496.592	-0.338506	0.0355881
chr1	167468096	167469605	5.1447	8.0461	318.47	322.964	0.0202199	0.645203
chr1	167486395	167492805	15.6741	22.2878	121.073	140.333	0.212978	0.507872
chr1	167499695	167501005	6.0289	7.7351	370.031	391.569	0.0816205	0.359525
chr1	167519095	167520505	5.2404	7.9419	300.069	263.614	-0.186868	0.599807
chr1	167546395	167550904	10.441	17.6457	164.312	170.945	0.0570981	0.757057
chr1	167550995	167552505	7.5963	5.2478	376.856	232.16	-0.698893	-0.533584
chr1	167552496	167571104	53.9997	71.0146	185.897	193.674	0.0591241	0.395164
chr1	167571595	167638204	453.918	362.358	752.231	498.071	-0.594824	-0.325016
chr1	167638195	167645105	47.4163	44.4227	539.882	443.779	-0.282803	-0.094086
chr1	167653595	167707305	534.264	356.887	1147.33	668.668	-0.778923	-0.582086
chr1	167713395	167716005	15.3433	18.8335	478.098	543.648	0.185368	0.295692
chr1	167728795	167761404	104.397	143.94	280.574	319.257	0.18634	0.46338
chr1	167761395	167809305	236.558	248.649	517.218	411.866	-0.3286	0.0719144
chr1	167809296	167818805	27.8236	40.7466	256.545	294.257	0.197863	0.550371
chr1	167819296	167820405	3.0554	5.4442	280.725	248.386	-0.176573	0.833359
chr1	167866395	167872004	15.6152	25.8907	295.003	336.612	0.190356	0.729483
chr1	167871995	167891805	97.9841	110.756	519.082	499.319	-0.0560016	0.176768
chr1	167891796	167900705	28.2455	37.6838	305.416	244.642	-0.320107	0.415923
chr1	167907595	167910305	7.9099	14.4034	175.917	216.112	0.296888	0.864678
chr1	167923495	167938605	103.89	89.2329	821.316	550.542	-0.577084	-0.219405
chr1	168079695	168090805	34.6889	49.5854	372.559	399.192	0.0996149	0.515441
chr1	168215095	168216305	9.6005	6.9383	1001.68	649.818	-0.624318	-0.468527
chr1	168437195	168438605	7.5922	9.1886	936.065	821.797	-0.187827	0.275327
chr1	168455795	168458505	15.8072	15.2838	994.838	668.664	-0.573182	-0.0485786
chr1	168458496	168462105	9.7539	15.0015	374.13	358.664	-0.0609073	0.621056
chr1	168474095	168475605	8.3402	8.0815	553.783	466.192	-0.248396	-0.0454589
chr1	168662695	168663705	6.137	5.9883	893.002	739.372	-0.272363	-0.0353871
chr1	168675695	168677605	17.972	10.2155	1378.62	654.541	-1.07467	-0.814991
chr1	169328195	169330205	11.6219	12.0836	820.944	773.153	-0.0865289	0.0562044
chr1	169355895	169357705	4.5979	8.9016	348.64	500.583	0.521869	0.95309
chr1	169462595	169463905	4.5847	5.0386	742.085	509.254	-0.543198	0.136196
chr1	169653995	169656105	11.549	6.6199	666.534	302.965	-1.13753	-0.802887
chr1	169737895	169741305	10.7015	15.506	357.495	387.718	0.117085	0.535014
chr1	169741296	169746504	13.7939	14.7549	337.564	278.083	-0.279646	0.0971637
chr1	169746495	169749105	15.4741	10.9662	931.032	549.196	-0.761511	-0.496792
chr1	169916295	169917705	5.3287	7.3734	249.114	319.532	0.359155	0.468546
chr1	169928795	169929805	5.2568	4.9833	869.84	551.465	-0.657481	-0.0770834
chr1	170109295	170113005	28.3674	21.9012	975.895	656.67	-0.571558	-0.373224
chr1	170113296	170114805	5.2318	6.7334	452.935	489.595	0.112288	0.364028
chr1	170233195	170236705	10.5962	15.3543	309.033	433.116	0.486989	0.535096
chr1	170299195	170301005	9.2952	15.9722	515.511	588.874	0.191957	0.781005
chr1	170301896	170303205	3.3254	6.5739	230.511	256.767	0.155621	0.983222
chr1	170312795	170316705	11.0192	15.0726	278.838	318.284	0.190888	0.451909
chr1	170327495	170335105	22.2599	30.046	251.467	272.328	0.114979	0.432726
chr1	170342695	170343705	5.3229	5.0924	540.433	495.638	-0.12483	-0.0638667
chr1	170358495	170360105	6.0489	8.0087	571.164	530.4	-0.106825	0.404895
chr1	170429695	170431305	9.1448	6.294	726.027	379.738	-0.93502	-0.538974
chr1	170480995	170483005	12.8034	10.6535	806.116	579.152	-0.477045	-0.265199
chr1	170502895	170504105	4.7843	6.9977	337.523	347.952	0.0439008	0.548573
chr1	170579895	170583804	11.3582	13.1563	460.012	352.733	-0.383092	0.21202
chr1	170585695	170592005	62.2328	26.4463	1242.47	578.762	-1.10217	-1.23461
chr1	170638595	170642904	13.418	16.219	348.708	283.902	-0.296625	0.273515
chr1	170643695	170646905	35.682	21.2942	1109.18	502.9	-1.14114	-0.744736
chr1	170656095	170657305	4.9827	7.8875	385.43	231.584	-0.734933	0.66264
chr1	170664295	170665504	3.6226	6.0131	82.7476	146.324	0.822378	0.731083
chr1	170666595	170667905	6.8833	9.348	681.424	525.302	-0.375405	0.441557
chr1	170668696	170684005	42.2457	53.7818	190.071	186.934	-0.0240075	0.348314
chr1	170906395	170914505	77.4915	53.209	835.443	544.507	-0.61759	-0.542368
chr1	17090695	17100005	111.01	50.2161	1910.22	934.217	-1.03191	-1.14446
chr1	170915196	170920704	11.4294	18.0158	142.553	176.527	0.308391	0.656513
chr1	170920795	170922605	10.918	14.9209	424.626	562.072	0.404561	0.450626
chr1	170927595	170928605	2.5605	5.2389	149.262	217.863	0.545568	1.03284
chr1	170997995	170999305	10.2679	7.3673	475.177	327.378	-0.537509	-0.478933
chr1	17101296	17102905	5.225	5.2723	601.137	467.844	-0.361667	0.0130014
chr1	171018795	171020105	6.4258	6.2234	337.679	354.124	0.0686036	-0.0461731
chr1	17102896	17108105	14.4481	19.8677	411.273	448.777	0.125901	0.459545
chr1	171029295	171032905	31.9099	25.4246	1637.3	915.281	-0.839029	-0.327779
chr1	171155895	171160905	34.4164	30.0499	744.345	492.514	-0.595806	-0.195736
chr1	171177095	171185104	18.9654	22.5268	130.708	134.618	0.0425205	0.248273
chr1	171185095	171191504	29.063	19.7089	341.878	187.571	-0.866044	-0.560336
chr1	171192295	171199705	81.2185	53.9639	1466.38	806.619	-0.862296	-0.589814
chr1	17120395	17121505	4.2106	6.0488	573.245	428.123	-0.421127	0.522623
chr1	171205095	171215605	29.6009	37.4066	228.871	213.367	-0.101198	0.337652
chr1	171381096	171382605	7.5869	3.989	447.627	151.653	-1.56152	-0.927483
chr1	171506295	171507505	3.6161	7.5633	228.645	172.824	-0.403806	1.06458
chr1	171514095	171518905	38.41	58.2131	848.097	919.164	0.116093	0.599862
chr1	171524495	171583305	448.608	654.118	741.738	853.928	0.203204	0.544096
chr1	171583296	171585105	6.0941	10.1472	746.448	837.195	0.165522	0.735597
chr1	171600795	171601805	6.1796	9.178	705.137	697.161	-0.0164116	0.570666
chr1	171612095	171618405	19.3571	30.8052	343.239	425.939	0.31143	0.670311
chr1	171680395	171681405	6.2366	5.4888	1088.59	544.657	-0.999037	-0.184269
chr1	171817895	171820005	7.3506	12.2965	570.028	691.714	0.279142	0.742314
chr1	172028595	172029905	11.1155	7.454	1158.62	543.49	-1.09209	-0.576486
chr1	172034595	172036105	5.1325	7.7729	256.545	276.158	0.106283	0.598791
chr1	172045495	172046705	10.2858	9.2649	749.084	542.667	-0.465061	-0.150807
chr1	172046696	172052104	26.1494	16.5759	421.538	197.166	-1.09625	-0.657691
chr1	172052095	172057605	64.8094	30.4306	1452.32	493.474	-1.55732	-1.09068
chr1	172219695	172221205	5.2502	6.9463	208.774	206.884	-0.0131201	0.403872
chr1	172231895	172233404	5.0053	6.6675	286.623	358.537	0.322971	0.413689
chr1	172233595	172234705	6.1554	6.9071	384.523	470.561	0.291313	0.166227
chr1	172243895	172254405	59.8996	56.4316	648.423	416.136	-0.63988	-0.0860431
chr1	172255096	172258505	9.5432	15.049	241.026	295.71	0.294994	0.657123
chr1	172273595	172277504	12.2202	15.5322	171.974	151.653	-0.181414	0.345994
chr1	172278095	172299505	122.096	133.383	480.058	362.957	-0.403411	0.127561
chr1	172300896	172303405	7.8148	8.8918	127.388	105.422	-0.273045	0.186267
chr1	172312995	172363905	580.888	409.697	1256.62	735.922	-0.771918	-0.503704
chr1	172363896	172368104	17.6429	16.9337	315.343	262.639	-0.263841	-0.0591905
chr1	172368495	172371305	26.8736	19.3598	805.325	406.99	-0.984578	-0.473126
chr1	172391495	172398405	37.7385	30.9642	498.228	311.758	-0.676381	-0.285436
chr1	172405295	172407005	14.0127	8.9369	857.116	468.481	-0.871501	-0.648889
chr1	172413895	172415105	4.3994	6.0915	304.86	294.953	-0.0476626	0.469491
chr1	172443695	172444805	6.1981	5.9751	424.626	300.809	-0.497343	-0.0528632
chr1	172476396	172478405	8.7927	10.2476	372.053	361.613	-0.041062	0.220908
chr1	172525795	172617105	950.246	712.239	994.17	624.261	-0.671344	-0.415939
chr1	172620595	172624805	23.8274	29.0697	709.685	553.143	-0.359526	0.286895
chr1	172625196	172629404	10.2769	12.442	125.084	149.781	0.259958	0.275813
chr1	172629995	172631205	6.9342	6.7301	607.542	455.103	-0.416792	-0.0431015
chr1	172634295	172635605	6.0316	8.8907	493.375	378.731	-0.381511	0.559756
chr1	172639195	172640505	4.4304	6.6321	384.186	500.695	0.38213	0.582029
chr1	173312695	173313905	4.4536	7.1332	542.215	655.578	0.273903	0.679577
chr1	173313896	173317504	13.8697	19.4187	601.362	590.217	-0.02699	0.48551
chr1	173317495	173325404	42.1049	31.1339	868.714	616.722	-0.494262	-0.435502
chr1	173325395	173337605	76.1428	79.825	957.193	724.914	-0.400999	0.068133
chr1	173357895	173376705	187.521	123.597	1494.95	883.23	-0.759239	-0.60141
chr1	173378196	173387204	26.2497	31.9682	458.845	457.407	-0.00452861	0.284337
chr1	173387195	173390904	13.123	13.7932	487.203	427.663	-0.188047	0.0718596
chr1	173390895	173393005	10.9956	9.295	575.175	418.705	-0.458068	-0.2424
chr1	174501895	174503905	13.8133	7.8413	335.657	120.538	-1.4775	-0.816893
chr1	174836095	174837805	15.9684	10.1878	1755.12	788.845	-1.15376	-0.648377
chr1	174919395	174920604	6.2357	4.8117	1228.15	731.621	-0.747318	-0.374005
chr1	174920595	174922405	16.1746	8.0929	1667.22	700.027	-1.25196	-0.999001
chr1	175488795	175497205	73.5292	39.8057	1218.26	641.59	-0.9251	-0.885342
chr1	175498296	175505304	15.62	21.6825	344.485	371.076	0.107273	0.473137
chr1	175505595	175506705	4.8887	7.3512	603.913	651.546	0.109527	0.588529
chr1	175726495	175728305	5.09	9.3919	552.759	599.911	0.118098	0.883751
chr1	175920595	175922005	8.5575	10.0832	1058.73	710.959	-0.574503	0.236692
chr1	175922296	175933105	29.2464	38.5515	380.735	376.375	-0.0166154	0.398528
chr1	175933096	175935905	9.1218	10.0849	371.914	337.265	-0.141088	0.144806
chr1	175974995	175976705	6.6863	9.2753	592.904	582.48	-0.0255891	0.472186
chr1	175978295	175979605	8.9381	6.8984	1180.87	678.292	-0.799865	-0.373706
chr1	176213395	176216005	14.3877	15.2777	970.874	877.604	-0.145714	0.0865914
chr1	176268295	176278005	112.137	65.0195	1890.89	962.57	-0.974099	-0.786318
chr1	176438995	176440405	4.8877	7.4169	515.213	519.24	0.0112312	0.601661
chr1	176682195	176683405	4.8025	6.3597	463.822	384.821	-0.269385	0.405173
chr1	176834495	176835905	14.1573	6.6018	1213.49	377.447	-1.68481	-1.10061
chr1	176997195	176999105	9.5555	4.7518	464.258	175.243	-1.40557	-1.00786
chr1	177259695	177261605	15.4749	8.0726	1571.12	861.988	-0.866051	-0.938825
chr1	177262296	177265604	11.3266	11.608	516.212	359.033	-0.523848	0.0354046
chr1	177265595	177273105	20.1285	25.0519	334.114	355.926	0.0912385	0.31568
chr1	17726895	17728305	7.9798	5.3051	592.589	279.591	-1.08372	-0.588973
chr1	177286495	177287805	4.5496	6.4734	262.864	325.238	0.30718	0.508784
chr1	177302795	177304905	12.5503	16.1736	842.819	708.735	-0.249976	0.365919
chr1	177312695	177313804	5.4908	7.8476	856.329	601.619	-0.509316	0.515235
chr1	177313795	177339905	131.709	114.784	631.321	465.12	-0.440769	-0.198425
chr1	177341396	177349105	25.2181	29.4011	391.237	313.579	-0.319212	0.221411
chr1	177375695	177378905	9.8696	14.0404	255.634	324.071	0.342232	0.508521
chr1	177418395	177420105	12.2411	13.6385	1387.11	955.268	-0.538107	0.155952
chr1	177420596	177426404	12.1538	17.1207	180.406	203.092	0.170888	0.494334
chr1	177447095	177448405	9.2987	5.0782	333.635	130.523	-1.35396	-0.872712
chr1	177455895	177468305	75.2432	62.5132	820.491	510.572	-0.684372	-0.2674
chr1	177468296	177472305	12.4761	21.344	288.608	313.078	0.117413	0.774664
chr1	177478895	177484404	14.1377	18.6086	250.226	298.491	0.254457	0.396422
chr1	177484995	177486605	5.5473	8.672	321.384	339.209	0.0778782	0.644579
chr1	177486596	177496904	24.6168	34.9607	216.668	241.233	0.154941	0.506091
chr1	177497095	177500105	27.3868	23.5452	1169.78	680.777	-0.780978	-0.218048
chr1	177511495	177516904	16.1996	22.6852	351.539	392.153	0.157732	0.485793
chr1	177516995	177519305	15.2155	15.1904	819.764	609.732	-0.427034	-0.00238188
chr1	177555795	177559105	18.8853	20.2449	553.679	513.66	-0.108238	0.100295
chr1	177559096	177564205	15.1233	19.1758	283.628	330.382	0.220131	0.342514
chr1	177564596	177584204	42.847	69.0851	220.145	268.313	0.285464	0.68918
chr1	177585196	177593004	20.6875	29.0328	213.926	272.259	0.347873	0.488924
chr1	177593595	177594605	5.124	7.009	519.845	393.515	-0.401665	0.451938
chr1	177607695	177609504	9.9645	8.427	452.935	379.182	-0.256414	-0.241778
chr1	177609495	177645605	191.941	201.065	718.893	584.02	-0.299758	0.0669974
chr1	177680595	177681704	4.4022	5.5909	417.549	370.707	-0.171666	0.344856
chr1	177681895	177701705	80.0355	87.8665	574.988	421.042	-0.449569	0.134673
chr1	177884795	177886005	4.5074	8.1044	344.056	622.166	0.854655	0.84641
chr1	177937995	177939205	3.5063	7.1417	150.252	334.126	1.15301	1.02632
chr1	177945095	177950805	15.4823	25.0828	246.478	416.029	0.755222	0.696079
chr1	177958295	177959905	4.348	6.7019	216.476	249.341	0.203911	0.624218
chr1	177983695	177985205	8.1786	5.3891	911.177	384.749	-1.24381	-0.60181
chr1	178275695	178277705	12.2978	5.7225	897.781	373.738	-1.26434	-1.10368
chr1	178401395	178402705	7.4761	6.1676	822.966	497.486	-0.726178	-0.277577
chr1	178407995	178409704	11.7623	6.8646	1074.15	515.079	-1.06033	-0.776923
chr1	178409695	178411805	10.4807	7.6493	1188.95	648.142	-0.875311	-0.454335
chr1	178488795	178494505	17.3442	26.3482	243.55	214.599	-0.182571	0.603251
chr1	178503995	178505005	6.1133	8.0185	887.855	435.726	-1.0269	0.391381
chr1	178511595	178534805	173.718	125.084	765.056	444.006	-0.784985	-0.473852
chr1	178548495	178553005	30.3258	30.9162	677.556	485.81	-0.479946	0.0278173
chr1	178558796	178562804	11.8007	15.1727	160.875	180.833	0.168719	0.362605
chr1	178562795	178564304	6.6316	8.3136	341.47	354.793	0.0552175	0.326116
chr1	178565195	178575805	59.9781	63.3728	560.612	447.242	-0.325947	0.0794279
chr1	178575796	178584104	24.4755	38.2104	184.342	243.215	0.399851	0.642627
chr1	178584095	178586105	8.7591	13.0554	303.304	361.613	0.253681	0.575792
chr1	178600595	178601705	6.2401	6.9327	346.778	275.846	-0.330149	0.151848
chr1	178610995	178612305	8.3198	9.553	618.741	472.879	-0.387865	0.199405
chr1	178612796	178625804	30.8949	42.9705	176.333	152.868	-0.206021	0.475978
chr1	178625795	178627005	4.4487	8.7404	246.065	264.996	0.106932	0.974315
chr1	178635395	178653805	50.5453	75.7368	227.538	214.955	-0.0820724	0.583418
chr1	178671995	178684705	30.4165	48.8888	174.495	212.033	0.281106	0.68465
chr1	178715295	178721005	14.5262	23.0334	152.768	221.83	0.538116	0.66507
chr1	178736095	178737105	4.1401	6.0694	599.624	364.92	-0.716476	0.551888
chr1	178753495	178760905	31.4924	41.6784	409.151	398.017	-0.0398026	0.404296
chr1	178797395	178801005	19.2149	23.3096	690.113	512.898	-0.428162	0.278699
chr1	178800996	178805505	18.1165	26.5641	508.936	525.209	0.0454077	0.552174
chr1	178819395	178821105	5.7344	9.699	289.375	267.941	-0.111025	0.758193
chr1	178833195	178870805	351.646	295.622	1204.65	827.846	-0.541176	-0.250371
chr1	178870796	178891805	66.1147	96.8711	308.307	327.885	0.0888222	0.551095
chr1	178909895	178922005	154.846	109.094	1116.79	662.472	-0.753426	-0.505262
chr1	178922496	178927704	12.6835	17.3926	220.592	248.692	0.172982	0.455521
chr1	178927895	178929805	11.1722	15.0056	566.168	572.162	0.0151932	0.425588
chr1	178930496	178935805	16.3423	24.5461	215.983	283.474	0.392299	0.586883
chr1	179667195	179669905	15.6262	8.9326	715.798	315.074	-1.18386	-0.806815
chr1	179699195	179700205	3.7559	4.8225	419.479	250.542	-0.743546	0.360623
chr1	179918195	179919505	7.7908	4.242	758.261	274.954	-1.4635	-0.877027
chr1	180198195	180199905	10.4189	10.2154	1140.2	843.764	-0.434375	-0.0284573
chr1	180220095	180221705	6.2139	9.6703	231.463	354.187	0.613731	0.638062
chr1	180261095	180262305	8.2861	10.1231	531.327	495.428	-0.100924	0.288886
chr1	180262296	180268205	28.2099	23.6745	524.649	333.262	-0.654697	-0.252868
chr1	180284195	180285404	10.0293	7.3106	718.598	384.821	-0.900998	-0.456159
chr1	180285395	180291305	26.9005	23.5398	251.945	193.467	-0.381023	-0.192531
chr1	180302495	180305304	8.6185	9.5128	104.448	103.297	-0.0159906	0.142433
chr1	180317095	180327304	43.0852	45.5064	252.852	245.902	-0.0402087	0.0788771
chr1	180327295	180357705	274.766	177.594	778.528	433.529	-0.84462	-0.629622
chr1	180357696	180370005	51.9983	51.396	233.544	204.378	-0.192456	-0.0168084
chr1	18036595	18044105	18.3878	29.8905	314.745	363.612	0.208218	0.700938
chr1	180369996	180375105	18.3848	23.6629	186.182	202.78	0.1232	0.364113
chr1	180375096	180376205	7.9185	5.1421	401.036	324.525	-0.305403	-0.622869
chr1	180376796	180383805	19.0042	19.4108	99.6775	105.057	0.0758377	0.0305413
chr1	180399995	180494205	516.332	546.587	414.96	344.829	-0.267091	0.0821519
chr1	180502895	180507804	14.9247	18.8988	190.232	178.838	-0.0891099	0.340593
chr1	180507995	180517405	35.4857	44.5862	253.286	280.326	0.146341	0.329359
chr1	180517396	180520605	12.4608	15.1275	256.491	236.926	-0.114475	0.279777
chr1	180520696	180525805	15.5006	21.5434	149.708	207.965	0.474188	0.474922
chr1	180538195	180542405	15.8214	19.4091	269.259	221.536	-0.281454	0.294856
chr1	18056995	18059705	47.599	19.5237	2347.58	886.915	-1.4043	-1.2857
chr1	18059696	18062805	21.6871	16.427	1226.11	864.047	-0.504904	-0.400768
chr1	180695295	180700605	78.8697	40.5207	2194.43	939.735	-1.22352	-0.960812
chr1	180700596	180703004	8.3266	7.1918	353.289	197.71	-0.83746	-0.211375
chr1	180702995	180704605	8.7309	8.8759	424.626	362.117	-0.229738	0.023763
chr1	180704596	180709405	19.2998	34.3654	355.299	442.006	0.31503	0.832371
chr1	180709796	180714905	13.7216	16.2602	230.278	229.856	-0.00264849	0.244896
chr1	180762895	180765604	17.768	11.3079	525.728	205.413	-1.35579	-0.65195
chr1	180765595	180771005	37.2003	25.3602	597.05	304.736	-0.970294	-0.552748
chr1	180780095	180781505	8.7895	9.3557	386.882	369.459	-0.0664782	0.0900645
chr1	180824495	180826504	6.7489	9.3004	272.3	268.892	-0.0181703	0.46264
chr1	180826495	180829404	10.285	13.2903	407.641	279.091	-0.546563	0.369832
chr1	180829695	180831005	10.2839	6.6353	800.724	301.701	-1.40818	-0.632154
chr1	180831996	180841805	27.5741	32.4422	173.854	170.508	-0.0280353	0.234558
chr1	180893295	180894805	16.9429	9.9068	1381.8	629.079	-1.13524	-0.77419
chr1	180911395	180914904	16.5004	11.6978	198.945	151.029	-0.397548	-0.496264
chr1	180914895	180922105	29.4007	26.267	387.011	257.294	-0.588954	-0.162599
chr1	180922096	180934304	50.1157	35.3966	354.2	230.272	-0.621224	-0.501652
chr1	180934895	180937605	39.942	19.8931	1125.26	391.569	-1.52292	-1.00564
chr1	180938096	180940304	10.882	5.0529	382.779	328.866	-0.219011	-1.10676
chr1	180940495	180944205	48.4647	25.1493	1316.34	552.612	-1.2522	-0.946416
chr1	181015895	181020205	19.883	8.7433	380.877	119.144	-1.67662	-1.18529
chr1	181075495	181079505	21.8129	29.9839	669.736	662.688	-0.0152617	0.459006
chr1	181297995	181299305	4.8204	8.582	333.635	329.517	-0.0179152	0.832161
chr1	181317095	181328605	30.1939	37.0509	168.386	217.053	0.366272	0.295251
chr1	181342195	181347604	24.9893	22.4614	339.186	275.596	-0.299521	-0.153863
chr1	181347595	181361505	144.335	85.4009	1279.34	618.059	-1.04958	-0.757096
chr1	181361496	181370404	28.9019	36.4271	218.918	270.437	0.304901	0.333848
chr1	181370395	181384405	88.7223	94.0839	547.898	473.243	-0.211326	0.0846511
chr1	181392695	181400004	18.291	25.8346	96.019	138.648	0.530037	0.498171
chr1	181399995	181406205	15.7224	23.2968	169.85	229.426	0.433763	0.56731
chr1	181418695	181420604	5.3175	9.037	134.465	142.292	0.0816203	0.765096
chr1	181421695	181426304	13.8291	21.6947	259.594	295.737	0.188057	0.649635
chr1	181426295	181430405	20.9935	24.1497	533.142	425.092	-0.326745	0.202063
chr1	181452495	181455204	7.127	12.5877	219.39	236.974	0.111232	0.820648
chr1	181455395	181456505	3.9696	5.1336	231.185	312.043	0.432695	0.370977
chr1	181456496	181464804	21.6272	35.4712	208.269	234.835	0.173197	0.713801
chr1	181464795	181467505	12.1329	14.2621	417.549	377.661	-0.144853	0.233262
chr1	181475795	181478305	7.1471	13.782	238.444	265.573	0.155456	0.947355
chr1	181510695	181512205	11.0259	7.1605	514.859	277.094	-0.893802	-0.622764
chr1	181521095	181539604	43.1706	62.9101	100.449	151.633	0.594116	0.543243
chr1	181539795	181544004	13.4586	17.8655	228.442	196.456	-0.21762	0.408648
chr1	181543995	181553505	53.2794	55.6163	580.617	494.588	-0.23136	0.0619299
chr1	181554296	181560404	14.1062	19.3654	176.699	183.36	0.0533867	0.457152
chr1	181560895	181562104	4.3778	5.9057	498.664	410.169	-0.28185	0.431902
chr1	181562795	181565605	19.7072	24.7073	737.971	689.507	-0.0979979	0.326215
chr1	181576295	181577305	5.4	5.4571	313.966	277.775	-0.176692	0.0151751
chr1	181585295	181586905	5.7681	8.6174	311.392	354.187	0.185778	0.579156
chr1	181655495	181656905	7.0495	7.7731	586.928	556.185	-0.0776168	0.140969
chr1	181762995	181764204	3.7094	5.037	187.271	246.562	0.396823	0.441379
chr1	181764595	181765905	6.3443	9.8864	493.375	570.236	0.208875	0.639984
chr1	181804395	181805805	3.6257	9.0607	107.572	201.705	0.906942	1.32136
chr1	182256295	182259605	24.7529	12.3265	1028.26	380.619	-1.43379	-1.00583
chr1	182259596	182265705	24.1275	15.5923	389.926	233.126	-0.742087	-0.629845
chr1	182348995	182350805	7.264	9.7747	356.09	376.817	0.0816204	0.428288
chr1	182360895	182366404	18.9681	19.1086	414.01	292.072	-0.503342	0.0106469
chr1	182366795	182375705	54.7721	60.9618	756.149	677.508	-0.158433	0.154464
chr1	182376996	182388905	36.8767	50.7745	231.185	252.505	0.127263	0.461395
chr1	182402495	182404205	5.5279	8.9845	555.159	475.97	-0.222033	0.700707
chr1	182516195	182527505	64.8799	42.6786	626.013	334.116	-0.905844	-0.604259
chr1	182545895	182550004	13.5761	16.2317	381.49	300.275	-0.345361	0.257745
chr1	182549995	182551905	8.0915	11.3289	379.333	331.764	-0.193306	0.485529
chr1	182561095	182562504	9.1418	5.0999	639.77	308.548	-1.05206	-0.842009
chr1	182562495	182567204	18.8701	15.591	333.803	217.182	-0.620094	-0.275389
chr1	182568396	182571805	10.2756	13.5766	231.32	289.719	0.324761	0.4019
chr1	182580295	182592505	67.4333	73.5301	423.015	389.064	-0.1207	0.124874
chr1	182593996	182596505	5.0383	8.8589	234.089	275.366	0.234294	0.814191
chr1	182603895	182612905	38.9785	64.8179	256.02	407.535	0.670668	0.733714
chr1	182622195	182624305	8.6237	12.8146	261.209	394.876	0.596194	0.57141
chr1	182633095	182640105	18.9223	27.3804	162.275	216.022	0.412735	0.533056
chr1	182648495	182651704	11.7699	15.1699	315.682	286.853	-0.138161	0.36611
chr1	182662995	182669005	26.0039	24.4498	355.943	358	0.00831271	-0.0889053
chr1	182669096	182676105	21.7415	20.9094	175.432	179.948	0.0366626	-0.0562998
chr1	182676196	182684005	18.488	23.4795	169.85	175.186	0.0446262	0.344813
chr1	182727095	182729105	11.3126	11.7592	563.472	439.357	-0.358952	0.0558594
chr1	182729696	182734405	13.2348	14.5641	267.75	266.797	-0.00514748	0.13808
chr1	182745495	182751405	87.7474	46.5433	1330.97	608.109	-1.13007	-0.914783
chr1	182752096	182754404	4.6728	5.5811	252.417	167.255	-0.593758	0.256262
chr1	182754595	182759805	27.7026	26.8771	454.537	356.647	-0.349899	-0.0436439
chr1	182759996	182764605	33.3319	16.1135	575.805	255.902	-1.16999	-1.04863
chr1	182764596	182767105	21.9952	7.545	793.724	234.464	-1.75927	-1.5436
chr1	182767096	182768305	6.2677	2.9404	339.701	164.759	-1.04391	-1.09192
chr1	182800495	182802805	9.7979	12.4322	182.825	193.467	0.0816204	0.343537
chr1	182868695	182869705	5.3999	3.97	185.291	144.334	-0.360384	-0.443794
chr1	182908295	182909805	8.8544	11.4529	345.009	283.647	-0.282536	0.371246
chr1	182920795	182930905	44.9454	56.2539	423.238	425.26	0.00687284	0.32378
chr1	182934895	182940304	17.7634	19.2905	244.996	236.381	-0.0516461	0.118983
chr1	182940995	182947204	20.6747	25.2541	326.221	375.165	0.201676	0.288651
chr1	182947195	182958605	72.7721	49.6782	661.186	337.072	-0.972001	-0.550773
chr1	182959296	182969904	41.4079	24.8956	395.259	193.455	-1.0308	-0.734015
chr1	182969895	182971604	5.8569	7.516	273.648	239.649	-0.191398	0.359828
chr1	182972495	182976205	24.1683	20.0424	602.671	438.305	-0.459434	-0.270061
chr1	182976596	182980604	16.1248	13.0026	315.535	218.461	-0.530428	-0.310481
chr1	182980895	182989205	58.1199	45.913	688.164	367.676	-0.904318	-0.34013
chr1	183058995	183071905	45.5503	53.5882	306.166	263.729	-0.215259	0.234455
chr1	183085395	183086504	5.9696	3.6946	382.164	161.014	-1.247	-0.692216
chr1	183086795	183090205	31.7451	13.4963	596.094	171.606	-1.79644	-1.23397
chr1	183240695	183241905	6.7959	9.1598	354.944	494.276	0.477726	0.430651
chr1	183251895	183253105	6.856	5.4011	725.131	487.363	-0.573244	-0.344114
chr1	183418395	183420005	8.2468	7.1927	354.688	244.935	-0.534148	-0.197301
chr1	183425995	183430704	22.8388	17.7357	563.219	358.225	-0.65283	-0.364831
chr1	183430695	183438705	44.6048	42.9188	617.193	434.549	-0.506204	-0.0555892
chr1	183617495	183619205	9.1405	10.4811	478.098	395.254	-0.274523	0.197445
chr1	184031995	184033105	6.8849	4.1945	901.151	566.67	-0.66926	-0.714937
chr1	184033096	184037105	18.739	14.0353	530.265	289.698	-0.872165	-0.416984
chr1	184090695	184092405	4.3354	8.8074	155.696	212.189	0.446617	1.02255
chr1	184233395	184238505	31.9155	29.8758	744.185	519.336	-0.518993	-0.0952799
chr1	184261295	184272705	29.0273	38.2337	168.127	206.307	0.295235	0.397434
chr1	184302095	184303404	4.7208	7.9135	317.459	489.997	0.626204	0.745285
chr1	184303395	184307404	11.8118	17.0881	246.49	291.524	0.242085	0.532763
chr1	184337895	184345205	14.4147	26.7433	154.166	234.994	0.608137	0.891637
chr1	184444095	184450904	20.5662	29.3923	276.93	281.544	0.0238395	0.515163
chr1	184451796	184465704	28.4229	43.3428	147.204	194.822	0.404341	0.608739
chr1	184465895	184467105	5.5008	7.3705	566.168	553.036	-0.0338567	0.422121
chr1	184467496	184479104	27.8656	38.1809	282.358	372.787	0.400826	0.454366
chr1	184479095	184480204	3.3968	5.3563	226.467	313.291	0.468202	0.65706
chr1	184480695	184483604	10.2738	14.2015	431.231	420.384	-0.0367534	0.467073
chr1	184483595	184486905	22.5728	22.3537	825.94	557.713	-0.566514	-0.0140717
chr1	184487396	184488505	4.5345	5.8037	271.289	218.43	-0.312659	0.356029
chr1	184505195	184510505	15.4056	21.3737	255.824	260.729	0.0274	0.472382
chr1	184547895	184549605	5.6464	8.4862	246.912	386.101	0.644981	0.587787
chr1	184561095	184562305	4.485	6.3255	322.28	306.474	-0.0725505	0.496072
chr1	184564995	184566405	5.6915	8.0131	398.205	372.455	-0.0964469	0.493552
chr1	184573495	184580105	13.1728	23.0383	159.71	196.28	0.297455	0.806472
chr1	184584295	184585505	4.3928	7.7194	224.29	210.845	-0.0891803	0.813348
chr1	184594795	184595905	6.7372	8.165	445.857	416.889	-0.0969177	0.277304
chr1	184647495	184651004	8.9637	13.5385	268.144	307.882	0.199374	0.594902
chr1	184650995	184656505	19.5336	27.558	353.35	420.188	0.249939	0.496513
chr1	184664395	184667705	18.6216	15.4516	574.494	367.844	-0.6432	-0.269221
chr1	184668196	184676205	23.6763	23.9863	287.627	245.196	-0.230263	0.018767
chr1	184709395	184712604	10.6593	9.3181	277.079	193.353	-0.51906	-0.194005
chr1	184712695	184740405	535.303	193.222	2094.31	840.442	-1.31726	-1.4701
chr1	184740396	184741505	5.9564	4.3405	523.706	335.758	-0.641333	-0.456579
chr1	184741496	184746105	16.7667	18.5887	282.482	213.517	-0.403806	0.148827
chr1	184746096	184750304	11.3963	14.6104	152.075	158.837	0.0627614	0.35843
chr1	184750995	184756705	29.7316	32.5424	536.884	530.43	-0.0174468	0.130324
chr1	184756696	184769004	38.9098	50.5785	254.776	312.607	0.295121	0.378391
chr1	184768995	184774305	29.0926	24.2549	472.331	330.35	-0.515805	-0.262376
chr1	184788695	184792604	16.4358	11.3036	209.482	241.896	0.207557	-0.540059
chr1	184793895	184794905	5.8378	4.828	823.517	486.106	-0.760527	-0.273999
chr1	184795096	184803204	19.8595	24.7607	161.22	177.91	0.14212	0.318223
chr1	184803895	184812605	98.6739	48.5054	1083.76	412.237	-1.3945	-1.02452
chr1	184845795	184846904	7.002	3.6615	467.089	203.452	-1.19901	-0.935332
chr1	184846895	184848004	6.1353	2.7446	573.245	332.014	-0.78791	-1.16054
chr1	184848895	184851805	15.0244	10.7595	496.341	377.946	-0.393149	-0.481696
chr1	184858295	184867204	31.7904	43.2363	175.198	213.021	0.282015	0.443652
chr1	184867195	184883805	125.164	82.7487	653.975	402.973	-0.698554	-0.597008
chr1	184885496	184886905	4.41	4.2685	430.288	274.598	-0.647982	-0.0470495
chr1	184897695	184899705	11.9672	10.973	742.759	460.754	-0.688898	-0.125128
chr1	184998295	185002705	40.6709	18.393	1344.34	575.158	-1.22486	-1.14484
chr1	185002696	185005305	10.3804	11.0488	521.084	445.459	-0.226225	0.0900277
chr1	185027595	185029904	6.4873	9.1912	132.106	253.379	0.939602	0.502635
chr1	185029895	185032805	28.0001	22.4388	784.143	679.006	-0.207693	-0.319436
chr1	185091195	185092605	8.4133	8.2807	507.664	377.447	-0.427599	-0.0229191
chr1	185111095	185112505	6.8907	8.9759	288.746	480.297	0.734126	0.381406
chr1	185129095	185130105	5.8692	7.84	671.681	758.435	0.175248	0.41769
chr1	185142795	185144105	6.1147	8.6788	416.538	341.286	-0.287467	0.505214
chr1	185435795	185437305	5.2864	8.7398	460.012	577.592	0.328379	0.725315
chr1	185444695	185452804	19.7551	28.9294	152.589	219.008	0.521334	0.550311
chr1	185453095	185457705	57.6858	30.8477	1507.57	568.848	-1.40611	-0.903053
chr1	185469495	185470505	4.0853	6.5229	313.966	306.37	-0.0353356	0.675071
chr1	185483295	185485005	9.3715	7.874	533.142	285.415	-0.901456	-0.251183
chr1	185509295	185510805	4.8002	8.4733	281.315	265.861	-0.0815155	0.819829
chr1	185540195	185541205	4.1097	5.4286	365.436	396.238	0.116749	0.401547
chr1	185557495	185558705	3.3349	6.6977	91.4579	177.432	0.95609	1.00602
chr1	185643195	185647005	9.2053	16.0604	310.667	383.669	0.304494	0.802971
chr1	185666795	185668005	3.1244	6.1157	172.028	290.344	0.75512	0.968938
chr1	185679295	185680405	2.73	5.8716	150.978	254.627	0.754046	1.10485
chr1	185728895	185730605	7.1031	8.8511	493.824	388.598	-0.345722	0.317408
chr1	185766495	185768405	6.3392	11.0797	325.547	484.54	0.573752	0.805546
chr1	185949495	185951605	8.1722	7.8507	859.546	617.505	-0.477125	-0.0579032
chr1	185958895	185960304	5.7143	5.702	1164.42	716.95	-0.699666	-0.00310874
chr1	186016695	186018005	3.8989	7.9373	325.547	500.695	0.621068	1.02558
chr1	186311895	186313205	7.2588	8.1336	675.358	640.847	-0.0756716	0.164163
chr1	186407295	186408604	4.2902	6.7239	355.877	386.22	0.118044	0.648253
chr1	186409295	186415705	20.7248	23.9182	344.056	338.504	-0.0234697	0.206751
chr1	186432495	186439105	15.6248	21.3304	207.454	239.873	0.209476	0.449073
chr1	186446595	186449905	9.5723	14.7781	376.335	331.72	-0.182052	0.626523
chr1	186460095	186462205	6.6128	12.334	455.508	483.383	0.0856902	0.899308
chr1	186491795	186493005	4.3764	6.91	503.019	554.188	0.139765	0.658941
chr1	186546595	186547905	6.1395	5.4888	471.133	324.168	-0.539392	-0.16163
chr1	186569295	186574405	27.9738	28.7144	777.393	583.568	-0.413741	0.0376982
chr1	186575196	186582004	17.2089	19.049	250.673	230.098	-0.12356	0.14656
chr1	186582395	186583505	6.7232	6.5661	780.84	705.217	-0.14696	-0.0341113
chr1	186584196	186589305	13.52	21.2933	303.771	341.039	0.166953	0.655304
chr1	186652195	186660804	21.5438	27.3756	289.592	244.125	-0.246399	0.345618
chr1	186662095	186663205	5.3343	5.1874	844.534	592.882	-0.510412	-0.0402873
chr1	186701595	186706905	67.5671	29.6015	1689.59	658.48	-1.35946	-1.19065
chr1	186800595	186801605	5.9467	6.5794	723.151	589.591	-0.294583	0.145867
chr1	186805795	186809305	28.0104	25.4132	1040.33	860.407	-0.273956	-0.140385
chr1	186810396	186813005	8.9704	9.8977	219.128	214.131	-0.0332817	0.141921
chr1	186833495	186838704	26.4133	19.2053	452.935	285.714	-0.664733	-0.45976
chr1	186838695	186844605	27.1513	25.6354	579.379	445.597	-0.378766	-0.0828839
chr1	186845496	186852105	20.5182	22.0096	215.482	222.659	0.0472689	0.101229
chr1	186857995	186859205	5.1665	5.2857	320.103	369.843	0.208378	0.0329073
chr1	186891195	186896505	18.1999	26.658	418.335	452.393	0.112917	0.550638
chr1	186896496	186899105	9.4359	9.471	450.838	346.714	-0.37886	0.00535663
chr1	186909895	186916004	23.5193	21.1166	397.231	356.333	-0.156752	-0.155468
chr1	186996195	186998005	11.1399	12.2371	519.981	527.386	0.0203997	0.135525
chr1	186997996	187004404	14.9202	22.8377	168.979	211.536	0.324058	0.61415
chr1	187004695	187005905	5.925	7.4824	361.477	368.691	0.0285092	0.336686
chr1	187006196	187012205	13.2206	22.6147	167.994	193.978	0.207483	0.774473
chr1	187417695	187419105	8.3103	7.7647	509.551	527.228	0.049199	-0.0979704
chr1	187419296	187421505	7.3597	8.8752	246.16	227.927	-0.111025	0.270133
chr1	187438695	187440505	9.3453	7.2806	500.612	301.138	-0.733268	-0.360184
chr1	187440496	187448604	26.4592	26.9343	288.608	261.203	-0.143939	0.0256751
chr1	187512395	187513505	4.2428	7.0013	285.443	500.517	0.810216	0.722606
chr1	187575395	187581004	19.3775	19.9316	377.445	372.349	-0.0196111	0.0406751
chr1	187581095	187591905	41.1614	50.0782	413.718	428.043	0.0491064	0.282891
chr1	187592396	187597704	13.132	15.1414	178.238	225.78	0.341115	0.205412
chr1	187597895	187599605	11.8279	10.323	841.389	653.21	-0.365226	-0.196332
chr1	187599596	187604604	35.6783	18.3591	1136.22	537.742	-1.07926	-0.958552
chr1	187604595	187620505	213.806	101.524	1345.18	663.903	-1.01876	-1.07448
chr1	187621696	187634205	27.472	39.232	144.238	203.868	0.499184	0.514069
chr1	187644495	187648004	10.5098	11.9765	253.989	267.941	0.077147	0.188471
chr1	187649095	187650905	13.3314	9.0692	929.708	567.59	-0.711929	-0.555781
chr1	187650896	187654405	25.4457	15.6116	918.451	492.196	-0.89997	-0.704803
chr1	187654796	187660604	12.8622	15.5524	234.144	202.331	-0.210681	0.274
chr1	187661095	187662805	11.399	9.7165	743.882	414.393	-0.844074	-0.230399
chr1	187663096	187673304	21.9695	31.1361	167.102	191.225	0.19454	0.503086
chr1	187673295	187675305	5.9333	8.5074	322.177	294.569	-0.129248	0.519884
chr1	187687395	187688405	3.8746	5.8882	298.525	300.923	0.0115421	0.603779
chr1	187699395	187705205	17.8534	27.143	348.337	399.838	0.198931	0.604381
chr1	187800195	187802205	7.6917	10.167	358.573	342.356	-0.0667714	0.40252
chr1	187807795	187809505	6.0922	8.4584	262.639	214.686	-0.290857	0.473421
chr1	187876695	187878705	7.8244	10.8225	614.697	637.638	0.0528615	0.467982
chr1	187878696	187882205	9.4258	10.9836	264.998	245.058	-0.11286	0.220664
chr1	187882196	187888805	16.9989	24.9208	182.526	245.685	0.428709	0.551909
chr1	187958595	187960805	9.6741	12.6103	475.089	428.503	-0.148893	0.382403
chr1	187975295	187977105	12.2832	11.1654	753.898	444.612	-0.761822	-0.137652
chr1	187977396	187986105	24.5903	31.977	392.136	387.557	-0.0169434	0.378945
chr1	187986896	187991104	11.9134	13.1093	248.192	230.941	-0.103935	0.138005
chr1	187991495	187998905	44.313	27.6337	780.935	494.076	-0.660468	-0.681301
chr1	187998896	188009605	48.8475	41.7036	588.71	393.313	-0.58188	-0.228113
chr1	188009596	188019305	24.8691	33.0675	213.18	239.19	0.16609	0.41106
chr1	188019496	188031704	31.2252	43.3545	231.761	235.874	0.0253807	0.473471
chr1	188031695	188032705	4.8038	4.3774	859.546	724.394	-0.246801	-0.134102
chr1	188032696	188036005	10.03	13.4763	298.071	327.315	0.135023	0.426103
chr1	188072095	188074305	5.7014	11.8442	318.777	344.495	0.111936	1.05479
chr1	188078395	188080105	4.0749	6.7344	143.115	262.948	0.877607	0.724785
chr1	188182795	188184805	7.6667	12.498	502.811	493.563	-0.0267831	0.70502
chr1	188333195	188334205	3.8765	4.7836	566.168	396.238	-0.514864	0.303342
chr1	188724295	188725305	3.3462	6.2832	288.231	333.602	0.210903	0.908976
chr1	188878695	188880405	5.4481	9.1829	434.062	451.838	0.0579044	0.753197
chr1	188896295	188897405	6.1674	7.0529	415.19	501.765	0.273241	0.193554
chr1	188906695	188910104	11.7145	14.2865	398.744	380.443	-0.0677838	0.286357
chr1	188910095	188912105	12.1203	13.1289	614.697	556.328	-0.143939	0.115321
chr1	188944195	188945405	10.3911	7.6749	1136.69	532.297	-1.09454	-0.437129
chr1	189063895	189065705	7.2781	12.3648	344.171	377.605	0.133753	0.764605
chr1	189065996	189071605	15.6804	18.3346	296.493	228.087	-0.378416	0.225606
chr1	189075995	189077205	5.7445	5.5052	644.561	485.059	-0.410157	-0.0613863
chr1	189093495	189094705	4.5478	5.9988	437.692	487.363	0.155083	0.399505
chr1	189208795	189210505	8.8347	5.74	498.543	189.722	-1.39383	-0.62213
chr1	189246795	189252205	32.0911	27.9028	913.075	637.521	-0.518261	-0.201763
chr1	189289595	189291705	6.6157	9.8926	304.959	281.86	-0.113636	0.580456
chr1	189339095	189347505	128.096	66.5836	1858.36	933.926	-0.992652	-0.943984
chr1	189425895	189435305	21.8815	33.6314	249.412	225.144	-0.147683	0.620097
chr1	189442495	189443505	5.3645	6.0648	725.725	669.928	-0.115416	0.177016
chr1	189501195	189502405	4.5551	7.7189	581.411	707.426	0.283019	0.760913
chr1	189586695	189587705	4.9803	5.3253	311.392	305.008	-0.0298879	0.0966302
chr1	189596995	189598005	4.987	6.2861	275.364	217.863	-0.337919	0.333993
chr1	189615995	189618605	8.5091	15.0966	423.578	478.743	0.176626	0.827145
chr1	189705595	189707705	9.3985	10.7953	393.744	266.882	-0.561058	0.199901
chr1	189716995	189719405	30.8861	18.3921	2022.35	877.115	-1.2052	-0.747871
chr1	189719996	189735005	127.254	42.6181	813.82	229.234	-1.82789	-1.57817
chr1	189749395	189756404	27.0252	10.7875	189.387	37.1287	-2.35073	-1.32494
chr1	189757095	189787805	168.845	61.3908	433.358	109.807	-1.98059	-1.45961
chr1	189839095	189843005	21.0295	7.9783	368.717	95.1107	-1.95484	-1.39826
chr1	189849595	189858105	51.7079	18.9643	293.617	68.7945	-2.09357	-1.4471
chr1	189919995	189926005	50.3458	16.7116	639.956	219.515	-1.54366	-1.59102
chr1	189945395	189947005	7.2714	7.1992	248.115	193.834	-0.356188	-0.0143966
chr1	189947096	189963104	36.7403	52.0909	142.597	174.434	0.290737	0.503668
chr1	189963395	189964805	4.8458	8.6957	266.099	328.519	0.304013	0.843567
chr1	189964796	189968604	10.2545	14.2725	162.592	211.997	0.38279	0.476981
chr1	189968695	189978305	33.1263	45.7168	200.202	273.002	0.447458	0.464747
chr1	189978496	189995705	43.5676	60.9121	184.577	237.311	0.362556	0.483473
chr1	190005895	190007004	4.2949	3.4709	334.983	143.54	-1.22264	-0.307315
chr1	190008495	190010605	12.2701	13.7397	540.433	410.535	-0.396611	0.163203
chr1	190010596	190015704	14.9478	20.105	194.348	186.938	-0.0560853	0.427621
chr1	190015695	190020605	41.167	29.7054	790.371	478.399	-0.724314	-0.470763
chr1	190037895	190044105	14.2355	23.2207	124.467	173.555	0.479631	0.705918
chr1	190066195	190067304	4.6928	6.0901	219.39	280.839	0.356243	0.376017
chr1	190067295	190075104	23.0146	36.9575	223.601	296.717	0.408165	0.683318
chr1	190075095	190078805	24.5931	20.3882	541.585	374.452	-0.532407	-0.270519
chr1	190078796	190085304	18.9669	25.4588	181.86	216.274	0.250032	0.424681
chr1	190085995	190092005	19.9206	27.877	268.234	318.959	0.249881	0.484814
chr1	190091996	190093505	6.6813	10.9798	348.547	451.214	0.372458	0.716651
chr1	190142495	190148204	16.8217	21.9293	204.016	215.374	0.0781649	0.382536
chr1	190148795	190150305	8.4534	10.2944	536.091	468.065	-0.195769	0.284256
chr1	190150896	190153404	6.0408	7.2273	142.631	115.792	-0.300751	0.258717
chr1	190153395	190157104	12.786	15.5698	224.977	200.233	-0.1681	0.284185
chr1	190157195	190181905	310.759	149.383	1204.93	555.819	-1.11627	-1.05678
chr1	190253995	190258904	17.0813	25.6185	309.694	352.284	0.185896	0.584768
chr1	190258895	190261405	14.1184	17.5883	448.579	457.407	0.0281152	0.317039
chr1	190262196	190268904	15.6404	24.9484	149.868	188.547	0.331234	0.67367
chr1	190268995	190270805	8.4083	10.4871	390.358	436.729	0.16194	0.31873
chr1	190270796	190277404	14.6148	23.1466	166.893	206.787	0.309221	0.66337
chr1	190277795	190287105	29.2667	46.4467	312.597	390.545	0.321185	0.666316
chr1	190288096	190290605	7.7503	12.6821	215.579	299.561	0.474632	0.71047
chr1	190321495	190327304	17.3763	20.9245	245.18	307.177	0.325232	0.268072
chr1	190327295	190330204	10.0763	16.1532	317.998	398.417	0.325261	0.680854
chr1	190330195	190331605	7.4606	10.1183	652.981	534.218	-0.289613	0.439603
chr1	190340195	190363804	61.9233	97.4001	193.739	232.95	0.265903	0.653441
chr1	190364195	190376305	44.9518	56.568	275.659	303.981	0.141097	0.331607
chr1	190376796	190383804	17.3732	24.6515	174.635	219.186	0.327813	0.504812
chr1	190383895	190386004	8.414	9.7372	355.142	345.176	-0.0410621	0.210715
chr1	190385995	190391304	17.2628	24.9039	323.45	311.211	-0.0556492	0.528705
chr1	190391295	190406105	53.4102	73.1334	308.163	382.996	0.313638	0.453415
chr1	190406896	190408105	4.0044	4.626	317.925	313.387	-0.0207414	0.208179
chr1	190408096	190417604	26.5669	30.6392	209.069	224.827	0.104833	0.205749
chr1	190417895	190420905	16.0677	16.9573	370.749	409.723	0.144205	0.077743
chr1	190420896	190422705	7.0459	10.5377	327.782	371.298	0.179844	0.580704
chr1	190423096	190426905	12.2025	17.1037	225.741	246.178	0.12503	0.487132
chr1	190437095	190447105	47.6564	59.3158	390.152	416.123	0.0929763	0.315746
chr1	190448296	190452104	10.584	9.2545	248.243	132.882	-0.901604	-0.193658
chr1	190452295	190471605	71.0478	99.6696	270.973	298.403	0.139115	0.488364
chr1	190482795	190485405	18.7541	16.9949	515.842	282.364	-0.869372	-0.142104
chr1	190485396	190488005	7.7589	13.4252	240.097	192.496	-0.318792	0.79102
chr1	190494895	190505304	22.4686	41.2924	87.6212	181.734	1.05247	0.877966
chr1	190505495	190507505	6.4788	11.3508	114.582	198.994	0.796351	0.808995
chr1	190507896	190516104	18.099	25.9627	122.783	160.067	0.382558	0.52053
chr1	190516395	190526405	26.9315	46.8113	245.526	330.555	0.429014	0.797562
chr1	190526396	190530205	10.8945	15.2857	201.062	283.431	0.495355	0.488583
chr1	190530196	190538305	19.539	30.1157	142.232	205.126	0.528262	0.624159
chr1	190549095	190560904	26.0978	44.1628	98.0089	171.807	0.809805	0.758903
chr1	190561295	190564005	9.6901	17.9109	422.604	519.953	0.299074	0.886254
chr1	190573495	190574605	3.053	5.4588	113.234	179.737	0.666583	0.838356
chr1	190582795	190584004	4.8414	6.137	198.159	283.431	0.51634	0.342109
chr1	190584495	190592505	23.6969	35.681	223.322	283.659	0.345031	0.590458
chr1	190606595	190610605	12.0133	20.8191	363.867	481.125	0.403001	0.793275
chr1	190654095	190669105	102.558	94.2758	540.672	379.709	-0.50986	-0.121479
chr1	190679595	190693605	89.2995	79.3409	614.955	404.408	-0.60467	-0.170587
chr1	190728095	190746304	44.7403	61.8099	142.625	146.016	0.0338973	0.466263
chr1	190746495	190748305	13.7009	9.6481	517.001	364.203	-0.505422	-0.505954
chr1	190762795	190764705	12.2602	11.4318	482.658	316.037	-0.610908	-0.10093
chr1	19095895	19098704	22.3837	12.0202	1153.81	652.321	-0.822755	-0.896988
chr1	190972695	190974204	6.5804	5.9202	371.548	250.883	-0.566536	-0.152529
chr1	190974195	190975404	8.9302	5.2894	722.953	397.495	-0.862966	-0.755588
chr1	190975995	190981605	93.7872	39.0925	1975.13	743.385	-1.40977	-1.2625
chr1	19098695	19113305	188.116	81.77	1883.57	976.122	-0.948336	-1.20198
chr1	190992495	190994305	11.3297	12.257	461.874	371.298	-0.314921	0.113496
chr1	191095695	191114905	155.475	119.046	787.649	511.582	-0.622585	-0.385161
chr1	191115796	191123104	20.6343	24.9377	210.018	229.124	0.125616	0.273284
chr1	191123495	191126105	22.9959	15.6961	679.402	501.488	-0.438051	-0.550971
chr1	191131895	191133705	5.2363	8.0498	99.8244	189.197	0.922422	0.620405
chr1	19114196	19117605	12.2327	12.3846	372.053	397.989	0.0972173	0.0178044
chr1	191174195	191176304	8.7502	8.9299	222.607	227.394	0.0306965	0.029328
chr1	191177495	191200105	199.51	109.886	674.039	322.391	-1.06402	-0.860447
chr1	191204495	191221505	77.6535	75.9436	513.193	397.05	-0.370182	-0.0321226
chr1	191222996	191224905	7.9885	4.69	158.527	99.6041	-0.670452	-0.768337
chr1	191255795	191267004	33.1507	43.7509	136.782	143.286	0.067014	0.400273
chr1	191267195	191269705	13.1913	14.935	357.121	258.084	-0.468577	0.17911
chr1	191270696	191281305	34.822	40.5967	185.195	171.198	-0.113382	0.221363
chr1	191291495	191293404	7.1009	10.9043	291.577	390.179	0.42026	0.618823
chr1	191293395	191297805	26.5243	35.1795	568.055	592.466	0.0606999	0.40742
chr1	191318195	191325205	35.3023	33.3973	651.891	488.791	-0.415412	-0.0800307
chr1	191325196	191327105	10.7198	8.7899	544.937	340.002	-0.680546	-0.286359
chr1	191490095	191491505	4.0949	7.2249	260.437	175.743	-0.567473	0.819149
chr1	191650495	191652404	6.9438	11.3926	239.206	330.266	0.465376	0.7143
chr1	191652895	191654405	7.1091	9.6716	461.781	509.254	0.141177	0.444088
chr1	191715895	191720905	28.8196	12.6493	633.331	254.333	-1.31624	-1.18799
chr1	19183495	19185005	5.0511	9.0153	403.395	398.791	-0.0165599	0.835778
chr1	191849395	191850804	3.1387	5.83	211.369	236.653	0.163009	0.893329
chr1	191851095	191852205	4.5068	9.6533	375.086	381.941	0.0261254	1.09892
chr1	191867695	191879505	34.5169	45.8317	254.062	235.118	-0.111797	0.409043
chr1	191890295	191893105	11.6191	15.637	422.674	349.144	-0.275723	0.428465
chr1	191893096	191894805	9.317	8.0454	507.979	319.532	-0.668807	-0.211701
chr1	191934595	191935905	10.0858	4.8552	928.111	334.867	-1.47071	-1.05472
chr1	191974595	191986605	78.6421	93.244	682.677	500.713	-0.44722	0.245709
chr1	191996995	191998105	7.8418	7.2764	665.248	470.561	-0.49951	-0.10796
chr1	19199995	19202804	10.8704	9.3474	330.916	292.33	-0.178863	-0.217768
chr1	19203795	19208204	32.6892	16.8779	775.65	389.43	-0.994044	-0.953679
chr1	192057695	192058805	5.2704	7.654	273.648	260.868	-0.0690014	0.538301
chr1	19208195	19243305	457.524	190.455	1640.6	782.093	-1.06881	-1.2644
chr1	192085995	192087404	5.0116	7.8543	335.926	248.636	-0.434111	0.648211
chr1	192088495	192092505	48.4493	31.4509	1634.29	862.883	-0.92143	-0.623375
chr1	192187395	192189404	7.6607	7.8591	554.036	351.628	-0.65593	0.0368879
chr1	192189395	192190504	6.4179	2.5836	422.267	107.343	-1.97593	-1.31272
chr1	192190795	192193805	38.0361	19.5747	1662.89	761.466	-1.12684	-0.958379
chr1	192230195	192231705	6.9969	13.3935	3998.56	5668.26	0.503425	0.936745
chr1	192260595	192261705	3.0423	5.8972	87.2842	218.43	1.32338	0.954868
chr1	192339995	192365104	55.9234	82.4075	170.412	221.759	0.379962	0.559324
chr1	192365095	192366105	3.1215	6.3159	337.127	265.52	-0.344472	1.01675
chr1	192420795	192421805	3.9325	5.2542	272.79	420.747	0.625163	0.418024
chr1	19243696	19245005	8.6656	5.4139	865.429	559.538	-0.629179	-0.678631
chr1	192442295	192443705	7.801	7.3887	585.04	422.381	-0.46999	-0.0783385
chr1	192489395	192493004	7.9103	12.1077	152.253	167.592	0.138483	0.614121
chr1	192493695	192494905	4.7384	8.3214	381.075	639.448	0.746753	0.812426
chr1	192495196	192504804	17.2059	28.8598	161.971	179.891	0.151391	0.746158
chr1	192504796	192506105	6.3123	5.9512	149.63	190.435	0.3479	-0.0849852
chr1	192525095	192527705	8.6794	12.8438	217.031	188.058	-0.206725	0.565405
chr1	19264895	19266105	6.0542	7.681	751.262	665.948	-0.173906	0.343358
chr1	192708595	192716304	16.6796	24.0954	148.075	162.07	0.130294	0.530673
chr1	192716395	192718205	7.7093	10.3061	320.332	486.393	0.602554	0.418827
chr1	192759195	192762605	12.1624	17.1413	272.57	264.042	-0.0458576	0.495049
chr1	192767595	192770104	16.9951	11.5281	873.206	440.125	-0.988409	-0.559964
chr1	192770095	192787005	92.3578	72.2843	597.141	382.293	-0.643392	-0.353551
chr1	192817695	192821005	17.5556	22.2451	461.261	438.329	-0.073569	0.341556
chr1	192826495	192827804	6.8483	6.7326	206.247	175.457	-0.233253	-0.0245821
chr1	192827795	192865905	355.475	242.974	988.052	559.482	-0.820497	-0.54895
chr1	193053395	193054605	4.125	6.1977	507.374	633.687	0.320722	0.587339
chr1	193064895	193067505	9.9371	16.6903	312.441	381.663	0.288717	0.748113
chr1	193080795	193082105	4.5727	7.6044	402.384	331.657	-0.27888	0.733788
chr1	193085395	193086904	4.2748	7.7185	214.082	255.563	0.255514	0.852464
chr1	193086895	193090405	10.9435	16.4686	145.474	214.269	0.558668	0.589644
chr1	193136195	193137304	3.9127	5.6333	316.111	243.394	-0.377139	0.525816
chr1	193137695	193144004	19.9636	24.1743	279.988	251.117	-0.157007	0.276102
chr1	193143995	193156705	111.053	87.3416	1118.62	690.746	-0.695498	-0.346508
chr1	193157296	193163005	22.1987	21.4869	366.057	192.907	-0.924162	-0.0470178
chr1	193184995	193189504	11.9539	16.7936	212.928	209.367	-0.0243329	0.49043
chr1	193189495	193191205	8.518	8.4578	328.692	304.554	-0.110039	-0.0102323
chr1	193191196	193194704	9.0663	12.292	156.483	156.021	-0.00425758	0.439134
chr1	193195095	193197004	7.286	10.7742	283.084	227.667	-0.314308	0.564382
chr1	193196995	193201405	24.0118	29.4306	542.892	485.622	-0.160832	0.293573
chr1	193257895	193259504	5.3994	6.7926	318.053	353.306	0.15165	0.331165
chr1	193260295	193272805	61.758	73.4345	564.371	480.725	-0.231433	0.249832
chr1	193273596	193296004	53.6302	72.2277	113.611	137.998	0.280543	0.429507
chr1	193296195	193320705	87.5955	118.462	324.281	315.696	-0.0387072	0.435493
chr1	19331295	19332605	5.3563	7.3233	608.631	540.28	-0.17186	0.451257
chr1	193320696	193321805	4.3209	6.6041	285.443	323.277	0.179566	0.61203
chr1	193323096	193326804	9.0734	12.7057	110.254	122.584	0.152938	0.485761
chr1	193326995	193328504	6.1409	10.2983	334.393	276.158	-0.276051	0.745884
chr1	193328495	193371605	233.976	302.55	630.648	558.21	-0.176027	0.370813
chr1	193378495	193391105	54.0949	70.7981	400.776	396.978	-0.0137374	0.388218
chr1	193396895	193399605	11.3057	19.6623	391.263	580.935	0.570239	0.798382
chr1	193400296	193405804	11.8691	19.0905	171.872	179.737	0.0645468	0.685644
chr1	193406095	193427205	94.2987	122.202	561.094	549.949	-0.028944	0.373957
chr1	193432795	193435504	7.2885	13.0273	290.161	358.939	0.306883	0.837844
chr1	193436195	193437704	5.2717	7.8689	325.547	454.959	0.482871	0.577894
chr1	193437695	193439205	6.0984	8.5535	504.244	592.57	0.232864	0.488084
chr1	193439296	193440405	3.9503	4.8632	200.518	322.028	0.683457	0.299944
chr1	193457795	193458904	4.4237	6.83	363.291	394.422	0.118615	0.626632
chr1	193459195	193461105	7.3416	11.7623	368.009	450.84	0.292872	0.680004
chr1	193565195	193567404	7.2734	10.0565	231.39	285.886	0.305109	0.467426
chr1	193567695	193575205	25.1537	32.0347	379.556	328.138	-0.210011	0.348865
chr1	193611795	193618104	13.8326	18.1747	176.043	212.735	0.273132	0.393859
chr1	193618495	193620305	9.915	13.3464	752.408	506.889	-0.569844	0.428766
chr1	193620496	193624104	8.6353	11.0032	324.399	277.701	-0.224235	0.349605
chr1	193624395	193629205	26.7446	30.4126	1061.85	778.248	-0.448284	0.185422
chr1	193629196	193633405	17.3335	14.12	499.676	368.53	-0.439212	-0.295823
chr1	193634496	193636905	6.9979	10.7524	615.991	522.435	-0.237658	0.619665
chr1	193654295	193655405	6.695	4.3701	806.79	440.605	-0.872708	-0.615418
chr1	193662795	193665805	10.102	12.9115	346.093	340.147	-0.0250019	0.354016
chr1	193675195	193692305	53.9577	71.1562	313.532	343.189	0.130391	0.399161
chr1	193692296	193699804	20.2225	30.9677	261.853	258.963	-0.0160109	0.614803
chr1	193699795	193701405	8.9375	10.7763	542.855	626.436	0.206598	0.269919
chr1	193702096	193705804	9.0073	11.6705	143.032	214.423	0.584121	0.3737
chr1	193705895	193707805	8.131	11.9464	478.412	563.175	0.23533	0.555071
chr1	193707796	193718404	27.6926	38.3825	278.851	325.738	0.224217	0.470948
chr1	193718895	193722205	17.4328	28.5254	946.667	865.204	-0.129817	0.710443
chr1	193726895	193740605	118.009	78.5833	1665.48	911.057	-0.870323	-0.586602
chr1	193741296	193750105	29.9748	35.8382	407.45	398.181	-0.0331999	0.257748
chr1	193768195	193769805	3.6678	8.526	318.053	385.905	0.278979	1.21695
chr1	193784995	193790205	12.997	22.6863	267.595	291.931	0.125578	0.803643
chr1	193937896	193946805	22.9503	33.4207	312.965	335.841	0.101778	0.542229
chr1	194244095	194245905	5.3805	8.2295	406.747	479.298	0.236791	0.613065
chr1	194619995	194621705	19.1946	10.1661	1008.09	510.918	-0.980465	-0.916934
chr1	194877595	194885104	26.6941	27.0217	640.664	491.911	-0.38117	0.0175975
chr1	194885095	194886805	8.4853	11.7226	605.485	584.145	-0.0517669	0.466255
chr1	194938095	194940505	33.2607	15.092	3089.01	1295.9	-1.25319	-1.14003
chr1	194975095	194977705	15.3333	7.1825	617.543	295.678	-1.06251	-1.09411
chr1	195086795	195088805	6.4206	10.5788	551.34	620.52	0.170535	0.720396
chr1	195204995	195206105	3.6757	7.4222	448.216	524.232	0.22601	1.01383
chr1	195212295	195213505	12.9929	7.6525	1903.2	716.643	-1.4091	-0.76372
chr1	20477095	20478304	9.7572	5.7452	1328.32	512.711	-1.37338	-0.76411
chr1	20478295	20480405	12.0505	8.7305	736.019	448.661	-0.714116	-0.464957
chr1	20481696	20486205	14.7192	13.2344	411.703	324.633	-0.342792	-0.153406
chr1	20768695	20770205	11.7316	9.0902	1277.42	768.562	-0.732996	-0.368016
chr1	20888895	20892705	22.5254	13.189	1044.51	421.306	-1.30988	-0.772218
chr1	20934695	20935905	14.751	7.7044	677.224	312.235	-1.117	-0.937058
chr1	20955395	20957005	8.3429	3.6082	697.719	286.345	-1.28489	-1.20927
chr1	21082495	21085204	11.0471	11.7912	510.562	441.318	-0.210269	0.0940429
chr1	21085595	21097304	36.4968	48.9031	337.542	371.405	0.137928	0.422156
chr1	21097295	21098305	5.7863	7.0426	483.816	555.55	0.199457	0.283467
chr1	21146995	21158105	35.5735	42.4786	425.384	409.891	-0.0535276	0.255933
chr1	21162795	21164705	11.9866	10.5154	980.886	668.771	-0.552575	-0.188919
chr1	21164996	21167405	10.4786	8.2714	354.421	190.521	-0.895516	-0.341243
chr1	21210795	21215305	15.214	20.1718	336.624	397.244	0.238889	0.40694
chr1	21274495	21275705	3.963	6.7533	335.346	315.691	-0.087134	0.769
chr1	21384495	21388404	14.8557	13.7736	464.966	393.174	-0.241955	-0.109111
chr1	21388595	21390705	11.8953	9.9694	496.684	520.828	0.0684794	-0.254813
chr1	21955495	21959604	16.9954	12.0113	922.045	616.24	-0.581345	-0.500752
chr1	21960195	21964605	79.2408	28.6648	2165.91	778.527	-1.47615	-1.46696
chr1	21964596	21965705	7.5178	5.5947	1339.93	816.305	-0.71498	-0.42625
chr1	22511695	22512905	7.936	4.1557	1010.39	480.45	-1.07246	-0.933321
chr1	22530495	22537705	64.747	25.6567	1571.31	626.617	-1.32631	-1.33548
chr1	22803095	22807505	77.1712	37.3697	2170.31	1138	-0.931401	-1.04619
chr1	22807796	22809205	9.4842	5.1646	836.042	476.302	-0.811697	-0.876869
chr1	23062895	23064105	9.191	8.7206	1134.51	768.49	-0.561976	-0.0757944
chr1	23254495	23255605	6.9269	1.682	424.626	128.562	-1.72373	-2.04203
chr1	23495695	23497005	5.7333	7.9669	473.155	599.123	0.340539	0.474653
chr1	23513695	23515405	5.1616	9.7746	399.463	494.276	0.307255	0.921219
chr1	23758595	23768605	139.344	68.4512	1607.97	774.559	-1.0538	-1.0255
chr1	23769696	23771305	6.1461	7.9406	626.115	471.368	-0.409573	0.369577
chr1	23794995	23797905	15.388	19.0799	935.121	901.18	-0.0533376	0.310248
chr1	23923395	23924605	8.1016	5.9395	1141.05	532.297	-1.10005	-0.447865
chr1	24088395	24090705	24.1192	19.0494	5997.84	4717.47	-0.346432	-0.340436
chr1	24091096	24097905	32.3114	20.8472	1127.82	630.381	-0.839245	-0.63219
chr1	24097896	24102305	20.9883	9.4469	648.577	275.596	-1.23472	-1.15167
chr1	24132895	24134005	8.8754	6.8721	1035.62	652.794	-0.66579	-0.369061
chr1	24147395	24149005	5.8462	8.2926	446.274	563.88	0.337459	0.504325
chr1	24176795	24178205	5.9439	7.7834	690.725	689.99	-0.00153744	0.388991
chr1	24194895	24196805	11.8968	14.9041	1014.86	881.459	-0.20331	0.325136
chr1	24263795	24266005	14.8986	9.1544	937.87	551.584	-0.765809	-0.70264
chr1	24265996	24268105	8.4561	8.1011	642.086	559.635	-0.198281	-0.0618746
chr1	24288795	24289905	5.963	6.2087	294.879	363.218	0.300712	0.0582529
chr1	24304295	24305305	5.3516	5.698	566.168	694.438	0.294614	0.0904853
chr1	24317295	24318405	5.792	4.788	707.71	498.021	-0.506953	-0.274638
chr1	24361095	24362305	4.865	7.0742	646.738	662.491	0.0347195	0.540127
chr1	24582395	24590505	115.19	54.3921	2279.52	1106.92	-1.04218	-1.08255
chr1	24601095	24602305	6.87	4.9484	988.617	566.862	-0.802414	-0.473348
chr1	24633396	24634505	4.7512	4.6762	849.252	698.976	-0.28095	-0.0229553
chr1	24683295	24685105	11.3301	12.3499	391.848	258.569	-0.599747	0.124339
chr1	25228995	25230805	11.8549	8.206	1050.39	616.466	-0.768834	-0.530732
chr1	25824895	25832005	40.3056	21.7386	1007.7	437.276	-1.20445	-0.890721
chr1	26273795	26275105	6.6596	8.8039	651.093	1033.49	0.666583	0.402707
chr1	26905995	26907205	7.8869	5.6977	561.813	493.124	-0.18814	-0.469079
chr1	28089395	28090805	6.3587	10.1982	666.191	847.758	0.347717	0.681511
chr1	28854995	28856405	8.8328	8.1162	190.61	219.678	0.204769	-0.122066
chr1	29736295	29737505	8.3453	6.1022	979.907	597.97	-0.71257	-0.451634
chr1	30587495	30589105	4.7686	8.2124	536.195	499.563	-0.102091	0.784238
chr1	30769995	30771505	5.1777	8.7292	339.701	324.837	-0.0645502	0.753538
chr1	31203995	31205205	4.9268	5.6833	790.458	676.317	-0.224989	0.206078
chr1	32172195	32173305	12.5651	7.1587	969.563	469.313	-1.04679	-0.811653
chr1	32173296	32174505	7.3597	2.7516	736.019	406.712	-0.855735	-1.41938
chr1	32174496	32175805	7.2829	3.9942	1188.95	684.712	-0.796124	-0.866606
chr1	33695795	33704905	28.066	42.0757	380.01	411.897	0.116247	0.584164
chr1	33754295	33758805	24.2592	8.2725	689.248	172.899	-1.99509	-1.55214
chr1	33832995	33836304	11.2585	9.2111	495.397	261.676	-0.920806	-0.289569
chr1	33836695	33838405	23.9902	11.3791	1250.29	497.605	-1.32919	-1.07606
chr1	33905995	33909805	22.0603	7.5838	651.093	214.686	-1.60064	-1.54046
chr1	34456195	34460805	47.7994	27.1963	1287.13	633.859	-1.02192	-0.813582
chr1	34461396	34464405	14.1232	9.6385	444.716	285.55	-0.639143	-0.551186
chr1	34470995	34480505	84.1276	60.3364	1180.11	639.064	-0.884885	-0.479551
chr1	34480896	34485605	15.0912	14.3734	307.264	224.047	-0.455679	-0.0703062
chr1	34494095	34495504	4.4165	6.3134	349.137	291.573	-0.259937	0.515514
chr1	34496295	34503405	65.6066	51.6663	972.708	577.904	-0.751178	-0.344617
chr1	34519195	34522305	19.5229	19.9268	356.509	397.855	0.158304	0.0295427
chr1	34522296	34523705	5.2032	7.5572	190.61	222.674	0.224309	0.538453
chr1	34534095	34539705	51.8131	31.8316	1043.93	518.977	-1.00829	-0.702857
chr1	34551195	34552205	4.1224	6.387	283.084	379.898	0.424382	0.631654
chr1	34552196	34555904	11.0936	14.5588	138.562	158.846	0.197098	0.392164
chr1	34555895	34561405	51.0413	43.0144	736.524	541.618	-0.443459	-0.246845
chr1	34575195	34577604	12.5358	10.2844	358.951	230.063	-0.641756	-0.285596
chr1	34577895	34601305	155.244	135.069	596.163	428.628	-0.475982	-0.20085
chr1	34612096	34615605	10.3473	15.1235	147.046	235.072	0.676833	0.547538
chr1	34632795	34638405	60.0203	39.8706	950.567	555.765	-0.774313	-0.590125
chr1	34638396	34641205	10.7431	12.0998	349.462	302.66	-0.207438	0.171573
chr1	34653895	34655004	3.9106	6.1126	226.467	319.532	0.496658	0.644396
chr1	34654995	34662904	22.3446	31.4968	180.466	190.783	0.0802053	0.495279
chr1	34663895	34684705	175.998	120.309	804.555	422.037	-0.93082	-0.548812
chr1	34685196	34687905	7.9217	9.995	168.839	175.457	0.0554681	0.335397
chr1	34706796	34711105	13.9833	17.1788	254.132	210.714	-0.270293	0.296924
chr1	34722095	34725805	46.9875	25.9122	993.029	363.809	-1.44865	-0.858646
chr1	34726096	34732105	19.1169	21.7986	270.09	197.907	-0.448619	0.189387
chr1	34744195	34755705	167.253	82.4558	1884.71	825.472	-1.19105	-1.02034
chr1	34755896	34757605	6.0758	6.0939	393.172	213.021	-0.884164	0.00429145
chr1	34802295	34807005	25.7433	12.1987	448.806	116.704	-1.94324	-1.07747
chr1	34849095	34851105	9.2745	4.8064	405.754	176.884	-1.1978	-0.948313
chr1	34926795	34930905	66.8715	32.6039	1517.87	746.05	-1.0247	-1.03635
chr1	35003795	35005205	3.9333	7.07	241.565	304.554	0.334286	0.84597
chr1	3532195	3533205	6.8529	5.8947	1528.65	635.887	-1.26542	-0.217296
chr1	35381495	35382605	4.3894	7.1329	294.879	376.948	0.354241	0.700465
chr1	35382596	35387905	17.2983	16.8715	223.322	242.145	0.116749	-0.036042
chr1	35393395	35395505	7.5586	11.603	563.595	846.942	0.587604	0.618307
chr1	35402795	35404205	6.0294	9.0166	405.754	580.15	0.515822	0.580569
chr1	35452495	35455105	21.8903	17.1589	764.327	483.181	-0.661626	-0.351335
chr1	35712695	35714005	5.8298	7.0639	390.252	432.224	0.147375	0.277019
chr1	35723795	35725205	5.9243	7.8822	160.414	267.608	0.738319	0.411954
chr1	35742795	35744104	4.9615	7.7119	357.899	371.242	0.0528068	0.63631
chr1	35744195	35746805	14.4464	15.4797	767.472	725.604	-0.0809325	0.0996675
chr1	35746796	35749405	15.1226	11.867	684.644	530.334	-0.368452	-0.349751
chr1	35753695	35755305	10.2787	8.419	466.256	389.43	-0.25976	-0.287937
chr1	35770395	35772505	6.239	11.0154	226.467	302.965	0.41985	0.820135
chr1	35823695	35825005	7.008	3.9173	246.688	169.038	-0.545336	-0.839143
chr1	35889795	35891205	6.6224	7.5571	188.723	176.741	-0.0946302	0.190479
chr1	36030195	36031505	8.6266	4.2837	232.533	157.27	-0.564197	-1.00993
chr1	36110795	36112405	8.0684	10.0053	486.239	400.883	-0.278481	0.31041
chr1	36249195	36255805	34.6099	21.219	401.388	185.773	-1.11146	-0.705828
chr1	36255796	36257105	7.5746	3.2825	295.216	135.872	-1.11952	-1.20637
chr1	36265495	36275705	127.253	71.4116	1193.9	571.784	-1.06214	-0.833472
chr1	36295695	36302905	46.989	42.5796	599.906	416.924	-0.524952	-0.142161
chr1	36303496	36310005	26.9779	17.5527	217.889	99.8537	-1.1257	-0.620085
chr1	36369695	36372304	12.5983	8.2662	372.203	243.532	-0.611978	-0.607933
chr1	36373395	36378805	24.885	33.3825	414.332	395.693	-0.0664055	0.423816
chr1	36379796	36384504	9.2596	12.7156	87.2842	149.157	0.773034	0.457578
chr1	36384495	36387204	8.2397	12.4183	209.28	256.232	0.292015	0.591804
chr1	36387995	36391305	14.6777	22.4191	342.199	344.936	0.0114944	0.611102
chr1	36392396	36407804	35.9121	53.9569	131.68	166.788	0.340982	0.587337
chr1	36408395	36411005	13.0514	18.0116	148.881	194.16	0.383084	0.464722
chr1	36460995	36464004	8.3873	10.3968	252.949	178.287	-0.504645	0.309861
chr1	36465396	36474805	61.8573	42.3154	764.029	357.266	-1.09663	-0.547761
chr1	36551895	36565305	120.565	88.2565	510.81	282.586	-0.854095	-0.450034
chr1	3668895	3670004	9.8834	5.5447	1884.87	973.574	-0.953101	-0.833898
chr1	3669995	3673605	43.0436	18.8635	1188.95	469.987	-1.339	-1.1902
chr1	3673596	3677005	23.5077	12.8322	1545.64	818.23	-0.917625	-0.873365
chr1	36739895	36743105	22.6489	20.6133	578.178	469.313	-0.300964	-0.135865
chr1	36750895	36753004	6.43	8.3864	253.489	258.031	0.0256227	0.383233
chr1	36752995	36758504	18.8545	23.1015	280.051	221.996	-0.335154	0.293078
chr1	36758495	36760504	9.6132	7.1794	269.604	115.545	-1.22239	-0.421153
chr1	36760895	36765205	22.2685	26.1682	334.554	279.817	-0.257753	0.23281
chr1	3676996	3678505	9.9977	7.0396	1613.58	1010.08	-0.67579	-0.506103
chr1	36778995	36780305	10.5729	4.8621	450.913	227.881	-0.98457	-1.12072
chr1	36780296	36782205	10.6479	7.0273	375.086	141.543	-1.40599	-0.599527
chr1	37185995	37187905	14.314	7.4	546.352	256.874	-1.08877	-0.95183
chr1	37270495	37271605	4.9109	6.7091	240.621	315.788	0.392189	0.450132
chr1	37300495	37301805	7.2543	4.4834	760.283	285.653	-1.41227	-0.694243
chr1	37579595	37580704	4.613	6.5098	306.674	486.787	0.666583	0.496908
chr1	37599395	37601405	6.4214	10.4914	186.027	252.487	0.440702	0.708247
chr1	37613395	37616305	21.2824	13.7623	481.243	304.554	-0.660068	-0.628939
chr1	37616296	37622804	17.0096	18.9387	147.547	163.397	0.147209	0.154988
chr1	37622795	37626805	29.8073	24.2988	457.768	377.739	-0.277224	-0.294781
chr1	37647695	37649804	7.7637	6.987	249.629	211.735	-0.237522	-0.152071
chr1	37650295	37651405	8.1649	7.6973	375.086	416.889	0.152442	-0.0850827
chr1	37676395	37677605	8.011	7.4099	437.692	342.191	-0.355112	-0.112528
chr1	37686895	37688505	10.1538	10.0536	521.208	335.685	-0.634751	-0.0143076
chr1	37693895	37695004	6.7548	5.7012	306.674	169.751	-0.853285	-0.244647
chr1	37695395	37697405	10.0879	12.3945	482.591	402.981	-0.260088	0.297074
chr1	37697996	37699405	5.3496	7.4573	128.331	164.759	0.36048	0.479222
chr1	37715195	37717504	11.2247	10.1748	378.625	290.2	-0.383722	-0.141676
chr1	37717495	37722105	50.3899	20.0369	1089.57	416.518	-1.38731	-1.33048
chr1	37722096	37728705	30.7408	23.6135	482.088	271.17	-0.830099	-0.380543
chr1	37906995	37912804	20.633	22.6989	615.108	531.34	-0.211203	0.137669
chr1	37913395	37921405	53.6615	55.5922	1067.68	771.278	-0.469159	0.0509951
chr1	37921396	37924005	16.99	11.8037	635.367	383.327	-0.729012	-0.525447
chr1	37937195	37944805	26.6952	34.8603	315.069	368.421	0.22569	0.385005
chr1	37979595	37980705	5.3818	7.372	325.547	409.4	0.330648	0.453967
chr1	38136896	38138705	6.3767	7.6015	250.306	260.145	0.0556252	0.253474
chr1	38167295	38170004	9.5834	11.1621	265.897	329.517	0.309488	0.219999
chr1	38169995	38171404	4.6135	6.2306	209.482	292.572	0.481962	0.433509
chr1	38198295	38199404	6.2511	3.2083	337.342	187.226	-0.849432	-0.962301
chr1	38199395	38204904	19.3895	17.2959	233.544	172.248	-0.439212	-0.164846
chr1	38205595	38220505	134.48	97.4352	937.386	571.763	-0.713227	-0.464878
chr1	38291396	38293905	9.2786	8.7827	555.28	440.701	-0.333417	-0.0792426
chr1	38622795	38625204	13.2773	7.0219	610.329	292.971	-1.05883	-0.919028
chr1	38626095	38628704	32.4911	11.7952	1223.55	415.503	-1.55815	-1.46184
chr1	38628695	38636105	44.932	27.1445	634.863	318.733	-0.994097	-0.727083
chr1	38668495	38670005	7.1339	9.3078	245.929	320.156	0.380532	0.383749
chr1	38692495	38693605	4.3543	6.7399	398.677	475.554	0.254388	0.630286
chr1	38697895	38699005	3.5623	7.5265	184.005	199.707	0.118146	1.07917
chr1	38724195	38736505	36.5945	54.4182	249.297	297.508	0.255064	0.572462
chr1	38759895	38764305	22.7284	19.9355	404.496	406.072	0.005611	-0.189156
chr1	38781495	38784904	10.2228	13.1586	157.718	204.985	0.378172	0.364216
chr1	38785095	38790504	25.9383	28.1414	322.201	355.116	0.14033	0.11761
chr1	38835595	38847605	74.4186	61.5644	543.007	404.284	-0.425601	-0.273567
chr1	38847596	38852105	16.2447	20.6938	306.469	313.563	0.0330105	0.349229
chr1	38896195	38899905	18.0213	8.0921	350.13	152.54	-1.19871	-1.15512
chr1	38908795	38910104	4.8417	4.7925	374.075	410.827	0.135202	-0.0147353
chr1	38910195	38922604	36.2274	48.5287	279.914	321.609	0.200326	0.421757
chr1	38922595	38923605	4.5981	5.6463	267.643	359.474	0.425575	0.296268
chr1	38942495	38946605	21.5013	24.1305	425.3	394.422	-0.10874	0.166434
chr1	39013595	39030305	82.2785	91.0154	416.875	399.148	-0.0626927	0.145595
chr1	39065696	39069905	13.9586	19.0772	263.334	343.102	0.381744	0.450695
chr1	39159395	39162105	13.439	17.5688	405.417	509.254	0.32898	0.38659
chr1	39162496	39176404	35.046	52.6666	164.391	213.33	0.375959	0.587639
chr1	39176795	39195305	140.206	75.5169	555.971	285.469	-0.961676	-0.892679
chr1	39195296	39198105	23.1625	11.3578	763.351	380.133	-1.00584	-1.02811
chr1	39198096	39201104	9.0445	9.7065	218.249	173.939	-0.327393	0.10191
chr1	39201095	39202305	6.1817	8.1116	206.869	281.127	0.442502	0.391983
chr1	39254695	39257005	7.9847	13.2928	163.953	228.415	0.478379	0.735335
chr1	39299795	39301805	11.3048	11.8238	389.578	330.944	-0.235324	0.0647583
chr1	39301796	39327005	84.4829	114.271	291.812	308.915	0.0821735	0.435723
chr1	39334295	39345805	89.8756	69.8412	749.685	501.249	-0.580758	-0.363851
chr1	39356995	39358605	9.8011	11.2681	466.256	386.786	-0.269585	0.201229
chr1	39360895	39362105	7.5148	5.7333	420.271	216.606	-0.956248	-0.390369
chr1	39476895	39479105	17.0688	5.672	480.012	118.522	-2.01792	-1.58943
chr1	39582195	39584105	6.9303	10.8285	392.071	236.653	-0.728341	0.643844
chr1	39622695	39627904	15.7344	16.2725	219.524	185.106	-0.246023	0.0485137
chr1	39627895	39636305	22.8201	30.9534	194.495	271.72	0.482383	0.439793
chr1	39647595	39649204	9.7899	6.7121	379.666	177.975	-1.09306	-0.54453
chr1	39649895	39653205	46.3755	22.1687	1186.46	462.998	-1.35758	-1.06484
chr1	39667295	39668605	4.739	6.6709	165.806	191.505	0.207884	0.493299
chr1	39677895	39681004	8.3061	12.5458	130.926	195.651	0.579526	0.594961
chr1	39681995	39683505	6.7829	10.8393	304.315	339.815	0.159182	0.676297
chr1	39691895	39695005	13.6793	17.8764	321.124	402.535	0.325988	0.386062
chr1	39695096	39697305	7.0408	9.5376	198.159	275.466	0.475218	0.437887
chr1	39708195	39712504	10.8935	17.6109	106.8	155.227	0.539471	0.693001
chr1	39713996	39718504	16.7641	16.7929	172.927	176.481	0.0293431	0.00247636
chr1	39718495	39720505	10.1872	7.0818	328.917	258.907	-0.345291	-0.52457
chr1	39720496	39721605	10.3066	5.5403	318.47	195.963	-0.700575	-0.895532
chr1	39728995	39735005	30.0873	29.4314	541.572	417.421	-0.375649	-0.0317985
chr1	39816395	39819505	9.3869	12.4326	260.083	284.583	0.129876	0.405407
chr1	39832895	39834104	3.8717	3.3196	267.841	175.128	-0.612967	-0.221958
chr1	39834095	39840405	24.6762	20.2852	309.623	227.479	-0.444778	-0.282693
chr1	39856595	39858105	6.9122	7.1556	288.392	224.671	-0.360217	0.0499278
chr1	39896095	39899705	15.1631	9.2843	242.534	182.975	-0.40654	-0.7077
chr1	40054895	40057005	13.7721	8.9236	567.455	329.517	-0.784151	-0.626051
chr1	40056996	40068204	32.4057	47.4853	158.828	215.26	0.438617	0.551233
chr1	40068195	40090305	101.104	116.487	414.807	401.776	-0.0460488	0.204327
chr1	40090896	40097804	17.621	24.8698	172.681	253.771	0.555417	0.497099
chr1	40098395	40101305	15.6218	17.1533	525.593	443.351	-0.245497	0.134925
chr1	40101396	40102505	6.0781	4.5472	474.166	371.955	-0.350263	-0.418642
chr1	40217795	40224305	30.256	33.8814	483.816	412.351	-0.230588	0.163272
chr1	40233495	40237004	8.1636	11.7746	126.601	180.153	0.508927	0.528401
chr1	40236995	40238405	5.5731	8.6883	205.708	310.545	0.594207	0.640594
chr1	40258695	40263004	11.461	16.3708	199.446	275.392	0.465492	0.514392
chr1	40264195	40270905	51.9294	39.1361	807.206	549.783	-0.554074	-0.408052
chr1	40270896	40275505	14.2782	22.1184	284.289	303.067	0.092279	0.631433
chr1	40314496	40319804	13.4228	14.347	148.881	144.788	-0.0402208	0.0960634
chr1	40320595	40328205	72.4749	46.5763	1061.75	610.405	-0.798605	-0.637885
chr1	40356095	40365705	30.8073	38.3666	256.527	296.627	0.209543	0.316579
chr1	40380195	40381505	6.392	6.8482	402.384	353.054	-0.188682	0.0994574
chr1	40391595	40393605	9.6472	13.6316	385.534	524.946	0.445311	0.498773
chr1	40393696	40405705	34.3234	43.5493	217.577	269.853	0.310646	0.343457
chr1	40457195	40459105	11.0792	7.1953	485.489	325.024	-0.578893	-0.622727
chr1	40496395	40498005	7.8502	9.4474	371.34	332.161	-0.160859	0.267188
chr1	40579695	40581405	6.921	6.5085	314.538	230.496	-0.448494	-0.0886554
chr1	40650995	40663104	35.172	46.6175	204.656	258.433	0.33659	0.406444
chr1	40663095	40667105	15.3965	12.946	359.724	309.06	-0.219005	-0.250096
chr1	40667496	40672804	17.4981	16.5871	276.793	247.97	-0.158643	-0.0771366
chr1	40673695	40686505	199.022	86.5784	1906.98	956.39	-0.995617	-1.20085
chr1	40715695	40717205	6.6153	8.367	307.854	503.637	0.710139	0.338904
chr1	40741695	40744705	13.0934	16.4863	404.536	463.354	0.195845	0.332428
chr1	40758795	40759805	3.0443	5.3039	211.026	250.542	0.24763	0.800943
chr1	40765295	40767004	6.7124	7.4641	341.274	182.233	-0.905144	0.15314
chr1	40766995	40768105	6.4501	5.9913	273.648	169.751	-0.688898	-0.106452
chr1	40793895	40795005	5.8998	7.2524	396.318	556.685	0.490203	0.297792
chr1	40794996	40796105	4.444	6.665	636.939	755.144	0.245596	0.584746
chr1	40796096	40805305	25.234	32.3931	191.462	232.563	0.280559	0.360318
chr1	40805296	40810005	16.6161	19.2358	324.367	307.05	-0.0791529	0.211212
chr1	40841695	40842805	3.5294	6.7213	136.824	339.503	1.3111	0.929317
chr1	40867595	40871204	12.295	14.0521	399.378	359.878	-0.150246	0.192714
chr1	40871195	40880005	52.7922	49.0006	665.407	487.881	-0.447707	-0.107525
chr1	40880096	40883004	9.2415	8.0894	321.772	283.085	-0.184803	-0.192094
chr1	40883195	40891204	31.2628	31.6632	316.285	289.391	-0.128207	0.0183601
chr1	40891896	40893105	4.8483	7.0955	485.598	576.079	0.246505	0.549425
chr1	41115895	41117105	5.6156	7.5116	363.654	503.493	0.469406	0.41968
chr1	41127195	41136905	100.692	55.8799	1240.95	803.161	-0.627683	-0.849552
chr1	41136896	41147205	46.2811	37.5383	446.13	407.288	-0.131413	-0.30206
chr1	41147196	41159305	35.6078	36.6658	292.83	285.197	-0.0381023	0.0422417
chr1	42179895	42183304	15.3541	14.4828	579.109	411.255	-0.493803	-0.0842834
chr1	42183295	42184305	11.0828	6.5097	1492.63	993.999	-0.586536	-0.767659
chr1	42184296	42192304	32.5522	23.102	482.99	357.439	-0.434296	-0.494737
chr1	42193296	42195605	8.027	9.6481	261.853	252.131	-0.0545839	0.265384
chr1	42209995	42211205	4.8544	6.4299	209.047	327.213	0.646405	0.405503
chr1	42240995	42242805	6.2837	6.9785	467.834	330.306	-0.502194	0.151303
chr1	42362895	42364105	3.8355	6.6845	350.589	476.994	0.444191	0.801405
chr1	42387995	42389305	6.7056	6.3344	922.045	544.56	-0.759748	-0.0821585
chr1	42414695	42418705	39.6683	27.8473	1297.35	935.946	-0.471074	-0.510449
chr1	42427495	42431105	15.0199	18.3415	511.082	451.366	-0.179256	0.288236
chr1	42490495	42493905	40.8975	21.4711	1350.72	585	-1.20721	-0.929617
chr1	42504796	42509105	12.9631	16.6844	361.576	347.559	-0.0570387	0.364089
chr1	42558495	42559605	4.5319	6.2721	422.267	449.342	0.0896578	0.468833
chr1	42597095	42610705	33.946	54.1959	216.136	251.675	0.219625	0.674942
chr1	42627795	42629405	8.7509	9.0337	454.6	508.373	0.161291	0.0458856
chr1	42657095	42661805	15.2134	20.5474	287.212	345.12	0.264978	0.433613
chr1	42672495	42678105	25.9794	31.1564	606.396	673.75	0.151954	0.26216
chr1	42678096	42683204	27.4919	18.6904	528.605	441.277	-0.260506	-0.556709
chr1	42683195	42730805	696.856	320.381	1614.71	824.139	-0.970313	-1.12107
chr1	42730796	42736805	21.0843	27.7797	368.473	461.865	0.325909	0.397862
chr1	42736796	42740505	12.4736	13.9119	384.398	402.831	0.0675728	0.157442
chr1	42740696	42748005	22.5066	29.169	217.286	268.188	0.30365	0.374088
chr1	42767195	42768504	4.6429	6.6449	226.467	342.356	0.596194	0.517221
chr1	42769695	42783205	68.8863	72.111	618.414	549.893	-0.169421	0.0660023
chr1	42843595	42848205	14.6668	21.7586	307.176	369.671	0.267176	0.569032
chr1	42915995	42921904	22.0995	16.4438	475.581	216.932	-1.13245	-0.42647
chr1	42921995	42924005	10.7146	11.8945	641.657	365.893	-0.810382	0.150717
chr1	42934595	42936405	7.2296	8.3059	295.003	358.685	0.281987	0.200221
chr1	42951695	42960605	79.6283	45.5548	1036.72	514.08	-1.01196	-0.805678
chr1	42960696	42961905	5.0355	5.8563	330.991	381.365	0.20438	0.217854
chr1	43031795	43034405	19.1819	19.2897	672.063	542.539	-0.308869	0.00808508
chr1	43034696	43039804	13.2957	16.7822	191.626	291.208	0.603756	0.335972
chr1	43040195	43041505	4.8813	6.464	246.688	407.617	0.72453	0.405162
chr1	43090695	43092505	9.1782	5.1913	372.479	177.372	-1.07038	-0.822115
chr1	43123195	43124605	12.0992	9.2004	1000.23	587.14	-0.768556	-0.395143
chr1	43129795	43131405	5.2829	6.6214	326.379	386.786	0.244988	0.325806
chr1	43151795	43160104	22.1343	26.068	259.157	262.473	0.0183426	0.235996
chr1	43160595	43165705	73.5354	38.3138	1695.78	859.222	-0.980848	-0.940575
chr1	43165996	43168704	8.9508	6.466	413.505	163.689	-1.33695	-0.469143
chr1	43169496	43172905	11.5867	10.3566	313.01	210.977	-0.569126	-0.161919
chr1	43197695	43199705	8.5314	9.1674	343.745	405.834	0.239552	0.10373
chr1	43199796	43202305	8.6734	9.7946	333.168	349.104	0.0674066	0.175389
chr1	43296295	43302205	16.1637	24.1041	208.067	257.623	0.308213	0.576521
chr1	43657895	43659805	6.5717	9.2616	513.798	635.07	0.305715	0.494995
chr1	43717695	43719405	5.5603	10.5308	257.921	423.546	0.71559	0.92138
chr1	43729695	43731505	10.5361	8.1687	496.142	417.809	-0.247909	-0.367163
chr1	43871995	43873005	4.022	4.5654	473.522	605.931	0.35572	0.182828
chr1	43887695	43889405	9.2544	7.4069	630.648	346.992	-0.861934	-0.32127
chr1	44019895	44022805	6.3676	12.6819	325.547	387.433	0.251081	0.993949
chr1	44035996	44045905	23.5878	33.837	376.502	326.672	-0.204816	0.520561
chr1	44059995	44066805	20.8047	23.8752	481.243	482.988	0.00522282	0.198603
chr1	44198095	44199705	18.5503	9.526	1338.82	627.317	-1.0937	-0.9615
chr1	44551295	44552805	17.0626	9.1432	812.098	288.328	-1.49394	-0.900066
chr1	4478795	4487104	31.1781	32.822	622.448	448.272	-0.473579	0.0741301
chr1	4487095	4507605	268.298	133.128	1802.81	890.613	-1.01737	-1.01102
chr1	4508096	4513505	14.4589	18.1531	308.304	395.421	0.359034	0.328258
chr1	4513496	4515005	4.13	6.6534	415.78	466.192	0.165106	0.68795
chr1	4520895	4523504	11.5621	14.5803	750.697	599.123	-0.32538	0.334617
chr1	4523495	4526705	15.5664	24.3742	558.448	510.616	-0.129184	0.64692
chr1	4570895	4572905	24.1105	13.3397	1075.72	487.144	-1.14288	-0.853935
chr1	45767995	45769805	11.203	7.9591	1068.27	568.378	-0.910353	-0.493208
chr1	45778895	45780005	2.7687	5.7753	278.366	430.619	0.62943	1.06069
chr1	4591095	4594605	27.3466	27.6648	1446.09	937.377	-0.625454	0.01669
chr1	45925695	45926905	12.6052	5.8881	1724.64	686.687	-1.32857	-1.09814
chr1	4595096	4596205	3.8896	7.0656	490.679	602.867	0.29706	0.86119
chr1	46024595	46029305	11.8932	20.6393	412.831	551.38	0.417496	0.795257
chr1	46085395	46090405	60.0217	27.2216	1908.88	919.829	-1.05328	-1.14073
chr1	4687395	4690705	41.9874	21.1952	1646.05	636.568	-1.37062	-0.986219
chr1	4691696	4693305	5.3113	6.4708	514.547	414.98	-0.310259	0.284879
chr1	5017995	5023305	79.2936	36.1865	1591.04	613.823	-1.37407	-1.13175
chr1	50923395	50924704	7.8094	5.0089	831.054	577.725	-0.524559	-0.640718
chr1	50925395	50930105	71.7289	27.7166	2230.47	857.494	-1.37915	-1.3718
chr1	50930196	50931405	7.2934	4.8583	736.019	511.559	-0.524843	-0.58614
chr1	51288895	51290605	11.2582	11.789	693.556	476.802	-0.540623	0.0664652
chr1	51299595	51301505	9.4038	15.0693	482.658	645.555	0.419537	0.680297
chr1	51316495	51317705	3.4535	5.7774	330.991	421.69	0.349393	0.742361
chr1	51325795	51330604	11.9318	19.8274	465.644	404.713	-0.202328	0.732684
chr1	51330895	51332905	11.169	11.4313	808.812	566.313	-0.514203	0.0334895
chr1	51499195	51500805	5.6455	8.0309	457.93	539.21	0.235721	0.50846
chr1	51517895	51519205	4.6602	7.9415	402.384	671.873	0.739617	0.76902
chr1	51519196	51524105	12.5496	18.7162	387.825	449.941	0.214329	0.576646
chr1	51696695	51697705	6.1309	6.7965	658.814	516.062	-0.352326	0.148693
chr1	51916595	51917605	6.4967	4.3279	1140.06	738.01	-0.627393	-0.58604
chr1	51940795	51942405	9.9451	9.8358	699.384	457.271	-0.613034	-0.0159435
chr1	51974995	51977204	5.643	10.6237	313.854	531.396	0.759693	0.912752
chr1	51977395	51978705	5.6431	8.2008	363.965	432.224	0.247979	0.539277
chr1	51991495	51992905	5.3451	7.8807	671.853	748.903	0.156634	0.560107
chr1	52287895	52289505	10.1865	14.5258	815.948	738.331	-0.144211	0.511959
chr1	52337695	52341404	11.1505	16.9005	291.279	333.459	0.19511	0.599958
chr1	52341495	52342605	5.5341	7.2525	530.783	501.765	-0.081109	0.39013
chr1	52498895	52500005	6.5717	1.8212	582.681	267.109	-1.12528	-1.85138
chr1	52722895	52726604	21.4791	13.6799	889.48	442.641	-1.00682	-0.650876
chr1	52726595	52730805	51.3289	25.9424	1483.23	607.482	-1.28783	-0.984459
chr1	52782095	52783805	9.6264	9.715	828.807	554.188	-0.58066	0.0132176
chr1	52816395	52819005	20.1413	8.7088	1087.25	427.707	-1.34599	-1.20961
chr1	53005895	53007405	3.6281	7.7351	247.699	295.817	0.256118	1.09221
chr1	53925095	53927305	20.7709	16.4955	1155.72	808.816	-0.514911	-0.332491
chr1	54186595	54190904	16.692	14.4401	504.404	359.474	-0.488695	-0.209076
chr1	54190895	54192104	9.1361	5.9837	1088.79	622.166	-0.807348	-0.610541
chr1	54192095	54196005	45.5842	19.3087	1640.47	699.101	-1.23054	-1.23928
chr1	54197596	54200305	9.0188	9.1125	479.221	412.432	-0.216536	0.0149114
chr1	54200296	54201605	4.9116	6.5319	422.604	487.857	0.207151	0.41131
chr1	54923495	54925505	15.8383	8.9081	463.719	365.893	-0.341829	-0.830228
chr1	54926196	54927705	7.8867	3.4476	104.387	29.9561	-1.80102	-1.19383
chr1	55043995	55045705	5.7495	8.0791	429.344	421.05	-0.028143	0.490758
chr1	55220195	55224504	14.4205	15.3266	377.66	313.178	-0.270106	0.0879165
chr1	55224495	55227605	21.2062	11.7373	849.252	349.176	-1.28224	-0.853386
chr1	55358695	55361504	14.8771	10.7944	1042.53	549.54	-0.923793	-0.46281
chr1	55361495	55372805	83.4699	51.661	907.856	484.159	-0.906981	-0.69218
chr1	55380995	55382205	14.6016	8.3044	975.551	344.495	-1.50173	-0.814179
chr1	55382696	55386205	11.6489	11.9562	311.392	293.32	-0.0862567	0.0375652
chr1	55397295	55400304	9.3427	11.9099	495.854	429.049	-0.208772	0.35025
chr1	55400295	55401904	5.6668	5.9104	336.371	355.949	0.0816204	0.0607215
chr1	55402195	55404904	16.7839	11.9541	895.759	625.334	-0.518483	-0.489572
chr1	55404895	55411805	87.3332	40.5557	1252.04	612.817	-1.03075	-1.10663
chr1	55434895	55436404	5.5282	7.7198	387.471	402.535	0.0550263	0.481754
chr1	55436395	55437804	5.907	6.2288	473.694	380.443	-0.316276	0.0765286
chr1	55438095	55445304	28.7219	31.2141	401.359	384.095	-0.0634298	0.120047
chr1	55445295	55446705	7.5298	10.2283	700.161	797.832	0.188397	0.441883
chr1	55453895	55455305	4.8592	8.5451	383.107	457.33	0.255488	0.814379
chr1	55485895	55487105	7.1693	6.2934	731.664	488.515	-0.582777	-0.187993
chr1	55496995	55498205	9.9761	5.841	409.383	198.171	-1.0467	-0.772261
chr1	55561295	55565005	18.3327	19.5802	808.28	757.181	-0.094217	0.0949762
chr1	55619095	55620105	4.0891	5.4119	352.568	547.38	0.63464	0.404352
chr1	55658895	55660605	5.2421	9.8615	382.164	579.984	0.601823	0.911662
chr1	55663795	55664905	4.7989	6.2709	554.373	526.729	-0.0737973	0.385969
chr1	55734595	55736204	5.9344	6.4069	178.176	244.054	0.453896	0.110524
chr1	55736395	55740105	27.3307	27.554	1113.71	756.392	-0.55817	0.0117394
chr1	55740496	55749804	20.0096	26.4179	234.598	246.66	0.0723307	0.400823
chr1	55749795	55751005	7.1828	5.6661	849.252	548.428	-0.630892	-0.34219
chr1	56240595	56242205	6.8808	9.8854	441.278	488.109	0.145514	0.522723
chr1	56958395	56963804	16.6747	15.7812	234.702	226.033	-0.054302	-0.0794539
chr1	56963795	56965004	6.0028	3.855	431.159	350.256	-0.299809	-0.638905
chr1	56964995	56968504	26.2343	13.3843	886.211	515.911	-0.780527	-0.970913
chr1	56968695	56971905	53.2897	17.7491	1628.16	563.266	-1.53136	-1.58611
chr1	56971996	56975304	26.6749	8.3891	204.82	103.084	-0.99053	-1.66889
chr1	56975795	56988705	252.719	101.07	2538.18	1065.98	-1.25162	-1.32218
chr1	56988696	56991805	13.395	14.1279	438.78	455.895	0.0552021	0.0768525
chr1	56992096	56993705	5.1522	6.6403	338.036	410.575	0.280471	0.36606
chr1	57035195	57036805	5.5015	6.4892	306.397	473.131	0.626837	0.238216
chr1	57043995	57046105	11.1249	13.3227	988.221	843.537	-0.228382	0.260094
chr1	57169895	57171105	4.7519	6.8364	422.449	586.449	0.47323	0.524732
chr1	57202295	57203305	3.5123	4.9246	159.556	423.471	1.4082	0.48759
chr1	57220895	57222205	4.1646	8.128	333.635	337.006	0.0145063	0.964722
chr1	57430895	57439405	23.8893	33.2989	228.771	299.213	0.387266	0.47911
chr1	57749095	57750405	4.261	7.7737	274.996	506.045	0.879854	0.867409
chr1	57766395	57770804	11.344	14.5257	213.257	262.283	0.298531	0.356678
chr1	57771195	57783805	93.6445	57.6005	957.359	574.002	-0.738005	-0.701113
chr1	57869595	57871505	8.3853	12.742	469.92	542.206	0.206427	0.603657
chr1	57940795	57943705	16.0983	17.6629	366.122	410.898	0.166456	0.133814
chr1	58089795	58090905	3.4598	5.626	304.315	411.897	0.436716	0.701421
chr1	58141695	58148305	36.4794	36.3637	669.684	545.47	-0.295981	-0.004583
chr1	58148496	58154005	14.4588	19.6495	317.964	300.096	-0.0834388	0.442545
chr1	58166795	58175405	25.2262	36.7063	216.38	310.063	0.518993	0.541105
chr1	58197495	58198805	6.3583	7.7832	436.758	619.45	0.504153	0.291722
chr1	58207295	58208404	4.0608	5.3158	344.419	359.474	0.061721	0.388523
chr1	58209495	58211405	10.2121	9.3012	628.447	460.575	-0.448353	-0.134791
chr1	58224195	58230605	16.5617	25.5779	264.357	301.405	0.189215	0.627047
chr1	58277295	58293305	76.3407	77.2315	490.21	382.731	-0.357068	0.016737
chr1	58652795	58654005	11.0706	7.584	1204.2	582.992	-1.04652	-0.545703
chr1	58736595	58737905	7.8862	4.2597	865.429	408.687	-1.08242	-0.888578
chr1	59006095	59007105	5.8906	10.4653	221.32	465.682	1.07321	0.829127
chr1	59094495	59095505	8.3921	6.4956	553.301	373.09	-0.56854	-0.369569
chr1	5911995	5918505	73.7474	40.3901	1416.71	643.83	-1.13779	-0.86859
chr1	59129395	59130905	5.9651	8.7192	343.239	409.088	0.253197	0.547649
chr1	5918696	5919805	8.1705	5.7637	1868.36	821.297	-1.18579	-0.503429
chr1	59333095	59334505	7.8028	7.7886	239.678	170.75	-0.489212	-0.00262789
chr1	59464695	59466305	6.8179	8.2484	581.155	291.632	-0.994775	0.274787
chr1	59482995	59484305	7.7226	4.9988	279.04	105.916	-1.39755	-0.627505
chr1	59498195	59513405	132.112	106.742	956.01	669.803	-0.513288	-0.307624
chr1	59513696	59517405	16.0776	12.0832	172.085	133.226	-0.369249	-0.412049
chr1	59527395	59548604	58.6708	70.9085	165.73	147.46	-0.168514	0.273316
chr1	59548895	59551805	18.7376	22.998	514.269	449.342	-0.194711	0.295572
chr1	59552096	59566004	33.3923	43.7895	142.755	145.073	0.0232374	0.39107
chr1	59566295	59567905	8.6387	13.1848	333.04	304.848	-0.127608	0.60999
chr1	59568196	59574404	18.8361	20.8517	167.604	163.57	-0.0351467	0.146665
chr1	59574595	59576405	11.2809	9.6322	442.505	315.328	-0.488843	-0.227945
chr1	59587895	59590504	10.6528	12.0928	493.824	401.079	-0.300111	0.182916
chr1	59590795	59599605	62.3697	63.3968	795.498	605.854	-0.392888	0.0235647
chr1	59599896	59602505	8.2939	13.664	241.146	169.751	-0.506482	0.720257
chr1	60042395	60045005	13.7805	6.4208	723.437	363.357	-0.993481	-1.1018
chr1	60862495	60863705	5.2959	8.0973	398.495	404.408	0.0212478	0.612565
chr1	60873195	60875505	7.3168	12.3206	325.547	350.736	0.107522	0.751788
chr1	60892995	60894205	4.7146	8.2153	592.299	724.708	0.291074	0.801178
chr1	60936295	60940305	9.7331	16.4218	294.131	385.411	0.389938	0.754641
chr1	61002895	61004005	2.7468	5.4581	344.419	552.94	0.682959	0.990647
chr1	61076595	61078105	3.7402	6.8948	389.241	367.899	-0.0813538	0.882393
chr1	61145695	61147605	6.2355	9.2525	227.883	351.985	0.627221	0.569338
chr1	61158895	61165205	18.8767	29.5564	322.893	445.597	0.464686	0.646864
chr1	61180895	61187105	17.9161	25.0969	233.207	262.235	0.169247	0.486253
chr1	61232995	61234005	3.5757	5.8149	275.364	351.304	0.351381	0.701529
chr1	61300795	61301805	6.0127	5.7137	501.831	407.131	-0.301708	-0.0735877
chr1	61302396	61306705	11.0823	16.9543	258.636	294.115	0.185456	0.613394
chr1	61378595	61380505	12.2666	10.9092	944.086	503.263	-0.907605	-0.16919
chr1	61589895	61590905	4.1169	7.338	846.679	684.906	-0.305909	0.833828
chr1	61629695	61632904	10.6829	11.1708	446.072	470.22	0.076061	0.0644292
chr1	61633795	61644905	103.407	57.414	1185.67	670.937	-0.82145	-0.848864
chr1	61645796	61651505	14.7259	21.1758	347.51	319.446	-0.121483	0.524061
chr1	61669995	61671005	5.5059	4.1475	447.788	280.498	-0.674823	-0.408736
chr1	62394395	62399304	21.7348	12.3869	693.556	390.628	-0.828217	-0.811192
chr1	62399295	62404004	18.7535	12.0237	863.996	477.426	-0.855749	-0.641279
chr1	62404095	62406005	10.8962	9.7476	965.317	814.807	-0.244545	-0.160706
chr1	62406896	62412705	15.606	21.0252	343.06	335.102	-0.0338568	0.430019
chr1	62433995	62438705	15.7244	17.8444	375.676	392.238	0.0622399	0.182466
chr1	62459795	62461705	7.8223	9.8571	543.521	611.854	0.17085	0.33357
chr1	62591995	62593005	3.6875	5.4156	537.86	546.019	0.0217198	0.554478
chr1	62628895	62634705	20.619	28.618	358.893	409.739	0.191151	0.472948
chr1	62634696	62640305	11.5108	19.4945	257.755	306.393	0.249382	0.760079
chr1	62647895	62649105	7.0298	4.4961	579.234	359.474	-0.68826	-0.64481
chr1	62654795	62661705	34.7363	33.1441	513.191	396.277	-0.372988	-0.067692
chr1	62682195	62690405	28.5502	37.1591	301.502	317.788	0.0758971	0.380215
chr1	62702095	62711405	119.287	48.1266	1796.38	604.859	-1.57042	-1.30953
chr1	62719295	62721205	7.6263	5.8245	539.275	492.778	-0.130083	-0.388849
chr1	62823396	62826304	7.0539	8.562	211.369	247.138	0.22555	0.279527
chr1	62826695	62827905	6.5196	8.5134	385.43	376.756	-0.0328382	0.384952
chr1	62849495	62851005	7.3616	7.9551	649.324	541.083	-0.26309	0.111861
[truncated: 35,455 more rows]
