# Supplementary material for: The length of the G1 phase is an essential determinant of H3K27me3 landscapes across diverse cell types
Source: PLoS Biol. 2025 Apr 17;23(4):e3003119. doi: 10.1371/journal.pbio.3003119 (PMC12052206; doi:10.1371/journal.pbio.3003119)
Supplement: S10 Data — (XLSX) [file pbio.3003119.s019.xlsx]

## Sheet: Sheet1
	H3K27me3	H3		H3K27me3/H3						H3K27me3/H3 Normalized to average Async
Async1	15670.6	31478.3		0.497823		Average Async:	0.435021		Async1	1.14437
Async2	8864.35	25224		0.351425					Async2	0.807835		Average	SD
Async3	12740.9	27951.9		0.455814					Async3	1.0478		1	0.173283
Chiron1	1219.89	6842.25		0.178288					Chiron1	0.409838
Chiron2	7410.23	21748.8		0.34072					Chiron2	0.783226		Average	SD	p-value (t-test)
Chiron3	5369.57	19153.2		0.280349					Chiron3	0.644449		0.612504	0.188733	0.0588294
