# Supplementary material for: The length of the G1 phase is an essential determinant of H3K27me3 landscapes across diverse cell types
Source: PLoS Biol. 2025 Apr 17;23(4):e3003119. doi: 10.1371/journal.pbio.3003119 (PMC12052206; doi:10.1371/journal.pbio.3003119)
Supplement: S11 Data — (XLSX) [file pbio.3003119.s020.xlsx]

## Sheet: S1A
Left plot					Right plot
FL3-A :: PI		Bin	Frequency			FL3-A :: PI		Bin	Frequency
398559		100000	0			269357		100000	0
217059		100122	0			260685		100122	0
253648		100244	0			230823		100244	0
318358		100366	0			308544		100366	0
224550		100488	0			375006		100488	0
248302		100610	0			239276		100610	0
317960		100732	0			259715		100732	0
456293		100854	0			220037		100854	0
322830		100977	0			280540		100977	0
253460		101099	0			353953		101099	0
254609		101221	0			270799		101221	0
455907		101343	0			318406		101343	0
240142		101465	0			225834		101465	0
388001		101587	0			381187		101587	0
212598		101709	0			409190		101709	0
356763		101831	0			277242		101831	0
235867		101953	0			292849		101953	0
220974		102075	0			315529		102075	0
308653		102197	0			323243		102197	0
377567		102319	0			331885		102319	0
346117		102441	0			266389		102441	0
271124		102563	0			306997		102563	0
240612		102686	0			358167		102686	0
197100		102808	0			245408		102808	0
219744		102930	0			397601		102930	0
220950		103052	0			246161		103052	0
354481		103174	0			226379		103174	0
340647		103296	0			401209		103296	0
254785		103418	0			243026		103418	0
332732		103540	0			361138		103540	0
385581		103662	0			390353		103662	0
310283		103784	0			306829		103784	0
418177		103906	0			366634		103906	0
253085		104028	0			385349		104028	0
365989		104150	0			234723		104150	0
217937		104272	0			298916		104272	0
331095		104395	0			237903		104395	0
287051		104517	0			239070		104517	0
251358		104639	0			249812		104639	0
325954		104761	0			424137		104761	0
262611		104883	0			288393		104883	0
220241		105005	0			240207		105005	0
236222		105127	0			351345		105127	0
239384		105249	0			269078		105249	0
280854		105371	0			336098		105371	0
210868		105493	0			379917		105493	0
265085		105615	0			314404		105615	0
273505		105737	0			224160		105737	0
330329		105859	0			206624		105859	0
382605		105981	0			366030		105981	0
291942		106104	0			410469		106104	0
339820		106226	0			386327		106226	0
296524		106348	0			401693		106348	0
340305		106470	0			265274		106470	0
313714		106592	0			359433		106592	0
270483		106714	0			448919		106714	0
294216		106836	0			365907		106836	0
400059		106958	0			223475		106958	0
256086		107080	0			402015		107080	0
244440		107202	0			205970		107202	0
338428		107324	0			231565		107324	0
307712		107446	0			310958		107446	0
412116		107568	0			259866		107568	0
210554		107690	0			416178		107690	0
314881		107812	0			366550		107812	0
251130		107935	0			389056		107935	0
207807		108057	0			286340		108057	0
282204		108179	0			448194		108179	0
402992		108301	0			365447		108301	0
248109		108423	0			222473		108423	0
374053		108545	0			247192		108545	0
284193		108667	0			383322		108667	0
215274		108789	0			323930		108789	0
370257		108911	0			214950		108911	0
381825		109033	0			236197		109033	0
206065		109155	0			258644		109155	0
402009		109277	0			233535		109277	0
236599		109399	0			389356		109399	0
389503		109521	0			269511		109521	0
252792		109644	0			284600		109644	0
348800		109766	0			423515		109766	0
282197		109888	0			220213		109888	0
290802		110010	0			244315		110010	0
264430		110132	0			227797		110132	0
365347		110254	0			379102		110254	0
223684		110376	0			430457		110376	0
256493		110498	0			223218		110498	0
383287		110620	0			242795		110620	0
264069		110742	0			408101		110742	0
434561		110864	0			236631		110864	0
244660		110986	0			280636		110986	0
230312		111108	0			327495		111108	0
383475		111230	0			215699		111230	0
224654		111353	0			210830		111353	0
249764		111475	0			371273		111475	0
393698		111597	0			342858		111597	0
206174		111719	0			254762		111719	0
242161		111841	0			290469		111841	0
359579		111963	0			273807		111963	0
297428		112085	0			243105		112085	0
323707		112207	0			311680		112207	0
236835		112329	0			343428		112329	0
276883		112451	0			361971		112451	0
445403		112573	0			243747		112573	0
253354		112695	0			316226		112695	0
252419		112817	0			311449		112817	0
456692		112939	0			420882		112939	0
316472		113062	0			217737		113062	0
302013		113184	0			354506		113184	0
304667		113306	0			434718		113306	0
311470		113428	0			339738		113428	0
227243		113550	0			214193		113550	0
315389		113672	0			387582		113672	0
462908		113794	0			270141		113794	0
421979		113916	0			363395		113916	0
222970		114038	0			329090		114038	0
248662		114160	0			237809		114160	0
228798		114282	0			184164		114282	0
419561		114404	0			377059		114404	0
404736		114526	0			364420		114526	0
211250		114648	0			280521		114648	0
448127		114771	0			296555		114771	0
323640		114893	0			273493		114893	0
297141		115015	0			309661		115015	0
302308		115137	0			278380		115137	0
241408		115259	0			315328		115259	0
399274		115381	0			260302		115381	0
406122		115503	0			379905		115503	0
376870		115625	0			315812		115625	0
395223		115747	0			320435		115747	0
312527		115869	0			253532		115869	0
382607		115991	0			371957		115991	0
257864		116113	0			407357		116113	0
351687		116235	0			233074		116235	0
323597		116357	0			277691		116357	0
363670		116479	0			267980		116479	0
419860		116602	0			399135		116602	0
358529		116724	0			361451		116724	0
403538		116846	0			272832		116846	0
367083		116968	0			257082		116968	0
272581		117090	0			310238		117090	0
314557		117212	0			393071		117212	0
414175		117334	0			205925		117334	0
448284		117456	0			296866		117456	0
316163		117578	0			228228		117578	0
377476		117700	0			219280		117700	0
220133		117822	0			320427		117822	0
245177		117944	0			328133		117944	0
212614		118066	0			203304		118066	0
202076		118188	0			427427		118188	0
355838		118311	0			358793		118311	0
413673		118433	0			222187		118433	0
301952		118555	0			266041		118555	0
253843		118677	0			225481		118677	0
233681		118799	0			218379		118799	0
233743		118921	0			379549		118921	0
379920		119043	0			222843		119043	0
449547		119165	0			278338		119165	0
240352		119287	0			256204		119287	0
215450		119409	0			314067		119409	0
281000		119531	0			266377		119531	0
294937		119653	0			257294		119653	0
327706		119775	0			343764		119775	0
241977		119897	0			367295		119897	0
226373		120020	0			278403		120020	0
252494		120142	0			401093		120142	0
358609		120264	0			374609		120264	0
415263		120386	0			399855		120386	0
311846		120508	0			428150		120508	0
233395		120630	0			348939		120630	0
215897		120752	0			402317		120752	0
294011		120874	0			374976		120874	0
268885		120996	0			438328		120996	0
235367		121118	0			316371		121118	0
436756		121240	0			251291		121240	0
393517		121362	0			238916		121362	0
242115		121484	0			232090		121484	0
243267		121606	0			300033		121606	0
238044		121729	0			394068		121729	0
344539		121851	0			396025		121851	0
381896		121973	0			383224		121973	0
388584		122095	0			328395		122095	0
321426		122217	0			364150		122217	0
202903		122339	0			293921		122339	0
430842		122461	0			387533		122461	0
387687		122583	0			286661		122583	0
410006		122705	0			348873		122705	0
245427		122827	0			192441		122827	0
286758		122949	0			242956		122949	0
230578		123071	0			402395		123071	0
268444		123193	0			346320		123193	0
289765		123315	0			227824		123315	0
403068		123438	0			259057		123438	0
394859		123560	0			267817		123560	0
244051		123682	0			397254		123682	0
199191		123804	0			214212		123804	0
275899		123926	0			286902		123926	0
235700		124048	0			223463		124048	0
376804		124170	0			345652		124170	0
272966		124292	0			408607		124292	0
245976		124414	0			357267		124414	0
249692		124536	0			320004		124536	0
325003		124658	0			278863		124658	0
437863		124780	0			452709		124780	0
365805		124902	0			211434		124902	0
262453		125024	0			228942		125024	0
378784		125146	0			334220		125146	0
286368		125269	0			452025		125269	0
386441		125391	0			368370		125391	0
376884		125513	0			253436		125513	0
368885		125635	0			225751		125635	0
268700		125757	0			291503		125757	0
344205		125879	0			244998		125879	0
204953		126001	0			277795		126001	0
225743		126123	0			215282		126123	0
434063		126245	0			361043		126245	0
360003		126367	0			229049		126367	0
380536		126489	0			232119		126489	0
246186		126611	0			241924		126611	0
298604		126733	0			391207		126733	0
294074		126855	0			247742		126855	0
248065		126978	0			245879		126978	0
267390		127100	0			246127		127100	0
332075		127222	0			360543		127222	0
326243		127344	0			316369		127344	0
276470		127466	0			396197		127466	0
369297		127588	0			253438		127588	0
229297		127710	0			360426		127710	0
290479		127832	0			282233		127832	0
381077		127954	0			341686		127954	0
283023		128076	0			205532		128076	0
392755		128198	0			318223		128198	0
284620		128320	0			401180		128320	0
256418		128442	0			306822		128442	0
206297		128564	0			366742		128564	0
260934		128687	0			403093		128687	0
247941		128809	0			451821		128809	0
338783		128931	0			205017		128931	0
307466		129053	0			247974		129053	0
398512		129175	0			267523		129175	0
399953		129297	0			225352		129297	0
422884		129419	0			390911		129419	0
214857		129541	0			410244		129541	0
435778		129663	0			423666		129663	0
303908		129785	0			241034		129785	0
414912		129907	0			345201		129907	0
245841		130029	0			212386		130029	0
226809		130151	0			414515		130151	0
409124		130273	0			335591		130273	0
383466		130396	0			231010		130396	0
430344		130518	0			456174		130518	0
435400		130640	0			240825		130640	0
285177		130762	0			397107		130762	0
241054		130884	0			244177		130884	0
409696		131006	0			366919		131006	0
359161		131128	0			356181		131128	0
230536		131250	0			338882		131250	0
395420		131372	0			305774		131372	0
215142		131494	0			338316		131494	0
367387		131616	0			203046		131616	0
222121		131738	0			314942		131738	0
353344		131860	0			248953		131860	0
282078		131982	0			241363		131982	0
231943		132104	0			258568		132104	0
352825		132227	0			261048		132227	0
217515		132349	0			318895		132349	0
319480		132471	0			242153		132471	0
262535		132593	0			285753		132593	0
438255		132715	0			347529		132715	0
346321		132837	0			412862		132837	0
414944		132959	0			238624		132959	0
401767		133081	0			403497		133081	0
201154		133203	0			245205		133203	0
395174		133325	0			418855		133325	0
236884		133447	0			219283		133447	0
301828		133569	0			387206		133569	0
245470		133691	0			224022		133691	0
363403		133813	0			254164		133813	0
228481		133936	0			372649		133936	0
220974		134058	0			310304		134058	0
297352		134180	0			257463		134180	0
413773		134302	0			246971		134302	0
374837		134424	0			406536		134424	0
410145		134546	0			262176		134546	0
246466		134668	0			220954		134668	0
354416		134790	0			294770		134790	0
226747		134912	0			281672		134912	0
349026		135034	0			370949		135034	0
361263		135156	0			373461		135156	0
386208		135278	0			289671		135278	0
368050		135400	0			249537		135400	0
220489		135522	0			319009		135522	0
250035		135645	0			364857		135645	0
345206		135767	0			243409		135767	0
256303		135889	0			326964		135889	0
406441		136011	0			257606		136011	0
372097		136133	0			223598		136133	0
409074		136255	0			322841		136255	0
437660		136377	0			292792		136377	0
397251		136499	0			253739		136499	0
368028		136621	0			205833		136621	0
222860		136743	0			341230		136743	0
254026		136865	0			371048		136865	0
282947		136987	0			226597		136987	0
421242		137109	0			294762		137109	0
226416		137231	0			407652		137231	0
303872		137354	0			209909		137354	0
312118		137476	0			232041		137476	0
309960		137598	0			269097		137598	0
357634		137720	0			233824		137720	0
348573		137842	0			235855		137842	0
391768		137964	0			291484		137964	0
412086		138086	0			257278		138086	0
411582		138208	0			235473		138208	0
245121		138330	0			409519		138330	0
362411		138452	0			244660		138452	0
299961		138574	0			323825		138574	0
393013		138696	0			239355		138696	0
263968		138818	0			236287		138818	0
409429		138940	0			351168		138940	0
357579		139062	0			379254		139062	0
380668		139185	0			422370		139185	0
225246		139307	0			297236		139307	0
390324		139429	0			252835		139429	0
369176		139551	0			225289		139551	0
348856		139673	0			252043		139673	0
383695		139795	0			441478		139795	0
313406		139917	0			280125		139917	0
292204		140039	0			372018		140039	0
243186		140161	0			405750		140161	0
271460		140283	0			368445		140283	0
253783		140405	0			243836		140405	0
296905		140527	0			238424		140527	0
403245		140649	0			278791		140649	0
380252		140771	0			426834		140771	0
320115		140894	0			366235		140894	0
382959		141016	0			251117		141016	0
452083		141138	0			222238		141138	0
243214		141260	0			236037		141260	0
233873		141382	0			258091		141382	0
316709		141504	0			219507		141504	0
382449		141626	0			361431		141626	0
394873		141748	0			442536		141748	0
334554		141870	0			339064		141870	0
363718		141992	0			374272		141992	0
347956		142114	0			255890		142114	0
235933		142236	0			401136		142236	0
418121		142358	0			397534		142358	0
253960		142480	0			422950		142480	0
235844		142603	0			283957		142603	0
237296		142725	0			377928		142725	0
303996		142847	0			368351		142847	0
213566		142969	0			242073		142969	0
228219		143091	0			297339		143091	0
411002		143213	0			394587		143213	0
219634		143335	0			232488		143335	0
417302		143457	0			379176		143457	0
304528		143579	0			216041		143579	0
274661		143701	0			283511		143701	0
306124		143823	0			418053		143823	0
360977		143945	0			395536		143945	0
326963		144067	0			328543		144067	0
312098		144189	0			325465		144189	0
285548		144312	0			216758		144312	0
232963		144434	0			239546		144434	0
329185		144556	0			352973		144556	0
232242		144678	0			256690		144678	0
385201		144800	0			225540		144800	0
275061		144922	0			222518		144922	0
271462		145044	0			402365		145044	0
376826		145166	0			204132		145166	0
378455		145288	0			444840		145288	0
390567		145410	0			212732		145410	0
268003		145532	0			190169		145532	0
374429		145654	0			221835		145654	0
218726		145776	0			236557		145776	0
265961		145898	0			231349		145898	0
365447		146021	0			438984		146021	0
216204		146143	0			353178		146143	0
248168		146265	0			273882		146265	0
240231		146387	0			311441		146387	0
219767		146509	0			275048		146509	0
341928		146631	0			198343		146631	0
399269		146753	0			231989		146753	0
350215		146875	0			232165		146875	0
338506		146997	0			300099		146997	0
355022		147119	0			292228		147119	0
229549		147241	0			279893		147241	0
212833		147363	0			204332		147363	0
411173		147485	0			243828		147485	0
356753		147607	0			399574		147607	0
232739		147729	0			213277		147729	0
421029		147852	0			385680		147852	0
368922		147974	0			306122		147974	0
229368		148096	0			351323		148096	0
360482		148218	0			356989		148218	0
251592		148340	0			329361		148340	0
220379		148462	0			253315		148462	0
263094		148584	0			307181		148584	0
207553		148706	0			252979		148706	0
412724		148828	0			437610		148828	0
224540		148950	0			437086		148950	0
216494		149072	0			218954		149072	0
233414		149194	0			320555		149194	0
374030		149316	0			408239		149316	0
296679		149438	0			291096		149438	0
346848		149561	0			344188		149561	0
338415		149683	0			249143		149683	0
323466		149805	0			422307		149805	0
263024		149927	0			269906		149927	0
249403		150049	0			370236		150049	0
396958		150171	0			348151		150171	0
238443		150293	0			262626		150293	0
232491		150415	0			386424		150415	0
198779		150537	0			474840		150537	0
226860		150659	0			433234		150659	0
207331		150781	0			446939		150781	0
329369		150903	0			387334		150903	0
357338		151025	0			261022		151025	0
222053		151147	0			411815		151147	0
233399		151270	0			212067		151270	0
428828		151392	0			338835		151392	0
355640		151514	0			295580		151514	0
363020		151636	0			239328		151636	0
340252		151758	0			334165		151758	0
419960		151880	0			284516		151880	0
414412		152002	0			440680		152002	0
217106		152124	0			397974		152124	0
235674		152246	0			337055		152246	0
351918		152368	0			224388		152368	0
342157		152490	0			322417		152490	0
348013		152612	0			274381		152612	0
377661		152734	0			342064		152734	0
304979		152856	0			269280		152856	0
368947		152979	0			232498		152979	0
386625		153101	0			241604		153101	0
350867		153223	0			409072		153223	0
317758		153345	0			220056		153345	0
339812		153467	0			359271		153467	0
441508		153589	0			227349		153589	0
445761		153711	0			256521		153711	0
237117		153833	0			248883		153833	0
333328		153955	0			393262		153955	0
232876		154077	0			364736		154077	0
336778		154199	0			326938		154199	0
373637		154321	0			254397		154321	0
437957		154443	0			210197		154443	0
340052		154565	0			428220		154565	0
248998		154688	0			377666		154688	0
321386		154810	0			278251		154810	0
407746		154932	0			250152		154932	0
266024		155054	0			250563		155054	0
321972		155176	0			268432		155176	0
248510		155298	0			368183		155298	0
205344		155420	0			269715		155420	0
259060		155542	0			212606		155542	0
205101		155664	0			465038		155664	0
398582		155786	0			418970		155786	0
278023		155908	0			212546		155908	0
394396		156030	0			373782		156030	0
220545		156152	0			395441		156152	0
422884		156274	0			315322		156274	0
443216		156396	0			212490		156396	0
210086		156519	0			356284		156519	0
236399		156641	0			262362		156641	0
263224		156763	0			222896		156763	0
398530		156885	0			302865		156885	0
312497		157007	0			320179		157007	0
357945		157129	0			332279		157129	0
328832		157251	0			214281		157251	0
349308		157373	0			230929		157373	0
331406		157495	0			258038		157495	0
450126		157617	0			305818		157617	0
317518		157739	0			338248		157739	0
214727		157861	0			391317		157861	0
232189		157983	0			262621		157983	0
358318		158105	0			402972		158105	0
248132		158228	0			298532		158228	0
228731		158350	0			335291		158350	0
364688		158472	0			277199		158472	0
332270		158594	0			318559		158594	0
292772		158716	0			253090		158716	0
419755		158838	0			411426		158838	0
374349		158960	0			386690		158960	0
245282		159082	0			266950		159082	0
433299		159204	0			301549		159204	0
225099		159326	0			250180		159326	0
357072		159448	0			370508		159448	0
227291		159570	0			234016		159570	0
346514		159692	0			298239		159692	0
235008		159814	0			267175		159814	0
269174		159937	0			240524		159937	0
416489		160059	0			392686		160059	0
365400		160181	0			407627		160181	0
303760		160303	0			320109		160303	0
225048		160425	0			247732		160425	0
418652		160547	0			273428		160547	0
388190		160669	0			269084		160669	0
388865		160791	0			246553		160791	0
417929		160913	0			269461		160913	0
378814		161035	0			262070		161035	0
388645		161157	0			344399		161157	0
367166		161279	0			373030		161279	0
260686		161401	0			274380		161401	0
280086		161523	0			305252		161523	0
223548		161646	0			447015		161646	0
214820		161768	0			232670		161768	0
271507		161890	0			257486		161890	0
270318		162012	0			331347		162012	0
283474		162134	0			364097		162134	0
317921		162256	0			343911		162256	0
381868		162378	0			442431		162378	0
229228		162500	0			254630		162500	0
346068		162622	0			416854		162622	0
219988		162744	0			414199		162744	0
419108		162866	0			195507		162866	0
384342		162988	0			222424		162988	0
296303		163110	0			401333		163110	0
224591		163232	0			246999		163232	0
239574		163354	0			223051		163354	0
285749		163477	0			351428		163477	0
276299		163599	0			331216		163599	0
208689		163721	0			273634		163721	0
380884		163843	0			368531		163843	0
240784		163965	0			230498		163965	0
296192		164087	0			242545		164087	0
266084		164209	0			451637		164209	0
375403		164331	0			395547		164331	0
291538		164453	0			299160		164453	0
225544		164575	0			287427		164575	0
241454		164697	0			431475		164697	0
207588		164819	0			411962		164819	0
228929		164941	0			226910		164941	0
235057		165063	0			260618		165063	0
228832		165186	0			268524		165186	0
220136		165308	0			374895		165308	0
252603		165430	0			270633		165430	0
215956		165552	0			373123		165552	0
246290		165674	0			328766		165674	0
231442		165796	0			409755		165796	0
427702		165918	0			405635		165918	0
220711		166040	0			403039		166040	0
311071		166162	0			382138		166162	0
319194		166284	0			355079		166284	0
186987		166406	0			347040		166406	0
266911		166528	0			388218		166528	0
305902		166650	0			361283		166650	0
328925		166772	0			204052		166772	0
345955		166895	0			207303		166895	0
370159		167017	0			222780		167017	0
214347		167139	0			245898		167139	0
310396		167261	0			291745		167261	0
426153		167383	0			246004		167383	0
296813		167505	0			384841		167505	0
239231		167627	0			205545		167627	0
374965		167749	0			375621		167749	0
422429		167871	0			335440		167871	0
239009		167993	0			227444		167993	0
267629		168115	0			258425		168115	0
364525		168237	0			323238		168237	0
255573		168359	0			233533		168359	0
260046		168481	0			318170		168481	0
389723		168604	0			273572		168604	0
399215		168726	0			402906		168726	0
264854		168848	0			323809		168848	0
275138		168970	0			255995		168970	0
347496		169092	0			285637		169092	0
295101		169214	0			256739		169214	0
355849		169336	0			222020		169336	0
409950		169458	0			376507		169458	0
225984		169580	0			413399		169580	0
255844		169702	0			354182		169702	0
219893		169824	0			334514		169824	0
327375		169946	0			263783		169946	0
233522		170068	0			431046		170068	0
272935		170190	0			378914		170190	0
346813		170312	0			410819		170312	0
369781		170435	0			223586		170435	0
273493		170557	0			199121		170557	0
358055		170679	0			240203		170679	0
393131		170801	0			230246		170801	0
267721		170923	0			254586		170923	0
334055		171045	0			404426		171045	0
430112		171167	0			236589		171167	0
404363		171289	0			282143		171289	0
374203		171411	0			242539		171411	0
267637		171533	0			415139		171533	0
301434		171655	0			369287		171655	0
291304		171777	0			364120		171777	0
276176		171899	0			226211		171899	0
397390		172021	0			378645		172021	0
337275		172144	0			198510		172144	0
273704		172266	0			334643		172266	0
243086		172388	0			266437		172388	0
425095		172510	0			356410		172510	0
400167		172632	0			340330		172632	0
229095		172754	0			415611		172754	0
286106		172876	0			293953		172876	0
262409		172998	0			237829		172998	0
365160		173120	0			233213		173120	0
366276		173242	0			445232		173242	0
406511		173364	0			242376		173364	0
388906		173486	0			426521		173486	0
243767		173608	0			278883		173608	0
304811		173730	0			261886		173730	0
210076		173853	0			240013		173853	0
344958		173975	0			228996		173975	0
329210		174097	0			372988		174097	0
489342		174219	0			254336		174219	0
366435		174341	0			212711		174341	0
284249		174463	0			234742		174463	0
219657		174585	0			377016		174585	0
350656		174707	0			315086		174707	0
378454		174829	0			397824		174829	0
257722		174951	0			383288		174951	0
306311		175073	0			214757		175073	0
229272		175195	0			204481		175195	0
369359		175317	0			357837		175317	0
264188		175439	0			238650		175439	0
294849		175562	0			223388		175562	0
274233		175684	0			393889		175684	0
212013		175806	0			406621		175806	0
211801		175928	0			370192		175928	0
342886		176050	0			267701		176050	0
215609		176172	0			281594		176172	0
265359		176294	0			393437		176294	0
409897		176416	0			296169		176416	0
354571		176538	0			348208		176538	0
234659		176660	0			286339		176660	0
314339		176782	0			215148		176782	0
225384		176904	0			358594		176904	0
248622		177026	0			213874		177026	0
285989		177148	0			378198		177148	0
402373		177271	0			223391		177271	0
371276		177393	0			228925		177393	0
365224		177515	0			387110		177515	0
366131		177637	0			420307		177637	0
392777		177759	0			336352		177759	0
268603		177881	0			381698		177881	0
358416		178003	0			391356		178003	0
195625		178125	0			394308		178125	0
447302		178247	0			212571		178247	0
211007		178369	0			234637		178369	0
217628		178491	0			245735		178491	0
270614		178613	0			260030		178613	0
396383		178735	0			243929		178735	0
245385		178857	0			340873		178857	0
403398		178979	0			404164		178979	0
444108		179102	0			237509		179102	0
413216		179224	0			246497		179224	0
220512		179346	1			398502		179346	0
342992		179468	0			262132		179468	0
402546		179590	0			237439		179590	0
276265		179712	0			209321		179712	0
328776		179834	0			372569		179834	0
360047		179956	0			439078		179956	0
244265		180078	0			228276		180078	0
250769		180200	0			306821		180200	0
336755		180322	0			217865		180322	0
282681		180444	0			240921		180444	0
401758		180566	0			412199		180566	0
442200		180688	0			221577		180688	0
304251		180811	0			406533		180811	0
304308		180933	0			407281		180933	0
225098		181055	0			318869		181055	0
333146		181177	0			208486		181177	0
305771		181299	0			253207		181299	0
238849		181421	0			304593		181421	0
330112		181543	0			393852		181543	0
244334		181665	0			395648		181665	0
224476		181787	0			279221		181787	0
220814		181909	0			236704		181909	0
344059		182031	0			214614		182031	0
391876		182153	0			229852		182153	0
247442		182275	0			379944		182275	0
257394		182397	0			290842		182397	0
228049		182520	0			337994		182520	1
295633		182642	2			260153		182642	1
268020		182764	1			244963		182764	0
421576		182886	0			386531		182886	0
214049		183008	0			407089		183008	0
219772		183130	0			358146		183130	0
330132		183252	0			211675		183252	1
325623		183374	1			370616		183374	0
317057		183496	0			316697		183496	0
225735		183618	0			218817		183618	0
270363		183740	0			314495		183740	0
266832		183862	0			249393		183862	0
252588		183984	0			282916		183984	0
264981		184106	1			376388		184106	1
318598		184229	1			383676		184229	0
388612		184351	0			404889		184351	0
212193		184473	1			219583		184473	0
252845		184595	0			296400		184595	0
429047		184717	0			353684		184717	0
382214		184839	0			261804		184839	0
320812		184961	1			235924		184961	0
323964		185083	0			374081		185083	0
384120		185205	0			383587		185205	0
248309		185327	0			226254		185327	1
240986		185449	0			233387		185449	2
304313		185571	0			231957		185571	2
406516		185693	0			219661		185693	1
296989		185815	0			221090		185815	1
339656		185938	0			272501		185938	0
226822		186060	0			393748		186060	0
250275		186182	0			205239		186182	0
404215		186304	1			342434		186304	0
232741		186426	1			226962		186426	0
312549		186548	0			227709		186548	2
386239		186670	0			242854		186670	0
350424		186792	0			254368		186792	0
381352		186914	1			265788		186914	0
247585		187036	1			341433		187036	0
417084		187158	0			234231		187158	0
391588		187280	0			401608		187280	0
240854		187402	0			199471		187402	1
229980		187524	0			383900		187524	1
480477		187646	0			212153		187646	2
298667		187769	0			365355		187769	0
215517		187891	0			391045		187891	1
236712		188013	1			274567		188013	1
207143		188135	0			258699		188135	0
374786		188257	0			254806		188257	0
308259		188379	1			283877		188379	1
244363		188501	2			253088		188501	1
436998		188623	0			266008		188623	1
412352		188745	0			386917		188745	1
238363		188867	0			342041		188867	0
252090		188989	1			231206		188989	1
215535		189111	0			227367		189111	0
295821		189233	0			237473		189233	0
210275		189355	4			405814		189355	2
418770		189478	3			350894		189478	0
255536		189600	1			256283		189600	1
325966		189722	0			374835		189722	0
235413		189844	0			205619		189844	1
341850		189966	2			217406		189966	1
384509		190088	1			375493		190088	1
366997		190210	1			293276		190210	4
224074		190332	1			304231		190332	0
301633		190454	0			357002		190454	0
297026		190576	1			376378		190576	2
353274		190698	0			412953		190698	0
390432		190820	1			234287		190820	0
231878		190942	0			273448		190942	1
345226		191064	2			249687		191064	3
371317		191187	0			407723		191187	1
323937		191309	1			221420		191309	0
376956		191431	1			464557		191431	4
400474		191553	1			310690		191553	1
311297		191675	0			399847		191675	1
425963		191797	2			333604		191797	1
223635		191919	0			220477		191919	1
300356		192041	0			392607		192041	5
237412		192163	1			386107		192163	1
364644		192285	0			299080		192285	0
249471		192407	0			361137		192407	2
306568		192529	0			242318		192529	2
256315		192651	1			388523		192651	5
204068		192773	0			272537		192773	4
253840		192896	3			264391		192896	1
272052		193018	0			236856		193018	1
403324		193140	1			228733		193140	2
431991		193262	2			238238		193262	2
328235		193384	0			402158		193384	0
241062		193506	1			413026		193506	2
334424		193628	2			454062		193628	4
251216		193750	0			311415		193750	3
336479		193872	1			355308		193872	2
404827		193994	0			206291		193994	1
218457		194116	1			299296		194116	2
419411		194238	0			324158		194238	0
394605		194360	0			236864		194360	2
271155		194482	4			400826		194482	3
242394		194604	1			214033		194604	3
416941		194727	2			347137		194727	2
214699		194849	1			282573		194849	2
359392		194971	1			239092		194971	2
319765		195093	3			391263		195093	4
381053		195215	2			299171		195215	3
272241		195337	2			424610		195337	2
297784		195459	0			208010		195459	6
313801		195581	2			267615		195581	5
414005		195703	4			219589		195703	7
431177		195825	1			203866		195825	1
421227		195947	2			396775		195947	1
322640		196069	4			229870		196069	2
260538		196191	1			316043		196191	2
217599		196313	3			257323		196313	1
217681		196436	1			390396		196436	2
248536		196558	4			261679		196558	4
255764		196680	2			285290		196680	3
209661		196802	0			298382		196802	4
395781		196924	1			258894		196924	6
425092		197046	4			220909		197046	5
397412		197168	2			409063		197168	7
238205		197290	2			303919		197290	1
295501		197412	4			309024		197412	5
383643		197534	3			441718		197534	4
236468		197656	0			220999		197656	4
353961		197778	2			310288		197778	1
275257		197900	3			203718		197900	6
251510		198022	0			419905		198022	5
412493		198145	3			213944		198145	3
237813		198267	3			257156		198267	9
283080		198389	2			243592		198389	10
297336		198511	6			350430		198511	6
416996		198633	5			219926		198633	2
287764		198755	3			279422		198755	1
299695		198877	3			359486		198877	3
229488		198999	5			293310		198999	4
255392		199121	5			388997		199121	7
235133		199243	6			276663		199243	4
243910		199365	5			229283		199365	7
246614		199487	5			319582		199487	5
438564		199609	2			341178		199609	6
399140		199731	4			269688		199731	3
290754		199854	5			230047		199854	9
221613		199976	2			339232		199976	8
321371		200098	2			234945		200098	4
402049		200220	5			286256		200220	5
372808		200342	4			239253		200342	4
228869		200464	2			347987		200464	10
378342		200586	0			230140		200586	6
284114		200708	5			329019		200708	6
428196		200830	2			354686		200830	8
284562		200952	4			256341		200952	4
291088		201074	3			206741		201074	7
216013		201196	7			270606		201196	3
242525		201318	7			202609		201318	7
225339		201440	1			246755		201440	5
301034		201562	4			262632		201562	6
382576		201685	5			275311		201685	6
217656		201807	3			202038		201807	6
411704		201929	6			256797		201929	5
269252		202051	5			277169		202051	8
293027		202173	6			289571		202173	10
331935		202295	6			220528		202295	4
440861		202417	3			229009		202417	9
373367		202539	5			428303		202539	9
382387		202661	7			277030		202661	11
228871		202783	9			384983		202783	6
395772		202905	4			332432		202905	12
323444		203027	5			332760		203027	7
236836		203149	5			273144		203149	7
247213		203271	6			318872		203271	8
234254		203394	6			314744		203394	5
296393		203516	8			233347		203516	9
423120		203638	2			239128		203638	3
237892		203760	4			259228		203760	11
334224		203882	5			279316		203882	3
314408		204004	4			273385		204004	9
453306		204126	3			239898		204126	10
253530		204248	9			430892		204248	8
387827		204370	4			271247		204370	9
213985		204492	3			266742		204492	5
326269		204614	11			271929		204614	9
397778		204736	8			276238		204736	10
353640		204858	12			225394		204858	10
440366		204980	8			314114		204980	5
246119		205103	11			425063		205103	13
418365		205225	5			269349		205225	6
378968		205347	9			274003		205347	8
409074		205469	4			247055		205469	12
403897		205591	12			232504		205591	13
403146		205713	8			329619		205713	9
262571		205835	6			280555		205835	9
362906		205957	13			222037		205957	10
230908		206079	10			376738		206079	9
308504		206201	11			350525		206201	8
274227		206323	8			427655		206323	14
243933		206445	5			412907		206445	8
267213		206567	5			234563		206567	8
347599		206689	5			354364		206689	15
277549		206812	11			393736		206812	10
376339		206934	7			330497		206934	7
331046		207056	6			291485		207056	9
224147		207178	8			251226		207178	8
296861		207300	7			244912		207300	5
293126		207422	10			314937		207422	6
338376		207544	14			388347		207544	10
217362		207666	6			254133		207666	11
216190		207788	5			433674		207788	10
388788		207910	10			312400		207910	16
356328		208032	11			251702		208032	11
227543		208154	8			348204		208154	13
394948		208276	6			329928		208276	9
236619		208398	8			312024		208398	15
365233		208521	9			229235		208521	11
258555		208643	12			270923		208643	9
404124		208765	7			365844		208765	5
357658		208887	11			280410		208887	14
407299		209009	10			274103		209009	10
235900		209131	8			342066		209131	9
503896		209253	7			415745		209253	11
307233		209375	7			229846		209375	13
425621		209497	10			252005		209497	16
226466		209619	11			214372		209619	8
213895		209741	10			206126		209741	8
235647		209863	11			216906		209863	19
285961		209985	8			318036		209985	15
290876		210107	16			213767		210107	7
226729		210229	9			247546		210229	12
323082		210352	4			303415		210352	17
350606		210474	14			235545		210474	6
258411		210596	4			230607		210596	15
385787		210718	17			295077		210718	12
341069		210840	13			320088		210840	10
241419		210962	12			402360		210962	17
234143		211084	8			438805		211084	14
407878		211206	19			249069		211206	18
400158		211328	9			246745		211328	8
256838		211450	13			228695		211450	17
305226		211572	6			309497		211572	11
256941		211694	12			297566		211694	14
415194		211816	10			343655		211816	20
218629		211938	11			255236		211938	11
298091		212061	12			375488		212061	24
338855		212183	13			240994		212183	17
262189		212305	8			222755		212305	10
322686		212427	20			224477		212427	16
260964		212549	11			454406		212549	22
260279		212671	13			291980		212671	21
297236		212793	16			424126		212793	11
345627		212915	13			241935		212915	15
280842		213037	8			202159		213037	18
270457		213159	11			346735		213159	17
264899		213281	13			353060		213281	19
296846		213403	10			293155		213403	11
279344		213525	9			249998		213525	14
340492		213647	12			252795		213647	12
282502		213770	10			207521		213770	16
368140		213892	15			221397		213892	19
365749		214014	12			388125		214014	13
372774		214136	15			376556		214136	15
224015		214258	8			290242		214258	12
210754		214380	12			349256		214380	20
221899		214502	15			375428		214502	22
296684		214624	11			244343		214624	6
376377		214746	13			208933		214746	23
253774		214868	15			235918		214868	15
261971		214990	13			384488		214990	23
229717		215112	15			388853		215112	21
253347		215234	9			420190		215234	27
349519		215356	10			239282		215356	18
219505		215479	15			410547		215479	21
358101		215601	13			226020		215601	27
394682		215723	8			239198		215723	21
394620		215845	17			235038		215845	12
382748		215967	20			241425		215967	18
296335		216089	21			290889		216089	19
230190		216211	9			228515		216211	19
331962		216333	9			280731		216333	17
305034		216455	17			399001		216455	14
408144		216577	11			268050		216577	20
237886		216699	10			263267		216699	14
368205		216821	11			245547		216821	14
433613		216943	13			276299		216943	14
408805		217065	20			236562		217065	12
405884		217188	15			392376		217188	14
239968		217310	11			219497		217310	19
231607		217432	8			415231		217432	16
303811		217554	6			341950		217554	21
229639		217676	13			245879		217676	18
320054		217798	15			412146		217798	19
361992		217920	19			348737		217920	18
401738		218042	17			439486		218042	25
304529		218164	8			334733		218164	15
385746		218286	13			435779		218286	17
235312		218408	17			257037		218408	26
332692		218530	26			369149		218530	17
277193		218652	19			259572		218652	28
308520		218774	13			247741		218774	25
263280		218896	13			336312		218896	23
344332		219019	12			232529		219019	28
332581		219141	16			242819		219141	23
214264		219263	19			225683		219263	21
259490		219385	17			235525		219385	15
342093		219507	18			259268		219507	28
216851		219629	11			412821		219629	18
213947		219751	9			248794		219751	24
264447		219873	18			357881		219873	24
288533		219995	18			223565		219995	23
338457		220117	13			247981		220117	23
430511		220239	16			239009		220239	18
329406		220361	17			198439		220361	15
220563		220483	19			236486		220483	27
376514		220605	22			213139		220605	22
352278		220728	22			388316		220728	13
368430		220850	18			224222		220850	23
337700		220972	17			258393		220972	32
253137		221094	20			379184		221094	34
345782		221216	17			226560		221216	34
303717		221338	21			396837		221338	20
237788		221460	23			208901		221460	26
386692		221582	19			305073		221582	33
222904		221704	24			245659		221704	16
229086		221826	11			224013		221826	24
218656		221948	19			275866		221948	23
220997		222070	21			282544		222070	20
206998		222192	16			235904		222192	25
373246		222314	15			270667		222314	21
434996		222437	17			360343		222437	16
417174		222559	14			302318		222559	20
220527		222681	18			295065		222681	20
350793		222803	18			318597		222803	25
229035		222925	11			392069		222925	29
397687		223047	25			357167		223047	31
262828		223169	9			246030		223169	22
369111		223291	16			391305		223291	18
182792		223413	16			320186		223413	30
336167		223535	21			246911		223535	24
355349		223657	17			272555		223657	28
410727		223779	11			403850		223779	23
216522		223901	18			229347		223901	24
239195		224023	17			241200		224023	24
215711		224146	23			242975		224146	18
403436		224268	23			276062		224268	31
391984		224390	22			297062		224390	28
248883		224512	24			401718		224512	23
232647		224634	17			295102		224634	27
231097		224756	15			242486		224756	26
314258		224878	22			219166		224878	21
345666		225000	16			222084		225000	17
262632		225122	15			221718		225122	27
370400		225244	22			447571		225244	26
250186		225366	16			215760		225366	18
452374		225488	15			331589		225488	19
429226		225610	15			373699		225610	28
240706		225732	23			263908		225732	24
368065		225854	21			311351		225854	29
364934		225977	20			196727		225977	22
323812		226099	18			309644		226099	22
318614		226221	25			347706		226221	23
320220		226343	18			257848		226343	33
204763		226465	21			314657		226465	25
392662		226587	18			401367		226587	22
430327		226709	25			226278		226709	22
455574		226831	22			347098		226831	27
197763		226953	22			264804		226953	30
256190		227075	26			246317		227075	22
330754		227197	20			324183		227197	20
351627		227319	17			285092		227319	30
311543		227441	14			375405		227441	28
345050		227563	19			404380		227563	21
361893		227686	24			240372		227686	23
253999		227808	15			195704		227808	29
292795		227930	17			279701		227930	20
365808		228052	24			192071		228052	27
335342		228174	20			233049		228174	28
323134		228296	24			214705		228296	25
395068		228418	15			214821		228418	24
424508		228540	27			234729		228540	22
246775		228662	19			233109		228662	23
405207		228784	26			292659		228784	29
399662		228906	30			230388		228906	23
292390		229028	15			354934		229028	33
258411		229150	22			388197		229150	30
242950		229272	24			418187		229272	26
231657		229395	15			232620		229395	22
216149		229517	24			388032		229517	27
308131		229639	25			323981		229639	24
447844		229761	18			303655		229761	25
333865		229883	19			259891		229883	25
428552		230005	24			354528		230005	26
351318		230127	23			356146		230127	29
247181		230249	15			409280		230249	33
214421		230371	24			230639		230371	32
271190		230493	25			295725		230493	22
313975		230615	19			243665		230615	27
408856		230737	18			394394		230737	26
416679		230859	15			358804		230859	31
288201		230981	23			231015		230981	30
302561		231104	9			241494		231104	24
480667		231226	17			235955		231226	22
413178		231348	19			290187		231348	23
337322		231470	26			327550		231470	23
225948		231592	18			266354		231592	33
243948		231714	20			305204		231714	29
457912		231836	19			292503		231836	23
354593		231958	20			321737		231958	24
398804		232080	27			437094		232080	30
409770		232202	20			377313		232202	19
370279		232324	19			261949		232324	32
265242		232446	15			289361		232446	30
260361		232568	23			258077		232568	32
426231		232690	25			386418		232690	31
410433		232812	9			282864		232812	27
280496		232935	25			217268		232935	20
340457		233057	18			339599		233057	24
188557		233179	20			292995		233179	30
289631		233301	23			314341		233301	33
263242		233423	21			257075		233423	33
283290		233545	18			263384		233545	21
208599		233667	23			254892		233667	22
222936		233789	23			380983		233789	24
204096		233911	18			494034		233911	23
241063		234033	18			484771		234033	22
343927		234155	25			288496		234155	30
272395		234277	16			310934		234277	31
358837		234399	11			218305		234399	29
226659		234521	23			233874		234521	21
298166		234644	29			244077		234644	22
433846		234766	21			257872		234766	14
309017		234888	20			267325		234888	26
349619		235010	33			399295		235010	24
288831		235132	21			231566		235132	17
384623		235254	28			320628		235254	20
210908		235376	20			245208		235376	21
352365		235498	23			284536		235498	29
334559		235620	24			237620		235620	19
258021		235742	20			287160		235742	25
198452		235864	20			315462		235864	29
232641		235986	23			219930		235986	27
322637		236108	14			383730		236108	23
379304		236230	18			230201		236230	23
204235		236353	24			213794		236353	29
399416		236475	21			209498		236475	25
322062		236597	22			237463		236597	19
281738		236719	23			400609		236719	20
249626		236841	29			241342		236841	26
268317		236963	23			385241		236963	16
399436		237085	29			203311		237085	25
255948		237207	21			325275		237207	18
281538		237329	16			407036		237329	19
378578		237451	19			269945		237451	30
397428		237573	20			382368		237573	21
376809		237695	19			270518		237695	21
205988		237817	37			412688		237817	24
307168		237939	20			232495		237939	25
251182		238062	24			219592		238062	16
338890		238184	22			246003		238184	28
280470		238306	13			232654		238306	20
365599		238428	17			295978		238428	21
380279		238550	18			227543		238550	14
291156		238672	27			295353		238672	24
330370		238794	20			364012		238794	23
259013		238916	21			226899		238916	20
211795		239038	24			343674		239038	22
396121		239160	24			393783		239160	23
315507		239282	25			216930		239282	25
462612		239404	26			390298		239404	17
241224		239526	20			226247		239526	20
280257		239648	16			217891		239648	23
424130		239771	11			225492		239771	22
233790		239893	18			278522		239893	26
415768		240015	30			324207		240015	35
359147		240137	23			263444		240137	28
409516		240259	22			276661		240259	21
435614		240381	22			267292		240381	24
321446		240503	18			409408		240503	27
221932		240625	20			424422		240625	20
370178		240747	26			311189		240747	21
302450		240869	23			379400		240869	16
286148		240991	8			340277		240991	23
228787		241113	22			330573		241113	16
207516		241235	16			398372		241235	23
438959		241357	16			249757		241357	27
255619		241479	19			304674		241479	21
203240		241602	20			215633		241602	17
364954		241724	24			352170		241724	27
259277		241846	24			397315		241846	16
251279		241968	21			249314		241968	15
291165		242090	22			409579		242090	25
252956		242212	26			252183		242212	20
288406		242334	16			374324		242334	12
357634		242456	20			342101		242456	24
355980		242578	18			335936		242578	23
234791		242700	18			364970		242700	19
439907		242822	21			201400		242822	16
428272		242944	28			291959		242944	23
399694		243066	24			397147		243066	21
318229		243188	27			234243		243188	25
236364		243311	24			312202		243311	15
227895		243433	21			193536		243433	18
340410		243555	13			327296		243555	23
288105		243677	22			447456		243677	17
344760		243799	27			216619		243799	20
239389		243921	29			229054		243921	22
400380		244043	18			249707		244043	21
289743		244165	22			223868		244165	22
338465		244287	15			206735		244287	15
258171		244409	21			319890		244409	18
221656		244531	22			289988		244531	10
259440		244653	15			290016		244653	15
354039		244775	22			398010		244775	19
300127		244897	19			332966		244897	17
385102		245020	16			367882		245020	11
438430		245142	20			361932		245142	17
430000		245264	15			244797		245264	22
309819		245386	20			274742		245386	18
417129		245508	22			209876		245508	17
393846		245630	19			209895		245630	22
300489		245752	27			386845		245752	12
308685		245874	14			274206		245874	21
363845		245996	23			417176		245996	15
303505		246118	20			355823		246118	18
426643		246240	22			268934		246240	22
349765		246362	17			249744		246362	19
289924		246484	24			375788		246484	16
426579		246606	27			389109		246606	12
365182		246729	18			261236		246729	16
304628		246851	18			317006		246851	13
397299		246973	10			229493		246973	20
242196		247095	26			288739		247095	23
339078		247217	17			225074		247217	19
252192		247339	16			295758		247339	17
229075		247461	20			255941		247461	16
422922		247583	15			232031		247583	12
407898		247705	18			253438		247705	18
472034		247827	16			304504		247827	17
238499		247949	16			255639		247949	17
383910		248071	22			335823		248071	16
403893		248193	13			341534		248193	17
244581		248315	16			379547		248315	11
267093		248438	22			224116		248438	16
231602		248560	15			326329		248560	21
228122		248682	10			236631		248682	12
378046		248804	9			373727		248804	22
243125		248926	21			449459		248926	24
250830		249048	16			432772		249048	16
326530		249170	13			213353		249170	22
247994		249292	16			367674		249292	16
293446		249414	22			234601		249414	19
236384		249536	20			379075		249536	9
322599		249658	15			204041		249658	24
234156		249780	21			374970		249780	22
229558		249902	18			400116		249902	11
226649		250024	10			270635		250024	16
409765		250146	15			380450		250146	17
418342		250269	17			222914		250269	14
364755		250391	18			219988		250391	20
320212		250513	19			288640		250513	16
366913		250635	19			294890		250635	19
325337		250757	17			297966		250757	11
251678		250879	25			334560		250879	13
289880		251001	19			223147		251001	15
256655		251123	20			398222		251123	18
360192		251245	14			251554		251245	20
377586		251367	14			331539		251367	18
229920		251489	14			373239		251489	19
254623		251611	17			303085		251611	18
200521		251733	23			223092		251733	15
191571		251855	17			293324		251855	18
202427		251978	9			216553		251978	16
410903		252100	17			306750		252100	17
232949		252222	15			329867		252222	15
261536		252344	14			319855		252344	15
243123		252466	21			286072		252466	17
420598		252588	20			303952		252588	20
374241		252710	12			220630		252710	13
229152		252832	15			382178		252832	25
244085		252954	21			255992		252954	20
201542		253076	20			256882		253076	16
451201		253198	14			329881		253198	15
257430		253320	18			249438		253320	16
315892		253442	9			227308		253442	15
245066		253564	12			199127		253564	18
338668		253687	12			402692		253687	20
353819		253809	23			211050		253809	20
234599		253931	20			374030		253931	16
482331		254053	19			213447		254053	11
365088		254175	15			220302		254175	15
377517		254297	19			384610		254297	25
215651		254419	14			242635		254419	18
354377		254541	18			231538		254541	11
214351		254663	25			306609		254663	12
226320		254785	19			297307		254785	13
220865		254907	13			362809		254907	14
248866		255029	13			310541		255029	14
352448		255151	12			270371		255151	14
386778		255273	20			243423		255273	16
379711		255396	11			277395		255396	25
293460		255518	13			256974		255518	18
216045		255640	15			370713		255640	14
445811		255762	12			244160		255762	15
442217		255884	23			288994		255884	17
241059		256006	18			292566		256006	16
293654		256128	16			288260		256128	11
216370		256250	12			270031		256250	21
260384		256372	17			310847		256372	12
306344		256494	15			428515		256494	19
280193		256616	13			223457		256616	9
431964		256738	15			210007		256738	14
374089		256860	13			218058		256860	9
328885		256982	17			226040		256982	15
317910		257104	14			319636		257104	14
304357		257227	18			443828		257227	18
397958		257349	13			403769		257349	18
373882		257471	21			369917		257471	23
416157		257593	10			262421		257593	13
226161		257715	16			304889		257715	20
237440		257837	22			371653		257837	14
416055		257959	9			349609		257959	17
344435		258081	13			338293		258081	16
302952		258203	11			279050		258203	11
230877		258325	18			424539		258325	19
383307		258447	10			284794		258447	12
293018		258569	13			415591		258569	17
409722		258691	17			234272		258691	16
298638		258813	12			407556		258813	8
267949		258936	14			383728		258936	14
246181		259058	17			298734		259058	15
356540		259180	15			402368		259180	16
392723		259302	21			263254		259302	11
247219		259424	13			240418		259424	14
253320		259546	13			235016		259546	16
325981		259668	12			211690		259668	14
390793		259790	12			387642		259790	15
382278		259912	18			350023		259912	18
207551		260034	17			278236		260034	12
443152		260156	17			279390		260156	16
382226		260278	18			363351		260278	11
212958		260400	14			264766		260400	14
392962		260522	14			212882		260522	11
267508		260645	13			362993		260645	21
210832		260767	18			367394		260767	18
402576		260889	9			321799		260889	9
380880		261011	13			394187		261011	17
224062		261133	15			286216		261133	13
224522		261255	17			276229		261255	24
404331		261377	16			246921		261377	13
286144		261499	20			238733		261499	12
240093		261621	15			247994		261621	21
363379		261743	14			254297		261743	10
413749		261865	18			290644		261865	19
265273		261987	14			328307		261987	11
306100		262109	20			304835		262109	20
245371		262231	16			247752		262231	12
352943		262354	10			208170		262354	13
372313		262476	20			396432		262476	11
421070		262598	13			290224		262598	15
215313		262720	12			284161		262720	13
266357		262842	21			415857		262842	13
205092		262964	12			256538		262964	13
370323		263086	11			267232		263086	10
316472		263208	15			250652		263208	14
327564		263330	11			248530		263330	11
298882		263452	11			337509		263452	9
270242		263574	14			214281		263574	18
302575		263696	13			278608		263696	15
209370		263818	16			247298		263818	16
262788		263940	19			338136		263940	9
271087		264062	11			366645		264062	11
428157		264185	10			217277		264185	13
255914		264307	20			259502		264307	10
255186		264429	18			423302		264429	10
229848		264551	11			364705		264551	18
403698		264673	22			242175		264673	14
208058		264795	16			225283		264795	13
239457		264917	21			342470		264917	19
228447		265039	11			427638		265039	11
409778		265161	14			300349		265161	15
338834		265283	16			381650		265283	15
421183		265405	19			262703		265405	6
265809		265527	15			307034		265527	15
285131		265649	19			274817		265649	9
379918		265771	15			411526		265771	13
438970		265894	14			284508		265894	13
198997		266016	18			280507		266016	15
389022		266138	14			376138		266138	5
215063		266260	17			213389		266260	18
222080		266382	16			498543		266382	30
256393		266504	14			260958		266504	11
225885		266626	9			369050		266626	12
392714		266748	10			223465		266748	12
261805		266870	18			312912		266870	17
338677		266992	8			303206		266992	8
335597		267114	13			266597		267114	14
321785		267236	12			308553		267236	14
251586		267358	19			301225		267358	10
304079		267480	12			431717		267480	10
197337		267603	12			318581		267603	12
262141		267725	20			238222		267725	17
213403		267847	11			262918		267847	11
266680		267969	15			371520		267969	9
246832		268091	12			227350		268091	9
392393		268213	10			255346		268213	13
262251		268335	12			395064		268335	13
226432		268457	16			269845		268457	13
341740		268579	7			340052		268579	13
331309		268701	19			236518		268701	7
378824		268823	17			217718		268823	11
266708		268945	10			208129		268945	20
282502		269067	18			300849		269067	16
207746		269189	7			302297		269189	14
221413		269312	10			228175		269312	18
398467		269434	10			266435		269434	13
245184		269556	16			195567		269556	14
397472		269678	9			313772		269678	11
223653		269800	5			215536		269800	11
320483		269922	7			263207		269922	18
235928		270044	8			405530		270044	9
224274		270166	15			373459		270166	15
238659		270288	13			236390		270288	14
287327		270410	16			233578		270410	9
240595		270532	19			353715		270532	15
235235		270654	14			334785		270654	16
258233		270776	13			257105		270776	15
257857		270898	13			237462		270898	15
235623		271021	16			244232		271021	9
339105		271143	17			391783		271143	16
377251		271265	11			352515		271265	11
240352		271387	7			228149		271387	16
390097		271509	13			239012		271509	11
207315		271631	10			240422		271631	10
196524		271753	18			209739		271753	23
430850		271875	11			323267		271875	12
244117		271997	18			401683		271997	6
399494		272119	16			254052		272119	9
229209		272241	10			274314		272241	14
328400		272363	13			369279		272363	14
430240		272485	13			417753		272485	13
350398		272607	12			348674		272607	7
223939		272729	14			245143		272729	7
407218		272852	11			373556		272852	5
332679		272974	12			279463		272974	11
236680		273096	8			266541		273096	12
307379		273218	8			341188		273218	12
411632		273340	19			377064		273340	15
380320		273462	11			250364		273462	12
207567		273584	11			383941		273584	9
234696		273706	12			412931		273706	16
232499		273828	10			222034		273828	21
353042		273950	8			232487		273950	17
299740		274072	15			417224		274072	10
297768		274194	11			272683		274194	5
253705		274316	9			436149		274316	12
246166		274438	6			316261		274438	19
359413		274561	8			399126		274561	16
414301		274683	13			412705		274683	10
203762		274805	13			354381		274805	8
297779		274927	8			383337		274927	16
223667		275049	13			345541		275049	13
303644		275171	14			245479		275171	13
213636		275293	15			264312		275293	9
374108		275415	11			218021		275415	5
406327		275537	7			297647		275537	9
384258		275659	11			228582		275659	10
372305		275781	11			291356		275781	9
210008		275903	9			437290		275903	14
211797		276025	12			220519		276025	13
213764		276147	13			243202		276147	15
425818		276270	13			376011		276270	13
285866		276392	15			205914		276392	16
257392		276514	27			361720		276514	12
252135		276636	9			269144		276636	12
403430		276758	15			263258		276758	13
416661		276880	13			251571		276880	20
229091		277002	9			310815		277002	9
223067		277124	7			254743		277124	12
402872		277246	14			326758		277246	11
258166		277368	14			238656		277368	12
254259		277490	9			408289		277490	16
379980		277612	14			277711		277612	13
220876		277734	12			346087		277734	11
444294		277856	13			191037		277856	10
268492		277979	12			206828		277979	10
396756		278101	13			384587		278101	15
220014		278223	18			228521		278223	13
309469		278345	10			341225		278345	12
277011		278467	9			210375		278467	15
220740		278589	11			208748		278589	14
358312		278711	9			217094		278711	15
414538		278833	11			417407		278833	12
282011		278955	15			445149		278955	8
349588		279077	13			298167		279077	16
408303		279199	12			277477		279199	17
390725		279321	10			388012		279321	13
223651		279443	13			234987		279443	15
315065		279565	15			231687		279565	10
301857		279688	11			289432		279688	10
226708		279810	15			241557		279810	12
250426		279932	10			219167		279932	13
250943		280054	17			414312		280054	14
396112		280176	10			342552		280176	11
408104		280298	8			395244		280298	9
401309		280420	9			217524		280420	7
225932		280542	12			312631		280542	18
248035		280664	6			403993		280664	17
229089		280786	12			234060		280786	10
339344		280908	9			397550		280908	4
272532		281030	13			188737		281030	6
265697		281152	13			380549		281152	12
363877		281274	7			308295		281274	14
212181		281396	10			232977		281396	12
241552		281519	12			419520		281519	8
253546		281641	12			284281		281641	14
361486		281763	12			281593		281763	7
224479		281885	13			206179		281885	16
268004		282007	10			234492		282007	8
434226		282129	14			404575		282129	9
300789		282251	21			263567		282251	16
381522		282373	8			305378		282373	11
271677		282495	10			304121		282495	8
276548		282617	11			301583		282617	17
204659		282739	10			252223		282739	8
211158		282861	10			211545		282861	10
426341		282983	12			229492		282983	6
250432		283105	15			344173		283105	10
355134		283228	13			241741		283228	11
259873		283350	10			231716		283350	17
298872		283472	14			214883		283472	10
326437		283594	11			419909		283594	8
311808		283716	16			364855		283716	19
343690		283838	17			391058		283838	13
340330		283960	7			424713		283960	10
385768		284082	14			229057		284082	8
264329		284204	11			338449		284204	7
383017		284326	15			313957		284326	10
272075		284448	8			213003		284448	10
241639		284570	10			268336		284570	11
370322		284692	15			410231		284692	11
284028		284814	9			241779		284814	7
392361		284937	10			337075		284937	7
397582		285059	7			215676		285059	15
338601		285181	11			369451		285181	11
208527		285303	13			313880		285303	12
299541		285425	9			321787		285425	9
236890		285547	14			212437		285547	8
367805		285669	14			251166		285669	11
445042		285791	21			404478		285791	11
233241		285913	7			316917		285913	16
257473		286035	18			258496		286035	11
421067		286157	14			385846		286157	12
341961		286279	8			276277		286279	10
382930		286401	15			231711		286401	9
331246		286523	13			390331		286523	9
218763		286646	7			330064		286646	6
229550		286768	12			279199		286768	12
281792		286890	15			239108		286890	14
241970		287012	5			287901		287012	7
329666		287134	8			254361		287134	10
346889		287256	8			301483		287256	12
315486		287378	9			310796		287378	17
227073		287500	24			224562		287500	7
275225		287622	9			337561		287622	15
348237		287744	13			318187		287744	9
235210		287866	8			336940		287866	13
316430		287988	15			347410		287988	11
431255		288110	12			301907		288110	8
301742		288232	17			420921		288232	3
426101		288354	8			414499		288354	12
430824		288477	15			405646		288477	10
283426		288599	12			286809		288599	13
230488		288721	14			201689		288721	8
272536		288843	11			293497		288843	10
373815		288965	7			408426		288965	17
367658		289087	11			225160		289087	11
254585		289209	15			385137		289209	12
433047		289331	9			290670		289331	12
289158		289453	7			417499		289453	19
423806		289575	15			410133		289575	11
286038		289697	10			374759		289697	20
258891		289819	9			228572		289819	13
432629		289941	11			210225		289941	11
291706		290063	7			223282		290063	9
315472		290186	8			379871		290186	11
284131		290308	9			252065		290308	6
431825		290430	18			285681		290430	14
385072		290552	11			229062		290552	8
382511		290674	13			334458		290674	12
313268		290796	11			403658		290796	10
315623		290918	16			334636		290918	9
334853		291040	12			220933		291040	11
445720		291162	13			212975		291162	16
231228		291284	12			225905		291284	9
298426		291406	10			370937		291406	9
295585		291528	6			250511		291528	13
418087		291650	10			399818		291650	15
241315		291772	11			307893		291772	12
386842		291895	12			204313		291895	11
399629		292017	8			279668		292017	12
268741		292139	11			210094		292139	6
473760		292261	17			309620		292261	13
333908		292383	7			243111		292383	7
204999		292505	11			313973		292505	15
334538		292627	11			366841		292627	13
304402		292749	14			261056		292749	12
353469		292871	8			392859		292871	18
392317		292993	11			273043		292993	13
379443		293115	9			252889		293115	3
249872		293237	11			209167		293237	9
427045		293359	11			251907		293359	12
390240		293481	7			288095		293481	15
413269		293604	17			428140		293604	5
202555		293726	7			359424		293726	12
381167		293848	20			439874		293848	8
369653		293970	17			213913		293970	9
502887		294092	13			399986		294092	8
304518		294214	13			337201		294214	13
208251		294336	24			339571		294336	6
348665		294458	14			335695		294458	16
390470		294580	7			261822		294580	6
241755		294702	10			394396		294702	14
208264		294824	14			292858		294824	13
282958		294946	11			225616		294946	17
427774		295068	8			204819		295068	12
199110		295190	5			308187		295190	6
305811		295312	13			271420		295312	9
262716		295435	13			270955		295435	14
220351		295557	9			258660		295557	13
339220		295679	21			443264		295679	7
414689		295801	8			358607		295801	15
264710		295923	11			282725		295923	9
212229		296045	9			220998		296045	4
385332		296167	11			249203		296167	8
295083		296289	13			320114		296289	11
332095		296411	12			305525		296411	13
257798		296533	13			223231		296533	8
252490		296655	5			337618		296655	7
294762		296777	14			265133		296777	9
242451		296899	13			389832		296899	10
404047		297021	10			258304		297021	11
368526		297144	14			314040		297144	10
246065		297266	15			305683		297266	21
252424		297388	16			254124		297388	15
326203		297510	11			317602		297510	7
250946		297632	8			301515		297632	9
232883		297754	9			371294		297754	6
259972		297876	13			301130		297876	13
267768		297998	8			234445		297998	10
313393		298120	12			347172		298120	20
216225		298242	11			411715		298242	19
258231		298364	5			214357		298364	14
247118		298486	11			236377		298486	12
236314		298608	15			227662		298608	5
278325		298730	14			301006		298730	12
339283		298853	12			304597		298853	12
301236		298975	7			382350		298975	12
245520		299097	11			256337		299097	9
403951		299219	8			335441		299219	13
283640		299341	12			438702		299341	11
229722		299463	11			438854		299463	11
382491		299585	13			343567		299585	19
261683		299707	11			273036		299707	12
218007		299829	9			359340		299829	10
341870		299951	11			202025		299951	13
411049		300073	16			223017		300073	11
332038		300195	7			410118		300195	6
447328		300317	9			426435		300317	8
240303		300439	13			230449		300439	12
206600		300562	9			395288		300562	11
221347		300684	9			259899		300684	7
380835		300806	9			256705		300806	18
239067		300928	10			324135		300928	10
234747		301050	14			221564		301050	8
268820		301172	9			346472		301172	13
327177		301294	10			400288		301294	11
342164		301416	13			299782		301416	13
330802		301538	9			413357		301538	12
434102		301660	10			316292		301660	7
477494		301782	10			418678		301782	12
266833		301904	17			265193		301904	14
272533		302026	10			278761		302026	10
419304		302148	8			409053		302148	17
338097		302271	10			367739		302271	13
218092		302393	8			246046		302393	16
252933		302515	16			302173		302515	8
339164		302637	16			199530		302637	5
349583		302759	13			395211		302759	10
326407		302881	9			243294		302881	8
466946		303003	7			362222		303003	8
227064		303125	12			343582		303125	10
256624		303247	9			254256		303247	10
289541		303369	9			308697		303369	16
351193		303491	13			340985		303491	11
409485		303613	10			279575		303613	9
420141		303735	15			325201		303735	7
239227		303857	17			275157		303857	12
326832		303979	7			224613		303979	11
188327		304102	15			218988		304102	11
314855		304224	11			341012		304224	15
231883		304346	14			270343		304346	10
274223		304468	8			455160		304468	13
336101		304590	5			247475		304590	15
356625		304712	9			251353		304712	8
249919		304834	9			274592		304834	10
388320		304956	15			276978		304956	12
418345		305078	10			255168		305078	17
402123		305200	16			425069		305200	13
229022		305322	15			341007		305322	12
232193		305444	10			268892		305444	7
204548		305566	10			255551		305566	10
262270		305688	12			219181		305688	13
299037		305811	18			394039		305811	14
233574		305933	14			325212		305933	8
305832		306055	6			315679		306055	9
249328		306177	10			359268		306177	10
271400		306299	11			261267		306299	14
361319		306421	15			221144		306421	13
223437		306543	8			371337		306543	17
235035		306665	9			342011		306665	11
392639		306787	11			298790		306787	11
271214		306909	14			258700		306909	8
268874		307031	6			353351		307031	8
388655		307153	17			304962		307153	18
244335		307275	12			375978		307275	9
223832		307397	10			325281		307397	5
277582		307520	13			229143		307520	9
264572		307642	14			411116		307642	11
249525		307764	18			420414		307764	4
267297		307886	14			319092		307886	14
253021		308008	9			231326		308008	8
312279		308130	12			362874		308130	9
216440		308252	11			398247		308252	16
352249		308374	10			347799		308374	10
209030		308496	13			356945		308496	14
382923		308618	11			305076		308618	15
243336		308740	8			256497		308740	10
267563		308862	11			337919		308862	10
267701		308984	20			331009		308984	10
425826		309106	9			348445		309106	11
256151		309229	9			252466		309229	11
402707		309351	10			356235		309351	11
201277		309473	14			217674		309473	10
395312		309595	6			233221		309595	12
242484		309717	14			306656		309717	8
324180		309839	14			396333		309839	15
242948		309961	12			397124		309961	11
404560		310083	14			319168		310083	12
371016		310205	11			188468		310205	13
362546		310327	10			290154		310327	13
252771		310449	12			372185		310449	9
298801		310571	5			209739		310571	16
224774		310693	11			197014		310693	8
212477		310815	10			303563		310815	17
386523		310938	12			394266		310938	12
221213		311060	13			257509		311060	15
418626		311182	15			225792		311182	14
238344		311304	12			351309		311304	4
226029		311426	9			197112		311426	14
367839		311548	9			309238		311548	7
269811		311670	4			212776		311670	11
244517		311792	7			365602		311792	8
257528		311914	7			261876		311914	13
230113		312036	14			331199		312036	9
200166		312158	9			301902		312158	13
234304		312280	5			339014		312280	8
241941		312402	10			374723		312402	17
352033		312524	13			361337		312524	11
262059		312646	13			378050		312646	9
417571		312769	7			257190		312769	7
443331		312891	8			379925		312891	12
289237		313013	8			210138		313013	8
238068		313135	6			223404		313135	9
332705		313257	10			306944		313257	5
288192		313379	7			229616		313379	6
219060		313501	7			235488		313501	16
252121		313623	15			274022		313623	5
243538		313745	14			335588		313745	14
313171		313867	8			242872		313867	11
307135		313989	12			210957		313989	10
238187		314111	15			335738		314111	15
344327		314233	16			379309		314233	11
438943		314355	11			365112		314355	7
252110		314478	9			304496		314478	11
252995		314600	12			328352		314600	8
216029		314722	12			393199		314722	7
228927		314844	11			217018		314844	15
419455		314966	11			371280		314966	16
339015		315088	7			256006		315088	8
254051		315210	4			269181		315210	11
255258		315332	13			271309		315332	17
381235		315454	15			301929		315454	8
331987		315576	7			378863		315576	14
313350		315698	8			345128		315698	11
208873		315820	11			388587		315820	8
304440		315942	9			354546		315942	10
220398		316064	9			365464		316064	10
276422		316187	8			379204		316187	10
244736		316309	6			417611		316309	9
394623		316431	13			234627		316431	8
433861		316553	8			291051		316553	11
359075		316675	19			249650		316675	12
262588		316797	6			403264		316797	14
210049		316919	12			374583		316919	8
391590		317041	11			317563		317041	11
328760		317163	13			387416		317163	7
401770		317285	10			218824		317285	11
382123		317407	3			440176		317407	11
270945		317529	7			226700		317529	7
384355		317651	8			344099		317651	13
392665		317773	6			279054		317773	8
401368		317896	16			369685		317896	6
368420		318018	8			296307		318018	14
353838		318140	13			242453		318140	10
353151		318262	12			217583		318262	17
280709		318384	8			213018		318384	12
353837		318506	9			304090		318506	16
284146		318628	9			247505		318628	6
367681		318750	7			281165		318750	8
230131		318872	8			330343		318872	11
229934		318994	5			262121		318994	18
367930		319116	14			267696		319116	12
255692		319238	5			419869		319238	13
222562		319360	15			230446		319360	16
387046		319482	12			300585		319482	11
422536		319604	11			246162		319604	11
224316		319727	5			237726		319727	11
415696		319849	7			434172		319849	16
227424		319971	5			398267		319971	9
212078		320093	12			358085		320093	16
429275		320215	13			307443		320215	12
344131		320337	13			249732		320337	7
236019		320459	6			409049		320459	16
381932		320581	10			223996		320581	12
408390		320703	16			320826		320703	7
378399		320825	10			240311		320825	14
355910		320947	15			249170		320947	9
305781		321069	12			374705		321069	8
293735		321191	6			451431		321191	6
329659		321313	8			270806		321313	15
274868		321436	9			364471		321436	8
337408		321558	7			223470		321558	6
347289		321680	6			450563		321680	11
344897		321802	8			364350		321802	15
391834		321924	17			232522		321924	13
289634		322046	10			214085		322046	8
317295		322168	8			218972		322168	7
264901		322290	9			317357		322290	5
262327		322412	13			353887		322412	10
308225		322534	10			350949		322534	11
230117		322656	15			218599		322656	10
434907		322778	15			287874		322778	5
350730		322900	11			245401		322900	12
369977		323022	8			269153		323022	6
261266		323145	9			309664		323145	10
210646		323267	6			256044		323267	15
226423		323389	6			362418		323389	9
265374		323511	8			226541		323511	4
336137		323633	8			266442		323633	8
407966		323755	6			378752		323755	11
313115		323877	12			212030		323877	12
344714		323999	13			441757		323999	7
248896		324121	12			331036		324121	9
361827		324243	12			333793		324243	17
390564		324365	10			222861		324365	11
347390		324487	4			346137		324487	5
238659		324609	13			305590		324609	10
291749		324731	8			293255		324731	10
263563		324854	6			222343		324854	9
389132		324976	10			230576		324976	9
308995		325098	9			261993		325098	13
243726		325220	12			448167		325220	13
339316		325342	10			387370		325342	5
202826		325464	9			431545		325464	9
219308		325586	9			213924		325586	7
232105		325708	7			229492		325708	8
225890		325830	6			229299		325830	12
225959		325952	16			403078		325952	3
401542		326074	8			225919		326074	11
251418		326196	10			393444		326196	11
373600		326318	9			230969		326318	12
367987		326440	12			222773		326440	9
243218		326562	12			237079		326562	8
429920		326685	12			376515		326685	11
431931		326807	13			305002		326807	4
335779		326929	8			230682		326929	11
244978		327051	6			252259		327051	8
411760		327173	5			414559		327173	10
248822		327295	9			396047		327295	14
220309		327417	12			221528		327417	10
233035		327539	12			394432		327539	13
412306		327661	6			410601		327661	14
230153		327783	9			309180		327783	8
267503		327905	12			361704		327905	7
361397		328027	11			238622		328027	12
346229		328149	4			235744		328149	3
231035		328271	11			234279		328271	6
335232		328394	10			288767		328394	10
241179		328516	10			417667		328516	10
413568		328638	10			359881		328638	8
356469		328760	13			243121		328760	7
238683		328882	22			318949		328882	9
406542		329004	7			332283		329004	7
301829		329126	10			240052		329126	10
321342		329248	18			327372		329248	5
310227		329370	11			223636		329370	10
226541		329492	11			365906		329492	10
391316		329614	9			231202		329614	8
380396		329736	15			373902		329736	9
268890		329858	11			213216		329858	14
226847		329980	15			238794		329980	9
380683		330103	13			269576		330103	7
314435		330225	6			303148		330225	11
363254		330347	13			255045		330347	5
328906		330469	5			434417		330469	13
415060		330591	11			222517		330591	8
259834		330713	13			356102		330713	13
299973		330835	9			397125		330835	10
270583		330957	4			228946		330957	7
302704		331079	12			239272		331079	15
377899		331201	15			191472		331201	11
254034		331323	8			371617		331323	9
369427		331445	11			382643		331445	8
297431		331567	6			266436		331567	11
354255		331689	12			228837		331689	10
363703		331812	10			364939		331812	7
436055		331934	13			273348		331934	13
253677		332056	14			342958		332056	13
231522		332178	14			300911		332178	10
250166		332300	11			221319		332300	9
292758		332422	9			219264		332422	9
286392		332544	7			246285		332544	9
222423		332666	13			360367		332666	10
321809		332788	6			298847		332788	13
298045		332910	6			279150		332910	12
264310		333032	13			304215		333032	7
261684		333154	7			362357		333154	11
327173		333276	12			237655		333276	8
262718		333398	21			220492		333398	6
244966		333521	14			390862		333521	8
348961		333643	15			219517		333643	11
279947		333765	13			280661		333765	10
359788		333887	5			216382		333887	10
314876		334009	6			272308		334009	7
226522		334131	10			245318		334131	5
238024		334253	8			344783		334253	14
215672		334375	11			242373		334375	6
456406		334497	11			220852		334497	13
316200		334619	6			230245		334619	11
287925		334741	12			244804		334741	10
313572		334863	7			236728		334863	10
467648		334985	7			415726		334985	6
261730		335107	7			306974		335107	11
240561		335229	7			293703		335229	10
397184		335352	9			269515		335352	11
217189		335474	3			456464		335474	15
371783		335596	12			412750		335596	12
234490		335718	12			341473		335718	11
361901		335840	5			268350		335840	9
224151		335962	15			206473		335962	10
244537		336084	15			230410		336084	9
376461		336206	9			374005		336206	11
412997		336328	9			341518		336328	14
377854		336450	17			367858		336450	12
336533		336572	14			327826		336572	6
235913		336694	9			387259		336694	2
377111		336816	7			400181		336816	7
261059		336938	9			385085		336938	9
274841		337061	9			292750		337061	12
422566		337183	7			230931		337183	13
239876		337305	8			410855		337305	5
225231		337427	9			335419		337427	10
295667		337549	12			222024		337549	14
339805		337671	10			361634		337671	12
371023		337793	16			248747		337793	16
368912		337915	10			431063		337915	9
340303		338037	10			445270		338037	14
227589		338159	8			279067		338159	21
310673		338281	9			386077		338281	13
287310		338403	11			311552		338403	10
309192		338525	5			399906		338525	12
244866		338647	8			244034		338647	10
408046		338770	9			359141		338770	9
240757		338892	15			262740		338892	10
249812		339014	9			349198		339014	15
265783		339136	10			278455		339136	5
436974		339258	15			225589		339258	9
226439		339380	15			302288		339380	9
270951		339502	10			340485		339502	6
256705		339624	13			307847		339624	11
392234		339746	6			221075		339746	15
220915		339868	10			362159		339868	6
309783		339990	9			313405		339990	14
424120		340112	12			370924		340112	11
463204		340234	12			356367		340234	7
256778		340356	15			208763		340356	5
430393		340479	6			320286		340479	10
347140		340601	13			260111		340601	4
420497		340723	9			250063		340723	7
363568		340845	4			356445		340845	15
307376		340967	11			269276		340967	8
232866		341089	9			298359		341089	4
232963		341211	9			365733		341211	12
228225		341333	11			418632		341333	11
465032		341455	8			382368		341455	8
204805		341577	9			279678		341577	14
391495		341699	9			344497		341699	6
226016		341821	13			482389		341821	10
429583		341943	8			243187		341943	8
336460		342065	9			316306		342065	19
264592		342188	9			292059		342188	16
355978		342310	15			419384		342310	7
403664		342432	8			354431		342432	8
364818		342554	8			283394		342554	13
365705		342676	10			378852		342676	12
240425		342798	14			278005		342798	9
445201		342920	13			405070		342920	9
413364		343042	9			309047		343042	7
320939		343164	9			424209		343164	8
218739		343286	6			418339		343286	9
251877		343408	9			413696		343408	14
294247		343530	13			232963		343530	11
291990		343652	11			234269		343652	11
413555		343774	13			269076		343774	10
[truncated: 22,453 more rows]

## Sheet: S1B
Left plot					Right plot
FL3-A :: PI		Bin	Frequency			FL3-A :: PI		Bin	Frequency
420302		100000	0			440651		100000	0
217765		100122	0			394630		100122	0
223492		100244	0			459785		100244	0
428874		100366	0			176479		100366	0
511371		100488	0			393185		100488	0
434775		100610	0			428812		100610	0
413021		100732	0			417842		100732	0
452028		100854	0			443808		100854	0
254718		100977	0			286647		100977	0
208197		101099	0			257826		101099	0
415118		101221	0			331764		101221	0
261056		101343	0			178970		101343	0
274082		101465	0			396334		101465	0
462221		101587	0			408126		101587	0
450722		101709	0			284015		101709	0
151171		101831	0			402237		101831	0
460055		101953	0			470326		101953	0
404594		102075	0			277308		102075	0
289121		102197	0			513910		102197	0
399856		102319	0			259832		102319	0
461944		102441	0			305487		102441	0
395126		102563	0			462886		102563	0
276272		102686	0			186138		102686	0
427437		102808	0			439851		102808	0
448132		102930	0			443858		102930	0
473296		103052	0			258777		103052	0
452180		103174	0			442780		103174	0
377055		103296	0			250383		103296	0
478748		103418	0			391804		103418	0
466633		103540	0			422931		103540	0
240637		103662	0			397894		103662	0
450888		103784	0			457444		103784	0
317973		103906	0			499565		103906	0
459513		104028	0			514801		104028	0
450888		104150	0			428198		104150	0
382919		104272	0			462898		104272	0
148844		104395	0			447154		104395	0
411583		104517	0			453414		104517	0
452848		104639	0			483550		104639	0
390872		104761	0			427959		104761	0
522299		104883	0			177162		104883	0
404801		105005	0			228311		105005	0
253101		105127	0			166734		105127	0
415798		105249	0			455068		105249	0
406993		105371	0			304442		105371	0
410416		105493	0			292165		105493	0
429367		105615	0			339825		105615	0
390524		105737	0			215243		105737	0
444730		105859	0			467340		105859	0
404799		105981	0			226404		105981	0
388200		106104	0			330727		106104	0
413821		106226	0			451393		106226	0
491194		106348	0			325404		106348	0
171534		106470	0			446337		106470	0
438485		106592	0			459496		106592	0
467501		106714	0			430431		106714	0
463310		106836	0			238370		106836	0
441797		106958	0			151944		106958	0
392287		107080	0			478242		107080	0
297201		107202	0			521055		107202	0
411867		107324	0			237475		107324	0
452015		107446	0			436888		107446	0
231193		107568	0			162938		107568	0
216906		107690	0			284522		107690	0
167139		107812	0			436282		107812	0
227812		107935	0			168118		107935	0
432030		108057	0			414514		108057	0
515831		108179	0			436651		108179	0
219858		108301	0			454128		108301	0
422219		108423	0			265573		108423	0
281343		108545	0			451635		108545	0
240908		108667	0			346769		108667	0
217432		108789	0			300857		108789	0
301245		108911	0			436890		108911	0
364168		109033	0			426381		109033	0
367650		109155	0			504097		109155	0
448579		109277	0			427846		109277	0
397406		109399	0			419268		109399	0
462086		109521	0			392284		109521	0
413522		109644	0			178719		109644	0
364992		109766	0			433430		109766	0
455900		109888	0			424271		109888	0
167072		110010	0			197084		110010	0
434742		110132	0			403757		110132	0
430226		110254	0			388265		110254	0
483093		110376	0			479845		110376	0
486382		110498	0			420173		110498	0
399454		110620	0			519111		110620	0
390601		110742	0			431564		110742	0
425506		110864	0			189862		110864	0
482832		110986	0			417833		110986	0
408568		111108	0			425099		111108	0
242953		111230	0			425772		111230	0
442472		111353	0			403834		111353	0
381250		111475	0			350340		111475	0
190354		111597	0			231460		111597	0
440739		111719	0			301721		111719	0
390047		111841	0			429376		111841	0
436228		111963	0			412765		111963	0
205505		112085	0			470149		112085	0
379256		112207	0			399871		112207	0
457320		112329	0			263493		112329	0
423770		112451	0			197877		112451	0
472153		112573	0			396410		112573	0
381157		112695	0			466201		112695	0
184748		112817	0			275569		112817	0
411880		112939	0			467474		112939	0
443322		113062	0			468505		113062	0
450492		113184	0			510865		113184	0
202104		113306	0			441971		113306	0
432420		113428	0			476959		113428	0
420766		113550	0			211721		113550	0
253464		113672	0			378960		113672	0
451644		113794	0			316436		113794	0
419601		113916	0			373090		113916	0
377521		114038	0			439318		114038	0
439588		114160	0			481065		114160	0
183640		114282	0			270403		114282	0
245699		114404	0			493403		114404	0
203942		114526	0			465585		114526	0
268733		114648	0			425339		114648	0
413134		114771	0			500681		114771	0
518387		114893	0			480358		114893	0
422807		115015	0			458520		115015	0
160150		115137	0			466177		115137	0
420153		115259	0			351939		115259	0
434807		115381	0			416334		115381	0
506688		115503	0			431003		115503	0
160169		115625	0			314540		115625	0
479179		115747	0			356781		115747	0
172313		115869	0			272274		115869	0
401082		115991	0			428174		115991	0
404038		116113	0			498759		116113	0
368273		116235	0			480425		116235	0
475536		116357	0			449692		116357	0
153845		116479	0			461937		116479	0
448583		116602	0			422148		116602	0
263219		116724	0			496435		116724	0
433441		116846	0			424396		116846	0
217896		116968	0			426237		116968	0
199364		117090	0			185395		117090	0
442176		117212	0			434700		117212	0
509801		117334	0			482171		117334	0
467990		117456	0			373226		117456	0
457673		117578	0			534638		117578	0
379845		117700	0			449380		117700	0
231283		117822	0			395883		117822	0
427052		117944	0			431148		117944	0
444389		118066	0			472296		118066	0
159278		118188	0			422204		118188	0
389898		118311	0			353572		118311	0
439183		118433	0			427732		118433	0
176126		118555	0			179840		118555	0
440921		118677	0			411168		118677	0
425067		118799	0			421888		118799	0
392333		118921	0			487363		118921	0
417461		119043	0			499924		119043	0
148581		119165	0			414606		119165	0
396307		119287	0			300234		119287	0
468290		119409	0			464365		119409	0
480009		119531	0			518203		119531	0
439145		119653	0			460925		119653	0
433963		119775	0			205919		119775	0
460303		119897	0			172140		119897	0
310552		120020	0			356110		120020	0
392805		120142	0			427402		120142	0
276651		120264	0			412328		120264	0
210380		120386	0			307949		120386	0
412677		120508	0			305116		120508	0
386107		120630	0			447491		120630	0
226677		120752	0			433481		120752	0
521536		120874	0			316685		120874	0
433827		120996	0			500427		120996	0
450457		121118	0			427172		121118	0
196640		121240	0			494514		121240	0
397962		121362	0			510682		121362	0
430533		121484	0			439125		121484	0
156362		121606	0			432629		121606	0
266425		121729	0			442592		121729	0
435038		121851	0			457948		121851	0
486179		121973	0			393570		121973	0
486009		122095	0			407229		122095	0
365597		122217	0			175703		122217	0
478445		122339	0			247449		122339	0
291399		122461	0			380537		122461	0
437339		122583	0			278816		122583	0
225208		122705	0			407860		122705	0
238206		122827	0			428113		122827	0
476055		122949	0			427199		122949	0
443704		123071	0			181736		123071	0
375377		123193	0			473699		123193	0
312877		123315	0			408159		123315	0
185102		123438	0			467911		123438	0
224851		123560	0			241368		123560	0
244191		123682	0			452338		123682	0
271753		123804	0			519731		123804	0
153534		123926	0			265142		123926	0
269292		124048	0			205607		124048	0
318113		124170	0			395934		124170	0
391186		124292	0			424333		124292	0
422675		124414	0			390470		124414	0
425539		124536	0			223866		124536	0
232964		124658	0			425045		124658	0
211555		124780	0			273089		124780	0
478656		124902	0			451150		124902	0
418231		125024	0			399197		125024	0
390370		125146	0			395735		125146	0
168088		125269	0			405233		125269	0
425335		125391	0			475299		125391	0
416887		125513	0			358678		125513	0
476573		125635	0			460554		125635	0
422713		125757	0			187718		125757	0
399968		125879	0			253703		125879	0
401748		126001	0			441962		126001	0
319648		126123	0			484377		126123	0
345575		126245	0			512839		126245	0
359998		126367	0			514082		126367	0
176688		126489	0			447468		126489	0
509008		126611	0			451800		126611	0
210630		126733	0			324660		126733	0
399028		126855	0			370037		126855	0
457552		126978	0			419057		126978	0
449383		127100	0			419961		127100	0
258510		127222	0			508590		127222	0
296987		127344	0			228685		127344	0
170332		127466	0			247150		127466	0
331322		127588	0			473192		127588	0
387916		127710	0			400270		127710	0
314498		127832	0			490495		127832	0
474806		127954	0			191342		127954	0
274150		128076	0			150438		128076	0
446738		128198	0			437381		128198	0
468402		128320	0			435572		128320	0
196995		128442	0			185240		128442	0
516263		128564	0			500186		128564	0
255901		128687	0			412258		128687	0
453588		128809	0			420484		128809	0
447307		128931	0			413177		128931	0
437927		129053	0			472238		129053	0
229977		129175	0			215702		129175	0
305293		129297	0			418016		129297	0
402727		129419	0			419376		129419	0
390129		129541	0			231248		129541	0
458121		129663	0			177112		129663	0
423748		129785	0			518677		129785	0
407754		129907	0			421496		129907	0
450852		130029	0			418401		130029	0
225351		130151	0			455439		130151	0
434708		130273	0			219850		130273	0
431035		130396	0			396098		130396	0
243970		130518	0			470032		130518	0
349682		130640	0			452723		130640	0
255578		130762	0			412592		130762	0
258113		130884	0			227264		130884	0
440493		131006	0			477257		131006	0
447150		131128	0			396657		131128	0
230370		131250	0			412979		131250	0
447801		131372	0			428094		131372	0
408266		131494	0			395571		131494	0
451229		131616	0			480195		131616	0
157054		131738	0			433678		131738	0
471016		131860	0			433072		131860	0
262143		131982	0			519695		131982	0
292719		132104	0			421337		132104	0
446702		132227	0			257313		132227	0
363724		132349	0			218630		132349	0
143559		132471	0			453717		132471	0
342162		132593	0			189229		132593	0
242144		132715	0			416888		132715	0
236033		132837	0			297678		132837	0
279707		132959	0			442107		132959	0
303785		133081	0			279625		133081	0
239094		133203	0			239031		133203	0
442172		133325	0			250823		133325	0
225916		133447	0			507710		133447	0
156802		133569	0			414535		133569	0
406545		133691	0			496141		133691	0
398097		133813	0			402648		133813	0
404264		133936	0			246492		133936	0
280575		134058	0			444940		134058	0
234878		134180	0			277036		134180	0
379637		134302	0			260252		134302	0
521711		134424	0			481997		134424	0
507127		134546	0			398265		134546	0
337351		134668	0			240307		134668	0
255038		134790	0			271569		134790	0
296019		134912	0			401041		134912	0
189306		135034	0			193523		135034	0
471583		135156	0			396499		135156	0
438380		135278	0			344924		135278	0
165011		135400	0			208877		135400	0
516234		135522	0			485449		135522	0
493009		135645	0			387834		135645	0
422988		135767	0			405924		135767	0
215722		135889	0			458608		135889	0
395067		136011	0			238089		136011	0
262785		136133	0			398122		136133	0
425040		136255	0			400114		136255	0
457331		136377	0			415029		136377	0
303645		136499	0			452776		136499	0
477235		136621	0			417081		136621	0
242786		136743	0			458993		136743	0
399751		136865	0			398398		136865	0
261452		136987	0			426151		136987	0
425079		137109	0			383572		137109	0
250983		137231	0			432458		137231	0
441124		137354	0			447118		137354	0
426352		137476	0			396876		137476	0
165202		137598	0			276057		137598	0
245546		137720	0			423276		137720	0
146423		137842	0			356478		137842	0
146847		137964	0			224126		137964	0
152095		138086	0			414348		138086	0
400406		138208	0			490918		138208	0
396265		138330	0			430907		138330	0
197565		138452	0			468007		138452	0
404782		138574	0			232979		138574	0
475196		138696	0			319547		138696	0
430097		138818	0			504531		138818	0
463680		138940	0			161434		138940	0
419463		139062	0			221882		139062	0
423957		139185	0			327012		139185	0
401781		139307	0			272371		139307	0
457137		139429	0			414038		139429	0
244724		139551	0			414064		139551	0
518212		139673	0			183376		139673	0
179386		139795	0			269799		139795	0
261262		139917	0			465520		139917	0
277837		140039	0			477258		140039	0
487438		140161	0			404118		140161	0
443471		140283	0			171611		140283	0
445667		140405	0			458692		140405	0
212513		140527	0			380335		140527	0
413219		140649	0			179382		140649	0
216866		140771	0			335006		140771	0
366806		140894	0			479220		140894	0
275909		141016	0			434587		141016	0
427326		141138	0			227163		141138	0
420688		141260	0			449422		141260	0
332451		141382	0			451647		141382	0
226928		141504	0			482866		141504	0
157905		141626	0			292010		141626	0
204429		141748	0			278955		141748	0
196150		141870	0			433645		141870	0
444532		141992	0			155439		141992	0
387206		142114	0			146551		142114	0
248666		142236	0			477066		142236	0
428740		142358	0			410714		142358	1
386776		142480	0			484789		142480	0
219253		142603	1			293143		142603	0
253502		142725	1			403718		142725	1
415098		142847	1			441288		142847	0
416982		142969	0			499672		142969	0
520001		143091	1			280739		143091	0
171944		143213	0			473323		143213	0
451673		143335	0			430806		143335	0
264332		143457	0			503113		143457	0
379211		143579	1			330969		143579	0
248434		143701	1			385617		143701	1
399236		143823	0			462061		143823	0
421098		143945	1			275868		143945	0
326518		144067	1			194173		144067	0
487953		144189	0			423613		144189	0
413010		144312	0			446742		144312	1
400464		144434	0			431590		144434	1
266328		144556	0			400176		144556	1
403216		144678	1			148260		144678	0
431456		144800	1			419918		144800	0
212782		144922	0			449735		144922	0
425430		145044	0			421924		145044	0
232984		145166	0			314078		145166	0
203610		145288	0			452045		145288	0
461768		145410	2			437893		145410	0
160561		145532	1			441595		145532	0
390404		145654	1			407229		145654	1
463131		145776	1			416832		145776	0
504767		145898	0			474122		145898	0
225397		146021	0			413911		146021	2
187253		146143	0			481464		146143	0
480311		146265	0			474903		146265	0
480114		146387	2			447404		146387	1
380215		146509	0			395278		146509	2
396232		146631	0			416855		146631	0
412725		146753	0			286066		146753	0
494094		146875	2			462902		146875	0
411399		146997	0			427520		146997	0
432546		147119	0			448896		147119	2
418620		147241	1			404677		147241	0
388962		147363	0			399811		147363	0
446508		147485	0			258063		147485	0
462634		147607	2			441175		147607	0
484275		147729	0			434975		147729	1
493366		147852	0			400499		147852	1
403932		147974	0			430018		147974	1
250702		148096	1			189294		148096	2
203486		148218	2			239232		148218	1
387622		148340	0			457728		148340	1
379449		148462	1			416065		148462	0
460875		148584	1			497108		148584	0
386074		148706	0			238622		148706	0
333619		148828	1			458433		148828	0
429227		148950	2			500745		148950	1
520026		149072	0			421419		149072	1
169803		149194	0			424556		149194	0
426397		149316	0			474969		149316	1
395282		149438	1			477242		149438	0
418522		149561	2			179159		149561	1
178244		149683	0			469489		149683	1
160865		149805	1			154942		149805	0
480141		149927	0			406813		149927	0
377502		150049	0			413138		150049	0
409619		150171	0			324362		150171	2
308262		150293	0			396779		150293	1
428530		150415	0			395836		150415	1
409674		150537	0			459320		150537	0
265224		150659	1			178449		150659	1
411770		150781	1			453970		150781	1
166066		150903	0			445569		150903	0
231873		151025	0			390513		151025	1
387554		151147	2			455021		151147	0
273598		151270	1			502309		151270	0
244994		151392	1			210836		151392	0
429160		151514	0			453212		151514	0
235947		151636	1			274569		151636	0
504215		151758	1			198540		151758	0
423308		151880	1			438178		151880	1
297835		152002	0			487578		152002	2
151350		152124	2			286652		152124	0
532535		152246	1			221844		152246	0
389461		152368	1			434371		152368	0
373935		152490	2			448529		152490	0
316231		152612	1			425494		152612	0
194701		152734	1			275941		152734	0
377554		152856	0			436811		152856	1
293576		152979	1			414582		152979	0
389311		153101	0			383542		153101	0
226914		153223	1			445049		153223	0
389834		153345	1			444122		153345	0
384865		153467	2			449328		153467	1
402817		153589	1			456199		153589	0
399341		153711	0			463171		153711	1
427624		153833	4			484752		153833	1
382805		153955	0			448048		153955	0
196259		154077	0			425222		154077	0
438992		154199	0			442671		154199	0
216279		154321	2			459549		154321	2
200543		154443	0			287081		154443	1
512950		154565	2			443789		154565	1
467354		154688	1			423128		154688	0
416548		154810	1			206282		154810	0
163040		154932	0			448855		154932	1
411389		155054	0			441137		155054	2
436546		155176	2			393215		155176	0
424436		155298	1			157988		155298	1
344584		155420	1			476718		155420	1
322809		155542	0			460607		155542	0
382883		155664	0			437978		155664	0
427887		155786	1			188488		155786	1
391253		155908	1			427269		155908	0
450572		156030	0			473006		156030	0
440778		156152	0			162126		156152	0
267759		156274	0			248231		156274	0
405826		156396	1			407422		156396	1
404037		156519	0			457666		156519	0
502889		156641	1			442539		156641	1
260774		156763	3			458898		156763	1
374770		156885	0			413070		156885	1
393054		157007	2			318177		157007	0
166624		157129	1			230483		157129	2
468730		157251	1			434303		157251	0
405366		157373	0			222685		157373	0
293983		157495	1			397114		157495	2
483792		157617	1			449545		157617	0
455107		157739	1			237040		157739	0
419318		157861	1			425459		157861	0
436795		157983	0			417256		157983	3
228921		158105	0			415866		158105	1
367521		158228	0			490054		158228	1
413712		158350	0			487950		158350	0
471139		158472	2			443324		158472	1
415822		158594	0			456673		158594	0
442805		158716	0			474691		158716	2
245905		158838	1			410071		158838	0
515844		158960	2			250370		158960	0
401323		159082	2			414801		159082	0
305685		159204	2			437638		159204	2
463730		159326	5			411308		159326	0
446974		159448	0			481942		159448	0
394683		159570	2			464559		159570	0
156727		159692	1			388220		159692	0
504793		159814	2			399912		159814	0
411026		159937	0			402179		159937	0
340028		160059	0			397949		160059	2
502102		160181	3			203336		160181	0
363322		160303	1			246312		160303	0
444826		160425	1			274145		160425	0
225053		160547	1			192056		160547	0
236780		160669	0			269803		160669	0
450684		160791	0			352368		160791	1
440668		160913	3			386568		160913	0
285924		161035	0			378752		161035	0
201525		161157	0			312726		161157	1
430886		161279	1			249731		161279	0
434649		161401	1			243613		161401	1
288991		161523	2			483996		161523	1
416186		161646	0			379625		161646	2
467790		161768	3			231356		161768	0
427514		161890	0			213447		161890	0
421271		162012	1			416030		162012	0
193170		162134	0			441267		162134	3
398503		162256	1			276072		162256	0
223119		162378	2			228936		162378	0
331432		162500	0			161626		162500	1
270031		162622	2			283433		162622	0
454950		162744	0			440997		162744	0
385820		162866	0			233024		162866	0
260627		162988	1			427666		162988	1
439398		163110	1			413694		163110	0
505030		163232	0			392690		163232	0
294298		163354	0			470264		163354	0
432734		163477	3			169799		163477	0
401044		163599	0			362334		163599	1
437884		163721	1			218211		163721	0
236582		163843	0			343341		163843	0
354990		163965	1			394753		163965	1
448402		164087	4			437802		164087	1
402382		164209	1			465259		164209	1
171257		164331	1			239855		164331	1
451444		164453	0			424728		164453	0
309280		164575	0			204312		164575	0
417309		164697	0			310312		164697	1
375063		164819	1			414627		164819	1
475465		164941	0			170209		164941	0
388055		165063	2			218459		165063	1
364826		165186	2			444078		165186	0
199666		165308	0			473953		165308	0
462072		165430	0			428861		165430	0
220726		165552	0			176454		165552	0
457757		165674	1			276722		165674	0
301926		165796	0			459049		165796	1
446463		165918	2			466385		165918	0
258870		166040	1			398167		166040	2
197835		166162	0			450625		166162	0
383692		166284	1			510563		166284	0
428409		166406	0			359409		166406	1
412248		166528	0			448654		166528	0
192875		166650	3			426751		166650	0
476744		166772	0			451192		166772	1
148111		166895	0			254237		166895	1
456554		167017	1			438785		167017	0
224764		167139	2			457107		167139	2
460405		167261	2			461270		167261	2
429454		167383	1			457383		167383	1
398182		167505	2			486098		167505	0
444345		167627	0			424684		167627	1
162317		167749	0			465896		167749	1
245656		167871	1			238454		167871	0
429145		167993	1			414350		167993	0
237792		168115	2			236734		168115	1
487393		168237	1			474745		168237	0
307017		168359	0			519825		168359	2
401113		168481	1			202609		168481	1
446539		168604	1			393226		168604	1
413126		168726	0			335908		168726	0
391451		168848	0			319874		168848	1
384901		168970	2			482707		168970	0
466565		169092	1			233457		169092	0
231458		169214	0			517533		169214	0
148942		169336	1			435093		169336	0
390698		169458	0			516702		169458	2
489738		169580	1			288032		169580	0
432606		169702	2			520941		169702	0
489500		169824	1			315438		169824	2
429682		169946	1			459338		169946	0
462773		170068	0			431102		170068	1
428192		170190	0			216802		170190	1
460362		170312	2			180961		170312	0
415285		170435	3			422064		170435	0
300921		170557	1			228032		170557	1
244734		170679	0			407425		170679	0
461104		170801	2			324320		170801	0
437678		170923	0			449790		170923	0
247202		171045	1			150622		171045	1
461574		171167	0			437933		171167	1
420263		171289	1			389450		171289	2
453394		171411	3			464168		171411	0
305051		171533	2			454279		171533	1
522256		171655	4			462963		171655	1
462715		171777	2			215650		171777	0
453036		171899	3			301734		171899	0
388436		172021	0			452665		172021	0
192541		172144	0			444604		172144	1
423885		172266	1			405703		172266	0
371855		172388	0			429288		172388	1
461227		172510	0			185839		172510	0
421647		172632	0			419795		172632	0
493621		172754	2			476599		172754	1
471543		172876	4			439177		172876	2
185065		172998	0			447540		172998	2
432878		173120	0			446891		173120	0
408421		173242	1			456658		173242	1
387155		173364	2			493839		173364	0
463692		173486	0			405019		173486	0
384828		173608	2			416280		173608	0
249619		173730	1			499185		173730	1
425015		173853	2			421966		173853	0
409569		173975	0			387448		173975	1
384655		174097	0			465606		174097	0
170813		174219	0			180039		174219	1
251065		174341	3			464059		174341	2
462051		174463	1			229054		174463	1
234055		174585	0			465182		174585	0
317780		174707	0			382539		174707	0
391093		174829	0			446362		174829	2
395072		174951	2			470940		174951	0
396678		175073	1			405729		175073	2
410645		175195	0			451492		175195	0
483876		175317	1			430880		175317	1
224924		175439	0			376274		175439	0
405000		175562	1			473528		175562	0
436131		175684	0			403286		175684	2
417265		175806	1			427264		175806	0
429654		175928	1			442814		175928	0
170824		176050	0			463691		176050	1
346172		176172	1			442015		176172	0
337311		176294	1			269294		176294	0
433374		176416	1			453995		176416	1
393205		176538	0			234143		176538	1
503194		176660	1			396792		176660	1
428593		176782	0			413207		176782	1
334671		176904	0			496508		176904	0
374039		177026	1			456008		177026	0
394622		177148	3			429358		177148	2
155886		177271	2			483130		177271	0
409786		177393	1			421079		177393	0
452620		177515	1			444674		177515	0
395366		177637	0			423779		177637	1
391860		177759	0			245902		177759	0
420256		177881	0			426124		177881	1
421038		178003	0			225695		178003	1
360561		178125	1			387174		178125	0
450385		178247	1			426244		178247	1
422597		178369	0			445598		178369	1
512994		178491	1			404672		178491	1
501767		178613	0			418786		178613	1
257323		178735	0			411229		178735	1
313679		178857	0			444876		178857	1
316163		178979	0			243917		178979	2
191819		179102	1			222140		179102	1
255613		179224	2			436324		179224	3
433038		179346	2			450958		179346	2
373601		179468	0			429606		179468	0
425537		179590	1			426817		179590	1
381462		179712	3			422893		179712	1
391277		179834	1			396070		179834	1
399790		179956	0			390616		179956	0
278520		180078	0			438637		180078	1
434084		180200	2			426042		180200	1
465697		180322	3			452611		180322	1
159356		180444	0			410460		180444	0
153454		180566	2			462143		180566	0
436360		180688	0			439285		180688	0
469064		180811	0			417297		180811	1
305633		180933	0			434158		180933	1
464608		181055	4			381330		181055	0
473710		181177	2			405764		181177	0
441259		181299	1			185546		181299	1
432998		181421	0			362714		181421	0
515884		181543	1			327383		181543	1
470191		181665	2			164052		181665	1
448914		181787	1			433139		181787	2
436673		181909	1			417518		181909	3
505301		182031	1			441597		182031	1
203613		182153	3			467026		182153	1
445662		182275	0			396216		182275	0
419172		182397	1			420854		182397	0
514508		182520	1			232678		182520	0
422693		182642	1			423951		182642	0
452587		182764	1			476255		182764	0
152518		182886	0			435587		182886	1
526131		183008	0			428649		183008	1
379109		183130	0			430918		183130	1
179814		183252	0			247086		183252	0
250821		183374	1			453709		183374	1
193256		183496	0			464449		183496	0
285000		183618	1			410375		183618	0
446470		183740	0			191278		183740	2
215611		183862	1			446412		183862	0
461568		183984	0			419740		183984	1
237720		184106	1			429304		184106	1
465651		184229	0			478134		184229	1
443908		184351	2			430195		184351	0
421753		184473	0			435371		184473	1
535150		184595	1			492297		184595	0
417307		184717	1			186786		184717	0
399901		184839	0			503154		184839	0
179637		184961	1			368782		184961	0
418305		185083	2			196155		185083	0
257039		185205	0			171232		185205	2
405221		185327	1			246110		185327	1
156673		185449	0			197326		185449	2
382072		185571	0			273847		185571	1
268255		185693	0			326263		185693	0
444322		185815	0			287219		185815	3
432669		185938	1			429961		185938	0
234299		186060	0			476379		186060	0
425424		186182	0			439816		186182	1
466089		186304	0			423667		186304	0
416152		186426	0			239051		186426	0
490152		186548	1			306172		186548	1
499032		186670	1			431874		186670	1
449927		186792	1			454641		186792	1
253439		186914	0			303983		186914	1
463536		187036	0			226765		187036	1
275465		187158	0			308382		187158	0
405159		187280	1			470141		187280	0
501989		187402	1			403711		187402	0
254467		187524	0			460887		187524	2
241367		187646	3			461441		187646	0
508679		187769	1			477277		187769	1
382850		187891	1			227906		187891	1
418292		188013	2			414733		188013	0
452188		188135	1			412599		188135	1
412546		188257	0			407995		188257	1
437621		188379	1			264582		188379	1
205819		188501	1			455329		188501	1
276318		188623	0			409155		188623	1
405172		188745	1			403890		188745	0
400091		188867	1			353419		188867	0
253065		188989	0			390517		188989	0
449330		189111	1			412696		189111	0
412311		189233	0			415655		189233	2
154283		189355	2			447578		189355	0
267611		189478	0			245555		189478	1
468698		189600	0			457974		189600	1
248806		189722	2			420481		189722	1
462795		189844	5			443185		189844	1
409714		189966	2			186991		189966	0
313637		190088	0			401695		190088	0
184565		190210	0			477843		190210	0
413305		190332	2			433083		190332	0
375974		190454	1			443321		190454	1
463715		190576	0			232533		190576	0
401486		190698	0			231215		190698	2
145757		190820	1			345443		190820	0
423464		190942	0			421678		190942	0
417610		191064	1			389740		191064	0
336414		191187	1			233218		191187	1
425715		191309	0			414690		191309	2
429197		191431	0			420197		191431	0
440217		191553	0			440674		191553	1
397535		191675	2			450926		191675	0
389574		191797	1			423965		191797	0
270879		191919	0			451877		191919	1
401985		192041	2			146365		192041	1
437603		192163	0			172889		192163	1
227953		192285	0			267680		192285	1
247609		192407	1			414910		192407	0
242402		192529	1			438858		192529	0
361112		192651	1			425127		192651	0
461521		192773	0			396524		192773	2
309918		192896	1			487418		192896	1
240540		193018	0			233340		193018	1
377915		193140	2			406208		193140	1
481011		193262	2			449190		193262	0
342928		193384	0			147151		193384	1
437149		193506	0			215898		193506	1
450373		193628	2			454623		193628	0
405223		193750	0			424289		193750	1
290836		193872	0			502373		193872	1
452155		193994	2			431580		193994	0
161546		194116	0			374356		194116	1
443020		194238	0			476418		194238	2
481084		194360	0			452870		194360	1
366330		194482	0			428757		194482	0
214292		194604	1			441397		194604	0
364853		194727	1			424365		194727	0
260875		194849	1			424618		194849	1
171901		194971	2			436874		194971	0
458147		195093	2			385806		195093	0
440200		195215	0			472122		195215	0
161715		195337	1			180150		195337	1
307349		195459	1			457227		195459	0
431566		195581	2			461056		195581	0
242745		195703	0			444651		195703	1
203816		195825	1			521924		195825	2
215166		195947	1			429609		195947	0
358703		196069	0			430836		196069	1
195152		196191	2			340964		196191	1
433037		196313	1			460661		196313	0
458051		196436	1			397548		196436	1
367283		196558	0			421831		196558	2
328519		196680	3			449124		196680	0
439694		196802	1			168378		196802	0
187698		196924	0			445390		196924	0
246654		197046	1			452455		197046	2
449191		197168	0			393685		197168	1
432515		197290	0			453611		197290	2
399951		197412	0			198746		197412	0
446911		197534	2			291203		197534	1
473784		197656	0			465341		197656	1
451658		197778	2			475583		197778	1
265111		197900	0			455165		197900	1
303585		198022	1			214280		198022	0
465610		198145	1			460285		198145	1
451422		198267	3			416667		198267	0
440321		198389	0			173684		198389	0
444910		198511	0			446724		198511	2
228227		198633	1			451225		198633	0
439119		198755	2			449488		198755	1
328561		198877	1			430243		198877	0
430761		198999	2			399785		198999	0
189766		199121	0			487944		199121	0
158937		199243	1			462661		199243	0
437065		199365	1			403650		199365	0
243208		199487	1			458028		199487	0
376815		199609	1			511389		199609	2
450114		199731	0			452056		199731	0
426004		199854	0			485047		199854	0
171644		199976	2			421628		199976	1
419399		200098	0			151054		200098	1
460192		200220	1			482369		200220	1
427786		200342	0			423457		200342	3
304492		200464	0			454826		200464	0
315859		200586	2			458065		200586	0
438013		200708	0			416670		200708	1
451686		200830	0			435619		200830	0
289283		200952	2			403607		200952	1
267087		201074	0			436219		201074	0
153497		201196	0			438009		201196	0
189813		201318	1			456020		201318	0
314490		201440	0			371398		201440	1
218757		201562	1			438593		201562	2
414035		201685	1			431933		201685	0
443435		201807	2			434657		201807	2
455023		201929	0			464650		201929	0
421320		202051	1			471356		202051	0
227808		202173	0			214406		202173	0
448475		202295	0			392163		202295	1
411047		202417	0			433592		202417	1
264396		202539	0			149724		202539	2
231890		202661	0			493968		202661	1
256354		202783	0			466189		202783	1
450711		202905	0			466855		202905	1
195951		203027	0			360597		203027	1
465204		203149	0			435134		203149	0
503382		203271	0			407264		203271	0
298715		203394	1			435076		203394	1
234153		203516	2			448920		203516	0
177110		203638	3			379088		203638	0
142552		203760	1			429553		203760	0
440715		203882	2			481992		203882	0
395082		204004	1			172964		204004	0
402454		204126	0			442436		204126	0
438989		204248	0			440664		204248	1
240501		204370	1			281680		204370	1
406601		204492	0			516551		204492	0
336860		204614	0			397730		204614	0
403017		204736	0			386410		204736	0
500473		204858	0			389543		204858	1
152315		204980	0			441892		204980	0
195858		205103	1			380584		205103	0
404079		205225	0			424456		205225	0
267219		205347	3			484881		205347	0
411869		205469	1			397131		205469	0
236587		205591	1			447832		205591	1
437964		205713	1			439832		205713	1
394468		205835	1			425215		205835	1
315134		205957	0			474715		205957	1
177142		206079	0			379360		206079	0
285431		206201	0			289181		206201	0
180290		206323	1			487337		206323	1
416042		206445	1			431583		206445	0
417350		206567	1			283707		206567	2
447791		206689	2			450435		206689	2
452214		206812	1			459604		206812	1
196644		206934	1			456714		206934	0
468913		207056	1			452379		207056	0
337235		207178	0			336840		207178	1
196165		207300	0			388213		207300	1
236236		207422	0			469132		207422	1
515562		207544	2			255465		207544	0
447673		207666	0			236037		207666	1
429770		207788	1			491981		207788	1
262133		207910	1			503674		207910	0
480587		208032	0			181979		208032	1
449252		208154	2			445354		208154	1
467387		208276	1			493370		208276	2
260312		208398	1			430276		208398	1
269069		208521	0			274497		208521	0
424799		208643	0			404205		208643	2
437540		208765	0			476381		208765	0
526995		208887	2			267932		208887	1
391984		209009	3			455315		209009	1
164118		209131	0			380083		209131	0
411687		209253	0			252971		209253	1
407528		209375	1			415932		209375	0
212448		209497	0			448885		209497	1
447907		209619	1			443182		209619	1
198309		209741	1			279960		209741	2
428589		209863	0			434841		209863	1
172831		209985	1			463287		209985	2
440704		210107	0			219510		210107	1
274055		210229	1			484500		210229	0
224144		210352	2			413275		210352	0
248315		210474	1			436666		210474	1
393116		210596	1			158433		210596	1
385896		210718	0			514541		210718	1
421531		210840	0			242179		210840	1
265413		210962	0			244440		210962	0
427143		211084	1			254533		211084	1
218739		211206	0			150259		211206	1
178502		211328	1			470842		211328	1
427796		211450	0			145964		211450	1
238180		211572	2			307306		211572	3
456525		211694	1			420001		211694	3
213458		211816	2			385646		211816	0
413258		211938	1			448283		211938	0
467968		212061	0			446106		212061	1
426247		212183	0			317292		212183	0
220801		212305	0			453642		212305	0
376427		212427	2			444105		212427	2
403181		212549	2			402969		212549	0
434677		212671	0			211554		212671	0
386830		212793	1			288561		212793	1
245876		212915	0			457233		212915	0
221963		213037	0			280721		213037	0
472318		213159	0			404646		213159	0
161764		213281	0			425496		213281	0
419154		213403	1			491676		213403	1
440892		213525	0			433432		213525	1
238722		213647	0			165837		213647	0
353201		213770	0			447653		213770	0
462925		213892	2			250186		213892	0
414973		214014	0			409707		214014	0
469092		214136	1			430527		214136	2
446846		214258	1			332254		214258	1
255982		214380	1			210566		214380	2
287511		214502	0			158270		214502	1
363253		214624	2			405959		214624	1
432824		214746	1			368816		214746	0
160952		214868	0			283267		214868	1
459761		214990	1			457165		214990	0
422846		215112	1			479657		215112	1
424364		215234	2			441359		215234	2
458558		215356	2			399509		215356	0
418192		215479	0			453541		215479	0
501729		215601	4			268369		215601	1
465565		215723	1			441833		215723	1
162603		215845	1			484905		215845	2
257668		215967	1			422517		215967	0
411187		216089	1			266496		216089	0
489077		216211	0			404114		216211	0
420800		216333	1			408749		216333	0
399413		216455	0			433692		216455	0
434750		216577	0			317247		216577	0
357458		216699	0			425264		216699	0
206988		216821	2			233982		216821	2
428488		216943	1			437375		216943	1
453861		217065	1			427013		217065	1
472978		217188	0			518482		217188	0
267926		217310	2			457084		217310	0
229134		217432	2			400316		217432	2
143061		217554	0			282861		217554	2
237712		217676	0			347253		217676	1
293842		217798	2			511308		217798	0
469376		217920	1			282538		217920	0
254184		218042	0			405164		218042	1
457890		218164	2			462622		218164	2
179197		218286	1			482240		218286	0
172804		218408	1			401729		218408	1
376372		218530	1			430175		218530	0
408125		218652	1			496727		218652	1
398487		218774	3			433453		218774	1
446509		218896	2			408122		218896	0
394191		219019	4			392079		219019	1
312961		219141	2			344190		219141	1
421560		219263	2			424294		219263	3
434216		219385	0			397168		219385	1
245452		219507	3			440988		219507	1
239127		219629	1			401250		219629	1
444361		219751	0			403042		219751	0
462950		219873	1			227862		219873	2
421881		219995	0			467992		219995	1
278366		220117	1			524546		220117	0
430558		220239	1			407732		220239	0
514516		220361	0			479688		220361	0
507316		220483	2			403394		220483	0
472485		220605	2			454886		220605	0
177319		220728	2			352378		220728	1
145706		220850	2			439989		220850	1
472146		220972	0			433582		220972	2
153360		221094	0			403712		221094	2
432639		221216	0			408182		221216	0
207969		221338	0			406020		221338	0
427546		221460	2			418362		221460	2
444661		221582	0			499373		221582	0
481303		221704	1			420154		221704	2
450950		221826	1			394694		221826	3
205355		221948	1			462987		221948	1
498878		222070	0			462761		222070	0
382447		222192	0			421849		222192	1
424908		222314	1			437293		222314	0
414927		222437	2			456721		222437	1
180296		222559	0			299123		222559	0
191625		222681	0			494843		222681	2
299392		222803	1			224911		222803	1
462281		222925	0			286518		222925	0
404447		223047	1			515949		223047	1
177325		223169	3			437995		223169	0
196667		223291	3			416244		223291	2
409697		223413	0			302410		223413	2
409000		223535	3			394086		223535	1
429441		223657	2			154368		223657	0
429647		223779	1			423957		223779	2
197753		223901	2			227738		223901	3
400991		224023	1			411354		224023	1
355297		224146	5			407271		224146	1
263511		224268	0			385137		224268	0
294821		224390	0			447051		224390	1
411311		224512	0			391663		224512	1
297798		224634	0			227519		224634	0
351095		224756	2			402005		224756	0
462670		224878	3			202961		224878	1
242951		225000	2			428799		225000	2
456661		225122	3			439049		225122	2
272418		225244	2			408232		225244	0
221450		225366	3			390075		225366	0
467751		225488	0			410819		225488	0
437638		225610	2			435112		225610	2
271153		225732	0			157548		225732	1
416467		225854	0			439062		225854	0
413433		225977	1			434831		225977	1
298677		226099	0			370002		226099	2
409426		226221	2			222676		226221	1
472668		226343	0			269465		226343	0
343942		226465	0			423494		226465	1
399766		226587	1			242810		226587	0
441206		226709	1			439871		226709	1
237198		226831	2			453762		226831	0
425943		226953	3			147911		226953	1
173316		227075	0			490530		227075	0
429081		227197	0			450561		227197	1
385263		227319	2			196045		227319	1
278587		227441	1			470034		227441	0
201725		227563	0			397012		227563	3
388900		227686	4			197204		227686	1
260678		227808	3			232955		227808	4
220458		227930	2			395318		227930	1
426701		228052	0			430321		228052	2
267152		228174	1			393895		228174	1
259988		228296	2			386767		228296	2
374998		228418	1			413951		228418	0
467294		228540	0			380099		228540	0
409051		228662	1			512571		228662	2
441801		228784	3			379942		228784	0
427379		228906	3			410287		228906	4
421837		229028	1			372937		229028	1
435281		229150	3			379823		229150	0
397602		229272	1			176824		229272	1
242192		229395	1			370714		229395	0
444141		229517	2			379358		229517	0
429661		229639	0			283140		229639	1
147656		229761	1			434229		229761	1
275318		229883	3			461149		229883	0
170455		230005	1			468886		230005	1
406070		230127	0			401295		230127	2
250257		230249	1			210724		230249	1
260486		230371	1			419809		230371	1
426822		230493	1			159157		230493	3
458416		230615	1			259936		230615	2
423461		230737	1			443847		230737	0
280513		230859	0			400225		230859	1
253287		230981	1			441681		230981	1
450532		231104	1			439023		231104	1
272840		231226	4			435297		231226	2
467968		231348	4			475601		231348	1
424373		231470	2			184102		231470	1
418414		231592	1			414810		231592	0
397576		231714	2			241703		231714	1
333081		231836	4			426919		231836	0
458009		231958	2			294185		231958	2
305842		232080	1			331348		232080	0
481011		232202	1			443870		232202	2
236035		232324	3			370390		232324	1
232456		232446	1			398954		232446	1
451940		232568	3			477727		232568	3
439677		232690	1			230092		232690	2
444977		232812	1			446177		232812	2
426952		232935	4			196578		232935	4
425941		233057	0			400915		233057	1
392011		233179	1			344926		233179	1
229257		233301	1			394290		233301	1
420414		233423	0			398164		233423	2
411444		233545	2			355160		233545	1
285085		233667	0			461030		233667	0
414863		233789	1			416811		233789	1
517150		233911	2			175713		233911	0
481921		234033	3			219909		234033	5
172730		234155	5			329351		234155	1
224703		234277	2			438015		234277	0
495697		234399	0			408816		234399	0
459507		234521	0			405892		234521	4
397678		234644	2			235862		234644	0
492088		234766	1			437635		234766	2
378838		234888	2			380372		234888	0
445764		235010	1			292167		235010	2
460919		235132	0			436157		235132	1
310017		235254	1			240975		235254	1
238733		235376	3			175068		235376	1
224933		235498	0			413291		235498	0
427669		235620	3			237658		235620	0
426903		235742	1			342351		235742	0
427849		235864	1			388694		235864	2
425069		235986	3			181750		235986	4
419424		236108	1			419357		236108	1
426598		236230	1			251423		236230	0
398873		236353	0			409638		236353	1
214651		236475	3			387162		236475	0
404611		236597	2			402462		236597	2
483971		236719	1			423704		236719	1
244223		236841	3			440406		236841	1
398831		236963	0			236826		236963	2
449546		237085	1			421920		237085	2
197572		237207	1			447625		237207	0
444390		237329	2			185377		237329	0
449998		237451	3			395679		237451	1
412153		237573	1			374058		237573	0
419788		237695	3			490336		237695	3
419952		237817	3			437358		237817	0
442068		237939	1			474027		237939	0
452370		238062	0			226042		238062	1
224147		238184	2			480070		238184	0
287997		238306	2			469360		238306	2
432183		238428	0			230496		238428	3
334919		238550	0			410744		238550	0
241196		238672	1			404840		238672	1
425707		238794	3			402399		238794	0
225295		238916	3			437919		238916	1
451571		239038	2			444719		239038	3
410126		239160	2			185814		239160	1
251571		239282	1			445215		239282	1
369683		239404	1			419211		239404	0
169552		239526	2			406091		239526	0
469891		239648	0			472086		239648	0
219138		239771	3			221101		239771	0
478821		239893	0			417723		239893	1
504935		240015	2			408737		240015	0
471484		240137	0			276570		240137	0
245520		240259	0			394485		240259	2
467988		240381	1			452571		240381	1
402298		240503	4			238362		240503	1
164110		240625	1			458888		240625	1
484121		240747	2			397283		240747	1
428311		240869	2			162084		240869	2
492356		240991	1			410554		240991	1
377855		241113	2			391080		241113	1
201366		241235	2			469650		241235	0
418114		241357	5			285556		241357	2
513690		241479	2			316133		241479	1
390080		241602	1			430516		241602	0
422192		241724	1			411799		241724	2
481722		241846	2			377126		241846	0
438623		241968	1			486462		241968	2
521895		242090	2			223759		242090	0
459018		242212	1			263677		242212	2
454949		242334	1			168898		242334	0
441493		242456	2			382091		242456	0
414993		242578	2			485805		242578	0
181073		242700	3			410297		242700	1
441353		242822	3			448559		242822	1
459173		242944	5			319845		242944	1
392342		243066	2			448385		243066	0
434299		243188	5			276068		243188	0
432238		243311	0			233589		243311	1
480089		243433	0			507899		243433	2
266791		243555	3			399964		243555	1
369350		243677	1			445446		243677	3
483174		243799	1			384871		243799	0
434146		243921	4			379203		243921	2
303910		244043	2			405637		244043	0
421763		244165	3			406160		244165	1
181935		244287	1			169501		244287	0
447162		244409	1			414183		244409	2
442562		244531	2			408429		244531	1
423741		244653	0			498750		244653	4
165964		244775	3			485709		244775	1
419081		244897	0			407371		244897	0
443627		245020	1			509172		245020	0
434486		245142	2			166076		245142	1
207538		245264	1			209846		245264	0
217800		245386	2			255227		245386	1
442970		245508	4			401169		245508	1
413796		245630	1			443993		245630	0
380919		245752	3			422945		245752	0
408100		245874	4			401726		245874	2
310648		245996	0			468264		245996	1
470714		246118	0			421930		246118	1
215998		246240	0			306375		246240	0
458284		246362	0			422048		246362	3
173641		246484	1			419539		246484	1
388475		246606	3			424407		246606	0
411386		246729	0			399950		246729	0
446013		246851	2			385367		246851	0
403806		246973	0			420990		246973	1
447855		247095	1			377379		247095	2
402184		247217	2			163938		247217	1
290431		247339	1			395419		247339	0
239802		247461	1			184529		247461	1
428359		247583	1			308064		247583	1
393208		247705	1			295464		247705	0
237475		247827	0			174175		247827	1
455692		247949	1			247174		247949	0
401806		248071	2			415333		248071	1
461775		248193	2			227617		248193	1
256313		248315	1			181945		248315	1
434646		248438	2			425258		248438	1
464376		248560	1			399102		248560	0
243704		248682	4			406193		248682	0
414884		248804	2			249585		248804	0
267577		248926	0			216799		248926	0
317361		249048	2			405996		249048	1
417985		249170	0			417902		249170	0
242744		249292	0			425367		249292	0
370840		249414	1			328376		249414	1
255304		249536	2			400758		249536	2
482249		249658	1			425868		249658	1
412523		249780	1			404934		249780	1
405293		249902	1			437357		249902	0
203854		250024	0			238993		250024	1
243918		250146	1			261463		250146	1
338237		250269	3			253894		250269	0
447073		250391	2			407108		250391	2
437042		250513	1			402580		250513	1
455009		250635	1			211732		250635	1
373620		250757	1			390587		250757	0
456713		250879	2			416141		250879	1
486125		251001	3			393863		251001	1
462582		251123	3			225110		251123	1
252437		251245	1			460929		251245	0
455422		251367	1			242701		251367	1
267796		251489	0			243425		251489	1
171051		251611	1			408780		251611	2
424620		251733	0			502835		251733	0
171453		251855	0			436310		251855	0
200275		251978	2			393706		251978	1
316791		252100	1			446167		252100	1
233497		252222	0			386048		252222	2
371911		252344	0			408606		252344	2
462048		252466	3			391637		252466	1
403994		252588	0			430363		252588	0
359252		252710	1			512265		252710	0
189337		252832	1			413033		252832	1
449984		252954	4			461376		252954	2
282871		253076	5			402959		253076	0
427021		253198	1			394912		253198	0
365240		253320	3			407007		253320	0
429336		253442	4			325356		253442	0
162647		253564	0			360420		253564	1
408112		253687	2			467196		253687	1
500027		253809	0			422667		253809	1
450609		253931	3			384981		253931	1
438918		254053	0			234577		254053	1
174354		254175	2			372826		254175	2
390110		254297	1			314614		254297	1
458395		254419	3			420814		254419	0
408282		254541	0			199935		254541	1
152494		254663	1			164363		254663	1
454667		254785	1			377203		254785	1
442808		254907	0			438184		254907	0
403776		255029	2			404896		255029	0
434938		255151	1			429312		255151	1
447367		255273	4			373313		255273	4
440169		255396	1			405196		255396	0
255024		255518	1			427851		255518	1
254223		255640	1			469208		255640	0
245208		255762	2			379901		255762	0
389864		255884	1			412257		255884	0
187776		256006	1			271365		256006	0
437104		256128	0			356789		256128	0
436774		256250	1			181485		256250	2
405743		256372	3			357581		256372	0
232611		256494	0			201557		256494	0
422927		256616	2			484141		256616	0
449515		256738	0			421638		256738	1
456466		256860	3			394383		256860	0
441300		256982	2			147964		256982	0
186680		257104	0			402628		257104	0
475305		257227	0			497636		257227	0
468133		257349	1			401905		257349	1
355403		257471	1			401379		257471	0
452292		257593	2			375056		257593	0
424589		257715	2			485682		257715	0
399532		257837	1			255231		257837	1
369846		257959	0			423996		257959	0
448656		258081	2			397375		258081	3
442594		258203	0			449134		258203	1
497944		258325	0			234770		258325	0
344463		258447	1			428203		258447	1
393977		258569	1			256293		258569	0
173860		258691	1			374287		258691	0
460117		258813	1			176020		258813	1
282851		258936	0			421242		258936	0
168424		259058	0			414833		259058	1
167471		259180	3			410114		259180	0
239568		259302	1			431653		259302	0
421909		259424	1			199615		259424	0
379760		259546	2			337385		259546	1
310099		259668	2			439605		259668	2
460201		259790	0			273175		259790	1
455298		259912	0			377027		259912	1
376255		260034	2			288811		260034	0
417640		260156	1			223357		260156	2
439376		260278	3			154332		260278	1
232286		260400	0			407385		260400	1
299613		260522	2			393228		260522	0
401591		260645	3			319416		260645	0
455673		260767	1			437770		260767	0
429054		260889	1			411660		260889	2
408241		261011	1			495311		261011	0
164326		261133	0			396921		261133	0
498617		261255	1			202803		261255	0
211787		261377	2			489250		261377	1
447267		261499	1			442411		261499	2
254405		261621	0			464911		261621	0
232987		261743	1			351545		261743	0
158448		261865	1			240880		261865	1
478187		261987	0			481486		261987	0
451358		262109	3			369889		262109	0
454883		262231	0			236994		262231	0
335012		262354	1			396280		262354	0
254358		262476	2			394843		262476	0
296561		262598	1			429994		262598	1
233774		262720	1			440552		262720	0
442407		262842	2			432593		262842	0
422502		262964	3			398862		262964	0
343722		263086	0			303841		263086	0
248170		263208	1			432839		263208	0
424315		263330	1			192153		263330	0
243123		263452	3			410973		263452	1
280669		263574	1			413502		263574	0
452553		263696	1			441370		263696	1
371382		263818	2			410983		263818	0
299521		263940	2			336705		263940	0
460727		264062	0			235336		264062	1
442934		264185	1			388607		264185	0
296135		264307	2			397097		264307	0
348242		264429	4			448818		264429	0
417497		264551	1			192785		264551	1
502987		264673	0			385936		264673	0
273196		264795	1			419716		264795	1
454466		264917	0			177669		264917	1
171393		265039	3			406818		265039	0
427043		265161	2			261395		265161	1
444793		265283	4			413089		265283	0
427318		265405	1			241487		265405	0
449309		265527	0			437015		265527	1
421346		265649	1			506955		265649	0
225315		265771	1			281063		265771	0
235899		265894	0			229799		265894	0
417786		266016	0			207725		266016	0
470021		266138	0			196507		266138	0
441754		266260	2			377326		266260	0
195127		266382	2			368759		266382	0
245913		266504	1			244666		266504	2
452147		266626	0			163593		266626	0
405573		266748	1			382591		266748	0
457431		266870	1			451930		266870	0
248075		266992	0			468877		266992	0
406808		267114	3			403579		267114	2
418917		267236	1			451366		267236	0
511563		267358	2			461579		267358	0
245152		267480	0			392769		267480	0
153234		267603	2			476320		267603	0
306557		267725	3			264787		267725	2
489380		267847	1			414032		267847	0
188440		267969	3			391726		267969	1
248179		268091	0			457487		268091	0
326201		268213	3			224023		268213	0
432465		268335	1			415330		268335	1
262402		268457	0			390041		268457	0
418753		268579	0			372075		268579	1
476691		268701	2			249068		268701	1
316969		268823	1			228639		268823	0
227700		268945	0			378933		268945	0
436533		269067	2			483263		269067	0
448752		269189	1			430376		269189	1
464180		269312	2			418265		269312	1
423380		269434	0			436250		269434	1
417794		269556	0			395954		269556	0
265337		269678	0			400636		269678	0
419473		269800	2			426700		269800	2
478552		269922	1			418524		269922	0
383458		270044	1			435559		270044	0
394076		270166	1			457780		270166	0
428701		270288	0			470370		270288	0
233988		270410	0			179620		270410	1
417213		270532	0			244714		270532	0
420750		270654	1			412307		270654	0
482555		270776	1			373403		270776	0
461046		270898	2			427707		270898	1
438004		271021	0			415454		271021	1
150768		271143	1			406003		271143	0
193577		271265	0			388899		271265	0
174386		271387	2			343275		271387	1
415148		271509	0			431016		271509	1
303137		271631	0			407641		271631	0
460060		271753	1			409556		271753	0
199469		271875	0			435231		271875	0
434799		271997	0			463629		271997	0
235396		272119	2			425618		272119	0
420173		272241	0			360168		272241	1
377114		272363	2			433195		272363	1
430180		272485	0			377548		272485	0
197971		272607	1			409105		272607	0
283958		272729	1			447644		272729	0
238873		272852	2			432425		272852	1
226532		272974	2			181891		272974	0
433798		273096	0			186950		273096	1
477649		273218	3			426679		273218	2
432877		273340	0			458263		273340	0
182109		273462	0			410076		273462	0
430758		273584	2			454729		273584	1
246855		273706	0			256682		273706	0
402198		273828	0			392091		273828	1
280199		273950	0			425952		273950	1
479152		274072	3			395344		274072	1
462457		274194	1			412186		274194	1
425140		274316	0			391714		274316	0
356034		274438	1			420868		274438	1
447411		274561	1			385925		274561	1
443790		274683	1			258480		274683	0
376194		274805	0			301311		274805	0
414492		274927	1			424272		274927	0
456697		275049	1			425103		275049	0
446225		275171	0			441406		275171	0
453146		275293	1			397220		275293	1
489727		275415	2			320243		275415	0
189732		275537	0			393181		275537	1
170608		275659	0			439596		275659	0
347777		275781	2			378562		275781	0
431373		275903	2			435414		275903	2
393800		276025	1			259522		276025	3
219308		276147	0			400107		276147	0
148522		276270	3			206611		276270	0
164793		276392	0			471798		276392	1
227707		276514	3			485147		276514	1
256818		276636	1			389658		276636	0
414905		276758	0			403184		276758	2
268817		276880	1			403060		276880	0
512993		277002	0			230582		277002	1
417715		277124	1			251175		277124	0
350007		277246	2			325038		277246	0
335670		277368	0			431608		277368	1
412832		277490	0			148296		277490	0
263469		277612	0			221477		277612	0
405373		277734	2			405405		277734	0
252463		277856	2			402138		277856	0
445642		277979	1			418788		277979	1
432672		278101	0			383460		278101	0
248020		278223	2			388331		278223	1
231342		278345	3			285176		278345	0
342062		278467	2			392581		278467	0
189961		278589	1			424315		278589	0
443127		278711	2			507724		278711	0
153027		278833	0			437156		278833	1
231225		278955	0			174832		278955	1
432693		279077	1			470550		279077	0
389600		279199	1			437585		279199	0
446207		279321	1			261553		279321	1
436459		279443	2			414100		279443	0
439565		279565	1			388476		279565	1
276467		279688	2			217590		279688	0
456717		279810	0			331424		279810	1
450085		279932	1			463599		279932	1
286533		280054	0			236600		280054	0
416299		280176	1			432959		280176	1
151884		280298	0			426014		280298	0
266869		280420	0			377598		280420	0
471563		280542	2			251975		280542	1
242633		280664	2			407969		280664	1
180256		280786	0			472111		280786	1
336042		280908	1			202389		280908	0
374870		281030	1			383261		281030	1
405526		281152	2			387369		281152	0
337989		281274	0			323362		281274	0
415814		281396	1			300087		281396	0
412200		281519	0			375938		281519	1
319974		281641	2			387966		281641	1
409934		281763	0			260876		281763	0
467027		281885	2			390075		281885	0
449191		282007	1			155097		282007	0
395120		282129	1			429428		282129	0
275796		282251	1			499298		282251	0
342721		282373	1			437415		282373	1
231274		282495	0			384842		282495	1
447697		282617	1			255308		282617	0
431731		282739	0			227604		282739	0
243546		282861	2			451988		282861	3
228920		282983	0			444415		282983	0
433464		283105	0			406698		283105	1
238982		283228	0			493505		283228	2
408824		283350	1			447846		283350	0
414740		283472	1			227993		283472	1
229939		283594	0			384316		283594	0
413337		283716	0			368959		283716	1
462528		283838	1			388879		283838	0
275940		283960	1			228946		283960	2
243874		284082	0			454979		284082	0
233899		284204	1			274072		284204	0
404813		284326	0			464392		284326	0
425476		284448	0			379367		284448	0
420879		284570	1			381993		284570	1
157107		284692	0			380957		284692	0
338102		284814	0			151866		284814	1
432052		284937	0			433291		284937	0
420729		285059	3			424309		285059	0
304474		285181	1			455334		285181	1
509321		285303	0			408083		285303	0
461360		285425	1			219203		285425	0
339763		285547	1			452247		285547	2
252521		285669	0			501441		285669	0
356423		285791	0			405461		285791	1
368836		285913	1			225965		285913	2
427482		286035	1			147684		286035	1
441017		286157	0			394954		286157	0
436330		286279	0			403433		286279	0
448139		286401	0			171069		286401	0
427813		286523	2			212445		286523	1
401960		286646	0			184224		286646	2
388921		286768	2			218053		286768	0
422105		286890	0			304506		286890	0
171619		287012	1			396890		287012	0
429228		287134	1			376623		287134	1
443537		287256	2			431982		287256	2
468925		287378	0			428300		287378	0
376968		287500	1			435327		287500	1
511623		287622	0			143653		287622	0
507456		287744	1			171569		287744	0
360240		287866	1			473834		287866	0
429715		287988	1			372703		287988	1
198990		288110	1			292564		288110	0
367513		288232	1			425731		288232	0
435048		288354	1			420333		288354	0
441618		288477	0			411609		288477	2
373913		288599	0			448336		288599	1
444539		288721	0			374227		288721	0
232888		288843	0			157941		288843	1
340091		288965	2			441580		288965	0
407261		289087	1			291261		289087	0
450966		289209	0			189678		289209	1
495812		289331	1			379344		289331	0
465484		289453	0			383627		289453	0
263768		289575	2			402958		289575	1
388187		289697	1			411478		289697	0
385213		289819	0			472323		289819	0
408164		289941	1			159244		289941	0
433497		290063	0			404200		290063	0
401003		290186	0			384560		290186	1
239341		290308	0			391258		290308	0
295768		290430	4			258048		290430	0
236423		290552	1			381550		290552	0
237329		290674	2			382254		290674	0
503543		290796	2			189521		290796	0
433496		290918	0			290958		290918	1
411330		291040	0			447119		291040	0
248643		291162	0			234011		291162	1
291716		291284	1			430166		291284	1
181257		291406	2			388075		291406	0
489670		291528	1			211649		291528	0
239962		291650	0			376326		291650	0
161470		291772	2			413198		291772	0
454437		291895	0			435081		291895	0
366001		292017	0			375434		292017	1
391729		292139	1			420670		292139	2
196416		292261	1			503332		292261	0
467771		292383	0			264976		292383	0
468051		292505	0			445161		292505	2
290473		292627	1			413665		292627	0
369780		292749	2			425905		292749	0
480548		292871	1			426055		292871	0
288135		292993	0			389349		292993	0
515940		293115	0			424884		293115	1
443222		293237	2			400757		293237	0
436702		293359	0			440695		293359	0
378216		293481	0			371717		293481	0
394145		293604	1			375057		293604	0
443173		293726	0			305562		293726	0
444623		293848	1			403870		293848	1
194583		293970	2			397053		293970	0
267376		294092	0			227766		294092	0
207503		294214	0			504278		294214	1
468286		294336	2			381303		294336	1
433323		294458	0			405445		294458	0
216067		294580	0			395075		294580	0
447853		294702	1			402334		294702	0
223618		294824	3			399062		294824	0
389453		294946	2			398463		294946	1
468142		295068	0			410075		295068	0
295281		295190	1			416090		295190	0
175334		295312	1			185425		295312	0
447220		295435	0			408010		295435	1
283890		295557	0			328098		295557	0
248741		295679	0			417923		295679	0
459630		295801	1			503334		295801	0
285519		295923	0			294901		295923	0
232733		296045	1			227820		296045	0
459875		296167	1			208655		296167	1
415682		296289	0			250991		296289	0
184105		296411	0			431718		296411	0
418352		296533	1			404550		296533	0
435835		296655	1			266467		296655	0
517759		296777	0			161688		296777	0
238780		296899	0			418741		296899	0
442151		297021	2			435594		297021	0
370902		297144	1			508268		297144	0
458668		297266	0			402412		297266	1
454231		297388	0			261853		297388	1
499443		297510	1			197091		297510	1
209627		297632	1			332811		297632	1
397030		297754	1			384135		297754	0
198221		297876	2			217417		297876	0
530029		297998	1			403323		297998	0
451707		298120	0			166925		298120	0
419145		298242	0			423216		298242	0
422307		298364	0			223566		298364	1
392867		298486	0			506460		298486	0
221443		298608	0			457500		298608	0
452055		298730	3			424603		298730	0
186541		298853	1			232011		298853	0
398290		298975	0			396439		298975	0
342533		299097	1			268548		299097	1
218738		299219	1			307648		299219	0
456437		299341	1			464499		299341	0
495082		299463	2			386947		299463	0
472511		299585	1			464819		299585	0
192695		299707	0			451596		299707	1
182658		299829	0			400251		299829	0
380913		299951	0			311803		299951	0
249881		300073	0			409880		300073	1
159297		300195	0			366996		300195	1
405943		300317	0			394581		300317	0
415465		300439	1			409866		300439	0
164180		300562	1			372597		300562	0
151288		300684	0			385502		300684	0
442460		300806	1			244499		300806	1
389889		300928	1			393671		300928	0
455347		301050	1			376460		301050	0
263633		301172	0			371360		301172	1
385440		301294	1			221437		301294	3
248384		301416	0			168445		301416	0
223738		301538	2			401715		301538	0
242813		301660	1			355448		301660	1
188155		301782	0			222805		301782	1
189794		301904	1			322067		301904	0
498909		302026	0			200666		302026	0
511813		302148	1			421951		302148	0
404451		302271	0			234582		302271	0
359168		302393	1			426625		302393	2
332744		302515	3			412548		302515	0
433110		302637	0			193737		302637	0
232553		302759	0			282364		302759	0
439150		302881	0			415283		302881	1
459258		303003	1			393060		303003	0
399925		303125	1			144544		303125	0
448632		303247	0			413277		303247	0
253225		303369	0			391521		303369	0
152653		303491	0			256263		303491	0
467599		303613	2			419888		303613	0
418207		303735	1			379486		303735	0
253058		303857	1			288428		303857	2
442779		303979	1			434531		303979	1
413198		304102	0			372841		304102	0
479903		304224	0			371138		304224	0
217070		304346	1			402666		304346	0
237689		304468	3			372376		304468	2
235198		304590	0			212107		304590	0
276889		304712	0			425134		304712	1
477005		304834	1			440660		304834	1
381787		304956	1			378097		304956	0
219448		305078	1			238255		305078	1
320408		305200	0			378147		305200	0
389312		305322	1			408643		305322	0
291290		305444	0			399247		305444	1
226191		305566	0			200181		305566	1
225670		305688	3			190644		305688	0
300814		305811	1			393328		305811	0
481142		305933	1			219665		305933	0
434698		306055	1			385634		306055	0
175605		306177	0			362249		306177	1
419090		306299	0			393017		306299	0
350038		306421	0			441549		306421	1
471456		306543	1			259614		306543	0
236675		306665	0			407391		306665	1
458881		306787	0			158148		306787	0
149546		306909	0			379090		306909	0
269031		307031	2			387685		307031	0
263850		307153	1			306725		307153	0
263674		307275	0			207225		307275	1
424474		307397	1			405103		307397	0
413540		307520	1			411892		307520	0
425180		307642	0			160068		307642	1
436819		307764	0			232018		307764	0
397647		307886	0			414713		307886	0
449088		308008	0			440349		308008	2
189852		308130	0			224366		308130	0
435723		308252	1			426408		308252	0
461768		308374	0			180314		308374	2
166604		308496	0			402737		308496	1
292653		308618	0			397382		308618	0
408931		308740	0			382869		308740	0
410927		308862	0			487872		308862	0
153830		308984	1			176683		308984	0
476226		309106	0			232793		309106	0
458138		309229	1			379055		309229	0
402738		309351	0			386886		309351	0
248773		309473	0			296134		309473	0
161437		309595	0			464187		309595	0
205353		309717	0			362809		309717	0
423834		309839	2			144419		309839	0
173800		309961	2			382654		309961	1
400040		310083	2			173201		310083	0
450840		310205	0			223896		310205	1
260217		310327	0			431694		310327	1
221882		310449	0			301142		310449	0
309018		310571	2			180861		310571	0
519967		310693	1			482090		310693	0
414810		310815	0			394399		310815	0
380931		310938	0			449847		310938	0
443691		311060	0			399422		311060	1
302192		311182	1			193153		311182	0
363277		311304	0			452260		311304	0
445615		311426	0			474646		311426	0
445716		311548	0			443260		311548	1
326134		311670	1			411058		311670	1
427580		311792	1			404971		311792	2
287073		311914	0			349648		311914	0
222811		312036	2			238473		312036	1
457119		312158	0			418459		312158	0
227358		312280	0			440988		312280	0
468255		312402	2			389400		312402	0
459504		312524	0			340780		312524	0
443541		312646	0			255256		312646	0
471593		312769	0			243640		312769	1
430733		312891	1			380575		312891	0
229790		313013	1			187489		313013	0
438857		313135	1			178351		313135	0
449378		313257	0			310181		313257	0
455666		313379	0			373616		313379	0
413657		313501	0			277989		313501	0
231307		313623	3			248410		313623	1
452938		313745	0			439878		313745	0
437869		313867	2			476554		313867	0
415005		313989	0			419586		313989	0
471165		314111	0			475764		314111	1
275088		314233	1			412246		314233	0
389799		314355	0			395630		314355	0
170274		314478	2			404149		314478	0
448391		314600	0			463242		314600	3
157307		314722	0			172722		314722	1
243603		314844	0			203055		314844	0
288402		314966	2			232898		314966	0
231724		315088	1			455281		315088	0
455008		315210	0			275290		315210	0
276572		315332	0			376706		315332	0
198281		315454	0			371192		315454	1
488144		315576	0			448243		315576	0
250926		315698	1			161133		315698	1
228340		315820	1			405030		315820	0
215414		315942	0			367815		315942	0
468197		316064	0			395377		316064	1
273174		316187	2			402283		316187	1
198196		316309	0			407291		316309	0
466007		316431	0			178664		316431	2
267309		316553	0			421811		316553	0
181152		316675	0			389644		316675	1
309824		316797	1			405373		316797	0
182496		316919	2			167386		316919	0
421544		317041	1			398312		317041	0
294333		317163	0			226161		317163	0
461623		317285	1			421019		317285	2
222467		317407	1			149122		317407	0
238299		317529	0			329475		317529	0
498882		317651	0			208288		317651	1
427935		317773	2			218776		317773	1
455448		317896	0			392452		317896	0
459067		318018	1			433767		318018	1
438231		318140	1			420492		318140	1
445888		318262	0			499153		318262	0
427701		318384	0			368986		318384	0
374942		318506	0			218122		318506	0
179741		318628	0			391566		318628	0
410768		318750	0			395472		318750	0
464320		318872	0			404628		318872	0
449408		318994	0			424194		318994	0
253952		319116	0			416201		319116	1
341889		319238	0			390023		319238	0
436423		319360	0			400447		319360	1
414208		319482	0			372614		319482	0
440272		319604	1			416163		319604	1
264487		319727	1			407920		319727	0
434321		319849	0			220033		319849	2
388185		319971	1			273541		319971	0
431210		320093	0			396210		320093	0
240768		320215	0			395473		320215	1
317769		320337	0			375412		320337	0
480682		320459	1			406398		320459	0
440716		320581	0			384849		320581	0
445799		320703	0			406695		320703	0
316984		320825	0			248056		320825	0
445600		320947	0			315690		320947	1
229496		321069	0			243682		321069	0
242579		321191	0			363833		321191	0
485912		321313	0			372260		321313	1
435508		321436	1			397521		321436	0
448328		321558	0			245852		321558	0
412857		321680	0			392827		321680	0
410449		321802	0			399747		321802	0
428509		321924	0			411951		321924	0
247970		322046	2			395217		322046	1
496062		322168	1			384106		322168	0
208941		322290	1			232587		322290	0
291569		322412	0			220768		322412	0
441330		322534	0			383683		322534	0
327830		322656	0			387917		322656	0
450203		322778	1			432311		322778	0
469120		322900	1			422117		322900	0
521825		323022	0			166467		323022	0
241729		323145	2			388091		323145	0
463882		323267	0			416863		323267	0
506251		323389	1			369608		323389	1
457818		323511	0			385675		323511	0
437080		323633	1			260861		323633	0
232276		323755	0			428692		323755	0
446465		323877	0			377277		323877	0
400755		323999	0			464546		323999	0
269207		324121	0			466781		324121	1
275980		324243	1			495890		324243	1
402396		324365	0			211023		324365	2
467979		324487	0			439983		324487	0
201770		324609	0			395180		324609	1
354281		324731	0			362767		324731	0
457477		324854	0			171109		324854	0
405849		324976	1			448138		324976	0
344690		325098	0			467062		325098	2
496333		325220	0			512356		325220	0
471810		325342	0			484386		325342	1
434393		325464	0			444016		325464	1
277192		325586	0			223282		325586	0
360879		325708	0			195827		325708	1
255152		325830	1			230455		325830	0
383464		325952	0			392661		325952	0
323335		326074	1			419729		326074	0
454240		326196	1			183124		326196	0
241396		326318	1			413895		326318	1
426833		326440	0			340867		326440	0
469768		326562	1			377523		326562	1
208330		326685	0			441920		326685	0
167950		326807	1			390474		326807	0
251985		326929	0			428202		326929	0
174297		327051	1			454266		327051	1
439555		327173	0			178283		327173	0
418052		327295	0			431026		327295	0
471212		327417	0			422990		327417	2
396673		327539	0			186716		327539	0
461581		327661	0			252156		327661	0
402591		327783	1			406260		327783	0
220659		327905	0			446874		327905	0
418462		328027	0			457640		328027	0
434286		328149	1			416504		328149	1
439379		328271	0			445775		328271	0
462678		328394	0			409618		328394	1
272129		328516	2			390282		328516	0
458605		328638	1			403565		328638	0
417224		328760	0			312063		328760	0
426104		328882	1			371386		328882	0
403689		329004	0			250061		329004	1
289557		329126	1			446638		329126	0
181508		329248	1			472103		329248	0
354699		329370	0			240391		329370	1
337592		329492	0			404635		329492	1
352777		329614	0			215134		329614	0
194971		329736	0			418611		329736	0
434158		329858	0			270917		329858	0
439655		329980	1			518240		329980	0
453801		330103	2			313683		330103	0
284230		330225	0			386094		330225	0
480676		330347	0			384576		330347	0
415572		330469	0			422096		330469	0
409673		330591	0			436021		330591	0
212605		330713	0			367940		330713	2
245460		330835	0			175311		330835	1
234128		330957	0			247801		330957	2
461993		331079	0			387137		331079	0
299464		331201	0			506383		331201	0
363897		331323	1			485998		331323	1
188688		331445	2			374060		331445	1
242996		331567	0			393465		331567	0
398826		331689	0			375745		331689	0
166251		331812	0			354980		331812	1
272550		331934	0			419660		331934	0
439479		332056	0			285949		332056	0
244409		332178	0			420160		332178	1
227364		332300	0			338989		332300	1
389695		332422	1			144359		332422	0
460449		332544	0			168585		332544	0
146914		332666	0			384957		332666	0
287060		332788	1			174844		332788	1
435876		332910	0			500445		332910	0
220441		333032	1			201748		333032	0
489177		333154	1			301312		333154	0
429565		333276	0			448616		333276	0
344944		333398	0			388731		333398	0
246544		333521	0			396695		333521	0
250144		333643	1			249446		333643	0
493817		333765	0			452420		333765	0
497525		333887	1			407298		333887	0
304805		334009	0			326517		334009	0
239538		334131	0			411033		334131	0
476235		334253	0			240786		334253	0
388737		334375	1			334632		334375	0
381262		334497	0			451867		334497	0
460446		334619	1			293890		334619	1
395834		334741	0			201595		334741	0
304446		334863	1			449817		334863	0
484807		334985	1			401311		334985	1
229883		335107	1			422326		335107	0
209698		335229	1			400096		335229	0
299091		335352	0			391850		335352	0
415203		335474	1			446166		335474	0
420273		335596	0			365376		335596	0
265142		335718	1			490431		335718	0
193215		335840	0			447618		335840	0
465207		335962	0			236159		335962	1
493363		336084	2			352430		336084	0
293925		336206	1			330872		336206	0
235631		336328	0			417562		336328	0
158909		336450	1			262589		336450	1
243176		336572	0			212743		336572	0
439174		336694	0			232209		336694	2
440775		336816	1			380876		336816	1
418816		336938	1			424296		336938	0
421293		337061	0			462583		337061	0
393155		337183	2			226044		337183	0
285000		337305	2			319159		337305	0
289523		337427	1			442350		337427	1
419555		337549	1			405990		337549	0
329151		337671	0			437743		337671	1
313653		337793	0			276775		337793	0
284526		337915	0			195675		337915	1
181005		338037	1			235259		338037	0
450574		338159	2			179752		338159	0
402588		338281	1			454593		338281	0
418367		338403	0			418350		338403	0
419575		338525	1			415653		338525	1
231529		338647	0			254805		338647	0
446604		338770	0			233471		338770	0
458921		338892	0			460689		338892	0
478894		339014	0			406700		339014	1
251019		339136	0			339850		339136	0
416615		339258	1			478717		339258	0
440158		339380	0			226993		339380	0
464631		339502	0			415899		339502	1
239808		339624	1			521819		339624	0
488103		339746	2			388370		339746	0
290756		339868	1			436669		339868	2
437100		339990	2			273230		339990	0
460344		340112	1			415605		340112	0
233586		340234	0			388775		340234	0
418423		340356	0			423695		340356	0
165213		340479	0			214186		340479	0
448127		340601	0			303910		340601	0
432607		340723	0			458660		340723	1
471258		340845	0			304712		340845	1
462349		340967	0			387057		340967	1
424840		341089	1			197730		341089	0
231724		341211	0			170090		341211	0
503891		341333	1			373822		341333	0
480007		341455	0			380896		341455	0
416043		341577	1			445768		341577	0
264840		341699	0			389179		341699	0
315683		341821	0			405145		341821	0
435289		341943	1			441598		341943	0
271376		342065	1			230641		342065	0
147569		342188	1			217058		342188	0
268647		342310	0			422789		342310	1
415739		342432	1			157926		342432	0
379722		342554	2			253615		342554	0
152706		342676	1			420678		342676	0
425523		342798	0			162176		342798	0
477564		342920	1			479727		342920	0
428346		343042	0			299664		343042	0
281944		343164	0			441455		343164	0
463644		343286	0			157103		343286	2
466070		343408	0			208628		343408	0
453759		343530	0			438436		343530	0
336902		343652	0			383390		343652	0
365645		343774	1			395824		343774	0
[truncated: 2,098 more rows]

## Sheet: S1C
Left plot					Right plot
FL3-A :: PI		Bin	Frequency			FL3-A :: PI		Bin	Frequency
474076		100000	0			252917		100000	0
416848		100122	0			445137		100122	0
188169		100244	0			275152		100244	0
222470		100366	0			246269		100366	0
241671		100488	0			206192		100488	0
252805		100610	0			290396		100610	0
207041		100732	0			230927		100732	0
231069		100854	0			432648		100854	0
228843		100977	0			254887		100977	0
417532		101099	0			258557		101099	0
230790		101221	0			234843		101221	0
245733		101343	0			242950		101343	0
263393		101465	0			281756		101465	0
453358		101587	0			314669		101587	0
421337		101709	0			206955		101709	0
302924		101831	0			246339		101831	0
237634		101953	0			492167		101953	0
229627		102075	0			483416		102075	0
452521		102197	0			296742		102197	0
459161		102319	0			236155		102319	0
271774		102441	0			253283		102441	0
261874		102563	0			246961		102563	0
274275		102686	0			495102		102686	0
259374		102808	0			236607		102808	0
153562		102930	0			258789		102930	0
241953		103052	0			235010		103052	0
221108		103174	0			237418		103174	0
267149		103296	0			261549		103296	0
241549		103418	0			244093		103418	0
250305		103540	0			483723		103540	0
418911		103662	0			265132		103662	0
358821		103784	0			263668		103784	0
465538		103906	0			211199		103906	0
228357		104028	0			262723		104028	0
218231		104150	0			200033		104150	0
483781		104272	0			224288		104272	0
240789		104395	0			237376		104395	0
231171		104517	0			496428		104517	0
253970		104639	0			264157		104639	0
310179		104761	0			236735		104761	0
247603		104883	0			231131		104883	0
251349		105005	0			264094		105005	0
363745		105127	0			444400		105127	0
482906		105249	0			343458		105249	0
230559		105371	0			493792		105371	0
267231		105493	0			251083		105493	0
498893		105615	0			268466		105615	0
419947		105737	0			417993		105737	0
265241		105859	0			251930		105859	0
251557		105981	0			225145		105981	0
240396		106104	0			243672		106104	0
272204		106226	0			398135		106226	0
256381		106348	0			493481		106348	0
284963		106470	0			254559		106470	0
307107		106592	0			283800		106592	0
225888		106714	0			270738		106714	0
279575		106836	0			259485		106836	0
318953		106958	0			247666		106958	0
285484		107080	0			258991		107080	0
303882		107202	0			257722		107202	0
239117		107324	0			251293		107324	0
272712		107446	0			174384		107446	0
353820		107568	0			229842		107568	0
232435		107690	0			468248		107690	0
234529		107812	0			469165		107812	0
250238		107935	0			260635		107935	0
246617		108057	0			370868		108057	0
235315		108179	0			227816		108179	0
344537		108301	0			230254		108301	0
207188		108423	0			263392		108423	0
442106		108545	0			414608		108545	0
220066		108667	0			222106		108667	0
268711		108789	0			241896		108789	0
262720		108911	0			246262		108911	0
231112		109033	0			416947		109033	0
521035		109155	0			223655		109155	0
234537		109277	0			338123		109277	0
223990		109399	0			232223		109399	0
253910		109521	0			239343		109521	0
234119		109644	0			173060		109644	0
251593		109766	0			248933		109766	0
218912		109888	0			243965		109888	0
260674		110010	0			500217		110010	0
270511		110132	0			480659		110132	0
255235		110254	0			280431		110254	0
240998		110376	0			219031		110376	0
223947		110498	0			212366		110498	0
268349		110620	0			266552		110620	0
204767		110742	0			244096		110742	0
303103		110864	0			436755		110864	0
252605		110986	0			238148		110986	0
212900		111108	0			492670		111108	0
260969		111230	0			467484		111230	0
232266		111353	0			455292		111353	0
524398		111475	0			299532		111475	0
241612		111597	0			242026		111597	0
155492		111719	0			238440		111719	0
150138		111841	0			243642		111841	0
335226		111963	0			512549		111963	0
301700		112085	0			265844		112085	0
295915		112207	0			258857		112207	0
297919		112329	0			268383		112329	0
246840		112451	0			263910		112451	0
411436		112573	0			250598		112573	0
233580		112695	0			234032		112695	0
447412		112817	0			260095		112817	0
222395		112939	0			228869		112939	0
269728		113062	0			203660		113062	0
231747		113184	0			418368		113184	0
217809		113306	0			284554		113306	0
258444		113428	0			232248		113428	0
213611		113550	0			425000		113550	0
264158		113672	0			384483		113672	0
238583		113794	0			453556		113794	0
432213		113916	0			223444		113916	0
427959		114038	0			232758		114038	0
500381		114160	0			441163		114160	0
211968		114282	0			243160		114282	0
249053		114404	0			248058		114404	0
233491		114526	0			262196		114526	0
241224		114648	0			403146		114648	0
251280		114771	0			254400		114771	0
214678		114893	0			283002		114893	0
255422		115015	0			452618		115015	0
355546		115137	0			221708		115137	0
323340		115259	0			306748		115259	0
276835		115381	0			478883		115381	0
282737		115503	0			276380		115503	0
461429		115625	0			435252		115625	0
281630		115747	0			491449		115747	0
250642		115869	0			262616		115869	0
258471		115991	0			277586		115991	0
237726		116113	0			222154		116113	0
238657		116235	0			466633		116235	0
491232		116357	0			287433		116357	0
251263		116479	0			266409		116479	0
217222		116602	0			268967		116602	0
218567		116724	0			253642		116724	0
208169		116846	0			176553		116846	0
264506		116968	0			201537		116968	0
221446		117090	0			241164		117090	0
278179		117212	0			416385		117212	0
242696		117334	0			503651		117334	0
242422		117456	0			447130		117456	0
478100		117578	0			239091		117578	0
291423		117700	0			474825		117700	0
241111		117822	0			263614		117822	0
275703		117944	0			226037		117944	0
233210		118066	0			222211		118066	0
250649		118188	0			437658		118188	0
287659		118311	0			467169		118311	0
243363		118433	0			264522		118433	0
284516		118555	0			249332		118555	0
271946		118677	0			501992		118677	0
294257		118799	0			296204		118799	0
238128		118921	0			363664		118921	0
526217		119043	0			447796		119043	0
231457		119165	0			234488		119165	0
413457		119287	0			303646		119287	0
505720		119409	0			265445		119409	0
232627		119531	0			218187		119531	0
324173		119653	0			215507		119653	0
257266		119775	0			467613		119775	0
250279		119897	0			232973		119897	0
242349		120020	0			358206		120020	0
211150		120142	0			216334		120142	0
182733		120264	0			210129		120264	0
378264		120386	0			217801		120386	0
260700		120508	0			287764		120508	0
291998		120630	0			218089		120630	0
234120		120752	0			271804		120752	0
265656		120874	0			451241		120874	0
238107		120996	0			250550		120996	0
395482		121118	0			407633		121118	0
257304		121240	0			248057		121240	0
402901		121362	0			364512		121362	0
350741		121484	0			297317		121484	0
237884		121606	0			297357		121606	0
269390		121729	0			268767		121729	0
416155		121851	0			418303		121851	0
226830		121973	0			257375		121973	0
242649		122095	0			163562		122095	0
200461		122217	0			402306		122217	0
171493		122339	0			231911		122339	0
249871		122461	0			216974		122461	0
164946		122583	0			233453		122583	0
247796		122705	0			196011		122705	0
244665		122827	0			253490		122827	0
253488		122949	0			290092		122949	0
248509		123071	0			291734		123071	0
383809		123193	0			241025		123193	0
239258		123315	0			506227		123315	0
217294		123438	0			497410		123438	0
290239		123560	0			237860		123560	0
196001		123682	0			485802		123682	0
402943		123804	0			242154		123804	0
252516		123926	0			346669		123926	0
264630		124048	0			238266		124048	0
183671		124170	0			518856		124170	0
490411		124292	0			496290		124292	0
236058		124414	0			298948		124414	0
192488		124536	0			280753		124536	0
231591		124658	0			227002		124658	0
259271		124780	0			239807		124780	0
255341		124902	0			252696		124902	0
489878		125024	0			299773		125024	0
488298		125146	0			274615		125146	0
210624		125269	0			417156		125269	0
260800		125391	0			217733		125391	0
235635		125513	0			263975		125513	0
224674		125635	0			249875		125635	0
231659		125757	0			155553		125757	0
250919		125879	0			236839		125879	0
269965		126001	0			410938		126001	0
232795		126123	0			240861		126123	0
251364		126245	0			205244		126245	0
240644		126367	0			219505		126367	0
258670		126489	0			188718		126489	0
283352		126611	0			250691		126611	0
239751		126733	0			229085		126733	0
486515		126855	0			464675		126855	0
236112		126978	0			414388		126978	0
318042		127100	0			266557		127100	0
539366		127222	0			236295		127222	0
286089		127344	0			356166		127344	0
326364		127466	0			227967		127466	0
269429		127588	0			244711		127588	0
406498		127710	0			293146		127710	0
439161		127832	0			203435		127832	0
245956		127954	0			207090		127954	0
268686		128076	0			224123		128076	0
210578		128198	0			232302		128198	0
265552		128320	0			340587		128320	0
465608		128442	0			251377		128442	0
372466		128564	0			283884		128564	0
499011		128687	0			249619		128687	0
220978		128809	0			240644		128809	0
461327		128931	0			255627		128931	0
454387		129053	0			295651		129053	0
370283		129175	0			253583		129175	0
269482		129297	0			340551		129297	0
221734		129419	0			281862		129419	0
266812		129541	0			251521		129541	0
224158		129663	0			308556		129663	0
489152		129785	0			254519		129785	0
437982		129907	0			256788		129907	0
173563		130029	0			282673		130029	0
236949		130151	0			254244		130151	0
236623		130273	0			479199		130273	0
462807		130396	0			255267		130396	0
441925		130518	0			242765		130518	0
420775		130640	0			260175		130640	0
256657		130762	0			251504		130762	0
261688		130884	0			163746		130884	0
232299		131006	0			207567		131006	0
271455		131128	0			215604		131128	0
223302		131250	0			265817		131250	0
225983		131372	0			231877		131372	0
227270		131494	0			270023		131494	0
514841		131616	0			149175		131616	0
498161		131738	0			229223		131738	0
264454		131860	0			492140		131860	0
228155		131982	0			265085		131982	0
518428		132104	0			192969		132104	0
251590		132227	0			499529		132227	0
240856		132349	0			264413		132349	0
413023		132471	0			245750		132471	0
223599		132593	0			225789		132593	0
434975		132715	0			259161		132715	0
491763		132837	0			231633		132837	0
224650		132959	0			225168		132959	0
213878		133081	0			501812		133081	0
197870		133203	0			291224		133203	0
263374		133325	0			260384		133325	0
210567		133447	0			444445		133447	0
229647		133569	0			234542		133569	0
455957		133691	0			258804		133691	0
285752		133813	0			434835		133813	0
216030		133936	0			249385		133936	0
515897		134058	0			237301		134058	0
231369		134180	0			241966		134180	0
222771		134302	0			237814		134302	0
179915		134424	0			237430		134424	0
248826		134546	0			241497		134546	0
452863		134668	0			243395		134668	0
450630		134790	0			209185		134790	0
234338		134912	0			251022		134912	0
249820		135034	0			258556		135034	0
238223		135156	0			250122		135156	0
236744		135278	0			277758		135278	0
420516		135400	0			524745		135400	0
241344		135522	0			269104		135522	0
426420		135645	0			343978		135645	0
212348		135767	0			428609		135767	0
247673		135889	0			241384		135889	0
234345		136011	0			258522		136011	0
452962		136133	0			221720		136133	0
282448		136255	0			236099		136255	0
389293		136377	0			231853		136377	0
316492		136499	0			244979		136499	0
212429		136621	0			331400		136621	0
250995		136743	0			211804		136743	0
239604		136865	0			213136		136865	0
380657		136987	0			224411		136987	0
343003		137109	0			235263		137109	0
386866		137231	0			179044		137231	0
233481		137354	0			261031		137354	0
243879		137476	0			501881		137476	0
223796		137598	0			444029		137598	0
424466		137720	0			220373		137720	0
234511		137842	0			243254		137842	0
502823		137964	0			238425		137964	0
251675		138086	0			213712		138086	0
208994		138208	0			441848		138208	0
268850		138330	0			229658		138330	0
249081		138452	0			277013		138452	0
288348		138574	0			247212		138574	0
255841		138696	0			253070		138696	0
245889		138818	0			269805		138818	0
270488		138940	0			235529		138940	0
218331		139062	0			320967		139062	0
245801		139185	0			223361		139185	0
241160		139307	0			223586		139307	0
211326		139429	0			248718		139429	0
263682		139551	0			250104		139551	0
274495		139673	0			502378		139673	0
216880		139795	0			244294		139795	0
207229		139917	0			255979		139917	0
260804		140039	0			215470		140039	0
289921		140161	0			258882		140161	0
219962		140283	0			344155		140283	0
235546		140405	0			262349		140405	0
247680		140527	0			193743		140527	0
243760		140649	0			236023		140649	0
259904		140771	0			247136		140771	0
232728		140894	0			441693		140894	0
241936		141016	0			224556		141016	0
268395		141138	0			242726		141138	0
285019		141260	0			197545		141260	0
257844		141382	0			202874		141382	0
282372		141504	0			257787		141504	0
269978		141626	0			249171		141626	0
265148		141748	0			256030		141748	0
257313		141870	0			221834		141870	0
164637		141992	0			233036		141992	0
221054		142114	1			209804		142114	0
264375		142236	0			207006		142236	0
381878		142358	0			459703		142358	0
438769		142480	0			251712		142480	0
204258		142603	0			376651		142603	0
241156		142725	0			515578		142725	0
504320		142847	0			241550		142847	0
456691		142969	0			241375		142969	0
207217		143091	0			335632		143091	0
479567		143213	0			219901		143213	0
285405		143335	0			461879		143335	0
251596		143457	0			248224		143457	0
258045		143579	0			298923		143579	0
224006		143701	0			232368		143701	0
221406		143823	0			241413		143823	0
241808		143945	2			226683		143945	0
303556		144067	0			317973		144067	0
263559		144189	0			359175		144189	0
440109		144312	0			225116		144312	0
155725		144434	0			402034		144434	0
220136		144556	1			523786		144556	0
245394		144678	0			243762		144678	0
242715		144800	0			271541		144800	0
265497		144922	0			533427		144922	0
330021		145044	1			250791		145044	0
210895		145166	0			225942		145166	0
216124		145288	0			494648		145288	0
318657		145410	0			226715		145410	1
402459		145532	1			219323		145532	0
318597		145654	0			233767		145654	0
512625		145776	0			237250		145776	0
227101		145898	1			219364		145898	1
258034		146021	0			247766		146021	0
539650		146143	0			246992		146143	0
177748		146265	1			248633		146265	0
237200		146387	1			219709		146387	1
241800		146509	2			278932		146509	0
243143		146631	0			416870		146631	0
540568		146753	0			253725		146753	1
228873		146875	0			475278		146875	0
401274		146997	0			253301		146997	1
261299		147119	1			251676		147119	1
221723		147241	0			226577		147241	0
218229		147363	0			464249		147363	0
279452		147485	1			237017		147485	0
397633		147607	0			256555		147607	1
167174		147729	0			248920		147729	0
233295		147852	2			222298		147852	0
381875		147974	1			166212		147974	1
226667		148096	0			415798		148096	3
243797		148218	0			263919		148218	0
404394		148340	1			250811		148340	1
490651		148462	2			255789		148462	1
244795		148584	0			238653		148584	1
219061		148706	0			254788		148706	2
290292		148828	0			253081		148828	0
260313		148950	0			220338		148950	1
295255		149072	0			308078		149072	0
316698		149194	0			450853		149194	1
259331		149316	2			491181		149316	1
456507		149438	1			253805		149438	0
275575		149561	1			416741		149561	2
215336		149683	0			239943		149683	1
243076		149805	0			237611		149805	0
454915		149927	1			515881		149927	1
317842		150049	1			288633		150049	0
436520		150171	1			436237		150171	0
237160		150293	0			223876		150293	2
240549		150415	0			376929		150415	0
246250		150537	4			252953		150537	0
248674		150659	0			471270		150659	1
512417		150781	0			404472		150781	0
471804		150903	1			233291		150903	1
241242		151025	1			516348		151025	0
388727		151147	0			208421		151147	1
511079		151270	0			427779		151270	1
175121		151392	0			201745		151392	2
383648		151514	0			261663		151514	0
239610		151636	0			460325		151636	0
229530		151758	0			222240		151758	1
243422		151880	1			232447		151880	0
430890		152002	1			177793		152002	2
273299		152124	0			260728		152124	0
229700		152246	0			212633		152246	0
259620		152368	3			522445		152368	0
233040		152490	0			226191		152490	1
226754		152612	0			247253		152612	1
235719		152734	1			237214		152734	0
262341		152856	1			386762		152856	0
214469		152979	0			269295		152979	0
344515		153101	0			276840		153101	0
265485		153223	0			231488		153223	0
443874		153345	0			258123		153345	0
252208		153467	2			239382		153467	1
296436		153589	1			251861		153589	0
485841		153711	1			252486		153711	1
220614		153833	0			225657		153833	1
223043		153955	1			253724		153955	0
263612		154077	0			431124		154077	0
220788		154199	0			464282		154199	2
262877		154321	0			458165		154321	2
207318		154443	2			243625		154443	0
262457		154565	0			234603		154565	1
487383		154688	0			237817		154688	0
412233		154810	0			536560		154810	1
252032		154932	1			266576		154932	1
321616		155054	0			246840		155054	2
243000		155176	0			468483		155176	0
314050		155298	0			253031		155298	0
256302		155420	1			213610		155420	0
251917		155542	1			288104		155542	2
260814		155664	1			535675		155664	1
191356		155786	0			261431		155786	0
233907		155908	0			478094		155908	2
300396		156030	2			260602		156030	0
224552		156152	0			470510		156152	0
265929		156274	0			219839		156274	1
219942		156396	0			335395		156396	0
236761		156519	2			433993		156519	1
265011		156641	1			175979		156641	0
460824		156763	0			282720		156763	1
255576		156885	0			234335		156885	0
243174		157007	2			279674		157007	0
200536		157129	1			429778		157129	1
454153		157251	0			216712		157251	0
219410		157373	0			226857		157373	3
276986		157495	1			291976		157495	0
218191		157617	2			447649		157617	2
245623		157739	2			247606		157739	2
256255		157861	1			530359		157861	0
507065		157983	0			219124		157983	2
227039		158105	0			426370		158105	0
233055		158228	0			248259		158228	2
232437		158350	0			394961		158350	2
241194		158472	1			262644		158472	0
250989		158594	2			470298		158594	0
200563		158716	0			484005		158716	0
242630		158838	1			228475		158838	1
250744		158960	0			281888		158960	1
288116		159082	1			252927		159082	1
426047		159204	1			241011		159204	1
221104		159326	0			234239		159326	1
493010		159448	1			461577		159448	2
455977		159570	0			464770		159570	1
235727		159692	1			465437		159692	2
234116		159814	0			530250		159814	0
480903		159937	1			452686		159937	1
479688		160059	2			232411		160059	0
257704		160181	2			265941		160181	1
237196		160303	1			486060		160303	1
247509		160425	1			245768		160425	0
247466		160547	1			260405		160547	0
448962		160669	0			232354		160669	2
244968		160791	1			408998		160791	3
509189		160913	0			216846		160913	0
236771		161035	3			394545		161035	1
506312		161157	0			294070		161157	0
329315		161279	0			305886		161279	0
255588		161401	1			235068		161401	0
170360		161523	3			277613		161523	0
246630		161646	0			467345		161646	1
270806		161768	0			202274		161768	1
225700		161890	1			236019		161890	1
463275		162012	0			454814		162012	0
213905		162134	3			231136		162134	0
235313		162256	1			217002		162256	1
307588		162378	1			236843		162378	0
249750		162500	1			272462		162500	1
472353		162622	0			214170		162622	1
254191		162744	2			236681		162744	0
212943		162866	1			262330		162866	1
219632		162988	1			173166		162988	1
232185		163110	1			424643		163110	0
496652		163232	0			232729		163232	1
218917		163354	0			252471		163354	0
317798		163477	2			227972		163477	0
238788		163599	1			517193		163599	1
232512		163721	0			210613		163721	1
214874		163843	1			261490		163843	0
199593		163965	2			225808		163965	2
210316		164087	0			229131		164087	0
382166		164209	1			217337		164209	2
227563		164331	2			236481		164331	2
466192		164453	0			270105		164453	3
247309		164575	2			239052		164575	2
253036		164697	1			265368		164697	1
256810		164819	0			227483		164819	0
248951		164941	1			162443		164941	0
211741		165063	1			252771		165063	1
231199		165186	2			247514		165186	1
243957		165308	0			262285		165308	0
231835		165430	0			228925		165430	0
215789		165552	2			248913		165552	1
268775		165674	1			292160		165674	0
243998		165796	0			247117		165796	2
239452		165918	1			279079		165918	0
267674		166040	1			221758		166040	0
427020		166162	1			320089		166162	1
227528		166284	0			262010		166284	0
306773		166406	1			229755		166406	1
219290		166528	1			493929		166528	1
250322		166650	0			246334		166650	1
253824		166772	1			272568		166772	0
230175		166895	0			249605		166895	0
387694		167017	1			262434		167017	1
424329		167139	2			261740		167139	0
534894		167261	0			463913		167261	3
306162		167383	1			232857		167383	1
188438		167505	1			260225		167505	1
503323		167627	0			235679		167627	0
234640		167749	2			256946		167749	0
296951		167871	0			245980		167871	2
505279		167993	0			260194		167993	2
273269		168115	2			262535		168115	1
230523		168237	2			516148		168237	0
241104		168359	1			253469		168359	1
258141		168481	1			241663		168481	2
220043		168604	0			247464		168604	0
445701		168726	0			242369		168726	2
239722		168848	1			260688		168848	0
236134		168970	1			242245		168970	0
331106		169092	0			194683		169092	2
408742		169214	2			219574		169214	1
200053		169336	1			398879		169336	2
249413		169458	2			273890		169458	0
152352		169580	0			251397		169580	0
253627		169702	0			225464		169702	1
248470		169824	0			235154		169824	1
236313		169946	0			231648		169946	0
407281		170068	0			393167		170068	1
281584		170190	1			161032		170190	1
178379		170312	1			467121		170312	1
228330		170435	1			211365		170435	2
420844		170557	2			388845		170557	2
244913		170679	0			420243		170679	0
436388		170801	0			245750		170801	1
280500		170923	2			283685		170923	0
315730		171045	1			252778		171045	2
230206		171167	1			226202		171167	2
235891		171289	0			231409		171289	0
233053		171411	1			243576		171411	2
229091		171533	2			275795		171533	0
271840		171655	1			238639		171655	2
262988		171777	0			524567		171777	0
254926		171899	1			260700		171899	3
225395		172021	1			240812		172021	0
237319		172144	1			278239		172144	0
226328		172266	0			268241		172266	1
391818		172388	3			461950		172388	0
269483		172510	1			258438		172510	2
246271		172632	1			263969		172632	2
228566		172754	0			229810		172754	1
164166		172876	1			236280		172876	1
222483		172998	0			223718		172998	1
240587		173120	1			248144		173120	2
245800		173242	1			226881		173242	1
286932		173364	1			233377		173364	3
223472		173486	0			502853		173486	2
408121		173608	2			254800		173608	1
468932		173730	2			546577		173730	1
524059		173853	0			251623		173853	0
300028		173975	0			240964		173975	2
210643		174097	0			253895		174097	0
256696		174219	0			231447		174219	3
214493		174341	1			239475		174341	3
251800		174463	0			237863		174463	1
272190		174585	0			204433		174585	2
263275		174707	0			500768		174707	2
472525		174829	1			247811		174829	3
294738		174951	1			251216		174951	0
228985		175073	3			509744		175073	1
522869		175195	1			272606		175195	1
235675		175317	0			217424		175317	2
444861		175439	1			286738		175439	0
270961		175562	0			363779		175562	0
234513		175684	0			219438		175684	2
233793		175806	2			236896		175806	2
504360		175928	2			436816		175928	2
257081		176050	2			240411		176050	4
305753		176172	0			309374		176172	2
216376		176294	0			208752		176294	3
174999		176416	3			257703		176416	1
297533		176538	2			250658		176538	4
285276		176660	0			187140		176660	0
256678		176782	2			245681		176782	0
454546		176904	1			228214		176904	2
233922		177026	1			210961		177026	2
237763		177148	0			244131		177148	3
245104		177271	1			257245		177271	1
290789		177393	1			227002		177393	3
233866		177515	1			279161		177515	2
230951		177637	0			391131		177637	1
245427		177759	1			237253		177759	3
237610		177881	1			235136		177881	1
229873		178003	1			208192		178003	1
399497		178125	2			250487		178125	1
250904		178247	1			441766		178247	2
289184		178369	2			246479		178369	1
250919		178491	0			213112		178491	1
273910		178613	1			161808		178613	1
275571		178735	2			226066		178735	0
410509		178857	0			252568		178857	0
488976		178979	0			267151		178979	2
437354		179102	2			240414		179102	1
245685		179224	0			446788		179224	0
209601		179346	2			372093		179346	4
236240		179468	1			242095		179468	2
269975		179590	2			241657		179590	1
229843		179712	2			244382		179712	1
217723		179834	0			414430		179834	1
248691		179956	1			239828		179956	1
272226		180078	0			270423		180078	0
234090		180200	0			239422		180200	1
235768		180322	2			225347		180322	1
331416		180444	0			247490		180444	0
265769		180566	3			473357		180566	1
273688		180688	1			260616		180688	0
280327		180811	0			266767		180811	1
426144		180933	1			257405		180933	0
242266		181055	2			231213		181055	0
413685		181177	0			227917		181177	1
264625		181299	1			211423		181299	0
236372		181421	2			242110		181421	1
209741		181543	1			444621		181543	2
305223		181665	3			253850		181665	0
230347		181787	0			222918		181787	0
493346		181909	1			432185		181909	1
453120		182031	1			418086		182031	1
167036		182153	0			480193		182153	0
221494		182275	1			232919		182275	1
297145		182397	1			509442		182397	2
227566		182520	0			159612		182520	0
279924		182642	3			206824		182642	2
251418		182764	2			233270		182764	2
418915		182886	2			225094		182886	1
275147		183008	4			220949		183008	1
511356		183130	1			247270		183130	0
209041		183252	1			477205		183252	0
523435		183374	4			249910		183374	3
245054		183496	1			270638		183496	0
247359		183618	2			215886		183618	1
248008		183740	2			234761		183740	3
270540		183862	2			450898		183862	1
257856		183984	3			230868		183984	1
228314		184106	0			232499		184106	0
259016		184229	2			449264		184229	1
396451		184351	0			455955		184351	0
261595		184473	2			511286		184473	0
261142		184595	2			250974		184595	2
283626		184717	0			150938		184717	1
450021		184839	1			237791		184839	0
238223		184961	2			523487		184961	1
236363		185083	1			278521		185083	0
269963		185205	3			228161		185205	1
540046		185327	3			557448		185327	0
223619		185449	0			230313		185449	0
263537		185571	0			310676		185571	0
264160		185693	1			240199		185693	0
240808		185815	0			422120		185815	3
213005		185938	2			237522		185938	3
208058		186060	2			390293		186060	0
274583		186182	1			220308		186182	1
233948		186304	2			215692		186304	1
212390		186426	0			243315		186426	1
529939		186548	0			233518		186548	0
270376		186670	0			209164		186670	0
307251		186792	1			229808		186792	2
212405		186914	1			523863		186914	2
484294		187036	0			478988		187036	3
290170		187158	1			241783		187158	1
207044		187280	0			269955		187280	0
221967		187402	1			252487		187402	0
217264		187524	0			270207		187524	2
252984		187646	2			242993		187646	3
255668		187769	0			225433		187769	1
275595		187891	0			242046		187891	1
225798		188013	1			242042		188013	0
248079		188135	2			247282		188135	2
438391		188257	1			220901		188257	1
497126		188379	2			256993		188379	3
162457		188501	0			293476		188501	1
282910		188623	0			286353		188623	2
242100		188745	3			258220		188745	1
549507		188867	2			240671		188867	0
228112		188989	1			221668		188989	1
190436		189111	2			248754		189111	0
428773		189233	1			264702		189233	0
254678		189355	0			244284		189355	1
409098		189478	3			179596		189478	2
267844		189600	1			266651		189600	0
434335		189722	0			395021		189722	0
431708		189844	2			283738		189844	1
228429		189966	0			510834		189966	2
245668		190088	2			259170		190088	0
504386		190210	1			281666		190210	1
206264		190332	1			299227		190332	0
404779		190454	3			274257		190454	3
450696		190576	0			282641		190576	2
250246		190698	1			278190		190698	0
214839		190820	4			223119		190820	2
217376		190942	2			237486		190942	2
231858		191064	1			294766		191064	2
494879		191187	0			278084		191187	5
234349		191309	2			338777		191309	1
450610		191431	3			219324		191431	0
226302		191553	1			229810		191553	1
273161		191675	0			386969		191675	1
291471		191797	0			232102		191797	0
389354		191919	0			323592		191919	0
235857		192041	0			466442		192041	0
233568		192163	1			232176		192163	0
460981		192285	1			236540		192285	1
228322		192407	1			238431		192407	0
458585		192529	2			490274		192529	1
241905		192651	1			240713		192651	1
373454		192773	2			408478		192773	2
245032		192896	1			220221		192896	0
387394		193018	0			227997		193018	2
255307		193140	1			233572		193140	0
443892		193262	1			467571		193262	0
247520		193384	0			228233		193384	0
241461		193506	2			206009		193506	2
231730		193628	1			212358		193628	0
412800		193750	0			277858		193750	3
318355		193872	1			222008		193872	0
498628		193994	1			253078		193994	0
224559		194116	0			231388		194116	2
409374		194238	2			447904		194238	0
251601		194360	1			508292		194360	1
478285		194482	0			261535		194482	2
290289		194604	0			500486		194604	4
257662		194727	2			414679		194727	4
278027		194849	2			222262		194849	2
523504		194971	0			491932		194971	4
220983		195093	2			300315		195093	2
212944		195215	0			471902		195215	2
245440		195337	3			224077		195337	1
229006		195459	4			401808		195459	2
261067		195581	2			239879		195581	1
223252		195703	0			248187		195703	2
236485		195825	0			494499		195825	1
430839		195947	1			260209		195947	0
247591		196069	1			244725		196069	3
242570		196191	2			238661		196191	1
240821		196313	0			239017		196313	0
518629		196436	0			230217		196436	3
485677		196558	0			245987		196558	0
237835		196680	1			465115		196680	2
261483		196802	0			266288		196802	2
435222		196924	1			228042		196924	2
393761		197046	2			435370		197046	1
246852		197168	1			425154		197168	0
298078		197290	1			227808		197290	0
400231		197412	0			342942		197412	1
235243		197534	2			467987		197534	3
475422		197656	3			222452		197656	2
424411		197778	2			406842		197778	3
215359		197900	1			203761		197900	1
540120		198022	0			241275		198022	1
165639		198145	4			286524		198145	1
387176		198267	1			400990		198267	0
233920		198389	0			245047		198389	0
329388		198511	0			221618		198511	1
232792		198633	4			250556		198633	1
221224		198755	1			261175		198755	4
256919		198877	0			199069		198877	5
430896		198999	1			282754		198999	1
237660		199121	1			267613		199121	2
238161		199243	0			274426		199243	3
245741		199365	4			204864		199365	0
239679		199487	1			472201		199487	2
209008		199609	3			381745		199609	1
259673		199731	1			255601		199731	1
242744		199854	3			226156		199854	1
206519		199976	1			227236		199976	4
297488		200098	3			235057		200098	1
259034		200220	2			249708		200220	4
228263		200342	2			257479		200342	1
261701		200464	3			240299		200464	3
230298		200586	4			227938		200586	3
236530		200708	1			323077		200708	3
202436		200830	3			331872		200830	1
239119		200952	2			262611		200952	3
231357		201074	2			270938		201074	1
227849		201196	1			240905		201196	1
258351		201318	2			255505		201318	0
238228		201440	0			240975		201440	2
264687		201562	4			229807		201562	3
280644		201685	1			236364		201685	2
236426		201807	2			218063		201807	1
377481		201929	0			294976		201929	4
499061		202051	5			248110		202051	0
248128		202173	3			246851		202173	2
162848		202295	3			248563		202295	2
276115		202417	9			239491		202417	1
245109		202539	1			275721		202539	2
153695		202661	3			212721		202661	4
254729		202783	7			276227		202783	0
277894		202905	1			245293		202905	2
256382		203027	2			227275		203027	2
219915		203149	4			234877		203149	1
206043		203271	1			226664		203271	0
480378		203394	1			231484		203394	4
230791		203516	2			248972		203516	2
459236		203638	2			212304		203638	5
251530		203760	7			245244		203760	4
239151		203882	1			229101		203882	3
439237		204004	2			254299		204004	2
366731		204126	3			257147		204126	1
227588		204248	7			238092		204248	0
273378		204370	2			257377		204370	2
274071		204492	4			229529		204492	3
234967		204614	2			221663		204614	4
194806		204736	2			245756		204736	2
229872		204858	5			232414		204858	4
343474		204980	1			232237		204980	0
207791		205103	4			231717		205103	3
232621		205225	3			523106		205225	4
275043		205347	2			176522		205347	2
269286		205469	5			257239		205469	1
227844		205591	4			497971		205591	5
232171		205713	4			250707		205713	5
257638		205835	3			259031		205835	2
470130		205957	1			288676		205957	3
216151		206079	2			249248		206079	3
253903		206201	6			384391		206201	4
437361		206323	6			207287		206323	5
305197		206445	1			505651		206445	1
272210		206567	5			186750		206567	2
241610		206689	4			257582		206689	5
527405		206812	2			223802		206812	6
253907		206934	2			464233		206934	3
230887		207056	6			177469		207056	8
257351		207178	7			463521		207178	3
249443		207300	6			392631		207300	4
260657		207422	3			256486		207422	2
248984		207544	5			293415		207544	5
217428		207666	3			231241		207666	2
233246		207788	7			210722		207788	3
239285		207910	2			421933		207910	2
248563		208032	4			209059		208032	1
262827		208154	5			238432		208154	4
452443		208276	4			269854		208276	2
274804		208398	6			259111		208398	2
218707		208521	4			224320		208521	5
221281		208643	6			259136		208643	2
227906		208765	4			261020		208765	2
334761		208887	4			354280		208887	5
232360		209009	7			217879		209009	8
223053		209131	0			230721		209131	7
518142		209253	1			247252		209253	2
266600		209375	4			173688		209375	2
526465		209497	2			248027		209497	2
490072		209619	3			510278		209619	7
184925		209741	4			217745		209741	5
494840		209863	6			249341		209863	7
228841		209985	4			436316		209985	3
224551		210107	5			266107		210107	4
213246		210229	4			282533		210229	4
261960		210352	3			248947		210352	6
260994		210474	4			233853		210474	3
545195		210596	7			242209		210596	5
240818		210718	8			194623		210718	3
532563		210840	6			236574		210840	4
253936		210962	6			222819		210962	7
229852		211084	7			211742		211084	8
522605		211206	5			257211		211206	5
238431		211328	9			419195		211328	3
528339		211450	2			393123		211450	7
239582		211572	5			299895		211572	3
378163		211694	4			244925		211694	9
229439		211816	6			254718		211816	4
446846		211938	6			251695		211938	4
247176		212061	6			208483		212061	5
260548		212183	6			236208		212183	8
430027		212305	6			258775		212305	9
241038		212427	6			229689		212427	4
251733		212549	8			233216		212549	6
277785		212671	1			439005		212671	8
229833		212793	5			432161		212793	4
202175		212915	5			238872		212915	3
255246		213037	4			221058		213037	9
270458		213159	2			507546		213159	8
250420		213281	4			224993		213281	10
234029		213403	6			254586		213403	8
221139		213525	7			240014		213525	7
272412		213647	8			258139		213647	9
234868		213770	7			469735		213770	8
219409		213892	6			235132		213892	3
215085		214014	7			428122		214014	5
254661		214136	6			227461		214136	9
420610		214258	4			478037		214258	7
222208		214380	3			246204		214380	4
537604		214502	12			264815		214502	6
219761		214624	7			260213		214624	6
521407		214746	8			244171		214746	7
304235		214868	8			491828		214868	8
257852		214990	6			473597		214990	7
303304		215112	9			219775		215112	9
269269		215234	3			442644		215234	2
271502		215356	14			226229		215356	6
257617		215479	3			235540		215479	8
256624		215601	5			268389		215601	9
254033		215723	8			233371		215723	11
250633		215845	6			268389		215845	8
307509		215967	5			210833		215967	3
504879		216089	9			240122		216089	4
538649		216211	8			382505		216211	7
289774		216333	8			245518		216333	6
251259		216455	7			230118		216455	13
248765		216577	3			192283		216577	9
288616		216699	2			233781		216699	5
223915		216821	5			312418		216821	7
364061		216943	7			207234		216943	16
248686		217065	4			371470		217065	10
245240		217188	11			321006		217188	13
351441		217310	14			278384		217310	12
258445		217432	10			246919		217432	9
471432		217554	7			231276		217554	10
263723		217676	10			268205		217676	10
296538		217798	8			227570		217798	13
222711		217920	10			429883		217920	7
271579		218042	10			229167		218042	19
255299		218164	7			260674		218164	13
232282		218286	9			266995		218286	6
409526		218408	8			239836		218408	7
253062		218530	6			253737		218530	11
226955		218652	10			502357		218652	9
242888		218774	8			522249		218774	10
225729		218896	5			257709		218896	12
435190		219019	11			267346		219019	11
243433		219141	10			251985		219141	4
271390		219263	9			245976		219263	5
211377		219385	7			303787		219385	9
229613		219507	11			234815		219507	16
253053		219629	10			186790		219629	9
479996		219751	16			244618		219751	13
441316		219873	16			243710		219873	8
217279		219995	14			234525		219995	9
227316		220117	15			270905		220117	12
243975		220239	12			227731		220239	8
538509		220361	10			278395		220361	11
238553		220483	13			203850		220483	13
440875		220605	8			241678		220605	9
276451		220728	11			210317		220728	10
351402		220850	9			264072		220850	11
241540		220972	12			260738		220972	15
214842		221094	13			239828		221094	10
226076		221216	8			205308		221216	11
280250		221338	9			245948		221338	4
454691		221460	13			225551		221460	11
264193		221582	10			308230		221582	12
303920		221704	13			262622		221704	21
395011		221826	16			230637		221826	15
224906		221948	11			250254		221948	12
214740		222070	8			266060		222070	12
253215		222192	10			394281		222192	16
208436		222314	8			263936		222314	15
250506		222437	12			252908		222437	8
445404		222559	17			256205		222559	19
227989		222681	6			250680		222681	9
529254		222803	8			252422		222803	17
244673		222925	9			308190		222925	12
216096		223047	16			257113		223047	10
228416		223169	9			258491		223169	9
233333		223291	13			218802		223291	13
323061		223413	11			226956		223413	9
227624		223535	12			261354		223535	13
516395		223657	15			214676		223657	12
267078		223779	13			155076		223779	12
223548		223901	12			539643		223901	16
238062		224023	17			470063		224023	16
221581		224146	14			243153		224146	15
338297		224268	7			392399		224268	13
354706		224390	14			224158		224390	12
284999		224512	7			227486		224512	18
277986		224634	17			243716		224634	12
244710		224756	16			431314		224756	13
260149		224878	10			444361		224878	14
426402		225000	11			217159		225000	10
280006		225122	11			232168		225122	18
218797		225244	11			239294		225244	23
252918		225366	14			227778		225366	17
452073		225488	11			530675		225488	15
231746		225610	16			422921		225610	21
372759		225732	14			225254		225732	10
209428		225854	11			246488		225854	12
161927		225977	13			237636		225977	23
213905		226099	11			261685		226099	16
467836		226221	12			255462		226221	16
454792		226343	15			250418		226343	18
182979		226465	9			219524		226465	17
252118		226587	6			255690		226587	18
176371		226709	9			227792		226709	17
207121		226831	12			249447		226831	18
254807		226953	10			236510		226953	20
239162		227075	16			264671		227075	13
202785		227197	18			258557		227197	14
424626		227319	20			258893		227319	15
237957		227441	13			446248		227441	13
260428		227563	8			312361		227563	19
310089		227686	20			222928		227686	15
474251		227808	14			278564		227808	14
267846		227930	14			242053		227930	21
277108		228052	14			224622		228052	15
481541		228174	9			182598		228174	22
246595		228296	11			326173		228296	13
223012		228418	13			232072		228418	19
425991		228540	16			289479		228540	14
274739		228662	18			525420		228662	16
251619		228784	8			239013		228784	15
470569		228906	15			226682		228906	15
229992		229028	15			271157		229028	16
238637		229150	23			235247		229150	21
361663		229272	10			401798		229272	22
447387		229395	24			425571		229395	19
464118		229517	14			229787		229517	22
244188		229639	17			238436		229639	22
249549		229761	11			250699		229761	25
243225		229883	21			225275		229883	14
255286		230005	16			238430		230005	15
440219		230127	16			426576		230127	21
215108		230249	16			297355		230249	18
245518		230371	10			433401		230371	18
510741		230493	17			281428		230493	20
454650		230615	13			243220		230615	11
223172		230737	20			269223		230737	20
414601		230859	13			219785		230859	14
235041		230981	17			224590		230981	19
257028		231104	12			280681		231104	20
230894		231226	10			256224		231226	14
489405		231348	16			530921		231348	18
205090		231470	15			435817		231470	28
220504		231592	16			243310		231592	16
254968		231714	19			249514		231714	18
312239		231836	16			498206		231836	22
237552		231958	27			252845		231958	19
222036		232080	11			244438		232080	12
448084		232202	10			237892		232202	19
447390		232324	15			233087		232324	33
244801		232446	18			484899		232446	27
516008		232568	18			232060		232568	28
262595		232690	12			318266		232690	21
272473		232812	13			240604		232812	12
244639		232935	9			263400		232935	23
244747		233057	21			251847		233057	12
450780		233179	15			233647		233179	20
235687		233301	20			217530		233301	21
277665		233423	12			316324		233423	18
272950		233545	19			497066		233545	15
528888		233667	17			242782		233667	23
314110		233789	15			242871		233789	18
247792		233911	20			238948		233911	13
236603		234033	22			444605		234033	19
250774		234155	12			248586		234155	20
484783		234277	18			233499		234277	26
248246		234399	18			455669		234399	15
248413		234521	19			211693		234521	21
270081		234644	16			251894		234644	25
236531		234766	13			524180		234766	22
215835		234888	12			528444		234888	22
231639		235010	17			263716		235010	20
261366		235132	12			231465		235132	17
274527		235254	25			247153		235254	35
444037		235376	13			223187		235376	16
234910		235498	17			225972		235498	18
507577		235620	25			246101		235620	20
274057		235742	20			244438		235742	21
207435		235864	17			242762		235864	12
296613		235986	11			525937		235986	17
240960		236108	16			254199		236108	15
247203		236230	11			321075		236230	19
200749		236353	20			281000		236353	23
295084		236475	24			245584		236475	20
235662		236597	15			236710		236597	27
535649		236719	13			227108		236719	16
268040		236841	13			238148		236841	21
244991		236963	17			531683		236963	17
257341		237085	15			217304		237085	20
202400		237207	14			266370		237207	23
393865		237329	14			223327		237329	17
254856		237451	23			244228		237451	23
240480		237573	24			283187		237573	23
259131		237695	21			484900		237695	30
438689		237817	24			201439		237817	25
242470		237939	16			159028		237939	26
361357		238062	15			311467		238062	24
217742		238184	21			514664		238184	28
251842		238306	15			260115		238306	18
464955		238428	19			232484		238428	32
239848		238550	20			255525		238550	24
193182		238672	14			490730		238672	20
433558		238794	12			233460		238794	21
166038		238916	19			259892		238916	24
238817		239038	18			241840		239038	36
181722		239160	20			246349		239160	23
267005		239282	19			223936		239282	23
284729		239404	17			237863		239404	16
257676		239526	16			153466		239526	28
294191		239648	15			476965		239648	26
213738		239771	18			214385		239771	12
466797		239893	18			267432		239893	14
230557		240015	21			268193		240015	15
288422		240137	18			379986		240137	16
290851		240259	11			264738		240259	30
398988		240381	17			200494		240381	18
291351		240503	18			255251		240503	16
501139		240625	20			274975		240625	24
230277		240747	12			213302		240747	31
255849		240869	16			214828		240869	18
221633		240991	12			218575		240991	22
234510		241113	28			240736		241113	20
224405		241235	17			245467		241235	21
236030		241357	20			423214		241357	23
243953		241479	15			213493		241479	16
237873		241602	20			425406		241602	19
250235		241724	9			221240		241724	22
233456		241846	21			259844		241846	24
182286		241968	14			312834		241968	23
203738		242090	22			245832		242090	26
517486		242212	18			246730		242212	26
227959		242334	20			248632		242334	12
218448		242456	19			244488		242456	24
474703		242578	26			433174		242578	20
238401		242700	15			255622		242700	26
257887		242822	20			230746		242822	19
275334		242944	22			263254		242944	27
467525		243066	15			217884		243066	25
208615		243188	14			217944		243188	29
282810		243311	25			409080		243311	30
432560		243433	21			258532		243433	13
412449		243555	16			360819		243555	18
466978		243677	12			180197		243677	30
344024		243799	15			467954		243799	22
257620		243921	14			269293		243921	23
219882		244043	15			245934		244043	31
219095		244165	10			496169		244165	27
315553		244287	11			243183		244287	31
226888		244409	12			330709		244409	34
456911		244531	11			239812		244531	21
394756		244653	16			248473		244653	28
219698		244775	20			251490		244775	24
471394		244897	17			222529		244897	16
246631		245020	23			443493		245020	26
229571		245142	14			271120		245142	18
234630		245264	8			228145		245264	22
269749		245386	15			261184		245386	16
195076		245508	9			175033		245508	19
219698		245630	18			228191		245630	22
242807		245752	22			222306		245752	27
274453		245874	15			227880		245874	23
229476		245996	17			205170		245996	23
255038		246118	11			229315		246118	21
268728		246240	8			207746		246240	20
240579		246362	15			433844		246362	26
248626		246484	14			246238		246484	19
455894		246606	20			242125		246606	20
443466		246729	15			249008		246729	21
268189		246851	20			247072		246851	18
231372		246973	12			265556		246973	24
253531		247095	12			241263		247095	24
220318		247217	18			226906		247217	34
234047		247339	17			387503		247339	22
233118		247461	18			225248		247461	26
440556		247583	13			259795		247583	21
214459		247705	20			216401		247705	20
221680		247827	19			229515		247827	18
257912		247949	18			537366		247949	11
231563		248071	21			540036		248071	23
269934		248193	21			233641		248193	21
230017		248315	7			257739		248315	11
279164		248438	24			213980		248438	16
303834		248560	26			157934		248560	29
146493		248682	22			205672		248682	26
268095		248804	16			520511		248804	24
230300		248926	16			491603		248926	20
264084		249048	16			517396		249048	20
495815		249170	18			232709		249170	17
294322		249292	18			289426		249292	23
423456		249414	14			270865		249414	27
202733		249536	11			246291		249536	18
449559		249658	17			175763		249658	24
254002		249780	13			264385		249780	21
230673		249902	15			498652		249902	26
255487		250024	16			239619		250024	23
180315		250146	17			548117		250146	20
236641		250269	17			242923		250269	19
417752		250391	10			240262		250391	15
461362		250513	17			236228		250513	18
248934		250635	13			226847		250635	21
449095		250757	17			421898		250757	24
458082		250879	24			216017		250879	17
438414		251001	15			496977		251001	26
210147		251123	19			480370		251123	24
253341		251245	13			233125		251245	27
524939		251367	12			242906		251367	22
233245		251489	10			480971		251489	11
239273		251611	16			206298		251611	15
406341		251733	10			214307		251733	22
249909		251855	11			188431		251855	21
238524		251978	17			256387		251978	17
391764		252100	19			519328		252100	19
517340		252222	16			467853		252222	12
231949		252344	18			211776		252344	17
264764		252466	14			234208		252466	16
241104		252588	15			255353		252588	16
212117		252710	10			238568		252710	22
382297		252832	16			231488		252832	23
242079		252954	14			435564		252954	24
248523		253076	16			276152		253076	23
226639		253198	13			243234		253198	17
268856		253320	14			253105		253320	17
232494		253442	18			411822		253442	20
255333		253564	21			266960		253564	17
223384		253687	19			151790		253687	19
245497		253809	14			228420		253809	22
237105		253931	16			257522		253931	23
242259		254053	15			398920		254053	15
236535		254175	13			241412		254175	17
223218		254297	14			229762		254297	21
405767		254419	16			247725		254419	9
229930		254541	14			241571		254541	24
231901		254663	17			249697		254663	16
223559		254785	9			209049		254785	20
424098		254907	15			261693		254907	10
258926		255029	10			267000		255029	13
424218		255151	9			265821		255151	19
251110		255273	20			226089		255273	16
302657		255396	21			506952		255396	12
427718		255518	14			261430		255518	14
466595		255640	12			234331		255640	19
218227		255762	13			483624		255762	18
259940		255884	12			252099		255884	13
408076		256006	11			222538		256006	13
246537		256128	13			263180		256128	12
487423		256250	13			250517		256250	22
248046		256372	11			220805		256372	11
241183		256494	10			230037		256494	15
228330		256616	16			460452		256616	11
243976		256738	15			403227		256738	20
211781		256860	16			232647		256860	8
229180		256982	17			246715		256982	18
268748		257104	10			162822		257104	19
525984		257227	14			253547		257227	11
466727		257349	15			518431		257349	19
247187		257471	16			261800		257471	16
220326		257593	11			526544		257593	18
310657		257715	11			239087		257715	26
241114		257837	12			209174		257837	16
274890		257959	13			265273		257959	11
321322		258081	16			239693		258081	18
238411		258203	6			239351		258203	21
252792		258325	11			249604		258325	23
194252		258447	11			218176		258447	17
262011		258569	11			252638		258569	17
471595		258691	10			515340		258691	12
253563		258813	11			230976		258813	18
263665		258936	18			234654		258936	20
444318		259058	20			236490		259058	13
233756		259180	13			244725		259180	13
235877		259302	13			480902		259302	11
208733		259424	6			411970		259424	8
236346		259546	16			502746		259546	14
266996		259668	15			252847		259668	14
248123		259790	5			443639		259790	18
242583		259912	7			223909		259912	6
203142		260034	9			224011		260034	15
220124		260156	8			251761		260156	18
227206		260278	14			230560		260278	18
236363		260400	18			228044		260400	16
261001		260522	12			356270		260522	7
233409		260645	15			377023		260645	18
423718		260767	9			157665		260767	12
523014		260889	11			241950		260889	11
500470		261011	17			409040		261011	10
217362		261133	6			229071		261133	16
220504		261255	6			245842		261255	12
224060		261377	12			234604		261377	14
339346		261499	9			488825		261499	19
207195		261621	12			206855		261621	19
236167		261743	13			227537		261743	17
261897		261865	13			403692		261865	15
227125		261987	8			236604		261987	5
161064		262109	5			239460		262109	10
233610		262231	13			342925		262231	17
389148		262354	15			244237		262354	18
236368		262476	12			530581		262476	18
218670		262598	9			208998		262598	12
272187		262720	9			215087		262720	18
208538		262842	8			240194		262842	7
245850		262964	8			479185		262964	11
258736		263086	7			222137		263086	5
482040		263208	10			217156		263208	9
468015		263330	7			196771		263330	10
216236		263452	9			257289		263452	15
291347		263574	10			274650		263574	4
244543		263696	14			438120		263696	16
251627		263818	9			159669		263818	7
244399		263940	12			281808		263940	19
513943		264062	9			285973		264062	9
234130		264185	16			508954		264185	10
216389		264307	14			245997		264307	3
475761		264429	11			249851		264429	14
445934		264551	4			200213		264551	15
415511		264673	9			349350		264673	9
237940		264795	9			226461		264795	10
428747		264917	9			225977		264917	7
248575		265039	7			236696		265039	18
395211		265161	11			228279		265161	11
408777		265283	6			233348		265283	10
272982		265405	8			228816		265405	10
262948		265527	10			286101		265527	12
440405		265649	12			234089		265649	9
243757		265771	7			469236		265771	12
269389		265894	4			210298		265894	14
237692		266016	8			248069		266016	8
500133		266138	6			472304		266138	12
222964		266260	8			427440		266260	9
227277		266382	9			319115		266382	12
242206		266504	6			416217		266504	11
519557		266626	4			267975		266626	7
355105		266748	7			244602		266748	10
300603		266870	10			247370		266870	11
237526		266992	11			265906		266992	13
274213		267114	6			237130		267114	13
208145		267236	7			237033		267236	7
237428		267358	7			238472		267358	16
258926		267480	9			343258		267480	6
231856		267603	4			245861		267603	8
266410		267725	9			226491		267725	11
256059		267847	14			419462		267847	8
238304		267969	7			235311		267969	9
236941		268091	8			324755		268091	9
317779		268213	9			299380		268213	16
232397		268335	7			234941		268335	11
265610		268457	9			212177		268457	13
203071		268579	5			267201		268579	15
229024		268701	14			242827		268701	10
220961		268823	9			255728		268823	5
323774		268945	3			250687		268945	9
319953		269067	9			224824		269067	8
487046		269189	10			252334		269189	10
209328		269312	12			452544		269312	7
421404		269434	11			254209		269434	6
251020		269556	9			234031		269556	14
260993		269678	4			249311		269678	7
466018		269800	11			233759		269800	9
373200		269922	11			261135		269922	9
324724		270044	10			551277		270044	6
194042		270166	8			257391		270166	6
245135		270288	2			239662		270288	11
478552		270410	16			256805		270410	8
419059		270532	9			229929		270532	10
250703		270654	4			244343		270654	7
232747		270776	10			239116		270776	7
424609		270898	4			248447		270898	8
218311		271021	7			411816		271021	4
260939		271143	6			260649		271143	10
183341		271265	5			243845		271265	5
235810		271387	5			296562		271387	10
234286		271509	4			252860		271509	5
220740		271631	9			490700		271631	6
260659		271753	10			254129		271753	7
224586		271875	7			262722		271875	10
286957		271997	5			501920		271997	3
243329		272119	7			275034		272119	8
195388		272241	15			247835		272241	6
435462		272363	5			442549		272363	11
229180		272485	7			253797		272485	6
273387		272607	6			231087		272607	3
261205		272729	9			280299		272729	7
231961		272852	4			427357		272852	12
446019		272974	4			389635		272974	4
443046		273096	4			452232		273096	7
472194		273218	9			246963		273218	6
445405		273340	9			232651		273340	7
232890		273462	8			258473		273462	5
244968		273584	4			458305		273584	6
264368		273706	10			241780		273706	8
260542		273828	6			244290		273828	5
282625		273950	6			273628		273950	10
222550		274072	3			238211		274072	6
195281		274194	5			459437		274194	6
521717		274316	5			209101		274316	8
253076		274438	8			440679		274438	5
241437		274561	7			253321		274561	7
244024		274683	5			209902		274683	6
245577		274805	9			212720		274805	4
223332		274927	3			231939		274927	2
477309		275049	8			409517		275049	7
203116		275171	6			217300		275171	6
247619		275293	1			245546		275293	6
477588		275415	4			260582		275415	3
251806		275537	5			542715		275537	4
237226		275659	12			277018		275659	2
398399		275781	2			201869		275781	7
210424		275903	7			231902		275903	4
468033		276025	9			314567		276025	5
230194		276147	6			216954		276147	5
238063		276270	5			248284		276270	9
236728		276392	4			294488		276392	4
257998		276514	4			285048		276514	7
170595		276636	2			233635		276636	6
222838		276758	5			278728		276758	6
249918		276880	4			237703		276880	7
254520		277002	5			268754		277002	5
271123		277124	9			428427		277124	8
238904		277246	6			285292		277246	6
227679		277368	4			183031		277368	6
332834		277490	8			248877		277490	2
256712		277612	5			247787		277612	6
471382		277734	8			518659		277734	6
304671		277856	9			252356		277856	6
352952		277979	8			506092		277979	5
242130		278101	1			254281		278101	4
230831		278223	2			277708		278223	7
231663		278345	6			270803		278345	7
244574		278467	5			218026		278467	8
492260		278589	8			240644		278589	8
415401		278711	4			222359		278711	6
202065		278833	7			271495		278833	6
225644		278955	5			244386		278955	7
450761		279077	5			184253		279077	9
438942		279199	7			455635		279199	11
440238		279321	8			187711		279321	6
234005		279443	7			235518		279443	2
263188		279565	4			515012		279565	5
217630		279688	1			273722		279688	5
285712		279810	4			245879		279810	2
237195		279932	4			494503		279932	4
332283		280054	2			408609		280054	4
231502		280176	2			275277		280176	2
386778		280298	6			192756		280298	7
186320		280420	8			225689		280420	4
455286		280542	6			173484		280542	4
515135		280664	6			231160		280664	7
460661		280786	2			317969		280786	7
362020		280908	1			218391		280908	5
230765		281030	3			190475		281030	6
214548		281152	7			249302		281152	5
420115		281274	7			212672		281274	3
235814		281396	3			237839		281396	4
226407		281519	5			238430		281519	3
472658		281641	8			239668		281641	2
426969		281763	1			457941		281763	7
355710		281885	1			234746		281885	4
292592		282007	3			234140		282007	4
516654		282129	3			268503		282129	2
469690		282251	3			508333		282251	3
321341		282373	4			390453		282373	2
285489		282495	7			245150		282495	1
280210		282617	4			523537		282617	6
217189		282739	1			390407		282739	3
228097		282861	3			264989		282861	3
288955		282983	2			394788		282983	9
212498		283105	1			441018		283105	1
209898		283228	5			243308		283228	2
425885		283350	5			234636		283350	6
536104		283472	3			266811		283472	2
242897		283594	2			494295		283594	5
183984		283716	5			280343		283716	4
239355		283838	2			214222		283838	5
436781		283960	5			235375		283960	0
216219		284082	5			231436		284082	3
432093		284204	4			251629		284204	6
349875		284326	1			477663		284326	3
256378		284448	5			260096		284448	5
400517		284570	6			318901		284570	10
243044		284692	6			505363		284692	5
428872		284814	3			223708		284814	1
277011		284937	2			222248		284937	2
279324		285059	5			212551		285059	4
280592		285181	3			235812		285181	3
231310		285303	6			473072		285303	8
227924		285425	6			222753		285425	2
406046		285547	4			264219		285547	2
234032		285669	2			209612		285669	2
255280		285791	4			232492		285791	0
194190		285913	3			259447		285913	4
244618		286035	4			293089		286035	4
450501		286157	3			246403		286157	2
256279		286279	4			176906		286279	2
510379		286401	5			237555		286401	6
380029		286523	4			238883		286523	2
308295		286646	2			498488		286646	1
269746		286768	2			332557		286768	4
218300		286890	4			245497		286890	5
381695		287012	2			232265		287012	0
238498		287134	3			204650		287134	6
292130		287256	0			222835		287256	1
418396		287378	3			531753		287378	4
343594		287500	4			231185		287500	5
205440		287622	4			212333		287622	5
290545		287744	5			240733		287744	3
443523		287866	1			257327		287866	4
204858		287988	5			251130		287988	3
439231		288110	3			215056		288110	3
255316		288232	4			448269		288232	4
291131		288354	6			221745		288354	3
444910		288477	4			493441		288477	5
225323		288599	4			268074		288599	2
179365		288721	1			465283		288721	2
250858		288843	3			266483		288843	3
227075		288965	6			235718		288965	5
247317		289087	4			427267		289087	2
250766		289209	4			424487		289209	2
227200		289331	2			416010		289331	1
224412		289453	1			438409		289453	6
265202		289575	3			242732		289575	2
518981		289697	3			336414		289697	3
423106		289819	6			223307		289819	2
263433		289941	2			222586		289941	1
274654		290063	6			542248		290063	3
230002		290186	4			225170		290186	1
314101		290308	6			238861		290308	2
222423		290430	1			256686		290430	2
231709		290552	2			257728		290552	2
251843		290674	1			525242		290674	1
445721		290796	4			386213		290796	1
283383		290918	2			254305		290918	4
284668		291040	2			164266		291040	4
263798		291162	2			522740		291162	1
464795		291284	0			257076		291284	3
215559		291406	4			256263		291406	2
227670		291528	6			424919		291528	2
465602		291650	2			258275		291650	4
401432		291772	7			427005		291772	3
259669		291895	3			239172		291895	4
281154		292017	3			261149		292017	5
276059		292139	4			229460		292139	2
474995		292261	2			326016		292261	2
412859		292383	2			227960		292383	4
408072		292505	2			530001		292505	0
280325		292627	2			236786		292627	1
232572		292749	1			272825		292749	1
288911		292871	5			227573		292871	3
252762		292993	7			231983		292993	3
235496		293115	4			476839		293115	6
265087		293237	3			226747		293237	6
269516		293359	1			249648		293359	3
229098		293481	3			476494		293481	3
239948		293604	1			210581		293604	3
208780		293726	6			252122		293726	5
253070		293848	0			235203		293848	3
233914		293970	3			243005		293970	2
507889		294092	1			239072		294092	1
236059		294214	4			247043		294214	4
178628		294336	3			279255		294336	1
216303		294458	8			365373		294458	5
231313		294580	1			527870		294580	3
181473		294702	3			523740		294702	0
255570		294824	5			226848		294824	4
235765		294946	1			250738		294946	6
515753		295068	1			216551		295068	1
223472		295190	3			221655		295190	0
240395		295312	2			255288		295312	2
269415		295435	3			169711		295435	3
531052		295557	3			222653		295557	2
218573		295679	4			218073		295679	3
253640		295801	4			247125		295801	3
262723		295923	4			230111		295923	1
235262		296045	1			248463		296045	2
234251		296167	1			254078		296167	3
444918		296289	1			188330		296289	1
190074		296411	2			246966		296411	0
224337		296533	2			237313		296533	2
513132		296655	6			240614		296655	1
251940		296777	1			218262		296777	2
226455		296899	1			374488		296899	0
222342		297021	1			236681		297021	2
236044		297144	3			504249		297144	1
217170		297266	1			221864		297266	3
291509		297388	1			265869		297388	4
225556		297510	4			252120		297510	0
246701		297632	1			443014		297632	0
249353		297754	1			501069		297754	0
217386		297876	2			218425		297876	1
219652		297998	3			271738		297998	2
241626		298120	4			247911		298120	4
211068		298242	2			243996		298242	1
457092		298364	0			237712		298364	2
185333		298486	3			231528		298486	2
228003		298608	1			251502		298608	2
245056		298730	3			524638		298730	2
253565		298853	0			219795		298853	3
399219		298975	2			235357		298975	3
247921		299097	1			255807		299097	0
218522		299219	3			145896		299219	1
223981		299341	1			224557		299341	4
404346		299463	3			232788		299463	1
225417		299585	0			481323		299585	7
448768		299707	2			278731		299707	1
222227		299829	0			548340		299829	2
464305		299951	6			244773		299951	2
212907		300073	4			247432		300073	1
240669		300195	2			323915		300195	1
245866		300317	1			229107		300317	1
253131		300439	4			268254		300439	2
449210		300562	3			363492		300562	0
245061		300684	2			268566		300684	0
252017		300806	2			327007		300806	2
230768		300928	1			239077		300928	0
525093		301050	1			258258		301050	2
295140		301172	0			233323		301172	1
246115		301294	2			233507		301294	3
225344		301416	3			249071		301416	1
219549		301538	1			514038		301538	4
272055		301660	3			447155		301660	4
411874		301782	1			250671		301782	1
505498		301904	1			427094		301904	1
223749		302026	1			319311		302026	3
236390		302148	0			241002		302148	0
331380		302271	4			243367		302271	1
235282		302393	2			237469		302393	3
169452		302515	4			376369		302515	1
229334		302637	4			200393		302637	1
299685		302759	2			235611		302759	1
494961		302881	2			212354		302881	0
178273		303003	3			191174		303003	0
237856		303125	2			236978		303125	4
277073		303247	1			527451		303247	0
246781		303369	0			242813		303369	2
231241		303491	2			418379		303491	3
498800		303613	1			496502		303613	1
497964		303735	4			342088		303735	2
253092		303857	4			288012		303857	0
234812		303979	4			317658		303979	2
447395		304102	2			232414		304102	0
422312		304224	2			276759		304224	1
241452		304346	0			234401		304346	3
201623		304468	1			240326		304468	2
447965		304590	2			534462		304590	2
204189		304712	1			222377		304712	1
278643		304834	2			272390		304834	2
266486		304956	2			231650		304956	0
427011		305078	2			275090		305078	3
266056		305200	2			248970		305200	1
517527		305322	1			278571		305322	0
468776		305444	1			257852		305444	0
276017		305566	1			249588		305566	2
168075		305688	1			236599		305688	4
257254		305811	2			285168		305811	0
325466		305933	1			174004		305933	1
233509		306055	2			489500		306055	1
240000		306177	3			449708		306177	2
246480		306299	4			244075		306299	0
306108		306421	1			245594		306421	0
429392		306543	1			276307		306543	0
397126		306665	1			213449		306665	2
224125		306787	3			232458		306787	1
241565		306909	2			411720		306909	0
497854		307031	0			237247		307031	0
271185		307153	2			245061		307153	0
258913		307275	2			261553		307275	2
268508		307397	1			243698		307397	2
423724		307520	3			254729		307520	1
220106		307642	7			241409		307642	1
226244		307764	2			245828		307764	1
465665		307886	2			317580		307886	0
232734		308008	1			417890		308008	1
189432		308130	0			247749		308130	4
237038		308252	1			246695		308252	1
239312		308374	2			397143		308374	1
271716		308496	2			241991		308496	4
469096		308618	1			226880		308618	2
489560		308740	2			263269		308740	2
263978		308862	3			270016		308862	3
249625		308984	2			272064		308984	1
220008		309106	0			230401		309106	1
273911		309229	1			325688		309229	1
216775		309351	0			244380		309351	2
473456		309473	1			215865		309473	1
388977		309595	0			353471		309595	2
499200		309717	1			238987		309717	0
522118		309839	1			250214		309839	2
458581		309961	3			246912		309961	1
265259		310083	1			244476		310083	0
243214		310205	2			244179		310205	2
223751		310327	1			427571		310327	1
224617		310449	2			231154		310449	1
515854		310571	1			258762		310571	1
261378		310693	3			244964		310693	1
468673		310815	0			359651		310815	4
256866		310938	3			280737		310938	1
298164		311060	1			224027		311060	2
224742		311182	1			260074		311182	2
325323		311304	1			456332		311304	1
246521		311426	2			500369		311426	4
235330		311548	0			416839		311548	2
230847		311670	1			276110		311670	2
443731		311792	0			242172		311792	0
227333		311914	0			224888		311914	1
260956		312036	1			385905		312036	1
243646		312158	1			270590		312158	0
407408		312280	2			269959		312280	1
451000		312402	1			187896		312402	2
254628		312524	0			229670		312524	0
204839		312646	0			248251		312646	2
214749		312769	0			238126		312769	1
192170		312891	4			505973		312891	2
224739		313013	0			276483		313013	2
419860		313135	2			179291		313135	0
401350		313257	3			155649		313257	1
242521		313379	0			221408		313379	1
225950		313501	1			250497		313501	0
251331		313623	1			264123		313623	1
503659		313745	0			441711		313745	2
286278		313867	3			242583		313867	0
260150		313989	2			232369		313989	0
240244		314111	3			248139		314111	0
214520		314233	0			206050		314233	0
209757		314355	3			229698		314355	1
417245		314478	1			258292		314478	1
419666		314600	0			239147		314600	1
252861		314722	2			256729		314722	2
236117		314844	0			311501		314844	1
235176		314966	1			214904		314966	2
239530		315088	0			246231		315088	1
249340		315210	3			500805		315210	0
269172		315332	0			204060		315332	0
290924		315454	3			328284		315454	3
250039		315576	2			218519		315576	2
250092		315698	2			259939		315698	0
253692		315820	2			275124		315820	0
227254		315942	2			268094		315942	1
164281		316064	3			253200		316064	2
391133		316187	0			220216		316187	2
185982		316309	1			496355		316309	2
234448		316431	1			229655		316431	1
247309		316553	1			244770		316553	0
422242		316675	1			236196		316675	0
269899		316797	1			247114		316797	0
256449		316919	0			254659		316919	0
223439		317041	2			223822		317041	0
262713		317163	1			220335		317163	2
375849		317285	0			404905		317285	1
283534		317407	0			526727		317407	1
220532		317529	0			290357		317529	1
154471		317651	1			197775		317651	2
242572		317773	5			225301		317773	1
214599		317896	1			282973		317896	1
270821		318018	1			253331		318018	3
424911		318140	2			465128		318140	1
227043		318262	2			251042		318262	1
497948		318384	2			236623		318384	0
224514		318506	2			217391		318506	0
435675		318628	3			262311		318628	0
246002		318750	0			270202		318750	0
234064		318872	0			261261		318872	3
240599		318994	1			255523		318994	0
240049		319116	0			234261		319116	1
261045		319238	1			472767		319238	2
492550		319360	0			271129		319360	3
241253		319482	0			498191		319482	0
248190		319604	0			288326		319604	0
347838		319727	0			227826		319727	2
288794		319849	1			236464		319849	2
534478		319971	1			330686		319971	1
241696		320093	1			239631		320093	1
221823		320215	2			290598		320215	2
264734		320337	1			250316		320337	1
233226		320459	1			502666		320459	0
263907		320581	1			221692		320581	0
374515		320703	1			413693		320703	1
223043		320825	1			447228		320825	2
255359		320947	2			239525		320947	2
244314		321069	0			431993		321069	1
260149		321191	1			264732		321191	1
482323		321313	3			240631		321313	0
470947		321436	1			253150		321436	0
236864		321558	1			368663		321558	1
253834		321680	2			238882		321680	0
415715		321802	1			501849		321802	0
272589		321924	0			230312		321924	0
275008		322046	2			239287		322046	0
431368		322168	0			145355		322168	1
217895		322290	3			509371		322290	0
306314		322412	0			305587		322412	1
281175		322534	1			245978		322534	0
487902		322656	1			243654		322656	1
220478		322778	0			415422		322778	2
267071		322900	1			232782		322900	0
266672		323022	3			228350		323022	3
267713		323145	2			236394		323145	1
257111		323267	0			240767		323267	1
206915		323389	1			270520		323389	1
232397		323511	0			476052		323511	2
351138		323633	0			517576		323633	1
253652		323755	1			245290		323755	0
214046		323877	0			213823		323877	3
255377		323999	0			262087		323999	0
278555		324121	1			298904		324121	0
499467		324243	1			495610		324243	3
404371		324365	1			212571		324365	1
206199		324487	1			219287		324487	1
260594		324609	2			381882		324609	2
509392		324731	2			426434		324731	3
241572		324854	0			274463		324854	2
502750		324976	0			243971		324976	0
180383		325098	0			488992		325098	2
263755		325220	0			189808		325220	3
432181		325342	1			392754		325342	2
257410		325464	3			228483		325464	1
413179		325586	0			207011		325586	1
232512		325708	0			348738		325708	1
226010		325830	1			228285		325830	1
232778		325952	1			253447		325952	1
279453		326074	0			148137		326074	3
184009		326196	0			254700		326196	1
256257		326318	1			291916		326318	0
268236		326440	3			242682		326440	1
263516		326562	0			228805		326562	1
240611		326685	1			239576		326685	1
230793		326807	0			240958		326807	0
531286		326929	1			248578		326929	0
239260		327051	0			495464		327051	1
206537		327173	0			229437		327173	3
232154		327295	0			448943		327295	1
260868		327417	0			366009		327417	1
254170		327539	0			240292		327539	1
254563		327661	3			240542		327661	1
276140		327783	0			314965		327783	2
306790		327905	0			221084		327905	1
451416		328027	1			231828		328027	0
240559		328149	0			245404		328149	0
232586		328271	1			233092		328271	3
247847		328394	0			246674		328394	0
407392		328516	0			238384		328516	0
277434		328638	0			375345		328638	0
339343		328760	1			264725		328760	1
518542		328882	0			245800		328882	0
229786		329004	0			258192		329004	1
245642		329126	1			253624		329126	2
234988		329248	1			225642		329248	1
263920		329370	2			410649		329370	1
254034		329492	0			520143		329492	1
231583		329614	0			248773		329614	1
236745		329736	0			365410		329736	0
288659		329858	0			255688		329858	0
214178		329980	1			465973		329980	0
433116		330103	1			178036		330103	3
211926		330225	0			234448		330225	0
253510		330347	1			227538		330347	1
326941		330469	0			208902		330469	0
472670		330591	2			173037		330591	0
432295		330713	3			252483		330713	2
446698		330835	2			261471		330835	0
230295		330957	0			280788		330957	0
250258		331079	1			261397		331079	1
250786		331201	1			227661		331201	0
237678		331323	1			434952		331323	1
209576		331445	2			214588		331445	2
214262		331567	2			395405		331567	0
254406		331689	2			245861		331689	0
255679		331812	1			210755		331812	1
275704		331934	0			275444		331934	1
508212		332056	1			420178		332056	1
231552		332178	0			233019		332178	0
226595		332300	2			406288		332300	0
400492		332422	3			424959		332422	0
268465		332544	1			298147		332544	1
223053		332666	3			253512		332666	1
287465		332788	1			202630		332788	0
527165		332910	1			225386		332910	0
251317		333032	2			245646		333032	1
221263		333154	1			223626		333154	0
230768		333276	0			257754		333276	0
237666		333398	1			238370		333398	1
286345		333521	1			242105		333521	1
275665		333643	0			425424		333643	1
253440		333765	4			521633		333765	2
248921		333887	1			262290		333887	0
234370		334009	2			235144		334009	1
276551		334131	0			271281		334131	1
258844		334253	0			256486		334253	1
252294		334375	0			269716		334375	0
239826		334497	1			200746		334497	0
230626		334619	1			449427		334619	1
230045		334741	3			217723		334741	0
399157		334863	2			258296		334863	0
297413		334985	0			218559		334985	1
256237		335107	0			284645		335107	0
249758		335229	1			431030		335229	2
249732		335352	1			234484		335352	2
378638		335474	0			247274		335474	2
504820		335596	0			433659		335596	2
423294		335718	0			212127		335718	1
222686		335840	0			395581		335840	0
254939		335962	1			444598		335962	0
289035		336084	0			233321		336084	0
208623		336206	0			491470		336206	0
231995		336328	0			241445		336328	0
223694		336450	0			301111		336450	2
246721		336572	1			206358		336572	0
310634		336694	0			228972		336694	2
250914		336816	0			243340		336816	0
397003		336938	0			249682		336938	2
264042		337061	1			269996		337061	1
498664		337183	1			479406		337183	0
435130		337305	1			225571		337305	2
508347		337427	1			244012		337427	1
248254		337549	1			275169		337549	1
346600		337671	0			468732		337671	0
371942		337793	0			248984		337793	0
228171		337915	2			407631		337915	2
205342		338037	0			471789		338037	0
146278		338159	0			255732		338159	1
233870		338281	3			242448		338281	2
341871		338403	0			235694		338403	2
247614		338525	3			247182		338525	2
243608		338647	2			244760		338647	0
332970		338770	0			249411		338770	3
237620		338892	0			213733		338892	2
259784		339014	0			260572		339014	0
236384		339136	3			370770		339136	0
230873		339258	2			522028		339258	0
343484		339380	3			242872		339380	1
405715		339502	0			504222		339502	1
267806		339624	2			240232		339624	1
235628		339746	0			468441		339746	0
444686		339868	0			513294		339868	2
277155		339990	0			238714		339990	0
265971		340112	3			241875		340112	1
283706		340234	0			544321		340234	0
228774		340356	1			169143		340356	1
243302		340479	0			225649		340479	0
489622		340601	1			234160		340601	2
282419		340723	0			232097		340723	0
239314		340845	1			170324		340845	0
252440		340967	1			217653		340967	0
394488		341089	0			264260		341089	0
251169		341211	0			268529		341211	0
259759		341333	0			216519		341333	1
393565		341455	1			240603		341455	0
269528		341577	0			242395		341577	0
150900		341699	0			253575		341699	1
279787		341821	1			243780		341821	1
422376		341943	1			237310		341943	0
329226		342065	0			241185		342065	2
252408		342188	0			234298		342188	1
254320		342310	3			238329		342310	2
235391		342432	0			260942		342432	1
236888		342554	1			248602		342554	2
241612		342676	1			432427		342676	0
263513		342798	0			480038		342798	0
251688		342920	1			252651		342920	2
227695		343042	1			285175		343042	1
250704		343164	4			244228		343164	0
266820		343286	2			250918		343286	2
484818		343408	2			490414		343408	1
457662		343530	2			293062		343530	0
460828		343652	2			279214		343652	1
229874		343774	1			291659		343774	0
[truncated: 10,568 more rows]

## Sheet: S1D
Left plot					Right plot
FL3-A :: PI		Bin	Frequency			FL3-A :: PI		Bin	Frequency
458933		100000	0			256668		100000	0
484785		100122	0			232249		100122	0
312719		100244	0			285298		100244	0
255061		100366	0			434139		100366	0
266934		100488	0			280424		100488	0
276762		100610	0			498263		100610	0
286443		100732	0			284701		100732	0
294078		100854	0			273156		100854	0
433518		100977	0			274451		100977	0
264053		101099	0			260126		101099	0
322573		101221	0			297004		101221	0
274134		101343	0			320176		101343	0
268464		101465	0			270138		101465	0
167744		101587	0			252762		101587	0
293799		101709	0			290139		101709	0
244173		101831	0			176225		101831	0
276562		101953	0			369292		101953	0
247284		102075	0			269095		102075	0
350785		102197	0			269172		102197	0
279817		102319	0			270386		102319	0
253114		102441	0			245925		102441	0
328235		102563	0			307239		102563	0
230878		102686	0			265728		102686	0
420290		102808	0			233366		102808	0
286010		102930	0			268878		102930	0
273140		103052	0			290699		103052	0
271222		103174	0			284011		103174	0
337813		103296	0			228143		103296	0
502709		103418	0			282918		103418	0
426409		103540	0			192906		103540	0
236937		103662	0			287843		103662	0
246364		103784	0			223782		103784	0
249066		103906	0			240739		103906	0
298038		104028	0			458688		104028	0
279523		104150	0			473309		104150	0
489235		104272	0			540994		104272	0
525338		104395	0			422326		104395	0
240339		104517	0			402308		104517	0
277631		104639	0			517372		104639	0
269088		104761	0			262396		104761	0
277261		104883	0			271624		104883	0
228288		105005	0			385406		105005	0
261776		105127	0			261243		105127	0
225582		105249	0			411535		105249	0
270106		105371	0			190955		105371	0
234748		105493	0			223206		105493	0
221301		105615	0			246346		105615	0
256880		105737	0			233613		105737	0
248159		105859	0			224101		105859	0
175842		105981	0			249488		105981	0
546755		106104	0			280950		106104	0
485434		106226	0			379248		106226	0
274770		106348	0			237682		106348	0
318040		106470	0			241760		106470	0
292959		106592	0			469265		106592	0
285135		106714	0			249189		106714	0
238778		106836	0			499515		106836	0
274976		106958	0			245174		106958	0
520897		107080	0			281125		107080	0
243731		107202	0			249172		107202	0
266475		107324	0			223386		107324	0
275038		107446	0			256656		107446	0
254189		107568	0			310970		107568	0
262548		107690	0			230979		107690	0
299217		107812	0			282155		107812	0
300805		107935	0			194325		107935	0
300111		108057	0			283702		108057	0
235916		108179	0			277101		108179	0
305162		108301	0			449923		108301	0
253803		108423	0			241859		108423	0
202646		108545	0			254496		108545	0
305048		108667	0			241602		108667	0
277180		108789	0			273199		108789	0
238802		108911	0			250714		108911	0
234894		109033	0			262698		109033	0
283943		109155	0			246544		109155	0
294004		109277	0			293981		109277	0
286897		109399	0			227246		109399	0
236386		109521	0			326557		109521	0
505012		109644	0			464506		109644	0
348425		109766	0			283187		109766	0
270154		109888	0			265445		109888	0
269108		110010	0			287152		110010	0
313723		110132	0			440255		110132	0
266287		110254	0			265292		110254	0
311593		110376	0			252498		110376	0
278940		110498	0			258315		110498	0
269349		110620	0			270921		110620	0
291919		110742	0			346373		110742	0
267133		110864	0			215668		110864	0
282125		110986	0			483672		110986	0
280673		111108	0			267043		111108	0
261310		111230	0			287530		111230	0
232861		111353	0			467118		111353	0
204101		111475	0			232142		111475	0
273906		111597	0			403151		111597	0
247837		111719	0			228659		111719	0
277659		111841	0			261443		111841	0
266801		111963	0			271600		111963	0
336281		112085	0			493566		112085	0
299509		112207	0			259115		112207	0
403213		112329	0			246545		112329	0
253105		112451	0			261924		112451	0
227518		112573	0			175731		112573	0
252789		112695	0			287965		112695	0
498610		112817	0			226798		112817	0
250834		112939	0			309648		112939	0
406142		113062	0			303486		113062	0
427147		113184	0			531207		113184	0
275220		113306	0			290017		113306	0
511398		113428	0			279722		113428	0
278413		113550	0			270018		113550	0
258875		113672	0			265813		113672	0
232993		113794	0			215031		113794	0
266628		113916	0			251747		113916	0
306786		114038	0			287671		114038	0
158220		114160	0			410081		114160	0
288123		114282	0			257179		114282	0
321014		114404	0			306888		114404	0
243402		114526	0			240134		114526	0
310198		114648	0			271968		114648	0
286123		114771	0			516650		114771	0
279956		114893	0			253676		114893	0
352718		115015	0			287175		115015	0
311190		115137	0			521790		115137	0
246890		115259	0			284007		115259	0
252446		115381	0			263228		115381	0
284694		115503	0			284866		115503	0
226849		115625	0			220742		115625	0
279950		115747	0			211968		115747	0
298346		115869	0			484889		115869	0
278621		115991	0			273522		115991	0
247765		116113	0			312493		116113	0
274840		116235	0			396524		116235	0
253474		116357	0			246529		116357	0
278496		116479	0			178680		116479	0
294634		116602	0			308107		116602	0
260772		116724	0			265697		116724	0
249225		116846	0			513771		116846	0
249044		116968	0			228061		116968	0
414412		117090	0			307354		117090	0
310648		117212	0			288889		117212	0
266842		117334	0			241742		117334	0
259523		117456	0			267680		117456	0
207402		117578	0			300591		117578	0
271358		117700	0			231204		117700	0
180465		117822	0			483157		117822	0
262098		117944	0			283083		117944	0
280725		118066	0			409246		118066	0
268915		118188	0			283583		118188	0
269430		118311	0			233736		118311	0
347072		118433	0			224559		118433	0
233827		118555	0			259780		118555	0
249057		118677	0			258289		118677	0
484384		118799	0			420184		118799	0
242663		118921	0			254764		118921	0
294089		119043	0			322198		119043	0
230547		119165	0			300553		119165	0
267252		119287	0			291450		119287	0
310007		119409	0			244422		119409	0
460413		119531	0			235179		119531	0
295960		119653	0			260694		119653	0
243989		119775	0			238857		119775	0
262403		119897	0			266369		119897	0
450484		120020	0			228824		120020	0
423340		120142	0			283058		120142	0
185999		120264	0			286114		120264	0
266470		120386	0			290335		120386	0
291485		120508	0			428304		120508	0
249345		120630	0			218802		120630	0
269564		120752	0			249248		120752	0
308180		120874	0			238783		120874	0
297660		120996	0			244842		120996	0
247784		121118	0			480422		121118	0
292776		121240	0			179430		121240	0
223069		121362	0			272653		121362	0
228782		121484	0			307891		121484	0
361006		121606	0			195872		121606	0
288202		121729	0			297760		121729	0
515191		121851	0			274499		121851	0
288506		121973	0			232751		121973	0
233825		122095	0			249909		122095	0
240972		122217	0			267301		122217	0
285282		122339	0			432073		122339	0
320271		122461	0			285881		122461	0
249086		122583	0			396006		122583	0
282657		122705	0			266111		122705	0
325839		122827	0			232333		122827	0
235326		122949	0			185996		122949	0
245070		123071	0			299141		123071	0
524606		123193	0			268749		123193	0
498141		123315	0			258014		123315	0
269885		123438	0			221165		123438	0
278492		123560	0			264134		123560	0
281360		123682	0			217752		123682	0
202995		123804	0			283317		123804	0
306048		123926	0			247092		123926	0
524323		124048	0			482279		124048	0
252430		124170	0			283943		124170	0
428539		124292	0			262213		124292	0
456647		124414	0			296259		124414	0
317289		124536	0			512367		124536	0
291654		124658	0			286861		124658	0
259580		124780	0			282071		124780	0
311366		124902	0			278349		124902	0
261403		125024	0			237664		125024	0
275009		125146	0			242501		125146	0
289057		125269	0			335712		125269	0
290983		125391	0			251991		125391	0
299397		125513	0			222259		125513	0
299435		125635	0			256717		125635	0
258035		125757	0			256306		125757	0
216352		125879	0			229556		125879	0
365457		126001	0			319139		126001	0
232659		126123	0			267146		126123	0
269016		126245	0			271450		126245	0
306463		126367	0			267270		126367	0
357515		126489	0			341671		126489	0
289625		126611	0			294900		126611	0
361477		126733	0			522080		126733	0
318034		126855	0			259605		126855	0
146457		126978	0			275619		126978	0
308129		127100	0			339586		127100	0
441366		127222	0			242405		127222	0
279296		127344	0			274528		127344	0
268907		127466	0			289401		127466	0
297353		127588	0			279525		127588	0
240114		127710	0			438901		127710	0
209928		127832	0			283970		127832	0
213909		127954	0			271379		127954	0
283818		128076	0			228591		128076	0
518219		128198	0			220590		128198	0
513285		128320	0			255035		128320	0
271740		128442	0			293040		128442	0
301006		128564	0			310903		128564	0
302186		128687	0			244564		128687	0
280675		128809	0			209491		128809	0
295406		128931	0			393502		128931	0
253393		129053	0			306628		129053	0
328899		129175	0			279121		129175	0
310744		129297	0			214776		129297	0
163952		129419	0			301847		129419	0
259928		129541	0			232016		129541	0
268463		129663	0			259759		129663	0
339868		129785	0			265723		129785	0
383236		129907	0			247289		129907	0
490528		130029	0			209900		130029	0
214370		130151	0			267204		130151	0
263434		130273	0			242651		130273	0
516311		130396	0			246003		130396	0
282792		130518	0			207421		130518	0
199659		130640	0			230783		130640	0
276831		130762	0			164503		130762	0
323380		130884	0			294852		130884	0
291071		131006	0			284381		131006	0
447006		131128	0			241208		131128	0
284137		131250	0			531267		131250	0
305398		131372	0			250569		131372	0
211275		131494	0			248216		131494	0
298189		131616	0			253328		131616	0
418168		131738	0			227913		131738	0
510581		131860	0			186511		131860	0
230788		131982	0			260862		131982	0
252284		132104	0			286009		132104	0
240799		132227	0			263657		132227	0
255852		132349	0			310291		132349	0
246252		132471	0			233376		132471	0
446405		132593	0			442911		132593	0
253783		132715	0			221647		132715	0
501155		132837	0			280009		132837	0
301197		132959	0			457521		132959	0
308939		133081	0			258190		133081	0
274554		133203	0			213729		133203	0
303058		133325	0			466516		133325	0
237723		133447	0			263481		133447	0
443956		133569	0			226128		133569	0
252044		133691	0			225158		133691	0
236208		133813	0			337821		133813	0
314377		133936	0			275414		133936	0
301161		134058	0			255583		134058	0
223208		134180	0			265718		134180	0
153387		134302	0			294757		134302	0
206917		134424	0			475665		134424	0
285978		134546	0			503462		134546	0
247227		134668	0			270177		134668	0
278999		134790	0			462151		134790	0
269958		134912	0			203333		134912	0
216089		135034	0			242079		135034	0
275315		135156	0			497822		135156	0
283568		135278	0			362042		135278	0
233167		135400	0			248027		135400	0
250158		135522	0			253202		135522	0
264420		135645	0			243315		135645	0
291062		135767	0			241297		135767	0
240604		135889	0			231833		135889	0
225300		136011	0			369698		136011	0
275329		136133	0			296684		136133	0
327239		136255	0			278455		136255	0
412918		136377	0			430945		136377	0
256124		136499	0			259975		136499	0
282481		136621	0			297214		136621	0
254686		136743	0			413937		136743	0
244194		136865	0			250381		136865	0
298120		136987	0			293916		136987	0
240206		137109	0			253378		137109	0
303505		137231	0			262980		137231	0
268814		137354	0			263585		137354	0
281094		137476	0			241708		137476	0
233276		137598	0			273897		137598	0
198429		137720	0			317691		137720	0
230175		137842	0			502703		137842	0
276522		137964	0			517664		137964	0
173762		138086	0			258160		138086	0
305540		138208	0			215576		138208	0
229939		138330	0			247325		138330	0
335247		138452	0			240598		138452	0
234136		138574	0			368587		138574	0
490040		138696	0			491924		138696	0
280942		138818	0			238263		138818	0
512207		138940	0			256922		138940	0
318543		139062	0			281575		139062	0
283787		139185	0			400682		139185	0
203552		139307	0			252422		139307	0
326416		139429	0			277017		139429	0
294521		139551	0			270473		139551	0
165571		139673	0			300925		139673	0
270731		139795	0			234341		139795	0
273342		139917	0			244613		139917	0
259718		140039	0			240713		140039	0
242811		140161	0			350295		140161	0
254254		140283	0			272356		140283	0
311167		140405	0			311425		140405	0
250586		140527	0			425055		140527	0
302306		140649	0			245918		140649	0
164352		140771	0			273226		140771	0
295466		140894	0			277093		140894	0
239782		141016	0			245491		141016	0
276853		141138	0			226308		141138	0
277288		141260	0			262802		141260	0
227829		141382	0			281779		141382	0
279524		141504	0			272962		141504	0
291578		141626	0			299664		141626	0
279844		141748	0			245455		141748	0
258758		141870	0			257456		141870	0
265123		141992	0			263392		141992	0
431590		142114	0			300928		142114	0
210429		142236	0			520825		142236	0
293452		142358	0			223983		142358	0
323602		142480	1			386615		142480	0
280705		142603	0			241183		142603	0
282034		142725	0			276679		142725	0
269554		142847	0			257726		142847	0
291055		142969	0			492867		142969	0
409014		143091	0			272823		143091	0
287486		143213	0			272677		143213	0
229630		143335	0			258234		143335	0
494447		143457	0			396446		143457	0
487906		143579	0			225863		143579	0
218972		143701	0			257121		143701	0
268850		143823	0			225871		143823	0
326241		143945	1			238422		143945	0
304414		144067	0			248214		144067	0
464114		144189	0			264389		144189	0
254900		144312	0			228396		144312	0
273266		144434	0			219191		144434	1
286908		144556	1			227226		144556	0
232981		144678	0			289350		144678	0
391245		144800	0			286141		144800	0
323056		144922	0			250437		144922	1
202204		145044	0			462552		145044	0
243909		145166	0			217857		145166	0
287228		145288	0			210104		145288	2
255965		145410	0			233804		145410	0
286466		145532	0			302979		145532	0
274115		145654	0			294881		145654	0
253336		145776	0			253698		145776	0
317471		145898	1			253003		145898	2
403641		146021	0			210256		146021	1
238962		146143	1			207013		146143	0
251156		146265	1			292236		146265	1
463033		146387	0			255991		146387	0
317378		146509	1			257438		146509	0
245476		146631	1			295908		146631	0
300114		146753	2			275259		146753	0
285240		146875	0			264082		146875	1
230907		146997	1			254783		146997	0
408714		147119	0			308242		147119	1
195068		147241	1			241663		147241	0
256143		147363	1			179692		147363	2
245680		147485	2			234689		147485	0
248391		147607	2			281004		147607	1
201706		147729	0			390828		147729	0
311061		147852	0			229634		147852	0
255902		147974	1			325470		147974	1
238065		148096	0			264329		148096	0
314487		148218	0			393958		148218	0
309061		148340	1			190359		148340	0
289370		148462	0			527107		148462	0
254835		148584	0			274395		148584	1
395981		148706	0			300193		148706	0
270845		148828	0			246173		148828	0
515030		148950	0			294165		148950	0
487755		149072	0			275135		149072	0
294519		149194	2			223338		149194	1
240887		149316	0			501341		149316	1
297854		149438	0			265767		149438	1
308430		149561	0			210718		149561	0
245532		149683	1			270855		149683	0
302146		149805	0			243301		149805	0
306532		149927	1			254322		149927	1
540205		150049	1			287085		150049	0
426905		150171	0			162583		150171	0
294791		150293	0			511218		150293	0
479953		150415	1			268309		150415	0
536156		150537	0			320065		150537	1
297930		150659	0			289110		150659	0
283197		150781	0			282287		150781	0
296134		150903	0			395514		150903	1
268182		151025	2			294686		151025	1
260289		151147	0			252429		151147	1
256690		151270	0			482233		151270	0
259663		151392	0			313895		151392	0
289127		151514	1			277905		151514	0
295365		151636	2			268517		151636	1
255572		151758	0			212202		151758	1
248051		151880	1			211785		151880	0
231251		152002	0			251610		152002	1
242845		152124	1			218689		152124	0
271392		152246	1			255610		152246	2
265079		152368	1			532263		152368	0
229757		152490	2			408674		152490	0
250305		152612	0			311103		152612	0
243242		152734	0			255523		152734	3
218804		152856	1			312569		152856	1
218552		152979	0			249576		152979	2
268433		153101	1			416512		153101	0
305777		153223	0			272188		153223	0
227492		153345	2			271740		153345	0
294377		153467	1			281013		153467	0
276014		153589	3			277482		153589	1
438356		153711	1			220189		153711	1
279458		153833	1			250368		153833	1
484011		153955	1			321633		153955	0
277973		154077	0			294973		154077	0
243317		154199	0			267090		154199	1
367717		154321	0			300335		154321	0
268388		154443	1			473712		154443	1
282732		154565	1			268309		154565	1
268507		154688	1			257176		154688	0
452386		154810	1			280594		154810	1
297094		154932	0			279521		154932	0
247373		155054	1			359673		155054	1
482996		155176	0			251323		155176	1
479741		155298	1			234135		155298	0
444894		155420	1			261495		155420	1
297794		155542	1			281851		155542	0
291716		155664	1			385539		155664	0
207051		155786	1			284496		155786	0
301739		155908	0			394761		155908	1
311058		156030	2			233337		156030	1
300114		156152	1			304034		156152	0
276428		156274	0			248642		156274	1
505834		156396	0			288399		156396	1
226532		156519	1			267311		156519	3
301147		156641	0			230800		156641	2
267042		156763	1			476182		156763	4
262989		156885	0			274455		156885	3
236078		157007	0			266667		157007	1
321865		157129	0			406090		157129	0
256522		157251	0			493006		157251	0
228036		157373	0			273791		157373	2
297907		157495	0			266970		157495	0
234078		157617	2			242114		157617	0
330564		157739	0			212192		157739	0
268628		157861	3			281962		157861	0
220241		157983	1			295564		157983	0
326040		158105	0			231951		158105	0
247851		158228	1			383851		158228	0
287936		158350	2			234908		158350	1
256501		158472	1			233097		158472	1
377510		158594	0			222190		158594	1
295336		158716	0			292386		158716	0
245047		158838	1			514786		158838	1
271419		158960	1			272828		158960	0
258733		159082	1			344264		159082	3
205659		159204	0			242175		159204	1
301479		159326	1			251944		159326	4
230785		159448	1			285976		159448	0
293911		159570	0			274840		159570	0
263841		159692	1			284736		159692	2
273853		159814	1			279473		159814	1
269651		159937	0			253670		159937	1
273201		160059	1			238181		160059	0
283829		160181	2			250429		160181	1
252114		160303	2			206585		160303	0
198379		160425	1			424798		160425	0
227159		160547	0			229382		160547	1
320097		160669	1			253841		160669	2
451527		160791	0			251078		160791	0
290875		160913	3			237763		160913	0
404481		161035	0			261265		161035	1
292740		161157	0			258979		161157	2
257923		161279	0			222911		161279	0
319613		161401	1			288247		161401	2
290643		161523	0			254946		161523	0
209251		161646	1			286881		161646	0
236933		161768	0			293675		161768	0
217638		161890	0			234663		161890	0
212893		162012	1			283073		162012	0
256293		162134	0			348995		162134	0
231526		162256	2			230329		162256	1
490490		162378	0			213017		162378	0
316785		162500	0			280011		162500	1
485874		162622	1			295245		162622	1
238568		162744	1			253945		162744	1
400058		162866	0			289385		162866	3
221678		162988	0			272514		162988	0
422800		163110	1			438204		163110	1
295700		163232	1			257031		163232	0
272318		163354	2			268388		163354	3
248093		163477	0			306138		163477	2
305356		163599	0			257807		163599	0
205854		163721	1			310909		163721	2
258173		163843	3			217873		163843	1
284997		163965	1			258237		163965	1
258447		164087	0			223052		164087	0
271178		164209	0			220562		164209	1
193344		164331	2			316316		164331	2
263002		164453	0			234060		164453	1
261964		164575	1			249121		164575	2
218840		164697	0			279968		164697	2
245569		164819	1			249876		164819	1
288117		164941	0			439087		164941	1
276475		165063	1			299253		165063	1
290272		165186	2			252453		165186	0
290083		165308	0			280128		165308	1
451326		165430	0			323421		165430	1
208597		165552	1			295670		165552	1
284267		165674	1			207158		165674	0
258203		165796	0			256668		165796	1
322258		165918	1			272234		165918	0
276234		166040	3			253331		166040	1
276895		166162	0			213932		166162	1
317891		166284	0			291380		166284	1
270165		166406	0			274768		166406	3
251807		166528	1			502456		166528	1
261866		166650	1			243285		166650	1
328126		166772	0			254929		166772	1
279328		166895	2			419198		166895	1
246474		167017	0			304179		167017	1
269308		167139	0			236132		167139	1
271058		167261	0			242779		167261	0
412410		167383	0			289601		167383	0
245941		167505	5			211648		167505	0
334787		167627	1			234719		167627	1
302101		167749	3			270381		167749	1
261962		167871	1			268712		167871	0
225593		167993	0			232279		167993	2
248570		168115	1			247325		168115	0
289331		168237	1			249038		168237	2
269188		168359	1			200434		168359	2
275266		168481	0			247340		168481	1
265135		168604	0			253689		168604	1
271768		168726	0			275122		168726	0
268917		168848	0			294553		168848	1
289555		168970	0			396585		168970	4
297433		169092	1			275423		169092	1
307877		169214	1			287445		169214	0
223299		169336	1			288365		169336	1
419455		169458	1			356700		169458	0
212471		169580	0			290437		169580	1
263911		169702	1			292651		169702	0
258979		169824	1			246469		169824	0
431961		169946	0			241630		169946	2
333922		170068	0			266517		170068	1
251968		170190	0			256903		170190	1
276015		170312	0			238267		170312	1
381336		170435	1			296031		170435	1
360710		170557	1			285939		170557	0
517131		170679	2			282679		170679	0
514167		170801	0			243366		170801	1
389696		170923	1			270287		170923	0
264984		171045	2			270538		171045	2
420228		171167	1			307464		171167	1
269370		171289	0			492178		171289	0
237857		171411	1			306680		171411	1
260326		171533	0			215682		171533	0
510021		171655	0			484805		171655	0
330276		171777	3			300479		171777	1
343587		171899	1			316569		171899	0
294243		172021	1			264371		172021	1
314074		172144	0			342959		172144	0
278738		172266	1			280158		172266	1
288311		172388	1			265910		172388	2
290670		172510	1			243693		172510	0
283942		172632	0			231474		172632	0
237468		172754	0			315377		172754	0
445971		172876	0			214741		172876	3
277049		172998	0			310462		172998	1
272739		173120	4			270609		173120	0
305635		173242	0			206507		173242	0
296313		173364	3			488724		173364	1
299250		173486	0			259391		173486	0
231913		173608	2			259744		173608	0
282431		173730	3			453167		173730	0
301260		173853	3			256475		173853	1
223655		173975	2			239004		173975	0
207656		174097	0			246777		174097	1
301031		174219	0			540972		174219	0
235998		174341	1			313600		174341	0
510644		174463	0			266478		174463	3
283337		174585	0			315818		174585	2
287323		174707	0			280190		174707	0
269379		174829	0			253488		174829	1
264665		174951	1			230464		174951	0
291856		175073	0			269681		175073	2
267373		175195	0			457088		175195	1
256978		175317	1			268896		175317	0
287095		175439	0			270617		175439	1
301349		175562	1			273959		175562	5
481881		175684	0			241798		175684	2
267417		175806	1			248629		175806	1
271520		175928	1			342078		175928	1
316495		176050	2			249443		176050	0
329897		176172	3			497791		176172	2
266948		176294	1			266000		176294	0
280216		176416	2			252524		176416	1
525198		176538	1			295579		176538	1
229444		176660	0			260176		176660	0
273006		176782	0			287648		176782	2
276053		176904	0			330402		176904	0
204296		177026	1			264153		177026	1
462502		177148	0			282880		177148	0
253641		177271	1			260934		177271	1
281238		177393	2			256514		177393	0
309123		177515	3			237649		177515	1
275086		177637	1			307270		177637	3
274014		177759	0			241557		177759	0
221001		177881	0			320386		177881	0
292571		178003	0			400988		178003	1
262860		178125	2			200641		178125	0
252945		178247	2			201771		178247	1
275670		178369	1			271343		178369	3
318137		178491	2			284518		178491	3
264891		178613	0			282294		178613	1
289365		178735	0			393731		178735	2
548512		178857	1			440953		178857	0
240899		178979	1			329413		178979	2
260318		179102	1			284732		179102	0
241129		179224	3			331588		179224	1
277172		179346	1			297350		179346	0
278555		179468	1			477340		179468	1
530576		179590	0			291557		179590	2
383644		179712	0			390939		179712	5
250667		179834	2			268370		179834	1
526602		179956	1			207826		179956	2
253075		180078	1			310263		180078	1
298210		180200	0			504082		180200	0
281584		180322	0			295583		180322	0
264257		180444	2			287558		180444	0
486729		180566	1			273437		180566	1
286751		180688	2			281440		180688	1
391821		180811	2			298714		180811	1
274685		180933	0			267467		180933	1
252001		181055	2			225200		181055	0
464219		181177	0			277657		181177	3
235702		181299	3			266942		181299	1
269958		181421	2			209782		181421	0
233650		181543	0			301275		181543	1
538795		181665	1			479117		181665	0
270554		181787	2			453195		181787	3
303646		181909	2			245442		181909	0
336798		182031	0			231166		182031	1
276795		182153	1			243647		182153	1
509592		182275	1			215697		182275	1
267436		182397	3			260784		182397	1
267019		182520	1			264149		182520	2
242282		182642	0			271341		182642	0
278678		182764	2			268094		182764	2
245411		182886	0			269265		182886	1
237770		183008	0			247135		183008	3
209006		183130	2			253957		183130	1
338740		183252	3			233672		183252	0
281233		183374	2			249392		183374	1
245110		183496	0			291899		183496	4
439164		183618	1			469622		183618	1
226766		183740	1			242883		183740	0
214106		183862	1			268783		183862	4
264829		183984	1			269970		183984	1
233410		184106	1			272752		184106	1
233312		184229	0			253790		184229	1
246169		184351	2			260617		184351	0
220505		184473	3			303888		184473	2
237018		184595	2			272685		184595	2
263141		184717	0			259082		184717	0
458791		184839	0			269423		184839	0
289004		184961	1			248921		184961	2
282985		185083	2			283740		185083	0
279279		185205	0			207599		185205	2
264411		185327	0			271706		185327	0
279583		185449	1			211953		185449	1
295989		185571	0			317495		185571	1
235890		185693	2			254152		185693	1
260858		185815	1			409546		185815	0
266415		185938	1			405281		185938	2
279326		186060	1			272640		186060	0
264599		186182	2			421501		186182	1
243680		186304	0			453096		186304	3
207451		186426	1			225512		186426	4
302005		186548	1			244848		186548	3
401733		186670	1			244027		186670	1
263066		186792	0			248131		186792	2
495334		186914	1			246622		186914	1
208888		187036	0			208360		187036	1
312530		187158	2			262251		187158	3
510012		187280	0			274949		187280	0
278690		187402	0			407224		187402	2
510783		187524	3			261369		187524	1
314567		187646	3			220605		187646	3
258785		187769	0			246984		187769	1
265542		187891	0			503781		187891	3
263490		188013	1			246435		188013	0
243971		188135	1			257086		188135	0
259459		188257	1			286022		188257	3
271767		188379	1			319396		188379	1
261051		188501	0			255446		188501	1
257245		188623	0			254851		188623	0
273862		188745	1			252241		188745	2
259840		188867	1			271044		188867	0
256253		188989	0			242854		188989	3
224893		189111	1			265323		189111	1
246881		189233	1			269395		189233	3
286870		189355	0			260896		189355	0
246771		189478	3			261997		189478	0
267574		189600	1			234851		189600	0
279338		189722	2			254061		189722	3
272790		189844	0			250637		189844	2
267474		189966	2			248538		189966	2
261772		190088	1			250237		190088	2
289136		190210	1			229599		190210	2
522431		190332	1			217651		190332	4
287012		190454	1			275681		190454	2
204683		190576	2			267225		190576	1
294000		190698	1			175467		190698	1
290860		190820	4			288141		190820	2
440281		190942	2			405288		190942	4
290187		191064	2			236435		191064	4
362199		191187	0			277244		191187	1
205085		191309	1			246654		191309	2
244870		191431	3			491025		191431	2
276831		191553	3			217717		191553	2
429788		191675	1			277723		191675	2
281220		191797	0			282612		191797	3
439519		191919	0			254692		191919	7
237504		192041	2			207873		192041	3
276957		192163	1			250109		192163	0
305456		192285	1			250513		192285	0
286855		192407	2			302946		192407	2
228778		192529	1			424751		192529	2
517877		192651	4			249333		192651	0
255777		192773	1			251566		192773	1
279083		192896	1			430856		192896	4
312142		193018	1			280407		193018	2
292369		193140	3			281571		193140	2
544073		193262	1			243319		193262	3
372227		193384	4			432068		193384	1
253189		193506	2			290758		193506	4
293250		193628	0			211720		193628	2
281197		193750	0			294913		193750	3
245892		193872	0			262863		193872	2
173750		193994	3			265694		193994	1
254743		194116	1			316197		194116	0
249285		194238	1			251123		194238	3
448759		194360	1			244097		194360	6
203662		194482	1			166456		194482	1
228347		194604	2			274776		194604	2
302237		194727	3			281334		194727	0
523950		194849	1			533877		194849	4
229627		194971	2			298360		194971	3
291153		195093	2			213844		195093	4
295840		195215	2			286615		195215	1
237530		195337	0			234302		195337	3
517417		195459	2			302229		195459	1
276721		195581	3			204467		195581	5
534906		195703	3			264770		195703	2
284252		195825	0			289091		195825	4
263302		195947	0			252000		195947	1
292778		196069	2			294259		196069	2
481246		196191	0			242731		196191	4
189731		196313	2			249816		196313	4
264145		196436	4			435022		196436	0
292258		196558	2			445862		196558	5
242863		196680	0			270596		196680	7
265707		196802	2			275227		196802	6
265324		196924	1			260387		196924	2
284716		197046	0			247011		197046	3
268138		197168	3			522262		197168	6
363487		197290	0			209888		197290	4
455926		197412	3			234603		197412	2
157980		197534	3			247056		197534	6
284627		197656	2			278937		197656	7
263299		197778	1			260546		197778	1
249826		197900	1			300239		197900	4
220793		198022	2			254864		198022	4
248644		198145	2			282931		198145	5
265923		198267	1			273158		198267	3
190446		198389	7			422912		198389	4
342799		198511	4			234473		198511	2
147545		198633	3			504492		198633	1
281942		198755	1			476667		198755	5
274887		198877	2			336251		198877	3
296462		198999	3			260474		198999	2
217376		199121	2			282248		199121	3
259880		199243	1			265654		199243	4
234817		199365	1			264230		199365	6
244631		199487	2			227990		199487	5
250831		199609	4			235415		199609	6
239730		199731	0			464010		199731	3
287513		199854	4			276872		199854	2
302995		199976	6			433654		199976	4
259000		200098	2			241498		200098	5
204297		200220	1			313222		200220	6
266089		200342	0			199625		200342	4
229065		200464	2			228873		200464	7
232056		200586	2			222898		200586	1
274625		200708	3			530522		200708	4
258438		200830	5			342994		200830	1
283379		200952	4			552657		200952	7
265146		201074	3			522358		201074	3
511793		201196	2			281889		201196	4
236431		201318	3			218725		201318	5
513908		201440	1			219310		201440	5
331382		201562	3			312770		201562	3
263273		201685	5			475107		201685	3
216805		201807	0			255296		201807	2
257136		201929	0			237187		201929	5
240149		202051	1			475525		202051	6
247538		202173	2			290164		202173	5
277725		202295	4			273075		202295	4
315759		202417	3			239393		202417	2
252873		202539	1			251164		202539	4
286427		202661	2			167965		202661	4
222029		202783	1			218771		202783	3
348965		202905	2			302335		202905	0
256708		203027	2			498562		203027	3
285020		203149	4			230527		203149	5
270756		203271	3			206703		203271	5
280357		203394	3			311088		203394	4
271900		203516	2			245086		203516	3
253613		203638	3			268848		203638	3
441500		203760	3			515406		203760	5
267411		203882	3			227505		203882	3
515675		204004	2			274644		204004	1
267403		204126	3			238505		204126	5
239366		204248	3			239483		204248	5
276063		204370	0			278512		204370	3
252695		204492	5			452095		204492	9
237466		204614	1			263319		204614	3
517486		204736	6			261482		204736	1
257354		204858	0			254669		204858	4
219543		204980	5			273170		204980	6
250469		205103	4			257048		205103	6
255311		205225	2			156536		205225	7
265251		205347	4			404786		205347	4
273230		205469	3			313027		205469	6
203646		205591	3			262284		205591	4
321038		205713	3			277697		205713	5
319670		205835	3			270048		205835	4
246682		205957	5			218139		205957	3
272884		206079	0			230117		206079	5
301035		206201	2			295415		206201	1
277078		206323	1			248712		206323	6
225301		206445	2			471446		206445	6
258425		206567	2			200324		206567	11
245541		206689	2			382728		206689	4
255111		206812	1			159985		206812	8
265734		206934	3			237717		206934	4
149252		207056	5			247549		207056	3
256348		207178	1			232337		207178	7
238829		207300	2			541452		207300	5
265838		207422	5			265718		207422	5
483365		207544	1			252705		207544	3
232673		207666	2			245500		207666	4
259971		207788	4			483463		207788	6
279253		207910	2			271238		207910	3
294466		208032	3			246239		208032	5
263307		208154	2			418324		208154	3
279955		208276	2			213685		208276	6
476701		208398	4			266375		208398	5
479240		208521	2			462938		208521	5
282747		208643	4			227575		208643	8
356628		208765	4			243788		208765	6
291153		208887	4			350752		208887	3
481451		209009	4			250754		209009	11
284200		209131	1			229248		209131	6
500533		209253	4			221599		209253	10
282356		209375	4			266473		209375	4
263820		209497	4			284883		209497	6
265597		209619	1			267552		209619	3
534527		209741	6			212888		209741	6
314297		209863	4			226392		209863	10
249363		209985	4			225685		209985	3
521623		210107	4			244051		210107	6
281000		210229	1			271749		210229	7
286514		210352	1			232710		210352	9
208054		210474	5			275627		210474	6
226361		210596	2			457214		210596	10
213135		210718	3			284487		210718	9
322504		210840	10			429453		210840	12
228606		210962	3			445230		210962	6
257687		211084	4			194554		211084	3
262435		211206	8			220167		211206	6
245891		211328	1			286965		211328	6
450981		211450	5			360281		211450	3
248836		211572	3			482783		211572	5
246181		211694	2			235079		211694	13
297961		211816	6			341867		211816	15
303954		211938	2			294999		211938	6
245793		212061	4			210232		212061	8
276385		212183	2			519668		212183	8
299584		212305	3			248335		212305	9
318791		212427	7			250439		212427	6
272071		212549	1			292926		212549	8
297768		212671	7			259311		212671	5
256569		212793	3			210966		212793	7
414338		212915	4			251336		212915	10
240020		213037	6			264402		213037	14
277838		213159	5			269407		213159	12
259310		213281	7			258839		213281	5
206463		213403	3			242892		213403	9
247099		213525	7			337893		213525	12
341710		213647	3			268104		213647	8
274749		213770	1			248845		213770	10
414875		213892	4			271921		213892	10
309275		214014	5			255264		214014	14
451355		214136	6			294370		214136	6
243121		214258	5			272561		214258	9
198687		214380	4			525224		214380	9
268545		214502	5			155152		214502	10
237574		214624	2			261711		214624	6
213257		214746	2			206515		214746	10
220624		214868	3			254916		214868	11
189907		214990	4			477167		214990	7
285530		215112	3			255479		215112	9
284757		215234	3			286928		215234	5
267028		215356	5			250450		215356	13
315213		215479	4			228332		215479	11
250249		215601	7			234634		215601	12
282898		215723	6			228235		215723	16
279169		215845	3			259738		215845	9
280826		215967	8			285344		215967	10
322218		216089	3			439339		216089	10
276665		216211	7			248622		216211	11
268025		216333	4			500716		216333	3
286566		216455	4			449195		216455	8
421937		216577	3			223722		216577	10
264684		216699	3			224145		216699	7
262609		216821	6			278642		216821	11
260689		216943	8			260288		216943	9
266833		217065	8			307871		217065	8
299434		217188	5			227007		217188	10
297525		217310	4			288818		217310	6
218035		217432	6			254154		217432	9
390212		217554	4			216710		217554	8
274822		217676	3			209853		217676	9
289968		217798	11			516325		217798	9
218778		217920	6			280016		217920	14
279324		218042	3			258404		218042	3
253887		218164	4			265160		218164	5
213264		218286	4			269056		218286	16
390545		218408	8			206306		218408	5
417284		218530	5			266714		218530	12
181379		218652	5			429442		218652	9
230560		218774	4			310147		218774	8
224529		218896	6			259842		218896	7
310835		219019	5			409083		219019	7
230452		219141	5			296286		219141	13
257074		219263	8			258734		219263	12
327586		219385	5			267914		219385	7
293909		219507	6			255452		219507	9
301014		219629	7			204729		219629	7
227621		219751	6			276531		219751	4
266775		219873	4			424417		219873	6
286217		219995	6			240555		219995	7
250500		220117	5			237967		220117	13
227111		220239	6			235837		220239	9
287057		220361	3			252547		220361	7
173144		220483	9			262164		220483	14
275040		220605	6			248035		220605	11
337333		220728	10			243460		220728	14
222435		220850	4			246102		220850	10
261881		220972	6			259960		220972	12
288197		221094	9			257174		221094	8
269631		221216	8			278352		221216	9
278319		221338	5			249668		221338	6
297128		221460	9			230672		221460	8
213832		221582	2			224098		221582	12
499622		221704	9			496828		221704	16
257333		221826	9			368406		221826	15
388103		221948	9			287611		221948	12
275886		222070	5			308713		222070	12
200225		222192	15			251045		222192	11
387200		222314	4			348633		222314	15
237180		222437	6			271661		222437	16
278555		222559	7			244876		222559	16
186622		222681	1			284205		222681	10
245774		222803	3			229806		222803	7
278073		222925	8			244400		222925	17
290884		223047	8			260417		223047	10
324549		223169	6			224263		223169	14
255119		223291	6			251542		223291	17
440164		223413	8			298651		223413	12
520382		223535	9			250236		223535	16
262442		223657	7			245508		223657	10
231906		223779	11			217971		223779	20
219159		223901	10			231562		223901	12
255226		224023	7			251163		224023	15
277580		224146	11			294958		224146	14
147347		224268	9			268936		224268	13
305346		224390	7			216319		224390	11
339205		224512	11			269306		224512	12
273857		224634	8			220484		224634	10
294782		224756	11			245142		224756	19
304115		224878	7			254476		224878	8
418317		225000	6			350641		225000	17
295231		225122	4			249063		225122	15
288427		225244	14			215968		225244	18
337757		225366	9			245996		225366	14
441842		225488	10			289893		225488	15
245357		225610	11			269028		225610	13
409499		225732	7			254737		225732	15
328523		225854	3			262406		225854	12
261397		225977	7			194237		225977	10
247905		226099	5			292462		226099	14
250329		226221	8			255918		226221	9
250249		226343	6			204200		226343	15
322855		226465	6			264097		226465	13
291978		226587	10			260313		226587	15
259629		226709	9			299510		226709	11
240247		226831	10			228449		226831	10
276707		226953	5			272715		226953	12
317587		227075	10			405762		227075	16
203782		227197	11			255617		227197	10
271393		227319	13			264743		227319	6
343214		227441	7			262396		227441	15
259855		227563	6			295808		227563	13
447661		227686	6			431668		227686	10
311030		227808	8			237159		227808	9
499220		227930	13			240003		227930	13
237231		228052	6			280307		228052	14
412106		228174	7			300980		228174	21
268291		228296	15			259166		228296	17
316053		228418	9			262204		228418	18
401701		228540	9			188282		228540	13
261020		228662	7			234957		228662	12
235051		228784	8			279393		228784	15
242916		228906	7			222071		228906	18
258009		229028	11			343674		229028	10
436317		229150	5			242810		229150	9
241439		229272	11			260800		229272	12
230630		229395	5			244327		229395	19
230596		229517	7			259830		229517	13
286544		229639	8			281872		229639	12
225458		229761	9			244280		229761	17
288810		229883	9			213806		229883	12
477021		230005	9			252921		230005	7
217796		230127	10			223992		230127	13
298326		230249	10			292982		230249	11
408917		230371	8			249399		230371	18
315322		230493	7			277601		230493	13
204734		230615	14			267593		230615	12
277224		230737	10			245337		230737	16
274901		230859	6			479354		230859	18
274485		230981	3			286572		230981	15
486070		231104	12			259525		231104	21
489012		231226	8			203114		231226	20
265565		231348	10			272351		231348	21
281120		231470	9			354940		231470	12
259574		231592	7			504893		231592	17
366832		231714	9			278702		231714	18
433386		231836	4			262777		231836	20
289619		231958	14			522298		231958	14
229323		232080	8			262549		232080	12
257185		232202	8			206556		232202	13
279292		232324	10			239655		232324	14
248195		232446	8			520617		232446	15
316149		232568	8			244385		232568	10
201680		232690	13			261051		232690	11
283793		232812	13			266483		232812	13
294580		232935	9			251372		232935	11
331535		233057	8			277381		233057	11
296939		233179	8			344784		233179	11
265496		233301	7			281058		233301	18
280525		233423	11			257910		233423	27
207079		233545	4			183462		233545	8
278700		233667	10			256187		233667	13
290618		233789	13			168939		233789	13
227328		233911	9			461577		233911	24
256690		234033	11			261152		234033	12
241559		234155	7			257167		234155	16
288554		234277	11			241408		234277	13
295213		234399	13			289656		234399	17
328106		234521	16			378727		234521	13
435186		234644	10			277565		234644	22
262314		234766	15			237034		234766	15
146740		234888	12			313226		234888	24
287106		235010	11			268957		235010	14
267017		235132	8			238816		235132	15
257930		235254	14			275014		235254	7
258239		235376	11			240679		235376	20
270642		235498	4			255714		235498	14
216242		235620	6			221655		235620	16
237765		235742	9			281168		235742	12
302497		235864	12			285857		235864	19
292183		235986	9			264046		235986	9
247334		236108	8			267959		236108	18
264745		236230	9			283934		236230	23
248519		236353	11			308492		236353	17
229562		236475	12			196870		236475	23
400856		236597	7			295429		236597	14
488797		236719	11			257392		236719	14
278764		236841	16			248194		236841	20
414792		236963	11			345282		236963	12
322762		237085	9			324579		237085	9
484793		237207	14			272149		237207	18
296369		237329	4			447608		237329	11
283735		237451	17			297903		237451	12
302334		237573	18			521920		237573	15
444282		237695	12			254727		237695	22
264854		237817	13			301415		237817	17
285068		237939	10			253966		237939	16
278715		238062	9			218771		238062	20
499214		238184	17			223424		238184	23
195012		238306	5			277977		238306	23
308237		238428	9			272147		238428	19
269871		238550	18			305109		238550	20
236146		238672	13			318927		238672	20
303457		238794	11			159090		238794	20
258101		238916	10			303113		238916	17
270553		239038	5			201654		239038	19
221548		239160	7			252303		239160	19
280587		239282	14			410308		239282	19
258207		239404	5			181765		239404	12
499747		239526	11			312550		239526	12
237601		239648	14			256772		239648	19
528896		239771	10			275377		239771	13
487958		239893	12			364606		239893	19
281027		240015	13			291546		240015	26
226793		240137	16			187194		240137	12
516621		240259	8			206872		240259	23
254360		240381	12			267828		240381	14
464852		240503	12			286678		240503	19
257553		240625	12			258736		240625	18
269761		240747	18			253431		240747	19
403006		240869	12			216225		240869	17
273585		240991	13			234698		240991	11
273178		241113	14			238955		241113	17
283263		241235	15			269449		241235	20
400877		241357	9			285755		241357	17
216647		241479	9			211383		241479	14
260885		241602	12			247593		241602	21
523469		241724	8			267701		241724	18
423431		241846	8			272612		241846	25
359991		241968	9			243980		241968	22
275735		242090	9			292295		242090	19
257689		242212	7			536102		242212	27
524343		242334	12			252379		242334	14
280211		242456	12			249716		242456	26
474444		242578	9			229877		242578	19
274469		242700	16			270994		242700	13
283759		242822	13			287308		242822	25
272553		242944	14			547624		242944	18
255719		243066	13			293668		243066	24
292087		243188	13			238531		243188	23
269889		243311	16			300159		243311	27
258017		243433	10			242521		243433	22
296515		243555	14			279520		243555	11
283882		243677	15			239873		243677	23
243614		243799	14			254118		243799	19
284171		243921	16			230843		243921	25
432162		244043	12			382128		244043	26
222140		244165	15			213329		244165	15
252774		244287	12			231351		244287	24
261961		244409	10			282929		244409	17
253647		244531	8			320877		244531	24
454046		244653	12			403047		244653	12
512791		244775	14			290849		244775	22
287279		244897	9			265444		244897	14
319830		245020	21			254504		245020	20
289218		245142	17			264728		245142	24
238505		245264	14			221969		245264	25
281080		245386	13			217782		245386	20
281822		245508	19			243028		245508	13
365647		245630	10			275490		245630	18
359689		245752	12			253020		245752	22
288171		245874	9			220909		245874	23
263208		245996	12			209510		245996	24
247642		246118	13			468235		246118	21
291911		246240	17			482136		246240	19
298087		246362	11			412993		246362	17
222958		246484	12			246312		246484	27
248536		246606	11			284110		246606	22
418339		246729	18			261136		246729	24
279676		246851	17			199255		246851	19
218644		246973	15			300247		246973	19
212290		247095	8			264682		247095	12
307715		247217	13			476795		247217	18
298540		247339	17			288317		247339	24
511648		247461	15			259903		247461	25
406712		247583	22			430247		247583	29
221481		247705	12			197001		247705	20
262637		247827	14			228091		247827	19
254576		247949	6			270416		247949	23
508179		248071	20			259863		248071	22
255845		248193	13			302060		248193	35
308361		248315	16			242442		248315	18
271010		248438	14			299744		248438	21
318669		248560	13			245696		248560	30
271941		248682	12			530188		248682	27
244191		248804	19			482031		248804	23
266895		248926	7			516627		248926	27
250560		249048	20			429022		249048	30
327784		249170	11			178518		249170	16
294794		249292	14			197865		249292	18
278334		249414	10			232890		249414	23
274128		249536	16			421267		249536	18
236832		249658	10			405259		249658	29
324068		249780	18			517973		249780	24
336303		249902	15			228185		249902	24
260058		250024	14			274982		250024	19
271237		250146	14			431576		250146	22
268665		250269	16			260598		250269	22
290630		250391	12			218243		250391	33
268197		250513	14			194348		250513	28
266005		250635	15			290711		250635	16
390703		250757	15			267363		250757	25
430066		250879	10			271937		250879	23
285685		251001	15			246688		251001	23
254567		251123	15			278984		251123	21
300851		251245	15			258809		251245	21
251851		251367	7			154572		251367	18
294135		251489	12			462805		251489	19
279296		251611	11			277697		251611	22
362603		251733	10			242933		251733	24
378233		251855	22			288371		251855	23
433439		251978	11			206851		251978	31
240119		252100	20			265306		252100	11
238275		252222	15			267909		252222	17
329731		252344	13			497191		252344	19
260008		252466	16			246516		252466	25
247189		252588	18			270553		252588	22
286590		252710	13			191900		252710	21
282188		252832	15			534855		252832	28
290580		252954	13			276869		252954	27
272938		253076	18			270026		253076	23
510752		253198	17			279497		253198	14
231973		253320	15			308203		253320	28
255219		253442	14			233760		253442	18
167507		253564	12			311647		253564	21
260483		253687	14			308957		253687	22
253796		253809	20			294947		253809	31
268682		253931	15			269658		253931	29
283112		254053	9			290540		254053	28
518784		254175	12			281018		254175	21
492166		254297	15			226152		254297	20
480406		254419	21			383617		254419	19
213360		254541	15			330955		254541	25
301582		254663	12			280673		254663	26
269141		254785	9			248565		254785	22
282382		254907	16			223138		254907	29
200829		255029	15			256618		255029	22
265200		255151	13			293338		255151	22
321363		255273	20			282294		255273	19
371855		255396	21			232568		255396	20
226414		255518	12			264369		255518	26
287533		255640	20			287780		255640	22
541305		255762	19			264695		255762	28
292110		255884	18			265685		255884	26
266256		256006	20			286350		256006	26
311448		256128	17			281867		256128	23
251205		256250	19			260361		256250	33
279917		256372	8			466488		256372	23
428541		256494	13			260606		256494	30
287920		256616	11			272890		256616	25
250100		256738	16			213945		256738	19
282898		256860	20			272696		256860	17
451966		256982	17			252291		256982	27
242843		257104	19			421309		257104	28
338514		257227	17			261624		257227	24
223882		257349	12			235354		257349	34
261075		257471	13			286860		257471	26
248236		257593	21			215672		257593	18
390298		257715	17			267842		257715	22
303023		257837	18			265875		257837	24
293725		257959	18			268712		257959	27
294839		258081	18			462231		258081	25
228377		258203	17			260942		258203	32
253244		258325	16			243222		258325	14
230484		258447	11			298411		258447	21
308888		258569	12			249253		258569	19
288435		258691	18			268564		258691	23
259679		258813	15			204970		258813	21
251489		258936	17			246373		258936	18
269665		259058	12			252937		259058	32
166553		259180	17			254429		259180	18
258881		259302	19			325360		259302	21
267987		259424	11			286229		259424	23
277445		259546	18			266883		259546	26
292342		259668	20			264076		259668	20
263664		259790	20			198818		259790	25
264838		259912	15			251776		259912	24
246752		260034	17			259076		260034	26
217255		260156	12			228174		260156	27
265016		260278	14			256906		260278	28
279067		260400	9			357703		260400	18
278500		260522	13			255405		260522	27
310466		260645	12			364289		260645	25
236639		260767	13			274013		260767	20
289426		260889	22			239206		260889	31
247283		261011	23			260172		261011	25
253679		261133	12			301963		261133	21
267974		261255	9			266150		261255	16
273758		261377	20			527927		261377	23
280882		261499	12			288249		261499	27
260625		261621	21			402950		261621	24
317581		261743	18			452431		261743	30
263308		261865	23			292024		261865	20
345056		261987	18			255612		261987	26
214266		262109	18			328781		262109	24
249636		262231	20			272927		262231	21
466583		262354	15			339928		262354	25
284001		262476	15			169336		262476	27
211664		262598	15			326559		262598	28
280664		262720	15			207911		262720	22
277912		262842	19			512758		262842	25
259657		262964	16			232351		262964	26
248239		263086	21			235556		263086	22
208655		263208	11			236775		263208	31
496353		263330	20			273022		263330	27
407362		263452	19			309160		263452	21
428004		263574	14			213540		263574	24
509669		263696	19			251578		263696	26
269607		263818	11			301943		263818	23
430599		263940	16			289532		263940	20
281537		264062	19			269215		264062	17
321322		264185	13			265158		264185	17
293565		264307	16			436400		264307	12
295293		264429	13			220742		264429	27
210692		264551	16			228745		264551	19
247601		264673	24			170478		264673	18
248614		264795	20			334831		264795	29
215298		264917	22			219227		264917	25
290150		265039	15			322785		265039	18
287675		265161	22			248110		265161	30
276916		265283	11			302372		265283	27
195705		265405	24			256516		265405	25
277024		265527	10			374666		265527	20
256778		265649	16			256515		265649	26
257430		265771	17			263119		265771	29
255500		265894	14			308349		265894	20
280786		266016	18			230080		266016	22
248856		266138	10			296441		266138	27
244468		266260	19			368212		266260	21
349475		266382	8			255980		266382	27
299737		266504	19			233011		266504	20
248932		266626	16			277004		266626	23
288528		266748	14			257980		266748	25
233799		266870	20			245962		266870	15
216712		266992	17			417285		266992	19
214494		267114	16			242959		267114	27
246729		267236	20			387111		267236	33
262663		267358	21			255822		267358	23
270291		267480	17			500826		267480	26
265449		267603	17			548952		267603	20
386259		267725	8			267917		267725	14
268868		267847	14			274673		267847	24
247860		267969	22			287145		267969	28
390824		268091	12			250169		268091	23
261654		268213	24			301423		268213	19
359883		268335	24			279584		268335	18
430305		268457	20			464704		268457	24
434409		268579	20			488135		268579	23
272363		268701	21			268247		268701	21
291751		268823	24			544851		268823	21
242144		268945	23			462517		268945	20
463861		269067	18			205824		269067	17
293924		269189	25			282271		269189	22
342337		269312	14			423766		269312	24
191302		269434	17			274008		269434	18
284300		269556	18			287341		269556	14
419399		269678	19			265658		269678	24
323439		269800	16			257438		269800	17
396507		269922	14			269671		269922	23
271996		270044	19			385205		270044	34
255660		270166	18			254644		270166	25
281675		270288	14			231596		270288	16
277130		270410	17			246089		270410	22
283370		270532	14			264525		270532	25
241768		270654	11			285044		270654	23
319252		270776	19			228556		270776	21
313334		270898	15			245983		270898	16
300279		271021	14			225744		271021	26
187485		271143	14			159078		271143	23
332784		271265	20			427146		271265	26
235272		271387	18			304341		271387	21
256871		271509	15			170309		271509	19
288640		271631	10			252168		271631	27
241167		271753	22			246722		271753	21
327998		271875	18			243950		271875	16
266860		271997	20			267260		271997	25
295471		272119	17			244762		272119	17
278518		272241	19			257522		272241	26
256840		272363	22			159287		272363	17
202362		272485	15			258478		272485	22
244989		272607	18			240835		272607	25
444040		272729	12			300803		272729	29
246080		272852	17			308939		272852	22
285548		272974	18			276684		272974	24
368869		273096	17			255394		273096	17
233888		273218	24			249855		273218	21
246190		273340	14			262906		273340	22
380681		273462	10			361256		273462	20
267036		273584	18			288955		273584	18
367148		273706	12			451388		273706	16
266608		273828	17			531536		273828	13
331133		273950	22			248204		273950	22
247255		274072	19			229504		274072	17
299486		274194	17			236271		274194	14
414281		274316	20			269557		274316	24
298419		274438	20			289369		274438	22
272049		274561	14			225247		274561	21
395160		274683	18			242838		274683	17
232042		274805	14			244045		274805	21
230301		274927	21			286748		274927	12
269539		275049	17			452692		275049	19
243693		275171	20			262908		275171	26
204262		275293	20			266507		275293	19
257077		275415	10			194003		275415	24
242858		275537	14			263213		275537	9
311554		275659	11			387071		275659	19
282963		275781	17			291818		275781	13
277977		275903	14			197702		275903	15
257682		276025	18			390360		276025	20
245844		276147	14			241758		276147	21
251909		276270	17			255066		276270	23
267138		276392	17			270974		276392	17
288885		276514	15			263256		276514	11
267389		276636	17			236291		276636	13
291879		276758	17			218848		276758	18
281964		276880	21			300935		276880	21
423082		277002	17			261375		277002	22
264552		277124	11			255107		277124	24
296216		277246	17			273315		277246	19
261341		277368	10			252880		277368	13
337602		277490	15			251041		277490	17
333247		277612	15			275189		277612	12
444880		277734	15			178267		277734	16
376686		277856	12			304937		277856	12
241386		277979	16			224455		277979	15
212693		278101	21			256773		278101	15
301400		278223	13			258005		278223	17
231111		278345	20			218968		278345	22
226811		278467	25			268042		278467	21
321703		278589	15			220155		278589	21
226146		278711	28			263634		278711	24
369201		278833	13			230383		278833	19
252701		278955	16			416644		278955	16
241080		279077	20			160138		279077	11
432674		279199	17			268378		279199	20
241035		279321	22			273402		279321	19
268819		279443	16			318311		279443	16
514471		279565	19			246222		279565	15
266835		279688	28			241632		279688	16
323388		279810	20			283573		279810	15
204486		279932	13			497036		279932	16
529412		280054	23			273661		280054	23
282726		280176	18			462566		280176	16
250153		280298	12			248506		280298	19
198394		280420	17			382313		280420	20
226572		280542	17			275501		280542	12
247987		280664	15			243318		280664	15
266062		280786	13			279601		280786	19
453319		280908	14			419226		280908	18
291483		281030	21			449228		281030	20
319700		281152	24			423239		281152	17
279827		281274	29			227082		281274	17
512115		281396	8			257916		281396	11
315626		281519	21			305450		281519	16
240058		281641	24			503515		281641	17
494774		281763	23			292148		281763	14
348309		281885	11			229272		281885	25
248019		282007	9			270173		282007	19
167446		282129	15			388407		282129	14
276712		282251	19			241759		282251	21
296842		282373	19			291085		282373	10
230757		282495	17			520961		282495	9
489333		282617	18			267189		282617	14
278249		282739	15			257764		282739	20
331517		282861	15			324963		282861	21
220717		282983	17			257291		282983	16
268298		283105	8			282478		283105	18
288815		283228	14			224023		283228	10
434830		283350	12			206834		283350	13
258843		283472	19			203282		283472	18
236507		283594	15			264351		283594	19
280067		283716	24			234387		283716	15
294637		283838	20			315397		283838	18
278961		283960	17			254221		283960	14
217108		284082	15			249717		284082	15
317266		284204	17			276207		284204	23
295977		284326	10			222251		284326	15
319652		284448	13			229799		284448	15
259291		284570	16			263707		284570	9
249131		284692	12			229716		284692	10
298882		284814	14			257224		284814	12
315432		284937	22			437458		284937	14
346106		285059	22			301410		285059	14
203714		285181	8			283452		285181	15
221513		285303	13			306421		285303	12
287764		285425	10			310432		285425	16
206979		285547	17			454040		285547	6
266482		285669	19			447397		285669	6
302477		285791	13			252847		285791	12
260835		285913	10			233322		285913	8
274317		286035	16			256116		286035	16
262426		286157	13			273054		286157	9
282174		286279	18			257576		286279	14
514513		286401	16			230797		286401	10
281682		286523	13			150844		286523	15
345449		286646	11			332301		286646	18
303656		286768	21			252906		286768	15
263746		286890	14			256604		286890	16
265464		287012	11			272711		287012	11
261293		287134	17			288459		287134	19
274976		287256	18			274577		287256	13
284102		287378	9			272565		287378	15
270078		287500	25			478600		287500	15
299466		287622	12			242980		287622	16
274009		287744	10			247280		287744	14
273110		287866	10			408839		287866	9
336723		287988	11			459260		287988	13
255130		288110	19			395697		288110	10
245473		288232	10			443382		288232	10
290729		288354	15			220943		288354	13
182387		288477	22			315073		288477	12
291325		288599	13			247544		288599	13
295812		288721	10			267084		288721	14
395479		288843	15			234925		288843	13
263504		288965	15			200042		288965	10
512245		289087	16			232868		289087	9
247873		289209	18			424483		289209	5
195536		289331	15			266290		289331	11
264897		289453	12			270001		289453	14
257941		289575	17			235876		289575	13
259409		289697	10			250259		289697	7
269022		289819	10			285861		289819	5
220648		289941	17			271209		289941	19
263244		290063	14			266985		290063	11
288582		290186	17			273930		290186	13
386364		290308	14			280687		290308	14
344929		290430	11			485034		290430	7
505275		290552	12			284973		290552	9
223462		290674	18			253317		290674	14
231525		290796	15			278803		290796	13
512729		290918	15			234494		290918	12
204796		291040	13			284794		291040	7
308864		291162	13			266532		291162	7
303843		291284	10			269545		291284	9
263960		291406	8			361405		291406	12
310778		291528	10			252079		291528	9
262493		291650	16			194192		291650	11
286032		291772	12			323971		291772	13
300582		291895	12			209961		291895	11
213627		292017	19			248529		292017	17
474216		292139	14			245264		292139	19
153472		292261	14			246908		292261	8
225959		292383	9			366651		292383	11
293728		292505	10			221557		292505	9
502782		292627	14			526456		292627	7
434861		292749	19			421737		292749	5
506472		292871	15			247838		292871	7
240146		292993	16			294478		292993	11
242697		293115	10			256613		293115	7
232116		293237	10			267318		293237	3
465916		293359	10			246124		293359	9
520030		293481	11			284364		293481	7
226390		293604	8			228898		293604	4
259194		293726	14			300362		293726	13
232431		293848	15			241951		293848	8
283856		293970	16			208378		293970	14
240689		294092	8			520889		294092	13
324880		294214	12			291790		294214	11
235704		294336	12			228236		294336	11
399517		294458	14			461121		294458	7
265089		294580	14			398776		294580	9
516534		294702	10			302424		294702	13
209919		294824	12			283560		294824	12
225781		294946	12			254029		294946	14
282193		295068	10			380681		295068	15
284280		295190	13			244211		295190	6
292153		295312	11			324693		295312	8
289563		295435	13			260269		295435	4
319467		295557	11			279625		295557	12
351008		295679	7			256674		295679	7
273464		295801	9			414525		295801	13
284515		295923	8			425542		295923	12
281124		296045	8			219286		296045	10
512540		296167	14			361347		296167	3
250831		296289	11			254960		296289	17
325539		296411	11			299377		296411	12
289939		296533	8			260606		296533	6
282887		296655	9			386237		296655	12
251835		296777	5			268181		296777	6
301620		296899	7			236391		296899	7
283610		297021	9			276194		297021	9
245000		297144	14			280986		297144	6
254639		297266	5			423000		297266	7
300227		297388	14			231813		297388	7
268928		297510	4			241208		297510	6
336624		297632	9			416445		297632	7
236485		297754	9			220758		297754	9
285109		297876	18			264017		297876	10
221878		297998	14			288428		297998	8
301422		298120	13			234870		298120	5
302280		298242	9			253798		298242	9
291685		298364	11			280448		298364	9
227261		298486	7			231101		298486	6
489509		298608	10			262202		298608	5
358201		298730	7			243211		298730	20
223043		298853	11			223985		298853	3
184139		298975	9			244332		298975	3
251661		299097	10			231638		299097	11
220584		299219	16			263720		299219	9
270054		299341	12			267360		299341	11
254837		299463	16			534829		299463	7
260528		299585	7			234315		299585	5
281235		299707	11			529525		299707	11
296116		299829	12			252245		299829	6
292253		299951	11			288260		299951	10
217506		300073	14			460226		300073	6
290692		300195	8			239350		300195	9
227517		300317	9			259557		300317	7
424367		300439	11			280690		300439	6
420504		300562	7			198885		300562	7
307281		300684	7			294065		300684	8
202792		300806	9			196160		300806	6
258709		300928	8			245246		300928	11
287561		301050	7			268395		301050	10
226381		301172	11			241320		301172	3
277844		301294	7			327313		301294	3
394175		301416	15			239190		301416	7
223827		301538	13			225467		301538	4
265603		301660	6			384911		301660	7
207729		301782	9			258619		301782	7
279229		301904	8			276597		301904	7
278895		302026	16			218300		302026	10
261670		302148	10			338013		302148	5
228247		302271	9			206519		302271	6
311426		302393	9			470917		302393	6
249759		302515	11			395604		302515	7
240910		302637	10			252934		302637	4
274449		302759	10			255833		302759	4
214365		302881	8			263491		302881	3
251536		303003	12			257933		303003	3
269262		303125	6			270867		303125	15
261394		303247	6			451435		303247	5
309438		303369	8			264717		303369	9
266930		303491	7			270053		303491	10
268467		303613	10			308090		303613	8
286196		303735	6			310728		303735	3
283561		303857	7			289393		303857	8
248363		303979	12			259014		303979	8
277641		304102	6			234748		304102	6
512320		304224	7			247879		304224	6
259528		304346	7			245202		304346	8
302444		304468	8			208508		304468	4
280153		304590	8			287046		304590	5
269319		304712	6			495772		304712	5
241060		304834	10			497332		304834	7
500197		304956	7			258256		304956	5
244698		305078	8			220780		305078	5
165987		305200	10			293343		305200	3
276633		305322	11			259556		305322	2
250506		305444	11			224937		305444	4
256889		305566	12			241119		305566	2
290078		305688	5			257040		305688	4
271356		305811	8			248978		305811	7
261827		305933	10			277195		305933	6
299213		306055	5			218674		306055	4
277430		306177	6			250032		306177	3
230188		306299	9			281955		306299	3
279450		306421	5			224955		306421	7
264670		306543	9			247738		306543	7
228164		306665	7			280295		306665	5
257697		306787	4			252765		306787	7
303380		306909	4			251060		306909	9
383688		307031	5			284262		307031	6
287463		307153	8			231367		307153	3
278659		307275	7			264440		307275	4
241024		307397	6			272890		307397	5
397134		307520	7			255003		307520	4
286571		307642	4			445209		307642	1
497555		307764	10			257938		307764	4
270862		307886	3			285752		307886	10
316578		308008	3			209229		308008	2
305490		308130	9			279422		308130	7
299336		308252	13			276720		308252	2
271333		308374	9			258724		308374	6
313391		308496	10			225100		308496	9
290307		308618	5			289033		308618	5
439225		308740	6			260715		308740	4
359265		308862	7			373096		308862	4
313177		308984	8			183808		308984	5
286230		309106	7			274286		309106	4
417750		309229	11			209146		309229	6
272408		309351	3			243277		309351	5
506124		309473	6			305932		309473	2
325425		309595	5			211369		309595	6
272427		309717	6			247520		309717	4
251156		309839	3			269986		309839	3
296449		309961	3			368705		309961	2
273178		310083	3			244683		310083	8
246927		310205	2			239616		310205	5
361944		310327	3			263516		310327	7
319211		310449	7			251225		310449	6
254757		310571	2			245368		310571	2
200644		310693	7			268022		310693	7
428962		310815	6			244731		310815	2
189516		310938	6			207375		310938	8
302133		311060	11			256186		311060	5
282784		311182	10			271592		311182	2
304790		311304	7			376749		311304	5
350359		311426	10			269172		311426	5
266509		311548	6			261765		311548	7
260138		311670	5			221073		311670	7
257119		311792	5			298619		311792	4
261091		311914	11			267619		311914	3
274810		312036	6			295928		312036	3
318570		312158	10			285344		312158	4
293212		312280	9			340620		312280	2
269673		312402	4			517903		312402	5
238714		312524	9			252765		312524	7
353154		312646	3			247291		312646	5
274150		312769	6			249888		312769	4
280709		312891	5			226188		312891	2
312319		313013	6			235335		313013	4
533660		313135	9			223308		313135	2
273733		313257	8			281322		313257	2
292041		313379	7			237647		313379	5
287476		313501	2			252968		313501	5
269589		313623	7			273268		313623	2
226856		313745	4			268410		313745	2
177061		313867	6			272677		313867	5
330637		313989	9			267421		313989	7
309023		314111	2			244919		314111	2
179453		314233	1			324225		314233	5
230777		314355	7			252946		314355	4
281538		314478	3			229807		314478	3
237734		314600	3			259166		314600	4
225751		314722	1			233050		314722	4
260243		314844	5			214225		314844	3
268315		314966	5			234766		314966	5
310566		315088	5			265627		315088	6
409133		315210	7			316825		315210	4
311015		315332	3			207904		315332	5
265147		315454	6			412127		315454	4
205163		315576	6			234084		315576	3
284886		315698	3			252340		315698	1
277628		315820	2			256537		315820	5
247609		315942	4			303453		315942	4
355132		316064	6			276972		316064	1
478079		316187	3			273950		316187	1
270372		316309	5			307742		316309	2
292489		316431	3			277266		316431	3
245865		316553	7			253997		316553	8
257366		316675	2			302456		316675	1
191521		316797	7			461686		316797	3
254551		316919	3			277326		316919	1
361683		317041	4			225312		317041	2
250183		317163	6			226669		317163	2
339098		317285	7			232041		317285	3
278102		317407	4			271268		317407	4
292946		317529	6			265029		317529	5
266036		317651	3			223464		317651	7
525788		317773	3			410565		317773	2
480528		317896	7			247679		317896	1
202617		318018	7			257235		318018	0
485834		318140	3			227780		318140	5
217900		318262	4			264082		318262	3
284012		318384	3			294670		318384	3
259608		318506	3			464974		318506	0
261717		318628	5			485667		318628	0
425238		318750	3			246268		318750	3
243977		318872	6			284108		318872	2
249517		318994	3			190867		318994	4
223714		319116	5			210740		319116	3
278758		319238	6			501102		319238	0
402368		319360	4			274346		319360	2
336654		319482	2			243413		319482	6
285105		319604	5			265179		319604	4
217520		319727	5			249436		319727	1
313821		319849	5			473774		319849	2
281027		319971	4			279315		319971	1
222189		320093	5			207813		320093	2
297702		320215	5			274055		320215	4
242444		320337	3			281579		320337	5
226704		320459	2			245174		320459	5
467164		320581	8			271961		320581	1
280832		320703	4			198016		320703	2
273175		320825	4			252415		320825	3
256852		320947	3			262323		320947	6
234244		321069	7			291922		321069	1
179184		321191	1			466445		321191	7
292672		321313	4			249885		321313	2
274464		321436	2			221502		321436	2
318821		321558	2			205822		321558	1
184416		321680	4			343306		321680	1
446266		321802	1			481569		321802	5
278417		321924	7			215391		321924	5
205130		322046	4			229593		322046	2
221066		322168	3			274295		322168	1
253768		322290	4			256626		322290	0
355014		322412	3			458519		322412	4
267055		322534	7			298309		322534	2
471528		322656	2			391592		322656	3
187974		322778	7			225348		322778	3
230567		322900	3			514551		322900	0
253081		323022	6			228353		323022	0
240040		323145	2			252645		323145	1
249042		323267	3			213559		323267	2
245309		323389	5			217944		323389	3
263904		323511	3			267209		323511	0
461960		323633	5			521489		323633	1
294326		323755	1			288300		323755	2
302762		323877	5			448274		323877	2
219360		323999	5			241907		323999	2
299060		324121	3			354677		324121	1
233031		324243	2			246758		324243	2
519848		324365	2			413259		324365	1
274647		324487	6			248881		324487	4
274298		324609	5			277720		324609	3
261005		324731	4			543680		324731	1
281124		324854	7			188936		324854	3
416928		324976	4			415232		324976	2
323239		325098	2			255737		325098	0
238956		325220	2			256032		325220	1
515149		325342	2			277886		325342	3
261716		325464	4			473897		325464	2
271788		325586	4			223308		325586	3
461769		325708	3			304127		325708	4
220343		325830	2			314997		325830	1
412636		325952	0			204521		325952	0
238545		326074	4			201365		326074	2
262983		326196	3			332122		326196	2
260030		326318	5			249463		326318	0
229180		326440	1			257377		326440	3
282448		326562	2			224732		326562	6
278497		326685	3			286080		326685	4
255436		326807	5			243333		326807	1
467435		326929	5			210632		326929	1
426382		327051	1			388718		327051	3
247141		327173	1			296675		327173	0
236322		327295	2			258511		327295	1
267192		327417	3			247837		327417	4
311293		327539	2			523792		327539	1
331974		327661	0			258178		327661	1
292388		327783	3			296268		327783	2
253369		327905	4			222604		327905	2
193318		328027	2			251556		328027	1
264013		328149	4			248982		328149	1
292213		328271	2			207244		328271	1
249486		328394	2			371496		328394	3
303273		328516	1			278668		328516	1
428441		328638	5			354256		328638	0
252144		328760	2			278731		328760	3
232672		328882	3			313060		328882	0
233609		329004	0			273475		329004	1
326083		329126	3			303079		329126	1
274375		329248	2			177618		329248	1
234679		329370	3			301838		329370	1
478308		329492	1			240269		329492	0
213086		329614	3			249708		329614	0
278061		329736	1			249820		329736	0
305776		329858	2			223916		329858	3
322865		329980	5			144493		329980	1
162259		330103	4			193697		330103	0
278589		330225	3			246224		330225	1
233460		330347	2			431625		330347	2
340402		330469	3			444646		330469	2
411336		330591	3			271381		330591	1
268538		330713	1			252474		330713	1
284177		330835	1			232564		330835	2
275479		330957	1			255187		330957	3
302283		331079	2			215172		331079	3
249352		331201	3			249131		331201	1
283915		331323	4			253900		331323	0
222728		331445	3			211789		331445	0
196819		331567	3			278543		331567	2
270795		331689	3			255722		331689	0
453966		331812	2			250369		331812	1
223923		331934	3			306477		331934	2
288935		332056	4			251511		332056	0
455245		332178	4			236476		332178	1
387178		332300	0			250104		332300	3
289064		332422	3			264765		332422	1
271744		332544	0			270444		332544	4
302905		332666	2			259615		332666	0
300259		332788	1			229095		332788	1
269727		332910	3			271639		332910	2
263121		333032	2			279754		333032	1
281543		333154	3			205446		333154	2
518108		333276	2			392074		333276	1
419070		333398	0			244348		333398	1
267347		333521	1			254572		333521	3
270901		333643	0			414789		333643	0
252454		333765	0			266650		333765	0
237978		333887	4			527782		333887	1
308182		334009	0			243175		334009	1
536066		334131	2			394826		334131	0
508192		334253	3			239738		334253	0
152502		334375	3			205073		334375	2
273812		334497	2			236297		334497	2
270202		334619	1			256049		334619	1
286375		334741	3			280820		334741	3
256252		334863	1			306515		334863	1
273211		334985	5			424604		334985	3
236177		335107	1			273409		335107	0
263347		335229	1			275670		335229	2
502747		335352	1			276512		335352	3
232404		335474	1			225948		335474	1
255429		335596	3			266352		335596	1
264873		335718	1			543794		335718	3
349114		335840	0			478584		335840	4
268463		335962	2			314920		335962	2
278109		336084	3			239337		336084	2
217876		336206	1			281619		336206	1
227953		336328	6			295188		336328	0
540999		336450	2			275430		336450	2
268500		336572	2			252591		336572	0
191427		336694	3			189084		336694	3
244741		336816	1			393037		336816	1
271559		336938	3			259285		336938	1
269026		337061	1			280391		337061	0
224244		337183	3			253269		337183	2
270830		337305	5			239368		337305	1
250802		337427	4			287714		337427	0
239986		337549	4			280964		337549	1
285869		337671	2			281141		337671	1
263151		337793	4			218370		337793	1
457864		337915	1			233318		337915	1
284819		338037	0			259525		338037	2
293299		338159	2			183478		338159	1
524285		338281	2			259854		338281	1
222212		338403	0			276175		338403	1
286425		338525	3			400436		338525	3
304395		338647	2			240522		338647	0
489153		338770	6			265925		338770	1
297701		338892	2			245625		338892	2
275077		339014	1			259108		339014	2
225326		339136	5			287673		339136	2
530471		339258	2			261032		339258	0
255703		339380	0			313377		339380	0
488926		339502	1			440337		339502	0
226876		339624	0			251881		339624	4
259264		339746	1			504321		339746	0
343841		339868	2			287147		339868	3
273503		339990	1			254205		339990	0
520255		340112	1			232738		340112	2
260641		340234	1			282943		340234	2
262496		340356	3			223813		340356	0
455074		340479	1			248438		340479	1
297892		340601	1			476626		340601	2
302696		340723	2			244515		340723	0
234802		340845	3			283437		340845	2
238109		340967	0			286562		340967	3
254037		341089	0			259501		341089	2
500991		341211	2			426371		341211	1
273588		341333	0			247026		341333	1
262907		341455	2			279856		341455	1
391806		341577	0			279361		341577	1
245416		341699	2			280037		341699	1
259050		341821	2			489887		341821	2
244132		341943	0			267489		341943	4
200913		342065	1			361669		342065	3
234086		342188	5			517299		342188	0
239468		342310	2			205630		342310	1
216530		342432	0			263736		342432	1
255707		342554	0			287356		342554	1
304427		342676	0			295055		342676	0
288804		342798	3			496872		342798	0
243607		342920	1			248208		342920	2
267372		343042	0			258006		343042	1
293698		343164	2			240625		343164	0
246845		343286	1			234332		343286	1
245304		343408	2			251104		343408	1
240705		343530	2			264337		343530	4
325007		343652	1			270453		343652	2
215448		343774	2			281017		343774	0
[truncated: 14,712 more rows]

## Sheet: S1E
Left plot					Right plot
FL3-A :: PI		Bin	Frequency			FL3-A :: PI		Bin	Frequency
339329		100000	0			299374		100000	0
331701		100122	0			427537		100122	0
531336		100244	0			262290		100244	0
360820		100366	0			460436		100366	0
305520		100488	0			326434		100488	0
287230		100610	0			341927		100610	0
316473		100732	0			441251		100732	0
339677		100854	0			365248		100854	0
320468		100977	0			507377		100977	0
302982		101099	0			373466		101099	0
297097		101221	0			505700		101221	0
353704		101343	0			425564		101343	0
377153		101465	0			296530		101465	0
327525		101587	0			360845		101587	0
277259		101709	0			365039		101709	0
343880		101831	0			251120		101831	0
235351		101953	0			533871		101953	0
318490		102075	0			157426		102075	0
313876		102197	0			322255		102197	0
253350		102319	0			539299		102319	0
342764		102441	0			307552		102441	0
257612		102563	0			258881		102563	0
320610		102686	0			514676		102686	0
356052		102808	0			303892		102808	0
363518		102930	0			529388		102930	0
335295		103052	0			548106		103052	0
401045		103174	0			345386		103174	0
531724		103296	0			301320		103296	0
310710		103418	0			340493		103418	0
295547		103540	0			413834		103540	0
424559		103662	0			343509		103662	0
240498		103784	0			359415		103784	0
189914		103906	0			314520		103906	0
406518		104028	0			245127		104028	0
395724		104150	0			299106		104150	0
339468		104272	0			346783		104272	0
302666		104395	0			254814		104395	0
490739		104517	0			329153		104517	0
518045		104639	0			351605		104639	0
306516		104761	0			383610		104761	0
377114		104883	0			321208		104883	0
289173		105005	0			396746		105005	0
340161		105127	0			183522		105127	0
349092		105249	0			365371		105249	0
262609		105371	0			372441		105371	0
339733		105493	0			314756		105493	0
309239		105615	0			351771		105615	0
253154		105737	0			261450		105737	0
334612		105859	0			301534		105859	0
325464		105981	0			373964		105981	0
432426		106104	0			455417		106104	0
390676		106226	0			379082		106226	0
321677		106348	0			509718		106348	0
253426		106470	0			366688		106470	0
330310		106592	0			435009		106592	0
317759		106714	0			270337		106714	0
291063		106836	0			410249		106836	0
224659		106958	0			268433		106958	0
338587		107080	0			388699		107080	0
334543		107202	0			342619		107202	0
372066		107324	0			311781		107324	0
327377		107446	0			324414		107446	0
309897		107568	0			358929		107568	0
452742		107690	0			293398		107690	0
258382		107812	0			312106		107812	0
301248		107935	0			311428		107935	0
375290		108057	0			373601		108057	0
384113		108179	0			326423		108179	0
365450		108301	0			220423		108301	0
452079		108423	0			531006		108423	0
518448		108545	0			237644		108545	0
329139		108667	0			472087		108667	0
409415		108789	0			330848		108789	0
317909		108911	0			330765		108911	0
276460		109033	0			293059		109033	0
267170		109155	0			198956		109155	0
414388		109277	0			331234		109277	0
361673		109399	0			344113		109399	0
464857		109521	0			350384		109521	0
330177		109644	0			338985		109644	0
310932		109766	0			484077		109766	0
263816		109888	0			363385		109888	0
317989		110010	0			225225		110010	0
332882		110132	0			261019		110132	0
385074		110254	0			425060		110254	0
336723		110376	0			271268		110376	0
302923		110498	0			246381		110498	0
376669		110620	0			269998		110620	0
387403		110742	0			281176		110742	0
211029		110864	0			270111		110864	0
304904		110986	0			450747		110986	0
296160		111108	0			210842		111108	0
404789		111230	0			344884		111230	0
367338		111353	0			305613		111353	0
347082		111475	0			242504		111475	0
249533		111597	0			370355		111597	0
310523		111719	0			453256		111719	0
242390		111841	0			420126		111841	0
245173		111963	0			349184		111963	0
317339		112085	0			198900		112085	0
290165		112207	0			232021		112207	0
299495		112329	0			408528		112329	0
327736		112451	0			305321		112451	0
380320		112573	0			432985		112573	0
325944		112695	0			367958		112695	0
299265		112817	0			270693		112817	0
307567		112939	0			396065		112939	0
411449		113062	0			411395		113062	0
331074		113184	0			527257		113184	0
307933		113306	0			154611		113306	0
270387		113428	0			477871		113428	0
459249		113550	0			274107		113550	0
317350		113672	0			413867		113672	0
223936		113794	0			511165		113794	0
320112		113916	0			399580		113916	0
370541		114038	0			296977		114038	0
366224		114160	0			361684		114160	0
236499		114282	0			275114		114282	0
219097		114404	0			329462		114404	0
343718		114526	0			329492		114526	0
359320		114648	0			304439		114648	0
354539		114771	0			284398		114771	0
228104		114893	0			265546		114893	0
405560		115015	0			380088		115015	0
329209		115137	0			331698		115137	0
319109		115259	0			271280		115259	0
280248		115381	0			337422		115381	0
426984		115503	0			503341		115503	0
368200		115625	0			539251		115625	0
402959		115747	0			442900		115747	0
534401		115869	0			276296		115869	0
298911		115991	0			432109		115991	0
273944		116113	0			475256		116113	0
225599		116235	0			340815		116235	0
318095		116357	0			480742		116357	0
365939		116479	0			279342		116479	0
346114		116602	0			256356		116602	0
353160		116724	0			428076		116724	0
277130		116846	0			302290		116846	0
383305		116968	0			299660		116968	0
357314		117090	0			239212		117090	0
258475		117212	0			431658		117212	0
351669		117334	0			420723		117334	0
371466		117456	0			348361		117456	0
275773		117578	0			329699		117578	0
289494		117700	0			424148		117700	0
448579		117822	0			313374		117822	0
421894		117944	0			442032		117944	0
315933		118066	0			360086		118066	0
267674		118188	0			515603		118188	0
337007		118311	0			317233		118311	0
317064		118433	0			250029		118433	0
214922		118555	0			324488		118555	0
232435		118677	0			454888		118677	0
328794		118799	0			329776		118799	0
304036		118921	0			377666		118921	0
432560		119043	0			274608		119043	0
451414		119165	0			319168		119165	0
404405		119287	0			342462		119287	0
421368		119409	0			356726		119409	0
349267		119531	0			349125		119531	0
291435		119653	0			389112		119653	0
286441		119775	0			336962		119775	0
250567		119897	0			300933		119897	0
269664		120020	0			355509		120020	0
304331		120142	0			402930		120142	0
291868		120264	0			521675		120264	0
312549		120386	0			435366		120386	0
178267		120508	0			358134		120508	0
368129		120630	0			197843		120630	0
214088		120752	0			245102		120752	0
420882		120874	0			255055		120874	0
361591		120996	0			406622		120996	0
345854		121118	0			315776		121118	0
309705		121240	0			393775		121240	0
228892		121362	0			308744		121362	0
342419		121484	0			280976		121484	0
300741		121606	0			251069		121606	0
352447		121729	0			396527		121729	0
397979		121851	0			282665		121851	0
293308		121973	0			438844		121973	0
335964		122095	0			406153		122095	0
299346		122217	0			282150		122217	0
297182		122339	0			313142		122339	0
334430		122461	0			237551		122461	0
327214		122583	0			385030		122583	0
354377		122705	0			236328		122705	0
355428		122827	0			406561		122827	0
344950		122949	0			274455		122949	0
368402		123071	0			515789		123071	0
244083		123193	0			301317		123193	0
341848		123315	0			360873		123315	0
318273		123438	0			342779		123438	0
390097		123560	0			241065		123560	0
327005		123682	0			248128		123682	0
335836		123804	0			234891		123804	0
354713		123926	0			406661		123926	0
305219		124048	0			292432		124048	0
347435		124170	0			228330		124170	0
252061		124292	0			375420		124292	0
325017		124414	0			362968		124414	0
314808		124536	0			382657		124536	0
345951		124658	0			359846		124658	0
343559		124780	0			372219		124780	0
352202		124902	0			447565		124902	0
371356		125024	0			330915		125024	0
263422		125146	0			292735		125146	0
264579		125269	0			286633		125269	0
329250		125391	0			346940		125391	0
337021		125513	0			275088		125513	0
329900		125635	0			409784		125635	0
346779		125757	0			323463		125757	0
370528		125879	0			269653		125879	0
349515		126001	0			389975		126001	0
314603		126123	0			390257		126123	0
296778		126245	0			305326		126245	0
393925		126367	0			494597		126367	0
332856		126489	0			327481		126489	0
426476		126611	0			432256		126611	0
308263		126733	0			351554		126733	0
275715		126855	0			324004		126855	0
343596		126978	0			402569		126978	0
361533		127100	0			397365		127100	0
364322		127222	0			341746		127222	0
337203		127344	0			312884		127344	0
382139		127466	0			433911		127466	0
349781		127588	0			306738		127588	0
358353		127710	0			407035		127710	0
373882		127832	0			517047		127832	0
345907		127954	0			408704		127954	0
372200		128076	0			332270		128076	0
431700		128198	0			341150		128198	0
320901		128320	0			418293		128320	0
357574		128442	0			373199		128442	0
355496		128564	0			274246		128564	0
232307		128687	0			181113		128687	0
383340		128809	0			316165		128809	0
451031		128931	0			338344		128931	0
365707		129053	0			290833		129053	0
270904		129175	0			453704		129175	0
349734		129297	0			229734		129297	0
339076		129419	0			183613		129419	0
348817		129541	0			264791		129541	0
296376		129663	0			451209		129663	0
287090		129785	0			287745		129785	0
317433		129907	0			392164		129907	0
294541		130029	0			333831		130029	0
322668		130151	0			220817		130151	0
292113		130273	0			438040		130273	0
378798		130396	0			331022		130396	0
349601		130518	0			255886		130518	0
345615		130640	0			479707		130640	0
514712		130762	0			247301		130762	0
213296		130884	0			350863		130884	0
213598		131006	0			457241		131006	0
365805		131128	0			179180		131128	0
523250		131250	0			441986		131250	0
324829		131372	0			219430		131372	0
320140		131494	0			407664		131494	0
242667		131616	0			335583		131616	0
295755		131738	0			388771		131738	0
355599		131860	0			485281		131860	0
327350		131982	0			277920		131982	0
323535		132104	0			317646		132104	0
245673		132227	0			281373		132227	0
409052		132349	0			326743		132349	0
270049		132471	0			438007		132471	0
350651		132593	0			337279		132593	0
308592		132715	0			346637		132715	0
254305		132837	0			277619		132837	0
388062		132959	0			352437		132959	0
252490		133081	0			243798		133081	0
233568		133203	0			328296		133203	0
439515		133325	0			284586		133325	0
361778		133447	0			307447		133447	0
307322		133569	0			394658		133569	0
239515		133691	0			249197		133691	0
311869		133813	0			203636		133813	0
300169		133936	0			446772		133936	0
307168		134058	0			408234		134058	0
348436		134180	0			262040		134180	0
483561		134302	0			465539		134302	0
358716		134424	0			315724		134424	0
508481		134546	0			337787		134546	0
286044		134668	0			292413		134668	0
352852		134790	0			346728		134790	0
311627		134912	0			341297		134912	0
299842		135034	0			524417		135034	0
282435		135156	0			325356		135156	0
313885		135278	0			437771		135278	0
205977		135400	0			301646		135400	0
307543		135522	0			229771		135522	0
314386		135645	0			245346		135645	0
491862		135767	0			332838		135767	0
314359		135889	0			308482		135889	0
365350		136011	0			354459		136011	0
310140		136133	0			387228		136133	0
377411		136255	0			241134		136255	0
353960		136377	0			461412		136377	0
428526		136499	0			262395		136499	0
372828		136621	0			296043		136621	0
290828		136743	0			394083		136743	0
329285		136865	0			223639		136865	0
279168		136987	0			463422		136987	0
511907		137109	0			350550		137109	0
297309		137231	0			431886		137231	0
247701		137354	0			368826		137354	0
355396		137476	0			330626		137476	0
360721		137598	0			313957		137598	0
415270		137720	0			321961		137720	0
271402		137842	0			397015		137842	0
328303		137964	0			227871		137964	0
378232		138086	0			409481		138086	0
304454		138208	0			289983		138208	0
302869		138330	0			284379		138330	0
472080		138452	0			375960		138452	0
336374		138574	0			343015		138574	0
323383		138696	0			322133		138696	0
279982		138818	0			357790		138818	0
196370		138940	0			327105		138940	0
277891		139062	0			321912		139062	0
260430		139185	0			311613		139185	0
331237		139307	0			311537		139307	0
312181		139429	0			216989		139429	0
298756		139551	0			367216		139551	0
376929		139673	0			493186		139673	0
333260		139795	0			309763		139795	0
375816		139917	0			327643		139917	0
361172		140039	0			438328		140039	0
368185		140161	0			405952		140161	0
326362		140283	0			264202		140283	0
428399		140405	0			510765		140405	0
333601		140527	0			526132		140527	0
306168		140649	0			278529		140649	0
352622		140771	0			360455		140771	0
345358		140894	0			282539		140894	0
364069		141016	0			336202		141016	0
239950		141138	0			276146		141138	0
301533		141260	0			343224		141260	0
373538		141382	0			489462		141382	0
320385		141504	0			175427		141504	0
224663		141626	0			316538		141626	0
339330		141748	0			472041		141748	0
441642		141870	0			398943		141870	0
325194		141992	0			430954		141992	0
329776		142114	0			359992		142114	0
338263		142236	0			422061		142236	0
363684		142358	0			211407		142358	0
392885		142480	0			369584		142480	0
264421		142603	0			484053		142603	0
332120		142725	0			337101		142725	0
208726		142847	0			369060		142847	0
320022		142969	0			201294		142969	0
318094		143091	0			479339		143091	0
291667		143213	0			451349		143213	0
320120		143335	0			508162		143335	0
335644		143457	0			394526		143457	0
382575		143579	0			288386		143579	0
259175		143701	0			283477		143701	0
308279		143823	0			476949		143823	0
367082		143945	0			295923		143945	0
313557		144067	0			406090		144067	0
200805		144189	0			300051		144189	0
341635		144312	0			422464		144312	0
299386		144434	0			417130		144434	0
363879		144556	0			244263		144556	0
198549		144678	0			313438		144678	0
313949		144800	0			398344		144800	1
266869		144922	0			203545		144922	0
389030		145044	0			391570		145044	0
368578		145166	0			276715		145166	0
312690		145288	0			316394		145288	0
238155		145410	0			252799		145410	0
340092		145532	0			228641		145532	0
328739		145654	0			327169		145654	0
508839		145776	0			249389		145776	0
294933		145898	0			286965		145898	0
303210		146021	0			419207		146021	0
296682		146143	0			354973		146143	0
306162		146265	0			239643		146265	0
278457		146387	0			292656		146387	0
370126		146509	0			447358		146509	0
475390		146631	0			172182		146631	0
379772		146753	0			318838		146753	0
275511		146875	0			364874		146875	0
268257		146997	0			502725		146997	0
426357		147119	0			188483		147119	0
277632		147241	0			288437		147241	0
368788		147363	0			343418		147363	0
350674		147485	0			358428		147485	1
210327		147607	0			356000		147607	0
375241		147729	0			260988		147729	1
380624		147852	0			411775		147852	0
407705		147974	0			197615		147974	0
270711		148096	0			477067		148096	0
338519		148218	0			210377		148218	1
217940		148340	0			404404		148340	0
364840		148462	0			213263		148462	0
297403		148584	0			281864		148584	0
381607		148706	0			289179		148706	0
349144		148828	0			264259		148828	1
500584		148950	0			442135		148950	0
385703		149072	0			381520		149072	0
303811		149194	0			298931		149194	0
338642		149316	0			454235		149316	0
392139		149438	0			265644		149438	0
304332		149561	0			530431		149561	1
255220		149683	1			374965		149683	0
343898		149805	1			414762		149805	0
332828		149927	0			377147		149927	0
418845		150049	0			163246		150049	0
267884		150171	0			503894		150171	0
335457		150293	0			350784		150293	1
322218		150415	0			370405		150415	0
338419		150537	0			451076		150537	0
341244		150659	0			272231		150659	1
352595		150781	0			330593		150781	0
360210		150903	0			419254		150903	0
339174		151025	0			307737		151025	0
326243		151147	0			309808		151147	0
404756		151270	0			373772		151270	0
301558		151392	0			383933		151392	1
344495		151514	0			244608		151514	0
356493		151636	0			438348		151636	0
233720		151758	0			349914		151758	1
368945		151880	1			413244		151880	1
324365		152002	0			347586		152002	0
349499		152124	1			239389		152124	0
291639		152246	0			436807		152246	1
281293		152368	0			215732		152368	0
380655		152490	1			520732		152490	0
319519		152612	0			341514		152612	0
329700		152734	0			340170		152734	1
332992		152856	0			300731		152856	0
351953		152979	0			319491		152979	0
311811		153101	0			255021		153101	1
257078		153223	0			293530		153223	1
329619		153345	0			371910		153345	0
231740		153467	1			294644		153467	1
373328		153589	0			470131		153589	2
309729		153711	1			236047		153711	0
286237		153833	0			197445		153833	0
369644		153955	0			417917		153955	0
363043		154077	0			358494		154077	0
193485		154199	2			275731		154199	0
355593		154321	0			312021		154321	0
327194		154443	0			483460		154443	0
275789		154565	0			266340		154565	1
400116		154688	2			252982		154688	0
391540		154810	0			392624		154810	1
382736		154932	0			263309		154932	0
216654		155054	1			280312		155054	2
377782		155176	0			407100		155176	0
329453		155298	1			394197		155298	1
308237		155420	1			468912		155420	0
302373		155542	1			232666		155542	0
278220		155664	0			310045		155664	1
293189		155786	0			256792		155786	2
292477		155908	1			279652		155908	0
279041		156030	2			228868		156030	0
298860		156152	0			318769		156152	1
255392		156274	0			232989		156274	2
359769		156396	1			248730		156396	0
242272		156519	1			381167		156519	0
281862		156641	0			292432		156641	0
291042		156763	0			225123		156763	0
345630		156885	0			221937		156885	0
305694		157007	0			509383		157007	2
252418		157129	1			393564		157129	0
259855		157251	0			313348		157251	1
312996		157373	0			348938		157373	1
310425		157495	3			281620		157495	0
393741		157617	0			194410		157617	0
341964		157739	0			238800		157739	0
411371		157861	0			391020		157861	1
222438		157983	1			398078		157983	0
252875		158105	0			454190		158105	1
220319		158228	1			252838		158228	0
335716		158350	0			300916		158350	0
393515		158472	0			386177		158472	2
320763		158594	1			406022		158594	0
367510		158716	1			346724		158716	0
246635		158838	1			271912		158838	0
465702		158960	1			285659		158960	0
337250		159082	0			305894		159082	0
300916		159204	1			318085		159204	0
367134		159326	1			267854		159326	1
267549		159448	1			390575		159448	1
342546		159570	0			393925		159570	2
310208		159692	1			421852		159692	2
333606		159814	0			337375		159814	1
225868		159937	0			350584		159937	0
308226		160059	0			187263		160059	0
370019		160181	0			373985		160181	0
374723		160303	0			362704		160303	0
326964		160425	0			244655		160425	0
312665		160547	0			308974		160547	0
315429		160669	0			164044		160669	0
351096		160791	0			516553		160791	0
249735		160913	0			414953		160913	0
346485		161035	0			211313		161035	0
336894		161157	1			199930		161157	1
325095		161279	0			452645		161279	1
351237		161401	0			301301		161401	0
528246		161523	1			391008		161523	1
279935		161646	0			345213		161646	1
314411		161768	0			329264		161768	0
331490		161890	1			298441		161890	0
362903		162012	0			406500		162012	0
354697		162134	0			515139		162134	2
442424		162256	0			469639		162256	0
330220		162378	1			324142		162378	0
311848		162500	0			270984		162500	1
274097		162622	2			324352		162622	0
325256		162744	2			333876		162744	0
250016		162866	0			307635		162866	1
439703		162988	2			519391		162988	0
280825		163110	0			383055		163110	1
286518		163232	0			320720		163232	2
319303		163354	1			184871		163354	1
337959		163477	2			363106		163477	0
386226		163599	0			216204		163599	0
326160		163721	1			297811		163721	1
355186		163843	0			350887		163843	1
316396		163965	0			351941		163965	1
309240		164087	0			337700		164087	1
329605		164209	0			297342		164209	0
338919		164331	1			345080		164331	1
246095		164453	1			321434		164453	0
300647		164575	1			399775		164575	2
345154		164697	1			396669		164697	0
308170		164819	0			300887		164819	0
330857		164941	0			304967		164941	0
381288		165063	2			336116		165063	1
357560		165186	1			294808		165186	1
189085		165308	1			352352		165308	0
291002		165430	0			392274		165430	0
365781		165552	1			250793		165552	0
415770		165674	0			288984		165674	0
339953		165796	1			386524		165796	1
324133		165918	1			308208		165918	1
411255		166040	2			522078		166040	0
324220		166162	0			249299		166162	0
460961		166284	1			208871		166284	0
311590		166406	2			321360		166406	0
325215		166528	0			429953		166528	0
329964		166650	1			285477		166650	0
313853		166772	0			396082		166772	0
286720		166895	2			296867		166895	0
343171		167017	1			450862		167017	0
328533		167139	0			358572		167139	0
283219		167261	1			434224		167261	1
333537		167383	0			217308		167383	0
410594		167505	0			308813		167505	0
313903		167627	1			225027		167627	2
417546		167749	0			203594		167749	1
250561		167871	0			335131		167871	1
300355		167993	1			305986		167993	1
355268		168115	1			358559		168115	0
434094		168237	0			416314		168237	0
411523		168359	1			327167		168359	2
352524		168481	0			383905		168481	0
339715		168604	2			294699		168604	1
379352		168726	0			261517		168726	0
344726		168848	1			343596		168848	0
316813		168970	0			294400		168970	1
321799		169092	1			390125		169092	1
347462		169214	0			484970		169214	0
510215		169336	0			408669		169336	1
217194		169458	1			361565		169458	0
357118		169580	0			316172		169580	0
381736		169702	0			401483		169702	0
301902		169824	1			269687		169824	0
478991		169946	1			174306		169946	1
413471		170068	0			178184		170068	0
521503		170190	1			295350		170190	0
298779		170312	2			415679		170312	1
187079		170435	0			253596		170435	1
306106		170557	0			348794		170557	1
283602		170679	0			412542		170679	0
442144		170801	1			305015		170801	0
269850		170923	0			328820		170923	0
298346		171045	2			451697		171045	0
355904		171167	0			315360		171167	0
314863		171289	1			323872		171289	1
313452		171411	1			323123		171411	2
252512		171533	0			441189		171533	1
290699		171655	0			341261		171655	0
363135		171777	1			357920		171777	1
234899		171899	1			379436		171899	0
384148		172021	0			345719		172021	1
263643		172144	1			320491		172144	1
334565		172266	0			352788		172266	0
329132		172388	1			492620		172388	0
273252		172510	0			346699		172510	1
327367		172632	2			369288		172632	0
270924		172754	1			209723		172754	0
302570		172876	0			298253		172876	0
324440		172998	0			381468		172998	0
290924		173120	1			215947		173120	2
330876		173242	1			312136		173242	1
408234		173364	0			381552		173364	1
309145		173486	0			359537		173486	1
372135		173608	0			472641		173608	2
345206		173730	1			287611		173730	0
328128		173853	0			385860		173853	1
390826		173975	0			526073		173975	0
327141		174097	1			423083		174097	0
326103		174219	0			325780		174219	2
379290		174341	1			263358		174341	1
355971		174463	0			401118		174463	0
263290		174585	0			235142		174585	1
302061		174707	0			347615		174707	0
300442		174829	3			448105		174829	0
174342		174951	0			362148		174951	1
331052		175073	0			334465		175073	0
388695		175195	0			439903		175195	0
228110		175317	1			210005		175317	3
337267		175439	0			514125		175439	3
383119		175562	1			388581		175562	0
224567		175684	0			173196		175684	1
311800		175806	2			277368		175806	2
243329		175928	2			208085		175928	1
286431		176050	0			360807		176050	1
277765		176172	1			299061		176172	0
302736		176294	0			384742		176294	0
324439		176416	0			351085		176416	1
455740		176538	1			213708		176538	0
276985		176660	2			417327		176660	0
329729		176782	0			361049		176782	0
299270		176904	2			391019		176904	0
302074		177026	2			246120		177026	0
187818		177148	2			288849		177148	0
311819		177271	1			376014		177271	0
313508		177393	1			354478		177393	3
327358		177515	1			304935		177515	0
416133		177637	1			405622		177637	1
336770		177759	1			323946		177759	0
283070		177881	0			360736		177881	0
293402		178003	0			273155		178003	1
257513		178125	4			384726		178125	1
434931		178247	2			337121		178247	1
319243		178369	0			296192		178369	0
341035		178491	1			269469		178491	0
285519		178613	3			222506		178613	1
421590		178735	1			420716		178735	1
326696		178857	2			426399		178857	0
281738		178979	1			272710		178979	0
255557		179102	1			337510		179102	1
228795		179224	2			481704		179224	3
333145		179346	0			353479		179346	0
328487		179468	0			286830		179468	0
264533		179590	0			340871		179590	0
306872		179712	1			343781		179712	0
347852		179834	0			386466		179834	1
221586		179956	0			486276		179956	0
268252		180078	2			296017		180078	1
301646		180200	1			517924		180200	0
310562		180322	1			231260		180322	0
287072		180444	1			298791		180444	0
323261		180566	2			328775		180566	0
256576		180688	1			238279		180688	2
178903		180811	0			305018		180811	0
272624		180933	2			534547		180933	0
338086		181055	1			266698		181055	2
279698		181177	2			316066		181177	0
262282		181299	0			458993		181299	0
463970		181421	1			286882		181421	0
369599		181543	0			322626		181543	0
331883		181665	0			426080		181665	0
269603		181787	0			315305		181787	0
262418		181909	5			296088		181909	1
251105		182031	0			439875		182031	0
328648		182153	0			421339		182153	0
268788		182275	0			445697		182275	1
347181		182397	1			294148		182397	0
323294		182520	2			303022		182520	0
302297		182642	2			263074		182642	0
393690		182764	2			438667		182764	0
490625		182886	0			274279		182886	0
328244		183008	2			439274		183008	2
441677		183130	1			349620		183130	0
267718		183252	0			420275		183252	1
334962		183374	0			309191		183374	0
366929		183496	1			311681		183496	1
261422		183618	0			357856		183618	1
267189		183740	1			343187		183740	1
283331		183862	0			331633		183862	0
314827		183984	0			386903		183984	0
382647		184106	0			435297		184106	0
252897		184229	0			433559		184229	1
250594		184351	0			435757		184351	1
382693		184473	0			347702		184473	2
259439		184595	1			351080		184595	1
297493		184717	1			384468		184717	1
332574		184839	0			308573		184839	1
295036		184961	2			298832		184961	3
393683		185083	0			325085		185083	1
354347		185205	1			409719		185205	0
298738		185327	3			409038		185327	0
267722		185449	4			275440		185449	0
223591		185571	0			366517		185571	0
318380		185693	2			305596		185693	1
273928		185815	2			418790		185815	1
345640		185938	1			387513		185938	2
292781		186060	0			383360		186060	2
222894		186182	0			402342		186182	0
309440		186304	0			261403		186304	2
239150		186426	0			416796		186426	1
316723		186548	1			365129		186548	0
441365		186670	1			445409		186670	0
306839		186792	2			276447		186792	0
257061		186914	4			273936		186914	0
286062		187036	4			278206		187036	1
300290		187158	1			465959		187158	2
244516		187280	0			312090		187280	2
255528		187402	2			162106		187402	1
319524		187524	2			433354		187524	0
283669		187646	0			383838		187646	1
312482		187769	2			297331		187769	0
350043		187891	0			363657		187891	2
263752		188013	3			351281		188013	1
267455		188135	0			316926		188135	0
307892		188257	1			271796		188257	2
513489		188379	1			286857		188379	1
341702		188501	0			309241		188501	1
287181		188623	4			339183		188623	0
328802		188745	0			311004		188745	1
270153		188867	0			377314		188867	0
385306		188989	1			287249		188989	0
334891		189111	1			286557		189111	0
376366		189233	1			302814		189233	0
271024		189355	2			357881		189355	0
354638		189478	0			403308		189478	1
282362		189600	4			354487		189600	0
358220		189722	0			345000		189722	1
324591		189844	0			404999		189844	0
283047		189966	5			338142		189966	0
392450		190088	0			453596		190088	0
237949		190210	3			246207		190210	0
405788		190332	2			451085		190332	0
193825		190454	2			327958		190454	0
314431		190576	1			414877		190576	0
343009		190698	1			303552		190698	2
417869		190820	0			241296		190820	2
415189		190942	1			523966		190942	0
292070		191064	0			261898		191064	0
315587		191187	0			269355		191187	1
309592		191309	1			362736		191309	2
329676		191431	2			315704		191431	0
364563		191553	0			410775		191553	0
527219		191675	1			260317		191675	1
354873		191797	1			299924		191797	3
228411		191919	0			301529		191919	0
328059		192041	1			302512		192041	1
347233		192163	2			277631		192163	0
267317		192285	0			404072		192285	0
358151		192407	3			323974		192407	1
321671		192529	2			289107		192529	3
356689		192651	3			387983		192651	0
298274		192773	3			171333		192773	2
351839		192896	3			387357		192896	2
370835		193018	2			363336		193018	2
506745		193140	2			399656		193140	0
396424		193262	3			273584		193262	0
264023		193384	1			342779		193384	2
293010		193506	3			283344		193506	1
347361		193628	1			390289		193628	0
357575		193750	0			303499		193750	0
384911		193872	3			311890		193872	0
234932		193994	3			494593		193994	2
189933		194116	4			296498		194116	3
371503		194238	4			311278		194238	2
295079		194360	0			341539		194360	2
319135		194482	1			398394		194482	0
281386		194604	1			200718		194604	0
220131		194727	2			454794		194727	0
278554		194849	0			305575		194849	2
347640		194971	1			239857		194971	0
229063		195093	0			465327		195093	0
335688		195215	3			403055		195215	0
288105		195337	2			484415		195337	1
386565		195459	1			296155		195459	0
350555		195581	1			241785		195581	0
309976		195703	4			387734		195703	2
343432		195825	2			348010		195825	0
300091		195947	2			219256		195947	2
348294		196069	1			192499		196069	1
230432		196191	1			344534		196191	0
279287		196313	2			338043		196313	2
321783		196436	5			435012		196436	2
462044		196558	4			331748		196558	2
302663		196680	4			234661		196680	0
336130		196802	3			330009		196802	1
351264		196924	1			155847		196924	0
246070		197046	4			348760		197046	1
307043		197168	2			338470		197168	0
328594		197290	2			409667		197290	2
345745		197412	0			187593		197412	2
308267		197534	1			276877		197534	1
353348		197656	1			445149		197656	1
242987		197778	1			207036		197778	1
367422		197900	3			262550		197900	3
284771		198022	2			289324		198022	1
369740		198145	6			436272		198145	1
226003		198267	2			493183		198267	0
243279		198389	2			284315		198389	0
265630		198511	4			210807		198511	1
243708		198633	2			299081		198633	3
193960		198755	3			317540		198755	2
230422		198877	3			380472		198877	2
288169		198999	3			442369		198999	3
310837		199121	4			370962		199121	3
297461		199243	0			288994		199243	0
334158		199365	1			309340		199365	1
325455		199487	3			337122		199487	3
249819		199609	3			392358		199609	1
282873		199731	0			327048		199731	0
298985		199854	1			406840		199854	2
426978		199976	2			252170		199976	2
365353		200098	1			350315		200098	1
339964		200220	2			436873		200220	1
378168		200342	2			410479		200342	1
273777		200464	1			325369		200464	1
365355		200586	4			354202		200586	1
322504		200708	2			277875		200708	2
326565		200830	5			319707		200830	1
362388		200952	1			249592		200952	0
407031		201074	2			357852		201074	1
497316		201196	1			308347		201196	2
239918		201318	2			455949		201318	2
310327		201440	1			246887		201440	0
488288		201562	0			288514		201562	1
317382		201685	3			289325		201685	0
324516		201807	2			383317		201807	0
310009		201929	0			317193		201929	0
314100		202051	3			416829		202051	2
290829		202173	2			315849		202173	0
360498		202295	5			325082		202295	0
250253		202417	2			365782		202417	2
333046		202539	2			326993		202539	1
389175		202661	3			206277		202661	2
201186		202783	1			369226		202783	2
223639		202905	3			360008		202905	3
345685		203027	3			456644		203027	2
301423		203149	1			208763		203149	2
272638		203271	5			278731		203271	2
345306		203394	5			331383		203394	2
334369		203516	4			257897		203516	3
379288		203638	6			277792		203638	3
299383		203760	4			419727		203760	1
303299		203882	5			447130		203882	0
356059		204004	2			264572		204004	3
325560		204126	2			390389		204126	1
377464		204248	1			305459		204248	0
369757		204370	2			395298		204370	0
313202		204492	1			317360		204492	0
365984		204614	2			394838		204614	0
269820		204736	4			308570		204736	1
250104		204858	3			468887		204858	2
331491		204980	2			420777		204980	0
305311		205103	4			313230		205103	1
174809		205225	4			168572		205225	2
279248		205347	2			231047		205347	4
441513		205469	6			262729		205469	1
276030		205591	4			423703		205591	2
333168		205713	2			347811		205713	2
327454		205835	5			496315		205835	2
350478		205957	6			248578		205957	2
268477		206079	6			217049		206079	0
264664		206201	2			420957		206201	1
272855		206323	2			465077		206323	3
444062		206445	3			239009		206445	3
379381		206567	4			437947		206567	0
298174		206689	2			438130		206689	0
392722		206812	4			421964		206812	0
377660		206934	4			401371		206934	2
260110		207056	4			352037		207056	2
366931		207178	6			338148		207178	1
243164		207300	6			263609		207300	0
324238		207422	2			435170		207422	4
306335		207544	5			433751		207544	1
373647		207666	2			316757		207666	1
279415		207788	7			416351		207788	2
236698		207910	3			324343		207910	1
345149		208032	2			390227		208032	3
470033		208154	4			292663		208154	2
305707		208276	7			297624		208276	1
339798		208398	2			316745		208398	2
238473		208521	4			282887		208521	4
397171		208643	6			258247		208643	0
345499		208765	5			325971		208765	3
318315		208887	5			337399		208887	1
287829		209009	2			371556		209009	2
374907		209131	6			433391		209131	0
379577		209253	6			282558		209253	2
297457		209375	4			331663		209375	2
315758		209497	2			521873		209497	2
291165		209619	2			361577		209619	2
331554		209741	5			264111		209741	1
361701		209863	4			395763		209863	1
310804		209985	0			239772		209985	1
379329		210107	2			196400		210107	3
328886		210229	3			290486		210229	0
285233		210352	3			346760		210352	1
316807		210474	3			311897		210474	1
291963		210596	4			220839		210596	1
405495		210718	1			294413		210718	1
296947		210840	5			255541		210840	3
333345		210962	5			351278		210962	0
257745		211084	3			155025		211084	3
233310		211206	4			339405		211206	2
327096		211328	2			378335		211328	1
205112		211450	3			287987		211450	4
338154		211572	1			330534		211572	1
361782		211694	2			239958		211694	2
324537		211816	2			529407		211816	2
307322		211938	3			348559		211938	2
309441		212061	2			411476		212061	1
349561		212183	5			269906		212183	1
295687		212305	1			324927		212305	2
317521		212427	3			317105		212427	0
358036		212549	5			249567		212549	0
299427		212671	6			273018		212671	1
310251		212793	0			259299		212793	4
456757		212915	7			444848		212915	3
411191		213037	2			244513		213037	0
268357		213159	0			331763		213159	1
354248		213281	6			328272		213281	1
373769		213403	3			309680		213403	2
215309		213525	4			340466		213525	0
327316		213647	4			484200		213647	4
296300		213770	4			269479		213770	3
286482		213892	4			372710		213892	1
425897		214014	5			342631		214014	1
315217		214136	3			373553		214136	5
355619		214258	6			306100		214258	0
359408		214380	2			300262		214380	0
280517		214502	7			326809		214502	1
298272		214624	5			226694		214624	0
280778		214746	4			361919		214746	2
538244		214868	4			381454		214868	2
262160		214990	6			230471		214990	3
368866		215112	3			306609		215112	1
296821		215234	4			335903		215234	1
347477		215356	4			284937		215356	0
297893		215479	5			331774		215479	1
298361		215601	3			189679		215601	1
304586		215723	7			467450		215723	4
291363		215845	4			317385		215845	0
319062		215967	4			502708		215967	4
385115		216089	4			238299		216089	2
366990		216211	7			257571		216211	2
330467		216333	3			417829		216333	0
280003		216455	3			328621		216455	4
306927		216577	7			299259		216577	4
302088		216699	5			343529		216699	1
159369		216821	3			347776		216821	1
300585		216943	4			245630		216943	4
279141		217065	7			302899		217065	2
436966		217188	8			363285		217188	5
391376		217310	4			378505		217310	2
249096		217432	6			349522		217432	0
363845		217554	4			339130		217554	0
246897		217676	6			276613		217676	1
287152		217798	3			200765		217798	2
296096		217920	2			332889		217920	1
321764		218042	3			211700		218042	1
444142		218164	3			232571		218164	5
324790		218286	2			383964		218286	1
368301		218408	7			338100		218408	1
423100		218530	7			476498		218530	0
348061		218652	6			397881		218652	2
255931		218774	9			262123		218774	2
404695		218896	5			291433		218896	2
312629		219019	8			276742		219019	0
250566		219141	4			522792		219141	4
202541		219263	5			421642		219263	1
336644		219385	6			445132		219385	2
286473		219507	6			247514		219507	3
354157		219629	9			501405		219629	3
320989		219751	5			339671		219751	1
230251		219873	3			469055		219873	1
300674		219995	4			466298		219995	5
381333		220117	9			327618		220117	2
374772		220239	4			443186		220239	0
254175		220361	11			347293		220361	1
393341		220483	5			303870		220483	2
315662		220605	8			342074		220605	1
333890		220728	4			533872		220728	0
308424		220850	5			461472		220850	4
350039		220972	6			377466		220972	5
206386		221094	2			267695		221094	3
385426		221216	7			282206		221216	2
325222		221338	2			358451		221338	2
334745		221460	4			221229		221460	3
181931		221582	7			373220		221582	2
357856		221704	4			311562		221704	0
275987		221826	5			319696		221826	2
269299		221948	3			287510		221948	3
164403		222070	3			459647		222070	2
394629		222192	6			250349		222192	5
307530		222314	4			198965		222314	1
325486		222437	6			421393		222437	1
303985		222559	5			304969		222559	2
349611		222681	3			300904		222681	2
325081		222803	10			377072		222803	1
213891		222925	7			437021		222925	1
345868		223047	5			328805		223047	1
317641		223169	6			314618		223169	3
314181		223291	9			247453		223291	3
337634		223413	7			413516		223413	2
225959		223535	3			216893		223535	2
318130		223657	5			322589		223657	5
217416		223779	4			354408		223779	1
313524		223901	9			315616		223901	0
169858		224023	7			331106		224023	1
330183		224146	3			304176		224146	2
301588		224268	5			310802		224268	2
366280		224390	6			271774		224390	1
238627		224512	3			398230		224512	4
411467		224634	13			262781		224634	0
241019		224756	3			336368		224756	0
363607		224878	6			255600		224878	3
375726		225000	7			285783		225000	4
233478		225122	1			449034		225122	2
173204		225244	3			331645		225244	2
335018		225366	5			405124		225366	2
304910		225488	6			302784		225488	3
290347		225610	9			398169		225610	1
242028		225732	3			409804		225732	4
230782		225854	5			386565		225854	2
533791		225977	8			252355		225977	3
346412		226099	4			382686		226099	1
239902		226221	2			252180		226221	2
242907		226343	7			365607		226343	4
296486		226465	6			213951		226465	3
348576		226587	8			387980		226587	1
357593		226709	4			314195		226709	3
292596		226831	8			305151		226831	2
313698		226953	3			259282		226953	3
320444		227075	3			275700		227075	3
315374		227197	5			415306		227197	2
223963		227319	3			370986		227319	1
360935		227441	3			219487		227441	3
295841		227563	4			321810		227563	1
369019		227686	3			153151		227686	0
451295		227808	8			398814		227808	2
415221		227930	3			266773		227930	2
338842		228052	9			287864		228052	3
398301		228174	3			481118		228174	1
395571		228296	7			340132		228296	3
319417		228418	9			358334		228418	1
284159		228540	7			344505		228540	1
258755		228662	3			408955		228662	4
207890		228784	9			412807		228784	2
379542		228906	9			315513		228906	4
245698		229028	4			344894		229028	1
264683		229150	5			300291		229150	0
356235		229272	8			469943		229272	2
381282		229395	7			441510		229395	3
302372		229517	6			374242		229517	0
303373		229639	8			414389		229639	1
329076		229761	5			367481		229761	3
280425		229883	9			198687		229883	1
401618		230005	4			500839		230005	1
452660		230127	5			418213		230127	0
346117		230249	7			247745		230249	2
363428		230371	9			379379		230371	0
293045		230493	2			219169		230493	5
358799		230615	8			334102		230615	0
246232		230737	3			310484		230737	0
384298		230859	5			291964		230859	1
337420		230981	8			348441		230981	1
240627		231104	2			445900		231104	4
232103		231226	10			247242		231226	3
273548		231348	4			446612		231348	1
295936		231470	4			353880		231470	3
220419		231592	3			275151		231592	1
509116		231714	9			353353		231714	5
307933		231836	2			501330		231836	2
209155		231958	4			418505		231958	2
353452		232080	8			221955		232080	3
308022		232202	2			360219		232202	2
315664		232324	4			412697		232324	1
290489		232446	2			333795		232446	2
345281		232568	5			281743		232568	4
342138		232690	4			321465		232690	3
197853		232812	3			478051		232812	0
329075		232935	2			271627		232935	3
305123		233057	3			469545		233057	1
266259		233179	2			227137		233179	1
341823		233301	5			445239		233301	1
296464		233423	8			532498		233423	3
294277		233545	2			398239		233545	2
343648		233667	6			350706		233667	2
293557		233789	4			295082		233789	3
247618		233911	3			393174		233911	2
370899		234033	5			400223		234033	0
512909		234155	4			205330		234155	1
398352		234277	4			410104		234277	1
316219		234399	5			357045		234399	2
314123		234521	1			398592		234521	2
332165		234644	7			254229		234644	1
469458		234766	5			350265		234766	1
450836		234888	7			341278		234888	4
312910		235010	4			342120		235010	1
294419		235132	4			272229		235132	1
317350		235254	7			344592		235254	4
212518		235376	9			362295		235376	1
444000		235498	7			353925		235498	2
301410		235620	4			388085		235620	0
178645		235742	4			312379		235742	3
222761		235864	2			217221		235864	3
325165		235986	1			486061		235986	1
266458		236108	5			344231		236108	0
357580		236230	5			362510		236230	3
225311		236353	10			341541		236353	3
350051		236475	10			482772		236475	3
306288		236597	10			248691		236597	0
259209		236719	6			296969		236719	1
336848		236841	4			347838		236841	2
350130		236963	9			537216		236963	0
316942		237085	6			407470		237085	2
366554		237207	6			202071		237207	2
329928		237329	5			364413		237329	0
355439		237451	7			290762		237451	0
319797		237573	5			291315		237573	1
337427		237695	8			274238		237695	3
275933		237817	6			312820		237817	1
360810		237939	10			397385		237939	1
524438		238062	2			361901		238062	2
376101		238184	9			220956		238184	1
324716		238306	6			402161		238306	2
448356		238428	6			429821		238428	1
254794		238550	3			436746		238550	4
213305		238672	5			296513		238672	3
302452		238794	8			275352		238794	2
351072		238916	8			330669		238916	0
302008		239038	7			421402		239038	3
255683		239160	9			457311		239160	2
330450		239282	6			339238		239282	3
313928		239404	5			217055		239404	2
350842		239526	7			332538		239526	0
416867		239648	6			406032		239648	2
369769		239771	6			316157		239771	3
301731		239893	7			326786		239893	5
248977		240015	6			331814		240015	5
287608		240137	5			290553		240137	3
305593		240259	5			355329		240259	0
505058		240381	3			402418		240381	3
303730		240503	13			472638		240503	2
347866		240625	10			404507		240625	0
318642		240747	8			224384		240747	1
378406		240869	6			470245		240869	0
301730		240991	6			402957		240991	1
224762		241113	4			277723		241113	3
394979		241235	5			438363		241235	2
376835		241357	9			374426		241357	1
339360		241479	5			218333		241479	2
315195		241602	5			337641		241602	3
377348		241724	6			308644		241724	1
342111		241846	6			173363		241846	3
330993		241968	7			278782		241968	5
361519		242090	5			388221		242090	1
396688		242212	10			315589		242212	1
277513		242334	3			323332		242334	3
254429		242456	7			376320		242456	2
243131		242578	4			312094		242578	3
283347		242700	12			376951		242700	3
362542		242822	6			344165		242822	0
208912		242944	8			424987		242944	1
365643		243066	4			358499		243066	5
268628		243188	6			369687		243188	1
388757		243311	7			297715		243311	1
273522		243433	8			267233		243433	3
319341		243555	9			295566		243555	1
312402		243677	10			222784		243677	3
337783		243799	10			248164		243799	2
327900		243921	10			524561		243921	4
293403		244043	8			243059		244043	0
274314		244165	1			381138		244165	4
244335		244287	5			328143		244287	2
297964		244409	5			299811		244409	3
211258		244531	6			245608		244531	2
277873		244653	4			470493		244653	7
250295		244775	8			401563		244775	2
258790		244897	3			177688		244897	1
373777		245020	8			338325		245020	2
237911		245142	7			340395		245142	4
347567		245264	4			366428		245264	4
295061		245386	9			251249		245386	2
261030		245508	8			184486		245508	1
214336		245630	14			396674		245630	3
367444		245752	13			521350		245752	2
298171		245874	0			237887		245874	3
314567		245996	10			424633		245996	5
341536		246118	8			402887		246118	2
258043		246240	2			294248		246240	1
332121		246362	11			319046		246362	5
387340		246484	7			187123		246484	4
374725		246606	9			295292		246606	2
316832		246729	3			388324		246729	2
345563		246851	7			304920		246851	2
370623		246973	9			376738		246973	4
207884		247095	8			364101		247095	4
374179		247217	6			363793		247217	4
308996		247339	2			423853		247339	3
310131		247461	7			337336		247461	4
225351		247583	4			335060		247583	1
267040		247705	8			421152		247705	2
275358		247827	9			428330		247827	6
240815		247949	8			220419		247949	3
271324		248071	6			207760		248071	3
316813		248193	3			476726		248193	4
329232		248315	3			310966		248315	2
332190		248438	5			234778		248438	3
304529		248560	9			270627		248560	2
304531		248682	6			423375		248682	7
309611		248804	10			357305		248804	1
163043		248926	7			447030		248926	2
253646		249048	10			281257		249048	3
214544		249170	7			328422		249170	1
317990		249292	5			312364		249292	3
357490		249414	4			356936		249414	4
331134		249536	7			368638		249536	4
319019		249658	6			245268		249658	3
327781		249780	9			298469		249780	2
302881		249902	3			274521		249902	1
180956		250024	7			312436		250024	7
236540		250146	11			382245		250146	2
370471		250269	5			383881		250269	3
338236		250391	6			320024		250391	3
376241		250513	8			370080		250513	1
404089		250635	10			276894		250635	3
304664		250757	6			315844		250757	3
332926		250879	6			360577		250879	2
510527		251001	8			344849		251001	1
243630		251123	4			253817		251123	6
331621		251245	9			298805		251245	2
275070		251367	8			292123		251367	3
300910		251489	7			364190		251489	2
331644		251611	5			356310		251611	4
270254		251733	3			335917		251733	3
281187		251855	7			397092		251855	2
353473		251978	7			156265		251978	0
309750		252100	10			519024		252100	3
204758		252222	2			212743		252222	4
305747		252344	5			301230		252344	2
229529		252466	10			406300		252466	1
278130		252588	1			419049		252588	2
331435		252710	5			341670		252710	4
257452		252832	7			328137		252832	5
315419		252954	6			524996		252954	2
384496		253076	13			265026		253076	0
304741		253198	6			329482		253198	0
265715		253320	11			291985		253320	4
398938		253442	8			304735		253442	5
354129		253564	10			471889		253564	1
361915		253687	5			319978		253687	7
382025		253809	9			360943		253809	3
237716		253931	4			399414		253931	3
522316		254053	4			390222		254053	1
340052		254175	10			507599		254175	2
165114		254297	8			386937		254297	3
291413		254419	8			381997		254419	4
479673		254541	8			511081		254541	3
331223		254663	10			406339		254663	3
393588		254785	9			446350		254785	1
272603		254907	5			330893		254907	4
295794		255029	8			326255		255029	3
241512		255151	6			278171		255151	3
320395		255273	8			304595		255273	2
343387		255396	5			341851		255396	1
153661		255518	9			418959		255518	7
335870		255640	7			402414		255640	1
364225		255762	8			355790		255762	0
337382		255884	7			207854		255884	2
356289		256006	5			264091		256006	1
361284		256128	6			300783		256128	1
372515		256250	5			363830		256250	1
337476		256372	8			225437		256372	2
332314		256494	7			201145		256494	4
371526		256616	12			410490		256616	6
326590		256738	10			332112		256738	2
340265		256860	4			495240		256860	3
310814		256982	2			449792		256982	2
337349		257104	5			476612		257104	1
302001		257227	12			344773		257227	1
270096		257349	11			499007		257349	1
347575		257471	8			193998		257471	1
535887		257593	8			271522		257593	2
359566		257715	15			519533		257715	1
358436		257837	4			357539		257837	3
272894		257959	9			385476		257959	3
262638		258081	14			391751		258081	2
306264		258203	8			496219		258203	2
360281		258325	8			216996		258325	3
205803		258447	9			319396		258447	3
397394		258569	9			549254		258569	2
305010		258691	9			414334		258691	1
333072		258813	10			338927		258813	1
363180		258936	8			244226		258936	4
248371		259058	3			351804		259058	3
317755		259180	9			485387		259180	1
359603		259302	8			381342		259302	3
376590		259424	7			364901		259424	1
281669		259546	8			335776		259546	1
269244		259668	10			401222		259668	3
352425		259790	5			381941		259790	3
338056		259912	7			413877		259912	1
257709		260034	6			347750		260034	4
223140		260156	9			274791		260156	3
321685		260278	6			292782		260278	5
311370		260400	10			319982		260400	2
292042		260522	6			316846		260522	1
340690		260645	7			378871		260645	4
309145		260767	2			325330		260767	2
245071		260889	8			209494		260889	0
295822		261011	9			238565		261011	4
276997		261133	5			325369		261133	3
265016		261255	6			427805		261255	2
220624		261377	17			365813		261377	3
351059		261499	7			274137		261499	7
318755		261621	5			327314		261621	6
475653		261743	3			521764		261743	0
278020		261865	11			261199		261865	2
340964		261987	4			339248		261987	3
258441		262109	7			528511		262109	3
347137		262231	9			385548		262231	4
292857		262354	14			285597		262354	6
350815		262476	3			452482		262476	0
259334		262598	11			422832		262598	3
319553		262720	10			310369		262720	3
392216		262842	5			238819		262842	5
258047		262964	9			346696		262964	4
378977		263086	7			354940		263086	4
358102		263208	9			236518		263208	1
302308		263330	10			412912		263330	5
297108		263452	11			402656		263452	4
344125		263574	6			374086		263574	5
361393		263696	7			235502		263696	2
353101		263818	11			343747		263818	5
334670		263940	10			240186		263940	2
292705		264062	15			479955		264062	2
329238		264185	9			521184		264185	2
453947		264307	11			312121		264307	5
341538		264429	13			336304		264429	0
196661		264551	9			261563		264551	1
417808		264673	4			387589		264673	2
259200		264795	10			331698		264795	4
353027		264917	11			415152		264917	4
317552		265039	17			345827		265039	4
214662		265161	1			330229		265161	3
362230		265283	5			459419		265283	2
408599		265405	12			345731		265405	2
287851		265527	8			489376		265527	5
352889		265649	7			233830		265649	3
318979		265771	6			325032		265771	2
347151		265894	8			314677		265894	1
316337		266016	7			467748		266016	4
304746		266138	9			381218		266138	1
309026		266260	12			291573		266260	1
223995		266382	5			329450		266382	3
361705		266504	14			377681		266504	0
332524		266626	7			214120		266626	4
347480		266748	9			486298		266748	8
323212		266870	12			340250		266870	4
352445		266992	8			320536		266992	3
332645		267114	8			332723		267114	1
282036		267236	11			519595		267236	7
329538		267358	5			361046		267358	3
261712		267480	10			352906		267480	3
382766		267603	11			208544		267603	1
376828		267725	15			318305		267725	3
360229		267847	12			286018		267847	6
293650		267969	6			376453		267969	3
338605		268091	9			298665		268091	2
325214		268213	10			277314		268213	3
281665		268335	16			360862		268335	3
339917		268457	8			154997		268457	2
314582		268579	8			346373		268579	0
319473		268701	12			354900		268701	2
315423		268823	8			318294		268823	1
293673		268945	10			427286		268945	2
505717		269067	7			380925		269067	1
287252		269189	8			223667		269189	2
214048		269312	10			205908		269312	5
382230		269434	12			283344		269434	7
341647		269556	6			199535		269556	1
353406		269678	7			511409		269678	4
262574		269800	8			260378		269800	3
325385		269922	4			175411		269922	3
314811		270044	10			426852		270044	1
307517		270166	9			309657		270166	5
376000		270288	5			258283		270288	3
222108		270410	12			374462		270410	5
307593		270532	9			396366		270532	4
372861		270654	3			316660		270654	6
346201		270776	8			331335		270776	0
303272		270898	11			294972		270898	2
327149		271021	9			302762		271021	5
285513		271143	8			335317		271143	3
326959		271265	8			327094		271265	3
248850		271387	7			225497		271387	4
313673		271509	9			436137		271509	3
394375		271631	11			396721		271631	7
348594		271753	11			301515		271753	5
487493		271875	10			352756		271875	6
312762		271997	11			206421		271997	2
268487		272119	13			366352		272119	3
225052		272241	7			462455		272241	4
329901		272363	7			348754		272363	1
394336		272485	8			311409		272485	4
258457		272607	10			225768		272607	5
253326		272729	9			435794		272729	4
220340		272852	15			357844		272852	1
291398		272974	8			419667		272974	6
266765		273096	11			380503		273096	4
255144		273218	11			343711		273218	0
257783		273340	11			167614		273340	4
205412		273462	9			449692		273462	2
292385		273584	11			286358		273584	3
287261		273706	10			379085		273706	4
287288		273828	12			315246		273828	1
217652		273950	17			223321		273950	4
361421		274072	12			418673		274072	7
321137		274194	7			349803		274194	5
387919		274316	9			414716		274316	4
413642		274438	7			272121		274438	3
294215		274561	8			362144		274561	4
486081		274683	9			306920		274683	0
323430		274805	11			346967		274805	3
431902		274927	17			329774		274927	0
273197		275049	11			222182		275049	2
276641		275171	10			408750		275171	6
287235		275293	8			411798		275293	4
198268		275415	15			312386		275415	5
293563		275537	7			358797		275537	2
278532		275659	18			378765		275659	2
341277		275781	9			247100		275781	9
351641		275903	9			276342		275903	7
308634		276025	10			238639		276025	3
324463		276147	8			401302		276147	5
314556		276270	7			334952		276270	5
350592		276392	17			318237		276392	5
308969		276514	9			348402		276514	4
331778		276636	12			287767		276636	2
377480		276758	9			424611		276758	4
310314		276880	10			351898		276880	3
340016		277002	10			173644		277002	5
287831		277124	10			306912		277124	7
274505		277246	12			311715		277246	0
326799		277368	10			372193		277368	5
282268		277490	11			243493		277490	3
291739		277612	5			416109		277612	5
369982		277734	7			269296		277734	4
339503		277856	13			325801		277856	1
314729		277979	9			379960		277979	2
295000		278101	14			285229		278101	5
304462		278223	10			395608		278223	5
172089		278345	11			320466		278345	2
403644		278467	13			340551		278467	5
332171		278589	13			283642		278589	1
236032		278711	7			236348		278711	2
358961		278833	9			316259		278833	1
323552		278955	9			271067		278955	5
331192		279077	13			322585		279077	0
292068		279199	13			241032		279199	5
270077		279321	16			323125		279321	2
384238		279443	11			454969		279443	3
379389		279565	20			278294		279565	3
441374		279688	9			245467		279688	4
287789		279810	20			300947		279810	3
513575		279932	13			397223		279932	2
284584		280054	12			319666		280054	4
363740		280176	16			226375		280176	2
287004		280298	12			239940		280298	3
231092		280420	9			374908		280420	1
534272		280542	17			363966		280542	5
307862		280664	8			325971		280664	1
297854		280786	15			427730		280786	1
268219		280908	5			346427		280908	4
337549		281030	13			349742		281030	6
288634		281152	16			281821		281152	5
309101		281274	10			310679		281274	5
379943		281396	10			319998		281396	5
330713		281519	6			315933		281519	0
297949		281641	10			337069		281641	3
176654		281763	14			218140		281763	8
339139		281885	13			330821		281885	1
316817		282007	14			337008		282007	4
319656		282129	9			271998		282129	6
256358		282251	14			288754		282251	4
293564		282373	22			244356		282373	3
265676		282495	16			289960		282495	4
279101		282617	11			483068		282617	7
296880		282739	13			387511		282739	0
444021		282861	13			397779		282861	4
389045		282983	14			429681		282983	3
245434		283105	12			320349		283105	0
381681		283228	8			437383		283228	1
290261		283350	13			238705		283350	4
258723		283472	11			224541		283472	6
349896		283594	15			354294		283594	4
370016		283716	10			357899		283716	2
329431		283838	13			382706		283838	3
241355		283960	15			375590		283960	5
330367		284082	13			320566		284082	1
323650		284204	18			253833		284204	1
356131		284326	15			184585		284326	5
231770		284448	16			187071		284448	2
298694		284570	9			317960		284570	7
161576		284692	16			485690		284692	2
387604		284814	18			300332		284814	4
243956		284937	8			351905		284937	3
430671		285059	6			352103		285059	4
290962		285181	16			373998		285181	8
341418		285303	20			338059		285303	1
346747		285425	11			269713		285425	3
272079		285547	9			298123		285547	5
356682		285669	15			375025		285669	1
255742		285791	10			340309		285791	8
283649		285913	8			297263		285913	4
323461		286035	19			241647		286035	4
344630		286157	15			193524		286157	1
362239		286279	18			374028		286279	4
398167		286401	16			375527		286401	3
373712		286523	16			302382		286523	9
262138		286646	14			532554		286646	2
355265		286768	16			491617		286768	1
430902		286890	11			338046		286890	5
297877		287012	15			442916		287012	7
489563		287134	16			364258		287134	5
334522		287256	16			298135		287256	5
346769		287378	15			467398		287378	1
357737		287500	14			536194		287500	4
339739		287622	11			368519		287622	5
314242		287744	15			313593		287744	6
217295		287866	13			302544		287866	4
322569		287988	15			390659		287988	5
335750		288110	19			379131		288110	1
339098		288232	17			302099		288232	4
276388		288354	15			340697		288354	4
277316		288477	9			481494		288477	8
295420		288599	15			280243		288599	4
246139		288721	19			218668		288721	5
320169		288843	9			432962		288843	2
391147		288965	19			202939		288965	7
284334		289087	9			149519		289087	4
388994		289209	9			204757		289209	2
253601		289331	16			423016		289331	6
374205		289453	16			378704		289453	5
300205		289575	18			337999		289575	3
317361		289697	15			416089		289697	2
251898		289819	8			424504		289819	4
300732		289941	15			168387		289941	2
325681		290063	15			165772		290063	2
352032		290186	18			270591		290186	2
445089		290308	18			370873		290308	2
389689		290430	14			163305		290430	5
262993		290552	12			330898		290552	5
344252		290674	12			377824		290674	0
278108		290796	16			322241		290796	2
314716		290918	21			358050		290918	3
341008		291040	13			300407		291040	6
313305		291162	11			416357		291162	4
512922		291284	9			205849		291284	2
324936		291406	14			212956		291406	3
321885		291528	11			265588		291528	2
348803		291650	14			242025		291650	2
349923		291772	22			361712		291772	4
347813		291895	15			366419		291895	6
349789		292017	18			403763		292017	8
313415		292139	13			448642		292139	4
358981		292261	9			221989		292261	2
334612		292383	20			332057		292383	8
316321		292505	12			252239		292505	3
290159		292627	12			305610		292627	4
411460		292749	15			271810		292749	3
324551		292871	15			428910		292871	2
428658		292993	16			306101		292993	3
278399		293115	9			319503		293115	4
217945		293237	13			362272		293237	5
362559		293359	22			271009		293359	7
310595		293481	5			368746		293481	6
289463		293604	15			322414		293604	3
336639		293726	15			416717		293726	2
375789		293848	11			398851		293848	3
274768		293970	14			258570		293970	1
284762		294092	10			453522		294092	5
276681		294214	15			304226		294214	4
297440		294336	10			294298		294336	4
309958		294458	20			396794		294458	3
272172		294580	10			306893		294580	5
280262		294702	10			317767		294702	8
290951		294824	18			303077		294824	7
255637		294946	21			321097		294946	9
320260		295068	13			291334		295068	3
276870		295190	13			341923		295190	5
430032		295312	17			348475		295312	6
336496		295435	11			294923		295435	3
285561		295557	13			506534		295557	6
306192		295679	9			326894		295679	5
240580		295801	18			367390		295801	6
384551		295923	19			273021		295923	5
426784		296045	23			306630		296045	6
352485		296167	14			287057		296167	11
257242		296289	15			372944		296289	6
351329		296411	13			347543		296411	6
412767		296533	11			227502		296533	10
339761		296655	14			286919		296655	5
272756		296777	10			301922		296777	5
372104		296899	18			417654		296899	10
401050		297021	13			276425		297021	5
316087		297144	15			316978		297144	5
230588		297266	18			294091		297266	5
325240		297388	21			210108		297388	5
330784		297510	12			358242		297510	3
323122		297632	17			311588		297632	3
261263		297754	9			308714		297754	3
325302		297876	19			369079		297876	3
243794		297998	14			328438		297998	5
317454		298120	24			293473		298120	7
248402		298242	18			260143		298242	2
302183		298364	20			316150		298364	5
246437		298486	18			345756		298486	8
290736		298608	9			353436		298608	5
315808		298730	20			287867		298730	5
338859		298853	16			366320		298853	8
351419		298975	16			229632		298975	7
249801		299097	12			441348		299097	4
271548		299219	16			381714		299219	5
322246		299341	18			294889		299341	6
393017		299463	13			465971		299463	0
259459		299585	16			398840		299585	3
415905		299707	20			382337		299707	2
430620		299829	12			364610		299829	6
346582		299951	14			493821		299951	3
281129		300073	17			431397		300073	7
393727		300195	13			225742		300195	2
369205		300317	15			400649		300317	8
332869		300439	19			383289		300439	2
284492		300562	10			265510		300562	2
288882		300684	17			407975		300684	6
324333		300806	24			378029		300806	6
238413		300928	14			267341		300928	6
209707		301050	22			354300		301050	3
325889		301172	22			358971		301172	6
286265		301294	12			352269		301294	7
468493		301416	23			344259		301416	3
318967		301538	19			486020		301538	7
269499		301660	22			253684		301660	5
304529		301782	29			379572		301782	4
320210		301904	14			292879		301904	4
344318		302026	16			412176		302026	2
307542		302148	17			246447		302148	5
300297		302271	12			361829		302271	5
314794		302393	22			314053		302393	2
278753		302515	30			358700		302515	4
317620		302637	26			189483		302637	5
328717		302759	13			227069		302759	7
300948		302881	19			305512		302881	3
318653		303003	14			235284		303003	5
337297		303125	19			323394		303125	4
216541		303247	16			285979		303247	6
288372		303369	18			227423		303369	4
237993		303491	18			235841		303491	5
206114		303613	12			267170		303613	3
306905		303735	16			291927		303735	3
441879		303857	9			317013		303857	7
323237		303979	19			186095		303979	3
337034		304102	24			294475		304102	3
344427		304224	16			504790		304224	9
323103		304346	18			310320		304346	3
360773		304468	21			222172		304468	4
405755		304590	22			406886		304590	3
212561		304712	19			288377		304712	5
218816		304834	16			449273		304834	1
354235		304956	19			335502		304956	8
314441		305078	15			489614		305078	5
297755		305200	15			370108		305200	5
302171		305322	21			294599		305322	7
351031		305444	16			233281		305444	5
460129		305566	24			306280		305566	11
313313		305688	19			266755		305688	6
326224		305811	11			339734		305811	2
323950		305933	18			162096		305933	10
383395		306055	24			343389		306055	8
324962		306177	16			283994		306177	6
265295		306299	29			309239		306299	4
178893		306421	18			302136		306421	6
287786		306543	16			359003		306543	7
397270		306665	18			452378		306665	5
305244		306787	16			266735		306787	3
307162		306909	18			362937		306909	9
191287		307031	15			265144		307031	2
281946		307153	20			356113		307153	2
403374		307275	18			391276		307275	0
247483		307397	13			312351		307397	3
409731		307520	20			301937		307520	1
336814		307642	20			296544		307642	4
318902		307764	13			333034		307764	7
473841		307886	23			296847		307886	1
497800		308008	9			328875		308008	2
283361		308130	16			413513		308130	3
373331		308252	23			386086		308252	6
321727		308374	10			346015		308374	4
362361		308496	15			187408		308496	4
280994		308618	19			401499		308618	10
225283		308740	17			538936		308740	3
299721		308862	20			237172		308862	3
340239		308984	15			469057		308984	4
292611		309106	19			336275		309106	2
370090		309229	15			469710		309229	7
262141		309351	24			286557		309351	4
387524		309473	22			304752		309473	2
265297		309595	25			529444		309595	5
238409		309717	19			369962		309717	6
342793		309839	17			346728		309839	8
343610		309961	17			428698		309961	6
344700		310083	16			253965		310083	6
254529		310205	17			453721		310205	3
353315		310327	19			276495		310327	7
338081		310449	19			237714		310449	5
310725		310571	18			342314		310571	5
287769		310693	21			341966		310693	8
440547		310815	21			222017		310815	3
322389		310938	17			405884		310938	5
313001		311060	18			383769		311060	5
374400		311182	18			283807		311182	3
257205		311304	16			350297		311304	2
324905		311426	21			412442		311426	7
331541		311548	25			421020		311548	11
212943		311670	21			355595		311670	4
326877		311792	17			315102		311792	7
508115		311914	13			435986		311914	3
405396		312036	13			301237		312036	4
372678		312158	23			407720		312158	9
308566		312280	14			424274		312280	5
243033		312402	13			373413		312402	8
318326		312524	18			298170		312524	4
292892		312646	16			327054		312646	8
472146		312769	17			364344		312769	6
278484		312891	14			224849		312891	3
342016		313013	19			296355		313013	4
295107		313135	10			277091		313135	3
330712		313257	23			313645		313257	2
369629		313379	16			323798		313379	7
181963		313501	17			548262		313501	3
264822		313623	16			370695		313623	5
415106		313745	22			310402		313745	5
230592		313867	24			301310		313867	3
323397		313989	21			349861		313989	4
259847		314111	20			326843		314111	5
213742		314233	24			412909		314233	2
286266		314355	25			331143		314355	2
307519		314478	19			352374		314478	6
327321		314600	24			351627		314600	2
306680		314722	20			289863		314722	6
334976		314844	20			231417		314844	5
223751		314966	18			329452		314966	5
386750		315088	19			294231		315088	8
216545		315210	25			276302		315210	2
309392		315332	18			409683		315332	5
285381		315454	24			290454		315454	7
293882		315576	29			183765		315576	14
315798		315698	18			359561		315698	4
196537		315820	13			349575		315820	8
337510		315942	21			512986		315942	4
239078		316064	18			429359		316064	6
310642		316187	21			348656		316187	13
266049		316309	18			296929		316309	3
291547		316431	25			346988		316431	5
311546		316553	17			515119		316553	6
205937		316675	24			320114		316675	8
359602		316797	21			295172		316797	5
337064		316919	19			365941		316919	9
236969		317041	19			318251		317041	2
293565		317163	15			262359		317163	8
283068		317285	15			288652		317285	4
335013		317407	22			364750		317407	4
476055		317529	25			352117		317529	3
321679		317651	18			352374		317651	4
221529		317773	26			270628		317773	4
219603		317896	23			343397		317896	4
297643		318018	17			378028		318018	5
268585		318140	14			402780		318140	6
229450		318262	17			258975		318262	6
261884		318384	21			426454		318384	2
308016		318506	16			508644		318506	6
450047		318628	22			268243		318628	3
299795		318750	19			202443		318750	6
529927		318872	27			342860		318872	4
288463		318994	10			330380		318994	4
332589		319116	17			506491		319116	5
333579		319238	19			344151		319238	3
311547		319360	22			275150		319360	4
277988		319482	19			320285		319482	5
192693		319604	17			342548		319604	3
298384		319727	21			285956		319727	8
258105		319849	22			328822		319849	4
332257		319971	22			251407		319971	10
384870		320093	18			321993		320093	3
258230		320215	21			437469		320215	4
348288		320337	24			262936		320337	10
245251		320459	20			349576		320459	6
246460		320581	21			395200		320581	8
291815		320703	19			291752		320703	3
196390		320825	16			352676		320825	2
247173		320947	18			215086		320947	4
338207		321069	15			450191		321069	4
273579		321191	17			337635		321191	6
423044		321313	22			311504		321313	9
245757		321436	16			260794		321436	8
330409		321558	20			408255		321558	3
329821		321680	13			359187		321680	4
497315		321802	15			266902		321802	7
359785		321924	25			431265		321924	7
369199		322046	20			404476		322046	4
341449		322168	19			411699		322168	5
326721		322290	20			435525		322290	2
335438		322412	17			390077		322412	4
313011		322534	11			286384		322534	6
330242		322656	19			268237		322656	4
344692		322778	28			301832		322778	4
223438		322900	23			251446		322900	3
333698		323022	17			488549		323022	5
371885		323145	27			351800		323145	7
236351		323267	19			275319		323267	6
280923		323389	18			365624		323389	6
318900		323511	17			439300		323511	2
323105		323633	20			454464		323633	4
331751		323755	16			407073		323755	7
306280		323877	18			412000		323877	6
333274		323999	24			326095		323999	8
516409		324121	13			226897		324121	5
285335		324243	17			303884		324243	2
336851		324365	21			505469		324365	8
374238		324487	22			446205		324487	4
273703		324609	19			362794		324609	6
328486		324731	22			360017		324731	6
282987		324854	18			400249		324854	1
322406		324976	24			360224		324976	6
344133		325098	17			231049		325098	8
364244		325220	27			270881		325220	1
323723		325342	19			366039		325342	6
363234		325464	14			203064		325464	3
271173		325586	21			430785		325586	4
196511		325708	13			257828		325708	4
348288		325830	17			360278		325830	5
256548		325952	25			355922		325952	7
307062		326074	13			385122		326074	7
289983		326196	14			362989		326196	5
240178		326318	14			356354		326318	4
333789		326440	13			339398		326440	6
285960		326562	22			411553		326562	4
372609		326685	16			333841		326685	5
304708		326807	19			473159		326807	7
379305		326929	26			396055		326929	3
335795		327051	18			388360		327051	9
332445		327173	25			380245		327173	3
368854		327295	14			386375		327295	4
254361		327417	18			230299		327417	5
277915		327539	27			185713		327539	8
281708		327661	15			359849		327661	4
281801		327783	20			159598		327783	5
354295		327905	14			375620		327905	5
393616		328027	17			251108		328027	7
286784		328149	12			340671		328149	5
234805		328271	22			520626		328271	7
302842		328394	23			285562		328394	6
302603		328516	21			386021		328516	6
331359		328638	18			302143		328638	3
336464		328760	15			417284		328760	5
252253		328882	13			311000		328882	6
485922		329004	18			254176		329004	3
300851		329126	18			413644		329126	6
333942		329248	19			445710		329248	7
214557		329370	16			309599		329370	3
311073		329492	11			413375		329492	9
210899		329614	16			238079		329614	5
347889		329736	19			345529		329736	8
375891		329858	23			339422		329858	3
314380		329980	14			387447		329980	4
396966		330103	16			329304		330103	4
275881		330225	22			315929		330225	3
300869		330347	23			311535		330347	6
321307		330469	23			198833		330469	4
340950		330591	17			496081		330591	7
328540		330713	15			214098		330713	2
341658		330835	19			253430		330835	6
340857		330957	22			289587		330957	10
344840		331079	23			349436		331079	6
246405		331201	25			358240		331201	5
445906		331323	15			331449		331323	5
318591		331445	20			462016		331445	5
290249		331567	20			509948		331567	5
305965		331689	21			503875		331689	8
338446		331812	12			520758		331812	7
295790		331934	15			288673		331934	3
357142		332056	13			208369		332056	5
327231		332178	25			384961		332178	4
339210		332300	13			428520		332300	4
357987		332422	17			479669		332422	7
361209		332544	19			345729		332544	3
223327		332666	15			253816		332666	4
310323		332788	17			333285		332788	5
190594		332910	18			337706		332910	3
519127		333032	19			362083		333032	7
317814		333154	15			336805		333154	5
333775		333276	14			380735		333276	6
332880		333398	18			485248		333398	5
292204		333521	17			421877		333521	6
314947		333643	28			339421		333643	6
223327		333765	22			314503		333765	5
336855		333887	13			356898		333887	7
336761		334009	21			338627		334009	11
291375		334131	21			536910		334131	6
284120		334253	18			480520		334253	1
383411		334375	19			324773		334375	3
213222		334497	21			377877		334497	6
245576		334619	17			278925		334619	6
288071		334741	21			380887		334741	2
314951		334863	21			210091		334863	3
302587		334985	19			399247		334985	3
420215		335107	16			316392		335107	5
423257		335229	15			250261		335229	8
361157		335352	12			385040		335352	5
354588		335474	17			330602		335474	4
305607		335596	18			357418		335596	2
317012		335718	24			340083		335718	7
275759		335840	16			294610		335840	8
344922		335962	12			350358		335962	4
362626		336084	17			324819		336084	7
330554		336206	15			430003		336206	2
196259		336328	15			278344		336328	6
273527		336450	20			478857		336450	8
263475		336572	16			430725		336572	6
419022		336694	9			314208		336694	2
289681		336816	22			366387		336816	5
294651		336938	22			317806		336938	7
462022		337061	21			345347		337061	9
338032		337183	18			377726		337183	5
354616		337305	29			343625		337305	9
310924		337427	26			310193		337427	7
385938		337549	27			329195		337549	5
294368		337671	9			252058		337671	10
372511		337793	13			266590		337793	7
382003		337915	15			356836		337915	0
332409		338037	25			530094		338037	13
343985		338159	19			404257		338159	4
445494		338281	13			222010		338281	3
240676		338403	22			315661		338403	2
333021		338525	15			421795		338525	6
375590		338647	23			352990		338647	5
293403		338770	20			306491		338770	3
318706		338892	15			219989		338892	7
379096		339014	20			220943		339014	7
343600		339136	22			429440		339136	8
221119		339258	23			293165		339258	5
353700		339380	11			244153		339380	10
314717		339502	18			337427		339502	5
358567		339624	17			325551		339624	6
221316		339746	20			446669		339746	5
367354		339868	23			515211		339868	3
216635		339990	17			447893		339990	3
341223		340112	9			467454		340112	10
344500		340234	15			355722		340234	3
318066		340356	17			312165		340356	10
199112		340479	14			280964		340479	5
230569		340601	15			386757		340601	8
337382		340723	13			270575		340723	4
332851		340845	25			307734		340845	6
248558		340967	20			317418		340967	6
325274		341089	14			303535		341089	4
271493		341211	23			333464		341211	4
474636		341333	21			401485		341333	5
361654		341455	17			417657		341455	3
315718		341577	25			358278		341577	8
226300		341699	23			346093		341699	3
473970		341821	19			333567		341821	10
346917		341943	24			440816		341943	4
300059		342065	13			398806		342065	6
441113		342188	18			510743		342188	4
300221		342310	13			170551		342310	5
472110		342432	17			337058		342432	6
223238		342554	14			367400		342554	3
473012		342676	10			395435		342676	4
311566		342798	11			296897		342798	6
259616		342920	14			465806		342920	3
201789		343042	14			457241		343042	9
251520		343164	23			323512		343164	6
479812		343286	20			292053		343286	8
279985		343408	23			244216		343408	4
316721		343530	11			175403		343530	2
263883		343652	17			370450		343652	6
368019		343774	18			342991		343774	5
[truncated: 17,818 more rows]

## Sheet: S1F
Left plot					Right plot
FL3-A :: PI		Bin	Frequency			FL3-A :: PI		Bin	Frequency
310631		100000	0			217762		100000	0
299870		100122	0			302705		100122	0
399705		100244	0			249376		100244	0
220321		100366	0			283672		100366	0
267421		100488	0			272694		100488	0
274006		100610	0			353339		100610	0
249062		100732	0			315221		100732	0
346519		100854	0			359165		100854	0
341223		100977	0			418408		100977	0
417736		101099	0			377704		101099	0
509971		101221	0			346310		101221	0
333110		101343	0			302842		101343	0
323088		101465	0			343517		101465	0
404148		101587	0			286438		101587	0
311755		101709	0			312839		101709	0
336761		101831	0			296600		101831	0
365427		101953	0			420528		101953	0
251827		102075	0			370450		102075	0
316628		102197	0			432274		102197	0
395272		102319	0			381755		102319	0
289494		102441	0			411400		102441	0
428910		102563	0			342166		102563	0
334875		102686	0			360019		102686	0
381613		102808	0			392815		102808	0
325597		102930	0			338368		102930	0
342075		103052	0			312710		103052	0
442057		103174	0			339059		103174	0
302569		103296	0			353247		103296	0
328308		103418	0			352483		103418	0
210481		103540	0			264953		103540	0
339895		103662	0			315282		103662	0
301352		103784	0			341268		103784	0
424878		103906	0			399445		103906	0
351693		104028	0			209104		104028	0
406405		104150	0			317129		104150	0
409625		104272	0			267422		104272	0
317631		104395	0			371785		104395	0
360118		104517	0			356561		104517	0
204240		104639	0			316256		104639	0
198403		104761	0			386627		104761	0
484946		104883	0			314782		104883	0
334551		105005	0			432148		105005	0
295164		105127	0			355489		105127	0
473579		105249	0			407933		105249	0
312930		105371	0			423144		105371	0
422626		105493	0			361704		105493	0
392834		105615	0			295988		105615	0
359213		105737	0			345136		105737	0
248238		105859	0			517642		105859	0
335822		105981	0			370630		105981	0
390044		106104	0			409387		106104	0
307781		106226	0			309552		106226	0
330617		106348	0			287096		106348	0
394284		106470	0			375964		106470	0
292989		106592	0			389498		106592	0
501141		106714	0			335226		106714	0
285152		106836	0			333193		106836	0
239087		106958	0			309806		106958	0
254099		107080	0			333851		107080	0
265315		107202	0			399111		107202	0
333232		107324	0			363491		107324	0
387226		107446	0			320372		107446	0
346182		107568	0			387901		107568	0
256168		107690	0			360645		107690	0
350987		107812	0			309495		107812	0
368018		107935	0			315634		107935	0
404194		108057	0			356721		108057	0
367256		108179	0			437091		108179	0
360437		108301	0			386637		108301	0
301980		108423	0			387239		108423	0
378050		108545	0			390619		108545	0
494963		108667	0			327534		108667	0
471235		108789	0			389983		108789	0
376087		108911	0			412619		108911	0
283217		109033	0			330294		109033	0
343338		109155	0			307019		109155	0
239380		109277	0			316207		109277	0
394351		109399	0			325343		109399	0
175813		109521	0			383572		109521	0
247051		109644	0			410711		109644	0
361654		109766	0			446166		109766	0
398274		109888	0			359189		109888	0
328506		110010	0			504411		110010	0
331249		110132	0			317238		110132	0
187035		110254	0			419978		110254	0
381812		110376	0			222756		110376	0
341772		110498	0			359927		110498	0
387337		110620	0			262421		110620	0
440261		110742	0			189663		110742	0
536077		110864	0			398645		110864	0
261404		110986	0			446593		110986	0
394363		111108	0			412228		111108	0
419312		111230	0			410383		111230	0
412488		111353	0			382834		111353	0
407307		111475	0			189914		111475	0
394069		111597	0			207078		111597	0
347040		111719	0			363650		111719	0
363635		111841	0			279160		111841	0
451247		111963	0			299761		111963	0
404816		112085	0			303203		112085	0
162562		112207	0			407624		112207	0
421193		112329	0			361678		112329	0
280149		112451	0			391324		112451	0
319978		112573	0			347647		112573	0
406245		112695	0			269935		112695	0
263952		112817	0			375298		112817	0
518892		112939	0			370430		112939	0
349719		113062	0			320788		113062	0
246739		113184	0			302352		113184	0
343848		113306	0			390212		113306	0
284066		113428	0			503015		113428	0
417630		113550	0			348469		113550	0
195310		113672	0			371485		113672	0
356477		113794	0			216365		113794	0
377363		113916	0			330912		113916	0
391693		114038	0			318558		114038	0
385797		114160	0			361994		114160	0
435447		114282	0			305845		114282	0
472579		114404	0			350560		114404	0
258551		114526	0			409334		114526	0
334242		114648	0			370896		114648	0
407425		114771	0			242291		114771	0
296075		114893	0			356040		114893	0
216419		115015	0			339619		115015	0
323023		115137	0			347613		115137	0
401198		115259	0			498479		115259	0
414403		115381	0			155914		115381	0
380957		115503	0			345551		115503	0
385727		115625	0			344520		115625	0
366235		115747	0			375954		115747	0
428767		115869	0			397844		115869	0
328224		115991	0			340584		115991	0
293049		116113	0			398044		116113	0
310778		116235	0			292873		116235	0
367582		116357	0			506138		116357	0
390417		116479	0			385873		116479	0
346397		116602	0			299505		116602	0
365637		116724	0			384126		116724	0
365394		116846	0			285676		116846	0
374060		116968	0			356146		116968	0
413755		117090	0			483079		117090	0
459425		117212	0			329537		117212	0
306999		117334	0			353399		117334	0
366216		117456	0			412432		117456	0
504422		117578	0			378972		117578	0
389054		117700	0			364461		117700	0
370796		117822	0			283570		117822	0
296871		117944	0			340729		117944	0
288535		118066	0			400672		118066	0
266979		118188	0			412968		118188	0
403834		118311	0			390952		118311	0
375848		118433	0			377539		118433	0
331318		118555	0			175456		118555	0
279715		118677	0			341897		118677	0
333990		118799	0			285300		118799	0
265199		118921	0			498209		118921	0
315741		119043	0			225894		119043	0
295864		119165	0			239182		119165	0
351516		119287	0			357096		119287	0
371018		119409	0			403841		119409	0
336858		119531	0			358485		119531	0
198455		119653	0			392554		119653	0
326898		119775	0			420098		119775	0
401072		119897	0			433932		119897	0
395856		120020	0			459936		120020	0
423890		120142	0			390127		120142	0
332143		120264	0			396859		120264	0
388963		120386	0			295983		120386	0
331200		120508	0			280137		120508	0
380512		120630	0			453878		120630	0
429988		120752	0			412870		120752	0
404186		120874	0			284682		120874	0
413393		120996	0			357222		120996	0
336198		121118	0			330986		121118	0
281957		121240	0			289784		121240	0
276107		121362	0			359139		121362	0
375665		121484	0			362363		121484	0
335180		121606	0			391167		121606	0
234700		121729	0			395720		121729	0
483863		121851	0			365805		121851	0
269919		121973	0			390287		121973	0
181752		122095	0			348201		122095	0
472439		122217	0			342325		122217	0
226404		122339	0			318704		122339	0
423957		122461	0			371337		122461	0
484015		122583	0			277291		122583	0
385566		122705	0			330556		122705	0
219256		122827	0			306704		122827	0
446080		122949	0			325447		122949	0
170135		123071	0			417642		123071	0
384739		123193	0			380399		123193	0
277329		123315	0			281595		123315	0
326059		123438	0			322185		123438	0
419881		123560	0			254306		123560	0
262557		123682	0			338405		123682	0
356861		123804	0			371111		123804	0
179600		123926	0			457080		123926	0
347568		124048	0			359393		124048	0
344214		124170	0			392245		124170	0
403622		124292	0			358045		124292	0
178018		124414	0			364829		124414	0
392412		124536	0			203903		124536	0
442273		124658	0			420524		124658	0
297149		124780	0			303789		124780	0
318961		124902	0			344483		124902	0
344288		125024	0			344256		125024	0
394387		125146	0			320689		125146	0
418459		125269	0			326443		125269	0
327279		125391	0			336948		125391	0
257558		125513	0			439541		125513	0
333380		125635	0			335929		125635	0
218271		125757	0			397296		125757	0
380636		125879	0			344949		125879	0
339741		126001	0			344940		126001	0
298069		126123	0			440555		126123	0
391552		126245	0			325387		126245	0
421734		126367	0			280883		126367	0
309856		126489	0			347235		126489	0
401866		126611	0			454643		126611	0
373858		126733	0			337600		126733	0
383953		126855	0			346617		126855	0
394441		126978	0			347304		126978	0
293780		127100	0			320673		127100	0
309970		127222	0			341871		127222	0
365164		127344	0			319032		127344	0
315928		127466	0			339983		127466	0
436403		127588	0			381242		127588	0
262426		127710	0			342773		127710	0
339980		127832	0			259723		127832	0
475391		127954	0			277609		127954	0
258534		128076	0			334200		128076	0
315418		128198	0			406254		128198	0
395351		128320	0			337290		128320	0
360895		128442	0			370382		128442	0
370648		128564	0			422798		128564	0
313685		128687	0			391153		128687	0
205822		128809	0			462823		128809	0
392593		128931	0			306208		128931	0
313148		129053	0			331284		129053	0
530098		129175	0			370279		129175	0
308201		129297	0			354308		129297	0
408237		129419	0			437051		129419	0
294063		129541	0			287573		129541	0
475501		129663	0			370767		129663	0
366785		129785	0			374636		129785	0
395912		129907	0			424186		129907	0
409345		130029	0			458270		130029	0
177258		130151	0			231278		130151	0
491054		130273	0			441138		130273	0
371196		130396	0			392351		130396	0
340493		130518	0			388910		130518	0
277771		130640	0			283077		130640	0
463878		130762	0			317564		130762	0
419987		130884	0			340172		130884	0
298336		131006	0			341446		131006	0
367552		131128	0			320906		131128	0
382892		131250	0			377570		131250	0
308574		131372	0			390924		131372	0
388724		131494	0			299682		131494	0
300086		131616	0			317448		131616	0
341000		131738	0			394001		131738	0
421213		131860	0			442705		131860	0
299267		131982	0			306355		131982	0
339213		132104	0			380319		132104	0
353087		132227	0			423777		132227	0
325160		132349	0			379745		132349	0
388033		132471	0			358363		132471	0
379844		132593	0			371193		132593	0
418703		132715	0			309495		132715	0
382980		132837	0			304017		132837	0
373435		132959	0			330487		132959	0
405111		133081	0			233120		133081	0
254783		133203	0			400518		133203	0
340837		133325	0			462712		133325	0
437243		133447	0			369116		133447	0
339794		133569	0			385911		133569	0
368333		133691	0			242073		133691	0
349945		133813	0			359413		133813	0
259471		133936	0			318550		133936	0
515978		134058	0			346989		134058	0
287021		134180	0			382611		134180	0
338636		134302	0			368661		134302	0
427680		134424	0			380733		134424	0
368329		134546	0			294754		134546	0
396254		134668	0			383043		134668	0
248804		134790	0			413252		134790	0
282295		134912	0			381510		134912	0
189114		135034	0			229825		135034	0
382667		135156	0			322938		135156	0
301465		135278	0			348056		135278	0
426120		135400	0			325398		135400	0
399384		135522	0			403094		135522	0
282838		135645	0			255021		135645	0
393868		135767	0			419211		135767	0
331632		135889	0			394529		135889	0
290223		136011	0			344466		136011	0
302450		136133	0			288585		136133	0
365393		136255	0			388475		136255	0
454271		136377	0			257876		136377	0
380465		136499	0			267115		136499	0
228547		136621	0			324057		136621	0
240751		136743	0			311855		136743	0
414471		136865	0			435058		136865	0
384368		136987	0			431866		136987	0
433683		137109	0			258068		137109	0
240420		137231	0			354362		137231	0
390812		137354	0			344471		137354	0
397493		137476	0			332736		137476	0
407202		137598	0			369170		137598	0
260549		137720	0			320512		137720	0
385780		137842	0			202294		137842	0
350175		137964	0			412018		137964	0
350426		138086	0			403035		138086	0
340914		138208	0			414289		138208	0
406860		138330	0			416323		138330	0
335822		138452	0			406489		138452	0
289501		138574	0			395369		138574	0
436274		138696	0			386200		138696	0
324009		138818	0			255865		138818	0
201449		138940	0			339057		138940	0
327542		139062	0			280046		139062	0
232273		139185	0			379819		139185	0
424934		139307	0			364111		139307	0
355298		139429	0			205888		139429	0
399038		139551	0			340612		139551	0
412462		139673	0			500357		139673	0
433973		139795	0			357413		139795	0
387726		139917	0			261961		139917	0
364319		140039	0			464427		140039	0
399548		140161	0			394105		140161	0
444208		140283	0			196982		140283	0
258166		140405	0			356145		140405	0
326323		140527	0			220233		140527	0
420915		140649	0			394935		140649	0
258599		140771	0			279109		140771	0
410888		140894	0			219830		140894	0
453742		141016	0			261043		141016	0
389928		141138	0			359074		141138	0
361616		141260	0			362721		141260	0
240282		141382	0			161562		141382	0
308687		141504	0			367637		141504	0
420138		141626	0			309983		141626	0
315421		141748	0			343499		141748	0
441240		141870	0			373320		141870	0
378187		141992	0			313254		141992	0
240571		142114	0			207650		142114	0
317734		142236	0			368315		142236	0
343423		142358	0			407256		142358	0
359162		142480	0			380696		142480	0
281055		142603	0			376276		142603	0
276620		142725	0			310112		142725	0
333490		142847	0			346743		142847	0
365130		142969	0			343359		142969	0
399193		143091	0			264423		143091	0
368767		143213	0			401748		143213	0
398351		143335	0			429277		143335	0
399269		143457	0			365729		143457	0
299650		143579	0			413896		143579	0
383411		143701	1			347474		143701	0
358031		143823	0			329118		143823	0
212542		143945	0			408888		143945	0
282398		144067	0			385300		144067	0
239707		144189	0			417706		144189	0
409554		144312	0			334168		144312	0
315491		144434	0			238207		144434	0
363281		144556	0			385074		144556	0
249915		144678	0			343186		144678	0
407458		144800	1			371947		144800	0
377454		144922	0			295470		144922	0
351201		145044	0			334867		145044	0
351047		145166	0			388178		145166	0
298434		145288	0			346177		145288	0
305174		145410	0			378186		145410	0
441369		145532	0			358032		145532	0
307906		145654	0			347240		145654	0
502820		145776	0			404281		145776	0
408561		145898	0			352173		145898	0
268907		146021	0			288665		146021	0
334403		146143	0			443845		146143	0
419624		146265	0			296542		146265	0
200035		146387	0			408415		146387	0
218946		146509	0			467229		146509	1
485266		146631	0			297528		146631	0
351831		146753	0			319116		146753	0
464297		146875	0			316432		146875	0
256859		146997	0			405207		146997	0
263863		147119	1			331136		147119	0
391138		147241	0			337198		147241	0
306269		147363	0			267889		147363	0
407868		147485	0			399065		147485	0
287292		147607	0			396793		147607	0
280181		147729	1			317966		147729	0
332655		147852	0			404273		147852	0
279385		147974	0			379038		147974	0
287845		148096	0			507726		148096	0
372169		148218	0			334030		148218	0
293873		148340	1			354758		148340	0
429955		148462	0			289919		148462	0
314129		148584	0			304632		148584	0
463830		148706	0			491076		148706	0
359807		148828	0			418549		148828	0
352234		148950	0			375936		148950	0
326285		149072	2			320996		149072	1
316521		149194	0			425552		149194	0
273717		149316	0			392575		149316	1
525417		149438	0			412685		149438	0
417106		149561	0			374229		149561	0
378273		149683	0			402044		149683	0
375033		149805	0			391124		149805	0
327721		149927	0			362485		149927	1
348874		150049	1			311493		150049	0
206844		150171	0			350963		150171	0
363106		150293	0			305794		150293	0
380069		150415	0			333378		150415	0
249076		150537	1			497063		150537	0
295934		150659	0			273356		150659	0
350463		150781	1			364559		150781	0
210052		150903	0			369111		150903	0
352045		151025	0			411931		151025	0
200222		151147	0			338791		151147	1
325018		151270	0			421368		151270	0
431742		151392	0			384961		151392	0
313434		151514	2			367128		151514	0
360287		151636	1			349577		151636	1
378466		151758	0			331020		151758	0
345128		151880	0			345153		151880	0
287695		152002	1			348338		152002	1
321721		152124	0			386127		152124	2
297652		152246	0			301181		152246	1
335296		152368	0			322494		152368	2
365628		152490	1			400015		152490	0
251804		152612	0			426955		152612	0
357541		152734	0			467258		152734	1
315140		152856	2			390542		152856	0
461854		152979	1			386421		152979	1
358778		153101	1			324285		153101	0
412508		153223	0			345456		153223	0
374071		153345	2			391014		153345	0
367247		153467	0			500861		153467	0
212615		153589	1			367615		153589	0
242924		153711	3			344088		153711	0
439419		153833	0			381130		153833	1
315345		153955	1			423661		153955	1
396911		154077	0			403832		154077	0
374161		154199	0			425567		154199	0
329984		154321	0			359792		154321	0
348952		154443	0			352545		154443	0
433546		154565	0			381026		154565	0
412300		154688	1			356558		154688	0
346618		154810	1			353187		154810	1
297703		154932	0			342056		154932	1
326574		155054	0			342452		155054	0
449792		155176	0			309324		155176	1
308706		155298	0			329630		155298	0
199056		155420	1			316970		155420	2
418519		155542	1			362593		155542	0
447113		155664	0			491532		155664	0
457780		155786	2			395255		155786	0
365374		155908	0			345942		155908	1
369796		156030	0			353643		156030	2
376506		156152	4			241692		156152	1
196198		156274	2			371637		156274	0
366197		156396	0			449294		156396	0
236779		156519	2			385434		156519	1
368527		156641	1			359973		156641	0
359706		156763	1			372176		156763	0
407791		156885	3			339574		156885	1
366846		157007	1			304305		157007	0
278874		157129	0			174470		157129	0
366268		157251	0			443362		157251	1
369997		157373	2			353808		157373	0
384917		157495	3			441087		157495	0
311741		157617	0			344875		157617	0
373274		157739	1			382944		157739	0
309683		157861	0			283157		157861	2
361039		157983	0			367931		157983	0
308141		158105	2			261204		158105	0
213088		158228	0			343221		158228	0
356772		158350	2			240515		158350	1
156762		158472	0			324512		158472	1
370000		158594	0			204534		158594	1
419692		158716	1			393872		158716	0
396628		158838	0			377316		158838	1
382179		158960	1			363738		158960	1
414890		159082	2			336471		159082	1
377405		159204	0			448738		159204	1
378298		159326	2			302301		159326	0
348932		159448	2			392748		159448	1
351621		159570	0			361344		159570	0
393197		159692	1			459485		159692	0
375240		159814	0			352548		159814	0
328704		159937	0			379009		159937	1
382682		160059	2			379366		160059	0
330487		160181	0			189968		160181	1
417188		160303	3			455906		160303	1
232951		160425	1			403224		160425	1
387447		160547	2			364314		160547	0
345526		160669	2			356671		160669	0
425831		160791	1			391985		160791	0
367081		160913	0			345178		160913	1
332355		161035	0			298085		161035	1
462187		161157	1			347750		161157	1
470632		161279	4			342101		161279	0
282311		161401	0			329644		161401	0
330166		161523	3			291953		161523	2
313227		161646	1			371754		161646	1
288309		161768	1			210547		161768	0
397347		161890	0			251434		161890	0
367646		162012	3			396652		162012	2
269902		162134	2			307230		162134	2
357702		162256	0			510065		162256	0
361261		162378	3			338638		162378	0
348929		162500	0			199172		162500	0
410621		162622	5			396058		162622	0
269844		162744	1			401208		162744	0
371304		162866	2			346794		162866	0
227170		162988	1			326112		162988	0
235792		163110	2			354394		163110	0
246432		163232	2			289953		163232	1
314086		163354	0			419523		163354	0
425908		163477	1			264998		163477	1
171797		163599	0			371063		163599	2
283991		163721	2			364296		163721	0
506864		163843	0			288271		163843	1
360924		163965	1			418753		163965	1
339578		164087	2			340120		164087	0
272803		164209	3			321080		164209	0
386706		164331	0			378105		164331	0
249049		164453	0			218375		164453	1
360326		164575	1			419207		164575	0
298639		164697	0			365192		164697	1
365543		164819	2			386956		164819	0
188692		164941	0			327746		164941	3
382971		165063	1			282568		165063	1
429251		165186	0			305705		165186	2
341196		165308	0			350171		165308	0
464548		165430	1			344509		165430	0
395314		165552	0			425530		165552	1
415519		165674	1			394556		165674	2
354271		165796	2			430803		165796	1
435166		165918	1			151955		165918	0
368162		166040	2			389322		166040	1
264930		166162	0			320981		166162	1
283314		166284	0			262511		166284	0
336082		166406	1			406813		166406	0
382236		166528	3			208976		166528	0
467660		166650	3			214807		166650	1
293795		166772	0			304357		166772	1
384012		166895	1			154904		166895	0
302577		167017	3			387719		167017	1
520038		167139	0			399060		167139	1
212121		167261	2			398631		167261	1
365565		167383	1			386068		167383	0
261707		167505	1			361089		167505	1
402397		167627	0			257728		167627	0
377421		167749	1			208981		167749	3
397048		167871	2			303769		167871	1
402908		167993	0			444014		167993	0
405034		168115	0			544569		168115	1
337999		168237	1			402300		168237	1
311138		168359	1			355831		168359	0
287205		168481	0			431791		168481	0
406698		168604	4			259422		168604	0
369418		168726	1			249508		168726	0
374130		168848	3			409893		168848	0
409569		168970	1			252507		168970	0
471124		169092	0			215132		169092	1
374916		169214	0			361508		169214	0
279964		169336	0			227693		169336	0
182352		169458	0			328932		169458	0
360068		169580	2			403144		169580	0
328319		169702	2			342046		169702	0
518326		169824	3			392075		169824	2
205022		169946	0			394823		169946	2
306518		170068	0			369012		170068	0
423954		170190	3			298604		170190	0
316165		170312	1			312624		170312	0
305678		170435	0			344600		170435	0
298927		170557	0			491963		170557	0
509508		170679	2			366935		170679	0
292825		170801	1			322420		170801	1
400506		170923	1			373211		170923	2
286298		171045	2			358348		171045	2
391046		171167	1			447015		171167	1
256985		171289	1			388458		171289	1
254270		171411	0			513405		171411	2
391343		171533	3			363065		171533	0
374470		171655	1			299438		171655	1
215960		171777	3			413792		171777	0
365062		171899	2			329569		171899	0
353121		172021	2			347509		172021	1
261477		172144	0			318201		172144	0
294789		172266	2			352426		172266	0
389109		172388	1			342869		172388	0
316529		172510	0			370799		172510	1
504334		172632	0			339680		172632	0
448065		172754	1			272523		172754	1
451092		172876	2			385472		172876	0
427499		172998	0			409282		172998	2
322641		173120	4			359869		173120	0
359442		173242	2			338946		173242	0
411009		173364	0			374796		173364	1
351316		173486	3			281967		173486	0
315572		173608	1			272341		173608	0
391116		173730	0			298625		173730	0
283222		173853	1			377702		173853	1
356326		173975	1			392923		173975	1
199996		174097	0			362015		174097	0
367578		174219	0			511759		174219	1
334728		174341	0			286292		174341	0
301068		174463	2			399727		174463	4
367097		174585	2			274173		174585	0
380766		174707	3			456936		174707	0
243272		174829	2			351218		174829	0
247655		174951	0			325621		174951	2
405920		175073	1			330220		175073	0
382174		175195	2			292336		175195	1
286632		175317	2			367820		175317	2
293180		175439	3			376132		175439	3
378750		175562	2			382282		175562	1
402900		175684	1			339073		175684	0
323405		175806	2			292913		175806	0
418002		175928	2			322760		175928	0
387908		176050	1			321576		176050	3
296808		176172	1			334971		176172	0
200486		176294	3			343897		176294	1
228430		176416	0			339154		176416	1
239712		176538	1			376993		176538	0
331187		176660	2			379882		176660	1
203901		176782	2			398332		176782	1
386586		176904	1			366919		176904	2
208678		177026	1			214727		177026	0
296271		177148	0			334868		177148	0
406790		177271	2			369992		177271	1
248070		177393	0			387643		177393	1
285414		177515	2			372767		177515	1
283912		177637	0			398747		177637	0
419823		177759	0			337531		177759	0
234783		177881	1			318884		177881	2
400135		178003	1			420247		178003	0
207351		178125	5			382343		178125	0
384095		178247	2			351861		178247	2
358206		178369	2			263362		178369	1
385723		178491	0			391442		178491	1
390528		178613	4			411903		178613	1
425341		178735	3			346754		178735	1
372879		178857	1			314329		178857	1
306235		178979	1			388691		178979	1
380309		179102	2			389989		179102	1
396203		179224	2			409132		179224	0
298729		179346	1			357404		179346	2
208267		179468	1			397274		179468	0
341699		179590	4			327826		179590	1
400571		179712	2			311739		179712	0
299927		179834	2			323977		179834	0
321100		179956	2			396093		179956	1
322020		180078	1			355237		180078	0
346900		180200	0			372993		180200	1
307029		180322	0			370922		180322	0
317089		180444	2			349051		180444	1
328690		180566	1			297348		180566	0
375312		180688	2			333595		180688	1
283048		180811	1			315700		180811	0
336161		180933	1			310734		180933	0
274986		181055	1			336668		181055	0
207656		181177	0			378024		181177	0
335946		181299	1			391139		181299	2
499300		181421	2			351472		181421	1
346676		181543	2			244891		181543	2
389540		181665	0			341911		181665	1
355061		181787	2			243593		181787	3
369627		181909	3			369792		181909	0
403769		182031	2			463664		182031	1
276255		182153	0			335857		182153	2
459517		182275	1			309014		182275	2
381695		182397	2			383770		182397	1
409605		182520	4			356851		182520	1
308009		182642	0			324976		182642	1
383495		182764	2			467745		182764	1
346266		182886	0			301555		182886	1
428641		183008	1			469882		183008	0
515434		183130	0			186786		183130	1
386670		183252	1			363958		183252	2
349206		183374	3			477958		183374	0
416572		183496	1			253691		183496	2
350463		183618	0			248839		183618	1
400310		183740	2			218193		183740	0
369747		183862	0			372161		183862	2
395637		183984	2			423870		183984	1
392401		184106	2			387559		184106	3
489758		184229	0			361115		184229	1
217463		184351	0			377629		184351	0
201016		184473	1			412977		184473	4
310085		184595	1			419378		184595	2
243578		184717	3			272179		184717	3
331575		184839	5			462492		184839	1
356351		184961	2			279802		184961	0
251963		185083	1			398134		185083	0
359329		185205	0			250713		185205	0
350572		185327	2			449238		185327	0
362055		185449	0			364665		185449	0
320797		185571	3			288513		185571	1
339563		185693	1			274894		185693	1
336732		185815	0			331372		185815	2
290169		185938	1			394005		185938	0
329655		186060	0			370580		186060	0
304471		186182	1			408155		186182	1
199168		186304	3			368488		186304	2
275845		186426	0			439058		186426	0
491626		186548	1			380760		186548	1
294033		186670	2			203541		186670	1
268840		186792	1			314735		186792	4
302532		186914	7			382099		186914	0
342391		187036	2			260090		187036	2
320030		187158	1			367234		187158	0
296222		187280	1			333773		187280	1
196608		187402	1			340671		187402	2
290023		187524	2			234856		187524	1
419063		187646	1			299348		187646	2
318006		187769	3			287612		187769	3
355900		187891	1			323045		187891	1
368537		188013	0			396816		188013	4
452075		188135	4			375640		188135	2
532530		188257	4			360025		188257	3
366727		188379	5			400166		188379	1
311252		188501	3			320811		188501	2
360955		188623	2			312072		188623	1
240920		188745	4			375590		188745	1
301490		188867	1			336392		188867	1
234606		188989	1			384968		188989	3
444368		189111	4			359388		189111	0
380697		189233	1			294709		189233	1
364037		189355	1			377478		189355	1
214674		189478	0			309591		189478	4
233756		189600	0			328201		189600	4
229819		189722	4			334767		189722	3
359946		189844	1			507854		189844	3
332742		189966	2			375011		189966	8
490445		190088	4			205655		190088	0
278374		190210	3			339684		190210	2
383823		190332	3			384844		190332	2
365058		190454	2			366953		190454	0
415461		190576	0			354264		190576	0
292142		190698	1			300194		190698	3
186974		190820	0			317680		190820	5
353349		190942	4			317234		190942	1
373742		191064	1			310392		191064	1
363103		191187	1			337472		191187	2
310507		191309	2			248159		191309	0
265303		191431	2			468427		191431	1
269285		191553	4			383256		191553	1
395120		191675	1			333374		191675	0
251242		191797	0			322796		191797	0
222630		191919	1			292047		191919	2
380896		192041	1			284736		192041	1
317960		192163	4			320564		192163	2
304751		192285	2			301289		192285	0
356149		192407	3			399391		192407	3
283754		192529	3			212906		192529	1
307960		192651	2			249761		192651	2
335627		192773	1			216851		192773	5
352136		192896	3			371507		192896	6
357484		193018	2			223722		193018	2
249627		193140	4			173027		193140	2
260162		193262	3			330037		193262	2
400082		193384	4			359054		193384	2
348043		193506	1			345220		193506	1
341774		193628	3			451033		193628	0
349864		193750	5			339656		193750	1
339239		193872	2			498376		193872	3
283462		193994	4			413589		193994	2
299545		194116	1			252076		194116	4
416708		194238	1			392229		194238	1
180673		194360	3			395639		194360	1
314223		194482	2			412281		194482	1
418551		194604	1			389064		194604	1
301083		194727	3			450664		194727	1
311353		194849	3			381920		194849	0
315437		194971	2			301195		194971	3
345820		195093	5			381486		195093	3
377647		195215	2			362538		195215	5
203139		195337	3			291691		195337	2
218466		195459	1			326720		195459	3
290313		195581	4			299288		195581	1
381604		195703	3			399089		195703	2
319037		195825	1			380213		195825	1
358477		195947	3			502676		195947	1
295889		196069	4			347732		196069	1
261057		196191	4			342811		196191	0
350340		196313	1			313580		196313	1
502035		196436	1			350024		196436	1
361048		196558	1			367344		196558	1
268995		196680	2			350635		196680	1
343965		196802	3			407440		196802	2
323492		196924	0			377427		196924	3
404577		197046	1			382983		197046	1
179514		197168	2			384241		197168	0
269570		197290	8			384863		197290	3
410589		197412	5			341552		197412	0
392811		197534	3			381212		197534	2
518512		197656	2			353369		197656	2
469723		197778	1			331304		197778	2
248601		197900	6			346008		197900	0
366961		198022	1			309203		198022	3
370357		198145	4			298728		198145	3
258822		198267	3			380879		198267	7
324734		198389	2			337018		198389	2
277779		198511	4			357650		198511	1
398809		198633	3			483387		198633	1
396342		198755	2			377184		198755	4
477548		198877	1			384511		198877	1
421119		198999	4			359439		198999	2
390207		199121	3			363139		199121	3
369427		199243	3			419690		199243	4
416080		199365	1			391260		199365	1
307683		199487	8			318867		199487	2
325344		199609	2			326090		199609	2
236266		199731	5			430694		199731	2
381495		199854	2			329233		199854	1
278967		199976	3			449206		199976	3
329899		200098	1			337371		200098	0
355991		200220	8			385359		200220	1
445586		200342	4			216666		200342	3
332898		200464	3			456320		200464	0
415080		200586	4			365817		200586	2
307357		200708	0			471635		200708	3
227718		200830	3			392842		200830	1
319282		200952	3			388832		200952	4
308497		201074	5			379538		201074	4
352559		201196	6			280280		201196	2
256471		201318	2			318678		201318	2
399784		201440	5			267246		201440	0
212140		201562	3			384155		201562	2
292495		201685	1			376228		201685	3
232493		201807	2			419049		201807	1
201058		201929	4			238722		201929	1
276259		202051	3			312425		202051	2
236461		202173	0			401249		202173	2
348845		202295	2			349616		202295	3
446156		202417	3			372333		202417	5
381691		202539	3			269022		202539	4
373380		202661	2			354450		202661	1
450705		202783	4			370432		202783	0
346715		202905	3			427209		202905	1
330430		203027	0			321443		203027	3
328307		203149	3			254383		203149	3
387930		203271	1			360807		203271	2
339282		203394	1			241988		203394	1
362384		203516	2			278963		203516	6
282728		203638	5			387747		203638	1
378523		203760	2			377078		203760	3
374333		203882	5			425715		203882	5
511600		204004	3			356905		204004	2
260619		204126	5			353338		204126	1
386625		204248	2			311211		204248	3
371609		204370	2			400960		204370	4
251062		204492	2			281588		204492	4
238804		204614	0			365363		204614	2
360592		204736	6			316707		204736	2
244349		204858	4			388871		204858	2
311061		204980	3			399977		204980	3
168789		205103	6			378486		205103	1
389653		205225	5			330903		205225	2
210923		205347	4			304267		205347	3
283219		205469	3			377092		205469	3
315330		205591	1			248058		205591	3
408867		205713	1			344358		205713	2
304679		205835	5			270332		205835	4
389198		205957	6			390978		205957	5
266457		206079	5			277572		206079	1
363481		206201	7			349791		206201	5
221730		206323	3			244074		206323	1
153366		206445	3			401759		206445	1
365969		206567	6			386316		206567	5
[truncated: 17,904 more rows]

## Sheet: S1G
Left plot					Right plot
[truncated: 14,635 more rows]

## Sheet: S1H
Left plot					Right plot
[truncated: 7,860 more rows]

[truncated: 2 more sheets: S1I, S1J]
